# Supplementary material for: Genome-wide analysis of WRKY transcription factors in white pear (Pyrus bretschneideri) reveals evolution and patterns under drought stress
Source: BMC Genomics. 2015 Dec 24;16:1104. doi: 10.1186/s12864-015-2233-6 (PMC4691019; doi:10.1186/s12864-015-2233-6)
Supplement: Additional file 1: — List of PbWRKY genes. (XLS 1392 kb) [file 12864_2015_2233_MOESM1_ESM.xls]

## Sheet: Sheet1
Gene ID	Evalue	Group	Chromosome	Start	End	Strand	Len	MW	IP
Pbr029332	2.5e-28	1	scaffold491.0	122308	124222	+	405	45.15	7.56
Pbr029330	1.8e-30	1	scaffold491.0	110673	112948	+	480	52.7	9.39
Pbr008278	1.7e-30	1	Chr12	9510957	9516935	+	470	51.47	8.89
Pbr029927	2e-31	1	Chr13	4767037	4771076	+	524	57.08	8.09
Pbr038414	6.2e-31	1	Chr17	19048715	19051586	+	530	56.99	8.53
Pbr028604	9.6e-31	1	Chr4	935	3171	+	594	65.94	6.67
Pbr023119	1.2e-29	1	Chr3	17946880	17949940	-	732	79.54	6.41
Pbr029794	3.1e-28	1	scaffold503.0	49145	53283	-	588	64.03	6.58
Pbr029797	3.1e-28	1	scaffold503.0	131891	136029	+	588	64.03	6.58
Pbr041407	2e-29	1	Chr3	6402597	6408622	+	586	64.08	6.39
Pbr015939	6.6e-31	1	scaffold235.0	155222	157561	-	520	57.8	7.44
Pbr034115	4.1e-31	1	Chr11	25160134	25162929	+	521	57.43	6.97
Pbr013092	4.6e-31	1	Chr3	22591240	22593819	-	583	63.95	7.62
Pbr035120	3.4e-28	1	Chr6	10928796	10931914	+	924	102.73	5.21
Pbr005253	1.5e-25	1	Chr9	14848537	14850585	-	484	53.16	6.55
Pbr007354	9.3e-23	1	Chr2	20482684	20485914	-	479	52.5	6.92
Pbr034242	7.2e-22	1	Chr15	11592394	11595785	-	509	56.25	6.66
Pbr019030	3.4e-26	2a	Chr8	14290813	14293070	-	332	36.98	7.84
Pbr020001	4.6e-26	2a	Chr15	5473250	5475078	+	329	36.78	6.99
Pbr004885	1.7e-27	2a	Chr9	6350776	6353129	-	320	35.42	8.66
Pbr022408	8.7e-27	2a	Chr17	3488682	3491140	-	320	35.6	8.24
Pbr019026	2.6e-25	2a	Chr8	14260069	14261142	-	275	30.94	8.08
Pbr020000	3.7e-26	2a	Chr15	5478671	5480136	+	281	31.54	7.98
Pbr041858	2.1e-27	2b	Chr17	22816431	22818694	-	453	49.49	7.42
Pbr011472	5.9e-28	2b	Chr6	1533160	1536721	+	681	73.07	7.01
Pbr001471	5.3e-27	2b	scaffold1033.0	118493	121065	-	583	64.2	5.31
Pbr039129	8.1e-27	2b	Chr13	3111218	3114981	-	611	66.19	6.99
Pbr023691	6.3e-28	2b	Chr12	15452062	15454641	+	538	58.92	6.95
Pbr039741	6.3e-28	2b	Chr3	6006622	6009200	+	538	58.93	6.97
Pbr000122	4.1e-28	2b	Chr5	27680066	27682568	-	606	65.61	7.71
Pbr031922	4.1e-28	2b	Chr10	5517294	5519854	-	602	65.2	8.26
Pbr018122	3.4e-28	2b	Chr9	16243053	16245746	+	570	61.92	6.78
Pbr041812	3.8e-28	2b	Chr9	15627312	15630164	+	623	67.85	6.94
Pbr026903	1.9e-27	2c	Chr15	28314562	28317427	-	199	22.32	6.49
Pbr019883	3.2e-29	2c	Chr15	6241827	6242888	+	161	18.03	4.96
Pbr025002	2.4e-28	2c	Chr8	14558517	14559572	+	161	18.17	8.68
Pbr021938	3.3e-14	2c	Chr8	13509306	13513606	-	272	30.35	9.88
Pbr021935	4e-30	2c	Chr8	13611315	13615556	+	238	26.57	9.55
Pbr021930	2.1e-08	2c	Chr8	13779160	13783511	-	304	34.01	9.55
Pbr017706	8.3e-30	2c	Chr6	403053	404022	+	150	17.13	10.12
Pbr037452	8.3e-30	2c	Chr6	54355	55324	-	150	17.1	10.01
Pbr038101	4.5e-30	2c	Chr17	23679002	23680870	-	222	25.47	9.08
Pbr042883	2.2e-30	2c	Chr13	5854639	5856590	-	190	21.8	10.07
Pbr032702	3.6e-30	2c	scaffold591.0	201836	204948	+	218	24.41	9.5
Pbr006376	3.8e-30	2c	scaffold1326.0	7005	8525	-	221	24.85	9.72
Pbr029435	3.8e-30	2c	Chr7	7147165	7148684	+	221	24.85	9.72
Pbr001724	5.2e-32	2c	Chr9	2414771	2416560	-	342	37.56	6.18
Pbr008639	1.2e-31	2c	Chr17	6183362	6185480	+	347	38.33	6.43
Pbr015019	4.1e-31	2c	Chr13	8737009	8738756	-	386	42.6	6.45
Pbr029950	9e-30	2c	Chr13	4628439	4632116	-	322	35.01	5.99
Pbr021316	5e-31	2c	Chr10	2951972	2953765	+	326	35.79	7.01
Pbr039547	5e-31	2c	Chr10	6763096	6764793	-	326	35.79	7.01
Pbr002398	5.6e-31	2c	Chr17	15610969	15613479	-	361	40.67	7.01
Pbr029646	2.4e-30	2c	Chr9	13508455	13510908	-	371	41.24	7.35
Pbr029304	3.1e-30	2c	scaffold490.0	93672	95578	+	297	33.29	5.25
Pbr029307	3.1e-30	2c	scaffold490.0	159305	161211	-	297	33.29	5.25
Pbr038991	3.1e-30	2c	scaffold823.0.1	18220	20138	+	297	33.24	5.09
Pbr032444	1.6e-19	2d	Chr6	16290067	16291486	-	312	34.96	10.05
Pbr042500	1.6e-19	2d	scaffold988.0.1	41438	42857	+	312	34.96	10.05
Pbr004345	3.2e-28	2d	Chr12	1952585	1953588	-	89	10.31	8.67
Pbr015073	2.6e-28	2d	Chr6	16154905	16156311	-	325	36.44	10.44
Pbr009057	7.1e-29	2d	Chr10	9988456	9990996	-	355	39.91	10.1
Pbr025301	7.7e-29	2d	Chr5	19025175	19027056	-	375	42.14	10.1
Pbr019675	4.4e-29	2d	Chr15	7681116	7682926	-	342	37.4	9.73
Pbr015297	9.6e-29	2d	Chr15	23752060	23753705	-	356	38.92	10.29
Pbr025184	1.5e-28	2d	Chr2	13055534	13056769	+	332	36.17	10.14
Pbr037640	5.6e-28	2d	Chr16	16089979	16091395	+	280	30.52	10.37
Pbr009274	1.3e-28	2d	Chr15	3884719	3891389	+	366	40.28	9.93
Pbr018132	1.2e-28	2d	Chr9	16147371	16148957	+	372	40.69	9.94
Pbr018160	1e-28	2d	Chr9	15874608	15876120	-	347	37.58	9.94
Pbr002685	1.2e-28	2d	Chr15	1290693	1292416	-	397	42.85	9.65
Pbr009294	9.6e-29	2d	Chr15	3753377	3755291	-	341	37.18	9.79
Pbr021555	5.1e-28	2e	scaffold320.0	343959	345211	-	311	34.18	5.91
Pbr018673	8.3e-25	2e	Chr1	8870806	8872537	+	471	51.86	5.25
Pbr021534	9.7e-28	2e	scaffold320.0	227723	229455	+	471	51.99	5.14
Pbr010843	4.7e-27	2e	Chr13	479627	481126	-	434	48.53	5.26
Pbr022698	1.8e-27	2e	Chr3	1218658	1220009	+	262	30.31	5.04
Pbr041200	3.2e-28	2e	Chr11	242694	243982	-	263	30.17	4.57
Pbr000523	1.1e-27	2e	Chr5	24800656	24802213	-	279	30.85	5.19
Pbr016102	3.9e-28	2e	Chr10	3372049	3373686	-	269	29.74	5.16
Pbr021356	7.5e-29	2e	Chr10	2712372	2717106	+	484	52.46	6.46
Pbr005390	3.4e-27	2e	Chr9	5612006	5614908	+	250	27.33	5.16
Pbr002230	2.7e-27	2e	Chr6	12852843	12854269	+	315	35.91	5.04
Pbr036688	2.7e-27	2e	Chr6	10002785	10004299	-	315	35.78	5.04
Pbr032698	2.7e-29	2e	scaffold591.0	148384	150037	+	346	37.47	8
Pbr006380	1.7e-28	2e	scaffold1326.0	46812	48551	-	346	37.6	7.41
Pbr007949	1.8e-28	2e	Chr7	7616359	7617629	-	348	37.82	7.41
Pbr007956	1.8e-28	2e	Chr7	7554745	7556015	+	348	37.82	7.41
Pbr001240	2.1e-19	3	Chr12	4035176	4037707	+	349	38.23	5.23
Pbr001238	5.1e-20	3	Chr12	4009598	4011383	+	350	39.65	6.63
Pbr001239	3.2e-20	3	Chr12	4020553	4022500	+	334	37.38	6.01
Pbr001243	1.3e-20	3	Chr12	4081507	4083192	+	331	36.69	4.76
Pbr014651	2.8e-20	3	Chr12	4299426	4301111	+	331	36.7	5.35
Pbr001424	9.2e-21	3	Chr12	18883020	18885897	+	302	34.33	6.08
Pbr002913	1.1e-19	3	Chr7	12336358	12339115	+	333	37.15	6.99
Pbr001425	1.2e-26	3	Chr12	18886957	18889422	-	347	38.03	6.93
Pbr002914	2.4e-26	3	Chr7	12339994	12342140	-	342	37.29	5.63
Pbr003660	5.2e-26	3	Chr6	5338469	5340096	+	351	39.27	6.41
Pbr014160	5.2e-26	3	Chr6	8972854	8974479	+	351	39.2	6.23
Pbr013623	2.2e-27	3	Chr1	9420635	9422193	-	347	38.85	5.87
Pbr018725	2.2e-27	3	Chr1	9184536	9186094	-	347	38.76	6.1
Pbr010799	7.1e-27	3	Chr13	213814	215783	+	347	38.52	5.59
Pbr031548	9.1e-27	3	Chr11	12919197	12920775	+	347	38.49	5.59
Note: Gene ID: Pbr_v1.0 (http://peargenome.njau.edu.cn); MW: molecular weight; pI: Isoelectric point; E-value: E-value of InterPro.

## Sheet: Sheet2
Gene name	Gene Model	Description in literature	References	Orthologous genes in pear
ABO3, WRKY63	AT1G66600	A WRKY transcription factor in plant responses to ABA and drought stress.	(Ren et al. 2010)	Pbr001240, Pbr001239, Pbr001238, Pbr001243, Pbr014651, Pbr014648, Pbr001241
WRKY57	AT1G69310	Activated expression of WRKY57 confers drought tolerance in Arabidopsis.	(Jiang et al. 2012)	Pbr029950
WRKY53	AT4G23810	Activated expression of AtWRKY53 negatively regulates drought tolerance by mediating stomatal movement	(Sun and Yu 2015)	Pbr018725, Pbr013623, Pbr010799, Pbr031548, Pbr003660, Pbr014160
WRKY15	AT2G23320	Negative regulator of salt- and osmotic-stress tolerance	(Vanderauwera et al. 2012)	NA
WRKY46	AT2G46400	Contribute to the feedforward inhibition of osmotic/salt stress-dependent LR inhibition.	(Ding et al. 2014, 2015)	NA
WRKY28	AT4G18170	Transgenic lines exhibited enhanced tolerance to NaCl, mannitol, and oxidative stress.	(Babitha et al. 2013)	Pbr039547,Pbr021316,Pbr002398
WRKY70	AT3G56400	Modulate osmotic stress tolerance by regulating stomatal aperture	(Li et al. 2013)	Pbr001424,Pbr002913
WRKY54	AT2G40750	Modulate osmotic stress tolerance by regulating stomatal aperture	(Li et al. 2013)	Pbr001424,Pbr002913
WRKY25	AT1G74710	Increased salt tolerance when overexpressed	(Jiang and Deyholos 2009)	Pbr011477
WRKY33	AT2G38470	Increased salt tolerance when overexpressed	(Jiang and Deyholos 2009)	Pbr013092,Pbr011544,Pbr034115,Pbr015939
WRKY40	AT1G80840	Modulate the expression of stress-responsive nuclear genes encoding mitochondrial and chloroplast proteins	(Chen et al. 2010; Van Aken et al. 2013)	Pbr004885,Pbr022408
WRKY18	AT4G31800	Modulate the expression of stress-responsive nuclear genes encoding mitochondrial and chloroplast proteins	(Chen et al. 2010; Van Aken et al. 2013)	NA
WRKY60	AT2G25000	A direct target gene of WRKY18 and WRKY40 in ABA signaling.	(Chen et al. 2010)	NA

## Sheet: Table 1
Cluster	GO ID	P value	GO description	Number of genes
1	GO:0015979	3.5159E-11	photosynthesis	34/85
1	GO:0009416	3.8405E-5	response to light stimulus	16/39
1	GO:0009628	1.3751E-3	response to abiotic stimulus	16/50
1	GO:0018193	2.9316E-2	peptidyl-amino acid modification	12/40
2	GO:0006955	2.2782E-10	immune response	16/104
2	GO:0002376	2.2782E-10	immune system process	16/104
2	GO:0006952	8.5206E-10	defense response	27/378
2	GO:0006796	2.9599E-9	phosphate metabolic process	58/1621
2	GO:0006793	2.9599E-9	phosphorus metabolic process	58/1621
2	GO:0006464	7.7436E-9	protein modification process	61/1808
2	GO:0043412	2.2886E-8	macromolecule modification	61/1862
2	GO:0016265	1.1194E-6	death	20/319
2	GO:0006915	1.4625E-6	apoptosis	19/296
2	GO:0050896	6.4213E-5	response to stimulus	30/818
2	GO:0023060	8.2081E-4	signal transmission	17/388
2	GO:0016311	1.2671E-3	dephosphorylation	8/101
2	GO:0023052	1.3976E-3	signaling	17/410
2	GO:0030005	1.6566E-3	cellular di-, tri-valent inorganic cation homeostasis	3/9
2	GO:0055066	1.6566E-3	di-, tri-valent inorganic cation homeostasis	3/9
2	GO:0055082	1.6566E-3	cellular chemical homeostasis	3/9
2	GO:0065007	1.6753E-2	biological regulation	42/1825
2	GO:0050794	3.0957E-2	regulation of cellular process	39/1722
2	GO:0019538	3.1198E-2	protein metabolic process	65/3246
3	GO:0010556	3.5731E-5	regulation of macromolecule biosynthetic process	146/1156
3	GO:0006464	5.9486E-4	protein modification process	202/1808
3	GO:0009607	1.1565E-3	response to biotic stimulus	14/48
3	GO:0065007	1.3762E-3	biological regulation	201/1825
3	GO:0043412	2.2046E-3	macromolecule modification	203/1862
3	GO:0009415	3.8646E-3	response to water	6/11
3	GO:0009073	1.0200E-2	aromatic amino acid family biosynthetic process	8/23
3	GO:0046417	1.0200E-2	chorismate metabolic process	8/23
3	GO:0006796	1.2073E-2	phosphate metabolic process	174/1621
3	GO:0006793	1.2073E-2	phosphorus metabolic process	174/1621
3	GO:0046903	1.2575E-2	secretion	11/42
3	GO:0032940	1.2575E-2	secretion by cell	11/42
4	GO:0015979	4.7479E-2	photosynthesis	7/85
5	GO:0006323	3.8966E-3	DNA packaging	12/74
5	GO:0019684	7.1189E-3	photosynthesis, light reaction	7/28
5	GO:0071103	9.7786E-3	DNA conformation change	12/87
5	GO:0015979	2.2422E-2	photosynthesis	11/85
6	GO:0008152	1.0531E-6	metabolic process	416/7692
6	GO:0010467	1.0531E-6	gene expression	87/1006
6	GO:0009058	4.6873E-6	biosynthetic process	130/1786
6	GO:0044249	1.8251E-5	cellular biosynthetic process	115/1575
6	GO:0006457	1.5705E-2	protein folding	25/250
6	GO:0055114	2.6706E-2	oxidation reduction	80/1198
7	GO:0032787	1.5585E-2	monocarboxylic acid metabolic process	5/102
9	GO:0030243	2.2999E-5	cellulose metabolic process	5/39
9	GO:0005976	3.2044E-5	polysaccharide metabolic process	7/137
9	GO:0005975	9.0185E-4	carbohydrate metabolic process	11/766
9	GO:0006536	1.2131E-2	glutamate metabolic process	2/13
9	GO:0006026	1.5263E-2	aminoglycan catabolic process	2/16
9	GO:0006022	2.1423E-2	aminoglycan metabolic process	2/20
9	GO:0016998	4.8558E-2	cell wall macromolecule catabolic process	2/31
10	GO:0006796	1.2412E-2	phosphate metabolic process	12/1621
10	GO:0006793	1.2412E-2	phosphorus metabolic process	12/1621
10	GO:0006464	1.5269E-2	protein modification process	12/1808
10	GO:0043412	1.7053E-2	macromolecule modification	12/1862
11	GO:0006915	6.0039E-5	apoptosis	10/296
11	GO:0006950	6.0039E-5	response to stress	14/659
11	GO:0016265	6.0039E-5	death	10/319
11	GO:0050896	9.7940E-5	response to stimulus	15/818
11	GO:0006955	2.1100E-3	immune response	5/104
11	GO:0002376	2.1100E-3	immune system process	5/104
11	GO:0065007	2.1487E-2	biological regulation	18/1825
11	GO:0050794	2.7730E-2	regulation of cellular process	17/1722
15	GO:0051252	5.9286E-4	regulation of RNA metabolic process	5/677
15	GO:0065007	8.1013E-3	biological regulation	5/1825
15	GO:0006457	2.4962E-2	protein folding	2/250
17	GO:0009607	1.1175E-2	response to biotic stimulus	2/48

## Sheet: Table 2
1	GO:0015979	3.5159E-11	photosynthesis	34/85	1090/11482
	PBR024832.1	PREDICTED: chlorophyll a-b binding protein 13, chloroplastic-like [Vitis vinifera]	1.65408e-142
	PBR010895.1	PREDICTED: chlorophyll a-b binding protein CP29.3, chloroplastic-like [Glycine max]	8.04759e-88
	PBR033650.1	Oxygen-evolving enhancer protein 3-1, chloroplast precursor, putative [Ricinus communis]	2.96402e-77
	PBR021078.1	PREDICTED: photosystem I reaction center subunit psaK, chloroplastic [Vitis vinifera]	1.51565e-48
	PBR039710.1	PREDICTED: psbP domain-containing protein 6, chloroplastic [Vitis vinifera]	8.02863e-92
	PBR004930.1	PREDICTED: thylakoid lumenal 19 kDa protein, chloroplastic-like [Vitis vinifera]	1.06406e-71
	PBR000452.1	RecName: Full=Magnesium-chelatase subunit ChlI, chloroplastic; Short=Mg-chelatase subunit I-1; AltName: Full=Mg-protoporphyrin IX chelatase subunit ChlI; Flags: Precursor	0
	PBR037072.1	Photosystem I reaction center subunit II, chloroplast precursor, putative [Ricinus communis]	7.10772e-94
	PBR024983.1	hypothetical protein VITISV_037530 [Vitis vinifera]	6.41145e-22
	PBR009517.1	PREDICTED: chlorophyll a-b binding protein CP29.3, chloroplastic-like [Glycine max]	1.08802e-53
	PBR042127.1	PREDICTED: photosystem I reaction center subunit psaK, chloroplastic [Vitis vinifera]	5.76107e-47
	PBR016168.1	PREDICTED: magnesium-chelatase subunit chlI, chloroplastic-like [Vitis vinifera]	0
	PBR036302.1	light harvesting chlorophyll A/B binding protein [Prunus persica]	1.78364e-136
	PBR025867.1	PREDICTED: photosystem II reaction center PSB28 protein, chloroplastic [Vitis vinifera]	2.33713e-75
	PBR019368.1	hypothetical protein POPTRDRAFT_716206 [Populus trichocarpa]	6.39768e-172
	PBR036225.1	PREDICTED: photosystem II core complex proteins psbY, chloroplastic-like [Vitis vinifera]	3.09737e-48
	PBR041327.1	Photosystem I reaction center subunit V, chloroplast precursor, putative [Ricinus communis]	8.17265e-60
	PBR033219.1	predicted protein [Populus trichocarpa]	4.74452e-47
	PBR017226.1	predicted protein [Populus trichocarpa]	1.24944e-61
	PBR041516.2	PREDICTED: uncharacterized protein LOC100243957 [Vitis vinifera]	7.78062e-20
	PBR009987.1	predicted protein [Populus trichocarpa]	0
	PBR042856.1	RecName: Full=Photosystem I reaction center subunit IV B, chloroplastic; Short=PSI-E B; Contains: RecName: Full=Photosystem I reaction center subunit IV B isoform 2; Flags: Precursor	9.61095e-34
	PBR021388.1	Photosystem I reaction center subunit III, chloroplast precursor, putative [Ricinus communis]	1.69848e-102
	PBR032910.1	PREDICTED: photosystem II reaction center PSB28 protein, chloroplastic [Vitis vinifera]	1.51489e-74
	PBR000210.1	PREDICTED: oxygen-evolving enhancer protein 3-2, chloroplastic [Vitis vinifera]	5.2238e-76
	PBR002130.2	predicted protein [Populus trichocarpa]	6.72307e-39
	PBR004280.1	PREDICTED: chlorophyll a-b binding protein CP24 10A, chloroplastic-like isoform 1 [Glycine max]	5.87621e-126
	PBR029610.1	RecName: Full=Oxygen-evolving enhancer protein 2, chloroplastic; Short=OEE2; AltName: Full=23 kDa subunit of oxygen evolving system of photosystem II; AltName: Full=23 kDa thylakoid membrane protein; AltName: Full=OEC 23 kDa subunit; AltName: Full=OEC23; Flags: Precursor	3.95574e-107
	PBR022840.1	hypothetical protein POPTRDRAFT_716206 [Populus trichocarpa]	2.19885e-172
	PBR037904.1	solanesyl diphosphate synthase, putative [Ricinus communis]	1.30325e-178
	PBR008101.1	unknown [Lotus japonicus]	7.337e-94
	PBR014580.1	Photosystem I reaction center subunit III, chloroplast precursor, putative [Ricinus communis]	7.62412e-103
	PBR023131.1	unknown [Medicago truncatula]	1.82068e-59
	PBR037913.1	chlorophyll A/B binding protein, putative [Ricinus communis]	3.28578e-134
1	GO:0009416	3.8405E-5	response to light stimulus	16/39	1090/11482
	PBR019992.1	PREDICTED: BTB/POZ domain-containing protein NPY1-like isoform 1 [Vitis vinifera]	0
	PBR034658.1	Root phototropism protein, putative [Ricinus communis]	0
	PBR017266.1	BZIP domain class transcription factor [Malus x domestica]	1.50264e-54
	PBR025751.1	PREDICTED: BTB/POZ domain-containing protein NPY2 [Vitis vinifera]	0
	PBR017576.1	Root phototropism protein, putative [Ricinus communis]	0
	PBR006998.1	hypothetical protein RCOM_0884570 [Ricinus communis]	0
	PBR017303.1	BZIP domain class transcription factor [Malus x domestica]	0
	PBR019018.1	PREDICTED: BTB/POZ domain-containing protein NPY1-like isoform 1 [Vitis vinifera]	0
	PBR013158.1	BZIP domain class transcription factor [Malus x domestica]	0
	PBR037474.1	BZIP domain class transcription factor [Malus x domestica]	0
	PBR000010.1	Root phototropism protein, putative [Ricinus communis]	0
	PBR027966.1	PREDICTED: BTB/POZ domain-containing protein At3g44820-like [Vitis vinifera]	0
	PBR022796.1	predicted protein [Populus trichocarpa]	0
	PBR042116.1	BZIP domain class transcription factor [Malus x domestica]	0
	PBR028479.1	predicted protein [Populus trichocarpa]	0
	PBR035188.1	PREDICTED: BTB/POZ domain-containing protein At5g67385-like isoform 1 [Vitis vinifera]	0
1	GO:0009628	1.3751E-3	response to abiotic stimulus	16/50	1090/11482
	PBR019992.1	PREDICTED: BTB/POZ domain-containing protein NPY1-like isoform 1 [Vitis vinifera]	0
	PBR034658.1	Root phototropism protein, putative [Ricinus communis]	0
	PBR017266.1	BZIP domain class transcription factor [Malus x domestica]	1.50264e-54
	PBR025751.1	PREDICTED: BTB/POZ domain-containing protein NPY2 [Vitis vinifera]	0
	PBR017576.1	Root phototropism protein, putative [Ricinus communis]	0
	PBR006998.1	hypothetical protein RCOM_0884570 [Ricinus communis]	0
	PBR017303.1	BZIP domain class transcription factor [Malus x domestica]	0
	PBR019018.1	PREDICTED: BTB/POZ domain-containing protein NPY1-like isoform 1 [Vitis vinifera]	0
	PBR013158.1	BZIP domain class transcription factor [Malus x domestica]	0
	PBR037474.1	BZIP domain class transcription factor [Malus x domestica]	0
	PBR000010.1	Root phototropism protein, putative [Ricinus communis]	0
	PBR027966.1	PREDICTED: BTB/POZ domain-containing protein At3g44820-like [Vitis vinifera]	0
	PBR022796.1	predicted protein [Populus trichocarpa]	0
	PBR042116.1	BZIP domain class transcription factor [Malus x domestica]	0
	PBR028479.1	predicted protein [Populus trichocarpa]	0
	PBR035188.1	PREDICTED: BTB/POZ domain-containing protein At5g67385-like isoform 1 [Vitis vinifera]	0
1	GO:0018193	2.9316E-2	peptidyl-amino acid modification	12/40	1090/11482
	PBR012253.1	porphobilinogen deaminase, putative [Ricinus communis]	1.16479e-162
	PBR000582.1	phytochrome B, putative [Ricinus communis]	0
	PBR012151.3	PREDICTED: histidine kinase 4-like [Vitis vinifera]	0
	PBR028522.1	phytochrome A [Fragaria x ananassa]	0
	PBR026776.1	phytochrome B [Fragaria x ananassa]	0
	PBR023315.1	PREDICTED: histidine kinase 1-like [Vitis vinifera]	0
	PBR034245.1	eukaryotic translation initiation factor 5A4 [Camellia sinensis]	3.65878e-86
	PBR034825.1	PREDICTED: histidine kinase 1-like [Vitis vinifera]	0
	PBR005847.1	PREDICTED: probable diphthine synthase isoform 1 [Vitis vinifera]	1.40594e-131
	PBR017247.1	predicted protein [Populus trichocarpa]	2.89827e-149
	PBR025056.1	ethylene receptor [Pyrus pyrifolia]	0
	PBR015157.1	histidine kinase 3 [Betula pendula]	0
2	GO:0006955	2.2782E-10	immune response	16/104	175/11482
	PBR017006.1	TIR-NBS-LRR-type disease resistance-like protein [Pyrus x bretschneideri]	2.59318e-75
	PBR024706.1	hypothetical protein VITISV_019700 [Vitis vinifera]	0
	PBR039386.2	tir-nbs-lrr resistance protein [Populus trichocarpa]	1.4258e-126
	PBR030895.1	PREDICTED: TMV resistance protein N-like [Glycine max]	0
	PBR030909.1	TIR-NBS-LRR-type disease resistance-like protein [Pyrus x bretschneideri]	4.95639e-90
	PBR018885.1	PREDICTED: TMV resistance protein N-like [Glycine max]	5.02368e-45
	PBR001247.1	HD domain class transcription factor [Malus x domestica]	0
	PBR028132.1	TMV resistance protein N [Medicago truncatula]	2.88711e-50
	PBR011743.1	HD domain class transcription factor [Malus x domestica]	5.08633e-81
	PBR028109.1	HD domain class transcription factor [Malus x domestica]	7.55611e-78
	PBR004775.2	leucine-rich repeat-containing protein, putative [Ricinus communis]	2.96896e-68
	PBR013821.1	TMV resistance protein N [Medicago truncatula]	4.85448e-50
	PBR009838.5	TIR-NBS-LRR [Rosa rugosa]	0
	PBR024723.3	HD domain class transcription factor [Malus x domestica]	0
	PBR010520.1	TIR-NBS-LRR [Rosa rugosa]	6.58779e-101
	PBR042691.1	HD domain class transcription factor [Malus x domestica]	4.56254e-134
2	GO:0002376	2.2782E-10	immune system process	16/104	175/11482
	PBR017006.1	TIR-NBS-LRR-type disease resistance-like protein [Pyrus x bretschneideri]	2.59318e-75
	PBR024706.1	hypothetical protein VITISV_019700 [Vitis vinifera]	0
	PBR039386.2	tir-nbs-lrr resistance protein [Populus trichocarpa]	1.4258e-126
	PBR030895.1	PREDICTED: TMV resistance protein N-like [Glycine max]	0
	PBR030909.1	TIR-NBS-LRR-type disease resistance-like protein [Pyrus x bretschneideri]	4.95639e-90
	PBR018885.1	PREDICTED: TMV resistance protein N-like [Glycine max]	5.02368e-45
	PBR001247.1	HD domain class transcription factor [Malus x domestica]	0
	PBR028132.1	TMV resistance protein N [Medicago truncatula]	2.88711e-50
	PBR011743.1	HD domain class transcription factor [Malus x domestica]	5.08633e-81
	PBR028109.1	HD domain class transcription factor [Malus x domestica]	7.55611e-78
	PBR004775.2	leucine-rich repeat-containing protein, putative [Ricinus communis]	2.96896e-68
	PBR013821.1	TMV resistance protein N [Medicago truncatula]	4.85448e-50
	PBR009838.5	TIR-NBS-LRR [Rosa rugosa]	0
	PBR024723.3	HD domain class transcription factor [Malus x domestica]	0
	PBR010520.1	TIR-NBS-LRR [Rosa rugosa]	6.58779e-101
	PBR042691.1	HD domain class transcription factor [Malus x domestica]	4.56254e-134
2	GO:0006952	8.5206E-10	defense response	27/378	175/11482
	PBR024706.1	hypothetical protein VITISV_019700 [Vitis vinifera]	0
	PBR039386.2	tir-nbs-lrr resistance protein [Populus trichocarpa]	1.4258e-126
	PBR039222.1	nbs-lrr resistance protein [Populus trichocarpa]	0
	PBR001247.1	HD domain class transcription factor [Malus x domestica]	0
	PBR018885.1	PREDICTED: TMV resistance protein N-like [Glycine max]	5.02368e-45
	PBR011743.1	HD domain class transcription factor [Malus x domestica]	5.08633e-81
	PBR028132.1	TMV resistance protein N [Medicago truncatula]	2.88711e-50
	PBR028109.1	HD domain class transcription factor [Malus x domestica]	7.55611e-78
	PBR025080.1	NB-ARC domain-containing protein [Malus x domestica]	2.99934e-141
	PBR009838.5	TIR-NBS-LRR [Rosa rugosa]	0
	PBR025091.1	PREDICTED: probable disease resistance protein At5g66900-like [Vitis vinifera]	0
	PBR035321.1	putative CC-NBS-LRR protein [Malus x domestica]	0
	PBR042691.1	HD domain class transcription factor [Malus x domestica]	4.56254e-134
	PBR017006.1	TIR-NBS-LRR-type disease resistance-like protein [Pyrus x bretschneideri]	2.59318e-75
	PBR035549.1	PREDICTED: TMV resistance protein N-like [Vitis vinifera]	5.56699e-128
	PBR030895.1	PREDICTED: TMV resistance protein N-like [Glycine max]	0
	PBR023003.1	hypothetical protein VITISV_018142 [Vitis vinifera]	0
	PBR030909.1	TIR-NBS-LRR-type disease resistance-like protein [Pyrus x bretschneideri]	4.95639e-90
	PBR007887.1	NB-ARC domain-containing protein [Malus x domestica]	0
	PBR030906.5	TIR-NBS-LRR-type disease resistance-like protein [Pyrus x bretschneideri]	0
	PBR015715.1	nbs-lrr resistance protein [Populus trichocarpa]	0
	PBR004775.2	leucine-rich repeat-containing protein, putative [Ricinus communis]	2.96896e-68
	PBR013821.1	TMV resistance protein N [Medicago truncatula]	4.85448e-50
	PBR040364.1	nbs-lrr resistance protein [Populus trichocarpa]	0
	PBR024723.3	HD domain class transcription factor [Malus x domestica]	0
	PBR001627.1	NB-ARC domain-containing protein [Malus x domestica]	1.47894e-175
	PBR010520.1	TIR-NBS-LRR [Rosa rugosa]	6.58779e-101
2	GO:0006796	2.9599E-9	phosphate metabolic process	58/1621	175/11482
	PBR029600.1	kinase, putative [Ricinus communis]	5.97207e-180
	PBR030152.2	unnamed protein product [Vitis vinifera]	0
	PBR042353.1	receptor protein kinase, putative [Ricinus communis]	2.64325e-170
	PBR033946.1	PREDICTED: probable serine/threonine-protein kinase RLCKVII-like [Glycine max]	1.04594e-171
	PBR037293.1	predicted protein [Populus trichocarpa]	0
	PBR031779.4	PREDICTED: probable receptor-like protein kinase At1g67000-like [Vitis vinifera]	5.36984e-177
	PBR011325.1	receptor-kinase, putative [Ricinus communis]	0
	PBR027719.1	serine/threonine-protein kinase cx32, putative [Ricinus communis]	1.2242e-149
	PBR013022.1	PREDICTED: probable protein phosphatase 2C 25 isoform 1 [Vitis vinifera]	7.97502e-124
	PBR015521.1	PREDICTED: probable protein phosphatase 2C 6-like [Vitis vinifera]	4.30156e-157
	PBR035320.1	putative serine/threonine kinase [Malus x domestica]	4.08691e-173
	PBR042840.1	PREDICTED: probable receptor-like protein kinase At5g39020-like [Vitis vinifera]	1.59032e-127
	PBR009182.1	predicted protein [Populus trichocarpa]	2.24941e-164
	PBR007494.1	PREDICTED: G-type lectin S-receptor-like serine/threonine-protein kinase RLK1-like [Vitis vinifera]	0
	PBR012303.1	ATP binding protein, putative [Ricinus communis]	0
	PBR007769.1	predicted protein [Populus trichocarpa]	0
	PBR012304.1	ATP binding protein, putative [Ricinus communis]	4.30011e-50
	PBR027161.1	receptor serine-threonine protein kinase, putative [Ricinus communis]	6.76982e-120
	PBR026157.1	protein phosphatase 2c, putative [Ricinus communis]	0
	PBR004725.1	Cysteine-rich receptor-like protein kinase, partial [Medicago truncatula]	5.69981e-139
	PBR010825.1	ATP binding protein, putative [Ricinus communis]	0
	PBR001353.1	unnamed protein product [Vitis vinifera]	0
	PBR026655.1	predicted protein [Populus trichocarpa]	0
	PBR013457.1	PREDICTED: wall-associated receptor kinase 2-like [Vitis vinifera]	3.03903e-87
	PBR025833.1	ATP binding protein, putative [Ricinus communis]	2.21949e-137
	PBR042867.1	protein phosphatase 2c, putative [Ricinus communis]	8.9124e-120
	PBR029602.1	predicted protein [Populus trichocarpa]	9.25671e-165
	PBR039120.1	PREDICTED: protein kinase 2B, chloroplastic [Vitis vinifera]	0
	PBR009504.1	receptor-kinase, putative [Ricinus communis]	0
	PBR006761.1	PREDICTED: L-type lectin-domain containing receptor kinase S.4-like [Glycine max]	0
	PBR028789.1	PREDICTED: probable serine/threonine-protein kinase At1g18390 [Vitis vinifera]	5.90028e-163
	PBR023431.1	PREDICTED: probable serine/threonine-protein kinase RLCKVII-like [Glycine max]	1.18982e-168
	PBR020894.2	PREDICTED: probable LRR receptor-like serine/threonine-protein kinase At4g08850-like [Vitis vinifera]	0
	PBR028797.1	predicted protein [Populus trichocarpa]	8.92597e-134
	PBR028796.1	PREDICTED: probable receptor-like protein kinase At1g67000-like [Vitis vinifera]	4.67015e-129
	PBR025777.1	predicted protein [Populus trichocarpa]	1.06708e-168
	PBR003977.1	mevalonate kinase, putative [Ricinus communis]	4.40941e-162
	PBR020316.1	PREDICTED: probable receptor-like protein kinase At1g67000-like [Glycine max]	0
	PBR035319.2	hypothetical protein SORBIDRAFT_01g033865 [Sorghum bicolor]	5.85457e-92
	PBR018120.1	PREDICTED: mitogen-activated protein kinase kinase kinase A [Vitis vinifera]	1.68122e-117
	PBR037286.1	predicted protein [Populus trichocarpa]	1.64726e-162
	PBR022413.1	PREDICTED: wall-associated receptor kinase-like 10-like, partial [Vitis vinifera]	3.50787e-56
	PBR029597.1	kinase, putative [Ricinus communis]	0
	PBR027022.1	PREDICTED: cysteine-rich receptor-like protein kinase 42-like [Glycine max]	0
	PBR009416.1	protein phosphatase 2C [Prunus avium]	8.96931e-155
	PBR011405.1	protein phosphatase 2C [Prunus avium]	1.43304e-161
	PBR020122.1	lrr receptor protein kinase, putative [Ricinus communis]	0
	PBR010918.1	PREDICTED: probable protein phosphatase 2C 25-like [Vitis vinifera]	4.85158e-118
	PBR006763.1	serine/threonine-protein kinase cx32, putative [Ricinus communis]	8.74494e-123
	PBR009181.2	PREDICTED: probable receptor-like protein kinase At1g67000-like [Vitis vinifera]	8.92013e-166
	PBR016617.1	unnamed protein product [Vitis vinifera]	0
	PBR024102.1	mitogen-activated protein kinase 2 [Nicotiana tabacum]	1.39309e-135
	PBR028472.1	predicted protein [Populus trichocarpa]	0
	PBR028580.1	putative serine/threonine kinase [Malus x domestica]	3.82935e-172
	PBR016627.1	ATP binding protein, putative [Ricinus communis]	0
	PBR009529.1	PREDICTED: putative serine/threonine-protein kinase-like protein CCR3-like [Glycine max]	0
	PBR042643.1	B-Raf proto-oncogene serine/threonine-protein kinase, putative [Ricinus communis]	4.88454e-65
	PBR007495.1	PREDICTED: G-type lectin S-receptor-like serine/threonine-protein kinase RLK1-like [Vitis vinifera]	0
2	GO:0006793	2.9599E-9	phosphorus metabolic process	58/1621	175/11482
	PBR029600.1	kinase, putative [Ricinus communis]	5.97207e-180
	PBR030152.2	unnamed protein product [Vitis vinifera]	0
	PBR042353.1	receptor protein kinase, putative [Ricinus communis]	2.64325e-170
	PBR033946.1	PREDICTED: probable serine/threonine-protein kinase RLCKVII-like [Glycine max]	1.04594e-171
	PBR037293.1	predicted protein [Populus trichocarpa]	0
	PBR031779.4	PREDICTED: probable receptor-like protein kinase At1g67000-like [Vitis vinifera]	5.36984e-177
	PBR011325.1	receptor-kinase, putative [Ricinus communis]	0
	PBR027719.1	serine/threonine-protein kinase cx32, putative [Ricinus communis]	1.2242e-149
	PBR013022.1	PREDICTED: probable protein phosphatase 2C 25 isoform 1 [Vitis vinifera]	7.97502e-124
	PBR015521.1	PREDICTED: probable protein phosphatase 2C 6-like [Vitis vinifera]	4.30156e-157
	PBR035320.1	putative serine/threonine kinase [Malus x domestica]	4.08691e-173
	PBR042840.1	PREDICTED: probable receptor-like protein kinase At5g39020-like [Vitis vinifera]	1.59032e-127
	PBR009182.1	predicted protein [Populus trichocarpa]	2.24941e-164
	PBR007494.1	PREDICTED: G-type lectin S-receptor-like serine/threonine-protein kinase RLK1-like [Vitis vinifera]	0
	PBR012303.1	ATP binding protein, putative [Ricinus communis]	0
	PBR007769.1	predicted protein [Populus trichocarpa]	0
	PBR012304.1	ATP binding protein, putative [Ricinus communis]	4.30011e-50
	PBR027161.1	receptor serine-threonine protein kinase, putative [Ricinus communis]	6.76982e-120
	PBR026157.1	protein phosphatase 2c, putative [Ricinus communis]	0
	PBR004725.1	Cysteine-rich receptor-like protein kinase, partial [Medicago truncatula]	5.69981e-139
	PBR010825.1	ATP binding protein, putative [Ricinus communis]	0
	PBR001353.1	unnamed protein product [Vitis vinifera]	0
	PBR026655.1	predicted protein [Populus trichocarpa]	0
	PBR013457.1	PREDICTED: wall-associated receptor kinase 2-like [Vitis vinifera]	3.03903e-87
	PBR025833.1	ATP binding protein, putative [Ricinus communis]	2.21949e-137
	PBR042867.1	protein phosphatase 2c, putative [Ricinus communis]	8.9124e-120
	PBR029602.1	predicted protein [Populus trichocarpa]	9.25671e-165
	PBR039120.1	PREDICTED: protein kinase 2B, chloroplastic [Vitis vinifera]	0
	PBR009504.1	receptor-kinase, putative [Ricinus communis]	0
	PBR006761.1	PREDICTED: L-type lectin-domain containing receptor kinase S.4-like [Glycine max]	0
	PBR028789.1	PREDICTED: probable serine/threonine-protein kinase At1g18390 [Vitis vinifera]	5.90028e-163
	PBR023431.1	PREDICTED: probable serine/threonine-protein kinase RLCKVII-like [Glycine max]	1.18982e-168
	PBR020894.2	PREDICTED: probable LRR receptor-like serine/threonine-protein kinase At4g08850-like [Vitis vinifera]	0
	PBR028797.1	predicted protein [Populus trichocarpa]	8.92597e-134
	PBR028796.1	PREDICTED: probable receptor-like protein kinase At1g67000-like [Vitis vinifera]	4.67015e-129
	PBR025777.1	predicted protein [Populus trichocarpa]	1.06708e-168
	PBR003977.1	mevalonate kinase, putative [Ricinus communis]	4.40941e-162
	PBR020316.1	PREDICTED: probable receptor-like protein kinase At1g67000-like [Glycine max]	0
	PBR035319.2	hypothetical protein SORBIDRAFT_01g033865 [Sorghum bicolor]	5.85457e-92
	PBR018120.1	PREDICTED: mitogen-activated protein kinase kinase kinase A [Vitis vinifera]	1.68122e-117
	PBR037286.1	predicted protein [Populus trichocarpa]	1.64726e-162
	PBR022413.1	PREDICTED: wall-associated receptor kinase-like 10-like, partial [Vitis vinifera]	3.50787e-56
	PBR029597.1	kinase, putative [Ricinus communis]	0
	PBR027022.1	PREDICTED: cysteine-rich receptor-like protein kinase 42-like [Glycine max]	0
	PBR009416.1	protein phosphatase 2C [Prunus avium]	8.96931e-155
	PBR011405.1	protein phosphatase 2C [Prunus avium]	1.43304e-161
	PBR020122.1	lrr receptor protein kinase, putative [Ricinus communis]	0
	PBR010918.1	PREDICTED: probable protein phosphatase 2C 25-like [Vitis vinifera]	4.85158e-118
	PBR006763.1	serine/threonine-protein kinase cx32, putative [Ricinus communis]	8.74494e-123
	PBR009181.2	PREDICTED: probable receptor-like protein kinase At1g67000-like [Vitis vinifera]	8.92013e-166
	PBR016617.1	unnamed protein product [Vitis vinifera]	0
	PBR024102.1	mitogen-activated protein kinase 2 [Nicotiana tabacum]	1.39309e-135
	PBR028472.1	predicted protein [Populus trichocarpa]	0
	PBR028580.1	putative serine/threonine kinase [Malus x domestica]	3.82935e-172
	PBR016627.1	ATP binding protein, putative [Ricinus communis]	0
	PBR009529.1	PREDICTED: putative serine/threonine-protein kinase-like protein CCR3-like [Glycine max]	0
	PBR042643.1	B-Raf proto-oncogene serine/threonine-protein kinase, putative [Ricinus communis]	4.88454e-65
	PBR007495.1	PREDICTED: G-type lectin S-receptor-like serine/threonine-protein kinase RLK1-like [Vitis vinifera]	0
2	GO:0006464	7.7436E-9	protein modification process	61/1808	175/11482
	PBR029600.1	kinase, putative [Ricinus communis]	5.97207e-180
	PBR014709.1	predicted protein [Populus trichocarpa]	0
	PBR030152.2	unnamed protein product [Vitis vinifera]	0
	PBR034872.1	PREDICTED: U-box domain-containing protein 19-like [Vitis vinifera]	0
	PBR042353.1	receptor protein kinase, putative [Ricinus communis]	2.64325e-170
	PBR033946.1	PREDICTED: probable serine/threonine-protein kinase RLCKVII-like [Glycine max]	1.04594e-171
	PBR030934.3	ubiquitin-conjugating enzyme E2, putative [Ricinus communis]	2.94647e-27
	PBR037293.1	predicted protein [Populus trichocarpa]	0
	PBR031779.4	PREDICTED: probable receptor-like protein kinase At1g67000-like [Vitis vinifera]	5.36984e-177
	PBR011325.1	receptor-kinase, putative [Ricinus communis]	0
	PBR027719.1	serine/threonine-protein kinase cx32, putative [Ricinus communis]	1.2242e-149
	PBR013022.1	PREDICTED: probable protein phosphatase 2C 25 isoform 1 [Vitis vinifera]	7.97502e-124
	PBR015521.1	PREDICTED: probable protein phosphatase 2C 6-like [Vitis vinifera]	4.30156e-157
	PBR035320.1	putative serine/threonine kinase [Malus x domestica]	4.08691e-173
	PBR042840.1	PREDICTED: probable receptor-like protein kinase At5g39020-like [Vitis vinifera]	1.59032e-127
	PBR009182.1	predicted protein [Populus trichocarpa]	2.24941e-164
	PBR007494.1	PREDICTED: G-type lectin S-receptor-like serine/threonine-protein kinase RLK1-like [Vitis vinifera]	0
	PBR012303.1	ATP binding protein, putative [Ricinus communis]	0
	PBR007769.1	predicted protein [Populus trichocarpa]	0
	PBR012304.1	ATP binding protein, putative [Ricinus communis]	4.30011e-50
	PBR036170.1	unnamed protein product [Vitis vinifera]	0
	PBR027161.1	receptor serine-threonine protein kinase, putative [Ricinus communis]	6.76982e-120
	PBR026157.1	protein phosphatase 2c, putative [Ricinus communis]	0
	PBR004725.1	Cysteine-rich receptor-like protein kinase, partial [Medicago truncatula]	5.69981e-139
	PBR010825.1	ATP binding protein, putative [Ricinus communis]	0
	PBR001353.1	unnamed protein product [Vitis vinifera]	0
	PBR026655.1	predicted protein [Populus trichocarpa]	0
	PBR013457.1	PREDICTED: wall-associated receptor kinase 2-like [Vitis vinifera]	3.03903e-87
	PBR025833.1	ATP binding protein, putative [Ricinus communis]	2.21949e-137
	PBR042867.1	protein phosphatase 2c, putative [Ricinus communis]	8.9124e-120
	PBR029602.1	predicted protein [Populus trichocarpa]	9.25671e-165
	PBR039120.1	PREDICTED: protein kinase 2B, chloroplastic [Vitis vinifera]	0
	PBR009504.1	receptor-kinase, putative [Ricinus communis]	0
	PBR006761.1	PREDICTED: L-type lectin-domain containing receptor kinase S.4-like [Glycine max]	0
	PBR028789.1	PREDICTED: probable serine/threonine-protein kinase At1g18390 [Vitis vinifera]	5.90028e-163
	PBR023431.1	PREDICTED: probable serine/threonine-protein kinase RLCKVII-like [Glycine max]	1.18982e-168
	PBR020894.2	PREDICTED: probable LRR receptor-like serine/threonine-protein kinase At4g08850-like [Vitis vinifera]	0
	PBR028797.1	predicted protein [Populus trichocarpa]	8.92597e-134
	PBR028796.1	PREDICTED: probable receptor-like protein kinase At1g67000-like [Vitis vinifera]	4.67015e-129
	PBR025777.1	predicted protein [Populus trichocarpa]	1.06708e-168
	PBR020316.1	PREDICTED: probable receptor-like protein kinase At1g67000-like [Glycine max]	0
	PBR035319.2	hypothetical protein SORBIDRAFT_01g033865 [Sorghum bicolor]	5.85457e-92
	PBR018120.1	PREDICTED: mitogen-activated protein kinase kinase kinase A [Vitis vinifera]	1.68122e-117
	PBR037286.1	predicted protein [Populus trichocarpa]	1.64726e-162
	PBR022413.1	PREDICTED: wall-associated receptor kinase-like 10-like, partial [Vitis vinifera]	3.50787e-56
	PBR029597.1	kinase, putative [Ricinus communis]	0
	PBR027022.1	PREDICTED: cysteine-rich receptor-like protein kinase 42-like [Glycine max]	0
	PBR009416.1	protein phosphatase 2C [Prunus avium]	8.96931e-155
	PBR011405.1	protein phosphatase 2C [Prunus avium]	1.43304e-161
	PBR020122.1	lrr receptor protein kinase, putative [Ricinus communis]	0
	PBR010918.1	PREDICTED: probable protein phosphatase 2C 25-like [Vitis vinifera]	4.85158e-118
	PBR006763.1	serine/threonine-protein kinase cx32, putative [Ricinus communis]	8.74494e-123
	PBR009181.2	PREDICTED: probable receptor-like protein kinase At1g67000-like [Vitis vinifera]	8.92013e-166
	PBR016617.1	unnamed protein product [Vitis vinifera]	0
	PBR024102.1	mitogen-activated protein kinase 2 [Nicotiana tabacum]	1.39309e-135
	PBR028472.1	predicted protein [Populus trichocarpa]	0
	PBR028580.1	putative serine/threonine kinase [Malus x domestica]	3.82935e-172
	PBR009529.1	PREDICTED: putative serine/threonine-protein kinase-like protein CCR3-like [Glycine max]	0
	PBR016627.1	ATP binding protein, putative [Ricinus communis]	0
	PBR042643.1	B-Raf proto-oncogene serine/threonine-protein kinase, putative [Ricinus communis]	4.88454e-65
	PBR007495.1	PREDICTED: G-type lectin S-receptor-like serine/threonine-protein kinase RLK1-like [Vitis vinifera]	0
2	GO:0043412	2.2886E-8	macromolecule modification	61/1862	175/11482
	PBR029600.1	kinase, putative [Ricinus communis]	5.97207e-180
	PBR014709.1	predicted protein [Populus trichocarpa]	0
	PBR030152.2	unnamed protein product [Vitis vinifera]	0
	PBR034872.1	PREDICTED: U-box domain-containing protein 19-like [Vitis vinifera]	0
	PBR042353.1	receptor protein kinase, putative [Ricinus communis]	2.64325e-170
	PBR033946.1	PREDICTED: probable serine/threonine-protein kinase RLCKVII-like [Glycine max]	1.04594e-171
	PBR030934.3	ubiquitin-conjugating enzyme E2, putative [Ricinus communis]	2.94647e-27
	PBR037293.1	predicted protein [Populus trichocarpa]	0
	PBR031779.4	PREDICTED: probable receptor-like protein kinase At1g67000-like [Vitis vinifera]	5.36984e-177
	PBR011325.1	receptor-kinase, putative [Ricinus communis]	0
	PBR027719.1	serine/threonine-protein kinase cx32, putative [Ricinus communis]	1.2242e-149
	PBR013022.1	PREDICTED: probable protein phosphatase 2C 25 isoform 1 [Vitis vinifera]	7.97502e-124
	PBR015521.1	PREDICTED: probable protein phosphatase 2C 6-like [Vitis vinifera]	4.30156e-157
	PBR035320.1	putative serine/threonine kinase [Malus x domestica]	4.08691e-173
	PBR042840.1	PREDICTED: probable receptor-like protein kinase At5g39020-like [Vitis vinifera]	1.59032e-127
	PBR009182.1	predicted protein [Populus trichocarpa]	2.24941e-164
	PBR007494.1	PREDICTED: G-type lectin S-receptor-like serine/threonine-protein kinase RLK1-like [Vitis vinifera]	0
	PBR012303.1	ATP binding protein, putative [Ricinus communis]	0
	PBR007769.1	predicted protein [Populus trichocarpa]	0
	PBR012304.1	ATP binding protein, putative [Ricinus communis]	4.30011e-50
	PBR036170.1	unnamed protein product [Vitis vinifera]	0
	PBR027161.1	receptor serine-threonine protein kinase, putative [Ricinus communis]	6.76982e-120
	PBR026157.1	protein phosphatase 2c, putative [Ricinus communis]	0
	PBR004725.1	Cysteine-rich receptor-like protein kinase, partial [Medicago truncatula]	5.69981e-139
	PBR010825.1	ATP binding protein, putative [Ricinus communis]	0
	PBR001353.1	unnamed protein product [Vitis vinifera]	0
	PBR026655.1	predicted protein [Populus trichocarpa]	0
	PBR013457.1	PREDICTED: wall-associated receptor kinase 2-like [Vitis vinifera]	3.03903e-87
	PBR025833.1	ATP binding protein, putative [Ricinus communis]	2.21949e-137
	PBR042867.1	protein phosphatase 2c, putative [Ricinus communis]	8.9124e-120
	PBR029602.1	predicted protein [Populus trichocarpa]	9.25671e-165
	PBR039120.1	PREDICTED: protein kinase 2B, chloroplastic [Vitis vinifera]	0
	PBR009504.1	receptor-kinase, putative [Ricinus communis]	0
	PBR006761.1	PREDICTED: L-type lectin-domain containing receptor kinase S.4-like [Glycine max]	0
	PBR028789.1	PREDICTED: probable serine/threonine-protein kinase At1g18390 [Vitis vinifera]	5.90028e-163
	PBR023431.1	PREDICTED: probable serine/threonine-protein kinase RLCKVII-like [Glycine max]	1.18982e-168
	PBR020894.2	PREDICTED: probable LRR receptor-like serine/threonine-protein kinase At4g08850-like [Vitis vinifera]	0
	PBR028797.1	predicted protein [Populus trichocarpa]	8.92597e-134
	PBR028796.1	PREDICTED: probable receptor-like protein kinase At1g67000-like [Vitis vinifera]	4.67015e-129
	PBR025777.1	predicted protein [Populus trichocarpa]	1.06708e-168
	PBR020316.1	PREDICTED: probable receptor-like protein kinase At1g67000-like [Glycine max]	0
	PBR035319.2	hypothetical protein SORBIDRAFT_01g033865 [Sorghum bicolor]	5.85457e-92
	PBR018120.1	PREDICTED: mitogen-activated protein kinase kinase kinase A [Vitis vinifera]	1.68122e-117
	PBR037286.1	predicted protein [Populus trichocarpa]	1.64726e-162
	PBR022413.1	PREDICTED: wall-associated receptor kinase-like 10-like, partial [Vitis vinifera]	3.50787e-56
	PBR029597.1	kinase, putative [Ricinus communis]	0
	PBR027022.1	PREDICTED: cysteine-rich receptor-like protein kinase 42-like [Glycine max]	0
	PBR009416.1	protein phosphatase 2C [Prunus avium]	8.96931e-155
	PBR011405.1	protein phosphatase 2C [Prunus avium]	1.43304e-161
	PBR020122.1	lrr receptor protein kinase, putative [Ricinus communis]	0
	PBR010918.1	PREDICTED: probable protein phosphatase 2C 25-like [Vitis vinifera]	4.85158e-118
	PBR006763.1	serine/threonine-protein kinase cx32, putative [Ricinus communis]	8.74494e-123
	PBR009181.2	PREDICTED: probable receptor-like protein kinase At1g67000-like [Vitis vinifera]	8.92013e-166
	PBR016617.1	unnamed protein product [Vitis vinifera]	0
	PBR024102.1	mitogen-activated protein kinase 2 [Nicotiana tabacum]	1.39309e-135
	PBR028472.1	predicted protein [Populus trichocarpa]	0
	PBR028580.1	putative serine/threonine kinase [Malus x domestica]	3.82935e-172
	PBR009529.1	PREDICTED: putative serine/threonine-protein kinase-like protein CCR3-like [Glycine max]	0
	PBR016627.1	ATP binding protein, putative [Ricinus communis]	0
	PBR042643.1	B-Raf proto-oncogene serine/threonine-protein kinase, putative [Ricinus communis]	4.88454e-65
	PBR007495.1	PREDICTED: G-type lectin S-receptor-like serine/threonine-protein kinase RLK1-like [Vitis vinifera]	0
2	GO:0016265	1.1194E-6	death	20/319	175/11482
	PBR024706.1	hypothetical protein VITISV_019700 [Vitis vinifera]	0
	PBR030895.1	PREDICTED: TMV resistance protein N-like [Glycine max]	0
	PBR035549.1	PREDICTED: TMV resistance protein N-like [Vitis vinifera]	5.56699e-128
	PBR023003.1	hypothetical protein VITISV_018142 [Vitis vinifera]	0
	PBR007887.1	NB-ARC domain-containing protein [Malus x domestica]	0
	PBR039222.1	nbs-lrr resistance protein [Populus trichocarpa]	0
	PBR001247.1	HD domain class transcription factor [Malus x domestica]	0
	PBR030906.5	TIR-NBS-LRR-type disease resistance-like protein [Pyrus x bretschneideri]	0
	PBR037345.1	MLO1 protein [Malus toringoides]	0
	PBR015715.1	nbs-lrr resistance protein [Populus trichocarpa]	0
	PBR004775.2	leucine-rich repeat-containing protein, putative [Ricinus communis]	2.96896e-68
	PBR040364.1	nbs-lrr resistance protein [Populus trichocarpa]	0
	PBR025080.1	NB-ARC domain-containing protein [Malus x domestica]	2.99934e-141
	PBR009838.5	TIR-NBS-LRR [Rosa rugosa]	0
	PBR024723.3	HD domain class transcription factor [Malus x domestica]	0
	PBR001627.1	NB-ARC domain-containing protein [Malus x domestica]	1.47894e-175
	PBR025091.1	PREDICTED: probable disease resistance protein At5g66900-like [Vitis vinifera]	0
	PBR010520.1	TIR-NBS-LRR [Rosa rugosa]	6.58779e-101
	PBR035321.1	putative CC-NBS-LRR protein [Malus x domestica]	0
	PBR042691.1	HD domain class transcription factor [Malus x domestica]	4.56254e-134
2	GO:0006915	1.4625E-6	apoptosis	19/296	175/11482
	PBR024706.1	hypothetical protein VITISV_019700 [Vitis vinifera]	0
	PBR030895.1	PREDICTED: TMV resistance protein N-like [Glycine max]	0
	PBR035549.1	PREDICTED: TMV resistance protein N-like [Vitis vinifera]	5.56699e-128
	PBR023003.1	hypothetical protein VITISV_018142 [Vitis vinifera]	0
	PBR007887.1	NB-ARC domain-containing protein [Malus x domestica]	0
	PBR039222.1	nbs-lrr resistance protein [Populus trichocarpa]	0
	PBR001247.1	HD domain class transcription factor [Malus x domestica]	0
	PBR030906.5	TIR-NBS-LRR-type disease resistance-like protein [Pyrus x bretschneideri]	0
	PBR015715.1	nbs-lrr resistance protein [Populus trichocarpa]	0
	PBR004775.2	leucine-rich repeat-containing protein, putative [Ricinus communis]	2.96896e-68
	PBR040364.1	nbs-lrr resistance protein [Populus trichocarpa]	0
	PBR025080.1	NB-ARC domain-containing protein [Malus x domestica]	2.99934e-141
	PBR009838.5	TIR-NBS-LRR [Rosa rugosa]	0
	PBR024723.3	HD domain class transcription factor [Malus x domestica]	0
	PBR001627.1	NB-ARC domain-containing protein [Malus x domestica]	1.47894e-175
	PBR025091.1	PREDICTED: probable disease resistance protein At5g66900-like [Vitis vinifera]	0
	PBR010520.1	TIR-NBS-LRR [Rosa rugosa]	6.58779e-101
	PBR035321.1	putative CC-NBS-LRR protein [Malus x domestica]	0
	PBR042691.1	HD domain class transcription factor [Malus x domestica]	4.56254e-134
2	GO:0050896	6.4213E-5	response to stimulus	30/818	175/11482
	PBR024706.1	hypothetical protein VITISV_019700 [Vitis vinifera]	0
	PBR039386.2	tir-nbs-lrr resistance protein [Populus trichocarpa]	1.4258e-126
	PBR039222.1	nbs-lrr resistance protein [Populus trichocarpa]	0
	PBR001247.1	HD domain class transcription factor [Malus x domestica]	0
	PBR018885.1	PREDICTED: TMV resistance protein N-like [Glycine max]	5.02368e-45
	PBR011743.1	HD domain class transcription factor [Malus x domestica]	5.08633e-81
	PBR028132.1	TMV resistance protein N [Medicago truncatula]	2.88711e-50
	PBR028109.1	HD domain class transcription factor [Malus x domestica]	7.55611e-78
	PBR025080.1	NB-ARC domain-containing protein [Malus x domestica]	2.99934e-141
	PBR009838.5	TIR-NBS-LRR [Rosa rugosa]	0
	PBR025091.1	PREDICTED: probable disease resistance protein At5g66900-like [Vitis vinifera]	0
	PBR035321.1	putative CC-NBS-LRR protein [Malus x domestica]	0
	PBR042691.1	HD domain class transcription factor [Malus x domestica]	4.56254e-134
	PBR017006.1	TIR-NBS-LRR-type disease resistance-like protein [Pyrus x bretschneideri]	2.59318e-75
	PBR030895.1	PREDICTED: TMV resistance protein N-like [Glycine max]	0
	PBR035549.1	PREDICTED: TMV resistance protein N-like [Vitis vinifera]	5.56699e-128
	PBR023003.1	hypothetical protein VITISV_018142 [Vitis vinifera]	0
	PBR030909.1	TIR-NBS-LRR-type disease resistance-like protein [Pyrus x bretschneideri]	4.95639e-90
	PBR007887.1	NB-ARC domain-containing protein [Malus x domestica]	0
	PBR030906.5	TIR-NBS-LRR-type disease resistance-like protein [Pyrus x bretschneideri]	0
	PBR015715.1	nbs-lrr resistance protein [Populus trichocarpa]	0
	PBR004775.2	leucine-rich repeat-containing protein, putative [Ricinus communis]	2.96896e-68
	PBR013821.1	TMV resistance protein N [Medicago truncatula]	4.85448e-50
	PBR040364.1	nbs-lrr resistance protein [Populus trichocarpa]	0
	PBR029439.1	putative desiccation protectant protein [Pyrus communis]	5.87759e-71
	PBR024723.3	HD domain class transcription factor [Malus x domestica]	0
	PBR001627.1	NB-ARC domain-containing protein [Malus x domestica]	1.47894e-175
	PBR001353.1	unnamed protein product [Vitis vinifera]	0
	PBR010520.1	TIR-NBS-LRR [Rosa rugosa]	6.58779e-101
	PBR031010.1	glutathione peroxidase [Populus trichocarpa]	4.15525e-91
2	GO:0023060	8.2081E-4	signal transmission	17/388	175/11482
	PBR017006.1	TIR-NBS-LRR-type disease resistance-like protein [Pyrus x bretschneideri]	2.59318e-75
	PBR024706.1	hypothetical protein VITISV_019700 [Vitis vinifera]	0
	PBR039386.2	tir-nbs-lrr resistance protein [Populus trichocarpa]	1.4258e-126
	PBR030895.1	PREDICTED: TMV resistance protein N-like [Glycine max]	0
	PBR041910.1	GTP-binding protein alpha subunit, gna, putative [Ricinus communis]	1.16222e-105
	PBR030909.1	TIR-NBS-LRR-type disease resistance-like protein [Pyrus x bretschneideri]	4.95639e-90
	PBR018885.1	PREDICTED: TMV resistance protein N-like [Glycine max]	5.02368e-45
	PBR001247.1	HD domain class transcription factor [Malus x domestica]	0
	PBR028132.1	TMV resistance protein N [Medicago truncatula]	2.88711e-50
	PBR011743.1	HD domain class transcription factor [Malus x domestica]	5.08633e-81
	PBR028109.1	HD domain class transcription factor [Malus x domestica]	7.55611e-78
	PBR004775.2	leucine-rich repeat-containing protein, putative [Ricinus communis]	2.96896e-68
	PBR013821.1	TMV resistance protein N [Medicago truncatula]	4.85448e-50
	PBR009838.5	TIR-NBS-LRR [Rosa rugosa]	0
	PBR024723.3	HD domain class transcription factor [Malus x domestica]	0
	PBR010520.1	TIR-NBS-LRR [Rosa rugosa]	6.58779e-101
	PBR042691.1	HD domain class transcription factor [Malus x domestica]	4.56254e-134
2	GO:0016311	1.2671E-3	dephosphorylation	8/101	175/11482
	PBR026157.1	protein phosphatase 2c, putative [Ricinus communis]	0
	PBR013022.1	PREDICTED: probable protein phosphatase 2C 25 isoform 1 [Vitis vinifera]	7.97502e-124
	PBR010918.1	PREDICTED: probable protein phosphatase 2C 25-like [Vitis vinifera]	4.85158e-118
	PBR009416.1	protein phosphatase 2C [Prunus avium]	8.96931e-155
	PBR015521.1	PREDICTED: probable protein phosphatase 2C 6-like [Vitis vinifera]	4.30156e-157
	PBR011405.1	protein phosphatase 2C [Prunus avium]	1.43304e-161
	PBR025777.1	predicted protein [Populus trichocarpa]	1.06708e-168
	PBR042867.1	protein phosphatase 2c, putative [Ricinus communis]	8.9124e-120
2	GO:0023052	1.3976E-3	signaling	17/410	175/11482
	PBR017006.1	TIR-NBS-LRR-type disease resistance-like protein [Pyrus x bretschneideri]	2.59318e-75
	PBR024706.1	hypothetical protein VITISV_019700 [Vitis vinifera]	0
	PBR039386.2	tir-nbs-lrr resistance protein [Populus trichocarpa]	1.4258e-126
	PBR030895.1	PREDICTED: TMV resistance protein N-like [Glycine max]	0
	PBR041910.1	GTP-binding protein alpha subunit, gna, putative [Ricinus communis]	1.16222e-105
	PBR030909.1	TIR-NBS-LRR-type disease resistance-like protein [Pyrus x bretschneideri]	4.95639e-90
	PBR018885.1	PREDICTED: TMV resistance protein N-like [Glycine max]	5.02368e-45
	PBR001247.1	HD domain class transcription factor [Malus x domestica]	0
	PBR028132.1	TMV resistance protein N [Medicago truncatula]	2.88711e-50
	PBR011743.1	HD domain class transcription factor [Malus x domestica]	5.08633e-81
	PBR028109.1	HD domain class transcription factor [Malus x domestica]	7.55611e-78
	PBR004775.2	leucine-rich repeat-containing protein, putative [Ricinus communis]	2.96896e-68
	PBR013821.1	TMV resistance protein N [Medicago truncatula]	4.85448e-50
	PBR009838.5	TIR-NBS-LRR [Rosa rugosa]	0
	PBR024723.3	HD domain class transcription factor [Malus x domestica]	0
	PBR010520.1	TIR-NBS-LRR [Rosa rugosa]	6.58779e-101
	PBR042691.1	HD domain class transcription factor [Malus x domestica]	4.56254e-134
2	GO:0030005	1.6566E-3	cellular di-, tri-valent inorganic cation homeostasis	3/9	175/11482
	PBR019418.1	iron-binding protein [Pyrus pyrifolia]	8.13275e-126
	PBR028226.1	iron-binding protein [Pyrus pyrifolia]	6.17309e-113
	PBR010942.1	iron-binding protein [Pyrus pyrifolia]	6.61414e-113
2	GO:0055066	1.6566E-3	di-, tri-valent inorganic cation homeostasis	3/9	175/11482
	PBR019418.1	iron-binding protein [Pyrus pyrifolia]	8.13275e-126
	PBR028226.1	iron-binding protein [Pyrus pyrifolia]	6.17309e-113
	PBR010942.1	iron-binding protein [Pyrus pyrifolia]	6.61414e-113
2	GO:0055082	1.6566E-3	cellular chemical homeostasis	3/9	175/11482
	PBR019418.1	iron-binding protein [Pyrus pyrifolia]	8.13275e-126
	PBR028226.1	iron-binding protein [Pyrus pyrifolia]	6.17309e-113
	PBR010942.1	iron-binding protein [Pyrus pyrifolia]	6.61414e-113
2	GO:0065007	1.6753E-2	biological regulation	42/1825	175/11482
	PBR024706.1	hypothetical protein VITISV_019700 [Vitis vinifera]	0
	PBR002914.1	WRKY transcription factor, putative [Ricinus communis]	4.32752e-70
	PBR001425.1	WRKY transcription factor, putative [Ricinus communis]	1.0228e-58
	PBR038280.1	AP2 domain class transcription factor [Malus x domestica]	2.72562e-56
	PBR015502.1	AP2 domain class transcription factor [Malus x domestica]	4.72903e-119
	PBR042466.1	BHLH domain class transcription factor [Malus x domestica]	0
	PBR039386.2	tir-nbs-lrr resistance protein [Populus trichocarpa]	1.4258e-126
	PBR041910.1	GTP-binding protein alpha subunit, gna, putative [Ricinus communis]	1.16222e-105
	PBR005379.1	HSF domain class transcription factor [Malus x domestica]	0
	PBR007829.1	predicted protein [Populus trichocarpa]	5.68318e-75
	PBR023902.1	AP2 domain class transcription factor [Malus x domestica]	2.94822e-113
	PBR018885.1	PREDICTED: TMV resistance protein N-like [Glycine max]	5.02368e-45
	PBR001247.1	HD domain class transcription factor [Malus x domestica]	0
	PBR011743.1	HD domain class transcription factor [Malus x domestica]	5.08633e-81
	PBR028132.1	TMV resistance protein N [Medicago truncatula]	2.88711e-50
	PBR028109.1	HD domain class transcription factor [Malus x domestica]	7.55611e-78
	PBR009838.5	TIR-NBS-LRR [Rosa rugosa]	0
	PBR019418.1	iron-binding protein [Pyrus pyrifolia]	8.13275e-126
	PBR006046.1	PREDICTED: common plant regulatory factor 1-like [Vitis vinifera]	7.22664e-63
	PBR042691.1	HD domain class transcription factor [Malus x domestica]	4.56254e-134
	PBR017006.1	TIR-NBS-LRR-type disease resistance-like protein [Pyrus x bretschneideri]	2.59318e-75
	PBR013502.1	NAC domain class transcription factor [Malus x domestica]	0
	PBR014120.1	PREDICTED: common plant regulatory factor 1-like isoform 2 [Vitis vinifera]	9.32137e-48
	PBR018403.1	predicted protein [Populus trichocarpa]	1.09572e-39
	PBR030895.1	PREDICTED: TMV resistance protein N-like [Glycine max]	0
	PBR030909.1	TIR-NBS-LRR-type disease resistance-like protein [Pyrus x bretschneideri]	4.95639e-90
	PBR025141.1	HSF domain class transcription factor [Malus x domestica]	1.55621e-131
	PBR004775.2	leucine-rich repeat-containing protein, putative [Ricinus communis]	2.96896e-68
	PBR025002.1	predicted protein [Populus trichocarpa]	4.17951e-45
	PBR010573.1	PREDICTED: transcription factor bHLH137 [Vitis vinifera]	5.4943e-92
	PBR013821.1	TMV resistance protein N [Medicago truncatula]	4.85448e-50
	PBR028226.1	iron-binding protein [Pyrus pyrifolia]	6.17309e-113
	PBR024723.3	HD domain class transcription factor [Malus x domestica]	0
	PBR015939.1	WRKY domain class transcription factor [Malus x domestica]	0
	PBR024467.1	AP2 domain class transcription factor [Malus x domestica]	6.35176e-73
	PBR039067.1	GATA transcription factor, putative [Ricinus communis]	1.87105e-108
	PBR003660.1	predicted protein [Populus trichocarpa]	1.82069e-87
	PBR021741.1	PREDICTED: NAC domain-containing protein 90-like [Glycine max]	2.62865e-86
	PBR013924.1	DREB protein [Pyrus pyrifolia]	4.56442e-118
	PBR014160.1	predicted protein [Populus trichocarpa]	1.06739e-87
	PBR010520.1	TIR-NBS-LRR [Rosa rugosa]	6.58779e-101
	PBR010942.1	iron-binding protein [Pyrus pyrifolia]	6.61414e-113
2	GO:0050794	3.0957E-2	regulation of cellular process	39/1722	175/11482
	PBR002914.1	WRKY transcription factor, putative [Ricinus communis]	4.32752e-70
	PBR024706.1	hypothetical protein VITISV_019700 [Vitis vinifera]	0
	PBR001425.1	WRKY transcription factor, putative [Ricinus communis]	1.0228e-58
	PBR038280.1	AP2 domain class transcription factor [Malus x domestica]	2.72562e-56
	PBR015502.1	AP2 domain class transcription factor [Malus x domestica]	4.72903e-119
	PBR042466.1	BHLH domain class transcription factor [Malus x domestica]	0
	PBR039386.2	tir-nbs-lrr resistance protein [Populus trichocarpa]	1.4258e-126
	PBR041910.1	GTP-binding protein alpha subunit, gna, putative [Ricinus communis]	1.16222e-105
	PBR005379.1	HSF domain class transcription factor [Malus x domestica]	0
	PBR007829.1	predicted protein [Populus trichocarpa]	5.68318e-75
	PBR023902.1	AP2 domain class transcription factor [Malus x domestica]	2.94822e-113
	PBR018885.1	PREDICTED: TMV resistance protein N-like [Glycine max]	5.02368e-45
	PBR001247.1	HD domain class transcription factor [Malus x domestica]	0
	PBR011743.1	HD domain class transcription factor [Malus x domestica]	5.08633e-81
	PBR028132.1	TMV resistance protein N [Medicago truncatula]	2.88711e-50
	PBR028109.1	HD domain class transcription factor [Malus x domestica]	7.55611e-78
	PBR009838.5	TIR-NBS-LRR [Rosa rugosa]	0
	PBR006046.1	PREDICTED: common plant regulatory factor 1-like [Vitis vinifera]	7.22664e-63
	PBR042691.1	HD domain class transcription factor [Malus x domestica]	4.56254e-134
	PBR017006.1	TIR-NBS-LRR-type disease resistance-like protein [Pyrus x bretschneideri]	2.59318e-75
	PBR013502.1	NAC domain class transcription factor [Malus x domestica]	0
	PBR014120.1	PREDICTED: common plant regulatory factor 1-like isoform 2 [Vitis vinifera]	9.32137e-48
	PBR018403.1	predicted protein [Populus trichocarpa]	1.09572e-39
	PBR030895.1	PREDICTED: TMV resistance protein N-like [Glycine max]	0
	PBR030909.1	TIR-NBS-LRR-type disease resistance-like protein [Pyrus x bretschneideri]	4.95639e-90
	PBR025141.1	HSF domain class transcription factor [Malus x domestica]	1.55621e-131
	PBR004775.2	leucine-rich repeat-containing protein, putative [Ricinus communis]	2.96896e-68
	PBR025002.1	predicted protein [Populus trichocarpa]	4.17951e-45
	PBR010573.1	PREDICTED: transcription factor bHLH137 [Vitis vinifera]	5.4943e-92
	PBR013821.1	TMV resistance protein N [Medicago truncatula]	4.85448e-50
	PBR024723.3	HD domain class transcription factor [Malus x domestica]	0
	PBR015939.1	WRKY domain class transcription factor [Malus x domestica]	0
	PBR024467.1	AP2 domain class transcription factor [Malus x domestica]	6.35176e-73
	PBR039067.1	GATA transcription factor, putative [Ricinus communis]	1.87105e-108
	PBR003660.1	predicted protein [Populus trichocarpa]	1.82069e-87
	PBR021741.1	PREDICTED: NAC domain-containing protein 90-like [Glycine max]	2.62865e-86
	PBR013924.1	DREB protein [Pyrus pyrifolia]	4.56442e-118
	PBR014160.1	predicted protein [Populus trichocarpa]	1.06739e-87
	PBR010520.1	TIR-NBS-LRR [Rosa rugosa]	6.58779e-101
2	GO:0019538	3.1198E-2	protein metabolic process	65/3246	175/11482
	PBR029600.1	kinase, putative [Ricinus communis]	5.97207e-180
	PBR014709.1	predicted protein [Populus trichocarpa]	0
	PBR030152.2	unnamed protein product [Vitis vinifera]	0
	PBR034872.1	PREDICTED: U-box domain-containing protein 19-like [Vitis vinifera]	0
	PBR042353.1	receptor protein kinase, putative [Ricinus communis]	2.64325e-170
	PBR033946.1	PREDICTED: probable serine/threonine-protein kinase RLCKVII-like [Glycine max]	1.04594e-171
	PBR030934.3	ubiquitin-conjugating enzyme E2, putative [Ricinus communis]	2.94647e-27
	PBR037293.1	predicted protein [Populus trichocarpa]	0
	PBR031779.4	PREDICTED: probable receptor-like protein kinase At1g67000-like [Vitis vinifera]	5.36984e-177
	PBR011325.1	receptor-kinase, putative [Ricinus communis]	0
	PBR027719.1	serine/threonine-protein kinase cx32, putative [Ricinus communis]	1.2242e-149
	PBR013022.1	PREDICTED: probable protein phosphatase 2C 25 isoform 1 [Vitis vinifera]	7.97502e-124
	PBR015521.1	PREDICTED: probable protein phosphatase 2C 6-like [Vitis vinifera]	4.30156e-157
	PBR035320.1	putative serine/threonine kinase [Malus x domestica]	4.08691e-173
	PBR027430.1	predicted protein [Populus trichocarpa]	2.24186e-177
	PBR042840.1	PREDICTED: probable receptor-like protein kinase At5g39020-like [Vitis vinifera]	1.59032e-127
	PBR009182.1	predicted protein [Populus trichocarpa]	2.24941e-164
	PBR007494.1	PREDICTED: G-type lectin S-receptor-like serine/threonine-protein kinase RLK1-like [Vitis vinifera]	0
	PBR012303.1	ATP binding protein, putative [Ricinus communis]	0
	PBR007769.1	predicted protein [Populus trichocarpa]	0
	PBR012304.1	ATP binding protein, putative [Ricinus communis]	4.30011e-50
	PBR036170.1	unnamed protein product [Vitis vinifera]	0
	PBR027161.1	receptor serine-threonine protein kinase, putative [Ricinus communis]	6.76982e-120
	PBR026157.1	protein phosphatase 2c, putative [Ricinus communis]	0
	PBR004725.1	Cysteine-rich receptor-like protein kinase, partial [Medicago truncatula]	5.69981e-139
	PBR010825.1	ATP binding protein, putative [Ricinus communis]	0
	PBR001353.1	unnamed protein product [Vitis vinifera]	0
	PBR026655.1	predicted protein [Populus trichocarpa]	0
	PBR013457.1	PREDICTED: wall-associated receptor kinase 2-like [Vitis vinifera]	3.03903e-87
	PBR025833.1	ATP binding protein, putative [Ricinus communis]	2.21949e-137
	PBR042867.1	protein phosphatase 2c, putative [Ricinus communis]	8.9124e-120
	PBR019261.1	60S ribosomal protein L34, putative [Ricinus communis]	7.50224e-141
	PBR029602.1	predicted protein [Populus trichocarpa]	9.25671e-165
	PBR006761.1	PREDICTED: L-type lectin-domain containing receptor kinase S.4-like [Glycine max]	0
	PBR009504.1	receptor-kinase, putative [Ricinus communis]	0
	PBR039120.1	PREDICTED: protein kinase 2B, chloroplastic [Vitis vinifera]	0
	PBR028789.1	PREDICTED: probable serine/threonine-protein kinase At1g18390 [Vitis vinifera]	5.90028e-163
	PBR007871.1	PREDICTED: peptidyl-prolyl cis-trans isomerase CYP40 [Vitis vinifera]	1.07082e-146
	PBR023431.1	PREDICTED: probable serine/threonine-protein kinase RLCKVII-like [Glycine max]	1.18982e-168
	PBR020894.2	PREDICTED: probable LRR receptor-like serine/threonine-protein kinase At4g08850-like [Vitis vinifera]	0
	PBR028797.1	predicted protein [Populus trichocarpa]	8.92597e-134
	PBR002869.1	PREDICTED: metacaspase-1 [Vitis vinifera]	2.12566e-147
	PBR028796.1	PREDICTED: probable receptor-like protein kinase At1g67000-like [Vitis vinifera]	4.67015e-129
	PBR025777.1	predicted protein [Populus trichocarpa]	1.06708e-168
	PBR020316.1	PREDICTED: probable receptor-like protein kinase At1g67000-like [Glycine max]	0
	PBR035319.2	hypothetical protein SORBIDRAFT_01g033865 [Sorghum bicolor]	5.85457e-92
	PBR018120.1	PREDICTED: mitogen-activated protein kinase kinase kinase A [Vitis vinifera]	1.68122e-117
	PBR037286.1	predicted protein [Populus trichocarpa]	1.64726e-162
	PBR022413.1	PREDICTED: wall-associated receptor kinase-like 10-like, partial [Vitis vinifera]	3.50787e-56
	PBR029597.1	kinase, putative [Ricinus communis]	0
	PBR027022.1	PREDICTED: cysteine-rich receptor-like protein kinase 42-like [Glycine max]	0
	PBR009416.1	protein phosphatase 2C [Prunus avium]	8.96931e-155
	PBR011405.1	protein phosphatase 2C [Prunus avium]	1.43304e-161
	PBR020122.1	lrr receptor protein kinase, putative [Ricinus communis]	0
	PBR010918.1	PREDICTED: probable protein phosphatase 2C 25-like [Vitis vinifera]	4.85158e-118
	PBR006763.1	serine/threonine-protein kinase cx32, putative [Ricinus communis]	8.74494e-123
	PBR009181.2	PREDICTED: probable receptor-like protein kinase At1g67000-like [Vitis vinifera]	8.92013e-166
	PBR016617.1	unnamed protein product [Vitis vinifera]	0
	PBR024102.1	mitogen-activated protein kinase 2 [Nicotiana tabacum]	1.39309e-135
	PBR028472.1	predicted protein [Populus trichocarpa]	0
	PBR028580.1	putative serine/threonine kinase [Malus x domestica]	3.82935e-172
	PBR009529.1	PREDICTED: putative serine/threonine-protein kinase-like protein CCR3-like [Glycine max]	0
	PBR016627.1	ATP binding protein, putative [Ricinus communis]	0
	PBR042643.1	B-Raf proto-oncogene serine/threonine-protein kinase, putative [Ricinus communis]	4.88454e-65
	PBR007495.1	PREDICTED: G-type lectin S-receptor-like serine/threonine-protein kinase RLK1-like [Vitis vinifera]	0
3	GO:0010556	3.5731E-5	regulation of macromolecule biosynthetic process	146/1156	981/11482
	PBR015364.1	NAC domain protein, IPR003441 [Populus trichocarpa]	1.09135e-62
	PBR021868.1	NAC domain class transcription factor [Malus x domestica]	4.30162e-110
	PBR030422.1	HSF domain class transcription factor [Malus x domestica]	1.57984e-99
	PBR013136.1	transcription factor, putative [Ricinus communis]	0
	PBR008639.1	WRKY1 [Hevea brasiliensis]	7.81318e-67
	PBR010582.1	PREDICTED: auxin response factor 2 [Vitis vinifera]	0
	PBR007168.1	Transcription factor BIM1, putative [Ricinus communis]	0
	PBR001424.1	predicted protein [Populus trichocarpa]	3.35849e-52
	PBR025354.1	AP2/ERF domain-containing transcription factor [Populus trichocarpa]	3.05859e-50
	PBR007642.1	NAC domain protein, IPR003441 [Populus trichocarpa]	2.24049e-63
	PBR002083.1	Glucan endo-1,3-beta-glucosidase precursor, putative [Ricinus communis]	0
	PBR031922.1	WRKY transcription factor, putative [Ricinus communis]	1.68617e-156
	PBR015624.1	PREDICTED: putative transcription factor bHLH041 [Vitis vinifera]	9.66427e-109
	PBR013092.1	WRKY domain class transcription factor [Malus x domestica]	0
	PBR023899.1	AP2 domain class transcription factor [Malus x domestica]	7.44098e-96
	PBR015119.3	basic-leucine zipper [Humulus lupulus]	3.66917e-34
	PBR025353.1	AP2/ERF domain-containing transcription factor [Populus trichocarpa]	1.75651e-24
	PBR030418.1	AP2 domain class transcription factor [Malus x domestica]	6.6571e-59
	PBR030882.2	PREDICTED: uncharacterized protein LOC100249427 [Vitis vinifera]	1.63436e-161
	PBR037113.1	PREDICTED: transcription factor MYC4 [Vitis vinifera]	6.83177e-118
	PBR020001.1	WRKY transcription factor 2 [Gossypium hirsutum]	4.20268e-75
	PBR005860.1	PREDICTED: uncharacterized protein LOC100255631 [Vitis vinifera]	1.50541e-130
	PBR011973.1	predicted protein [Populus trichocarpa]	0
	PBR034761.1	dehydration-responsive element-binding protein (DREB6), partial [Malus x domestica]	1.53118e-177
	PBR032231.1	PREDICTED: NAC domain-containing protein 69-like [Glycine max]	3.37427e-38
	PBR004979.1	type II homeodomain-leucine zipper protein [Medicago sativa]	4.99187e-51
	PBR020642.1	NAC domain class transcription factor [Malus x domestica]	1.31736e-170
	PBR041312.1	predicted protein [Populus trichocarpa]	5.9342e-48
	PBR020000.1	hypothetical protein VITISV_036455 [Vitis vinifera]	1.88198e-46
	PBR011145.1	AP2 domain class transcription factor [Malus x domestica]	6.66642e-133
	PBR007673.1	NAC domain class transcription factor [Malus x domestica]	0
	PBR020039.1	DOF domain class transcription factor [Malus x domestica]	1.89529e-113
	PBR019030.1	WRKY transcription factor 9 [(Populus tomentosa x P. bolleana) x P. tomentosa]	5.38134e-78
	PBR023044.1	AP2 domain class transcription factor [Malus x domestica]	7.16913e-85
	PBR011544.2	WRKY domain class transcription factor [Malus x domestica]	0
	PBR015019.1	WRKY domain class transcription factor [Malus x domestica]	3.84815e-158
	PBR004315.1	Ethylene-responsive transcription factor 1B, putative [Ricinus communis]	8.96884e-47
	PBR012846.1	HSF domain class transcription factor [Malus x domestica]	0
	PBR011903.3	unnamed protein product [Vitis vinifera]	1.54984e-166
	PBR009571.1	dehydration-responsive element-binding protein (DREB2), partial [Malus x domestica]	0
	PBR016222.1	AP2 domain class transcription factor [Malus x domestica]	1.76729e-74
	PBR030451.1	ethylene response factor 3 [Malus x domestica]	7.3789e-112
	PBR031251.1	AP2/ERF domain-containing transcription factor [Populus trichocarpa]	1.26218e-32
	PBR040479.1	BZIP domain class transcription factor [Malus x domestica]	3.29951e-76
	PBR002913.1	predicted protein [Populus trichocarpa]	7.86233e-53
	PBR024864.1	NAC domain class transcription factor [Malus x domestica]	2.02256e-95
	PBR034115.1	WRKY domain class transcription factor [Malus x domestica]	0
	PBR003219.1	AP2/ERF domain-containing transcription factor [Populus trichocarpa]	2.91641e-34
	PBR037618.1	PREDICTED: transcription factor bHLH35 [Vitis vinifera]	4.06804e-105
	PBR031548.1	WRKY transcription factor 27 [(Populus tomentosa x P. bolleana) x P. tomentosa]	1.1204e-89
	PBR026114.1	JHL06B08.6 [Jatropha curcas]	6.04369e-169
	PBR032698.1	WRKY transcription factor, putative [Ricinus communis]	2.2579e-74
	PBR035813.1	PREDICTED: homeobox-leucine zipper protein HAT14-like [Vitis vinifera]	9.9747e-99
	PBR040028.1	NAC domain class transcription factor [Malus x domestica]	0
	PBR004323.1	ethylene receptor, putative [Ricinus communis]	0
	PBR016049.2	dehydration-responsive element-binding protein (DREB6), partial [Malus x domestica]	1.9394e-145
	PBR001363.1	ethylene response factor [Malus x domestica]	8.80877e-163
	PBR027478.1	AP2 domain class transcription factor [Malus x domestica]	1.43521e-102
	PBR029956.1	NAC domain protein, IPR003441 [Populus trichocarpa]	1.39723e-22
	PBR022894.1	PREDICTED: uncharacterized protein LOC100127362 [Glycine max]	4.87386e-145
	PBR038574.1	PREDICTED: transcription factor MYC4 [Vitis vinifera]	7.13924e-93
	PBR019663.1	PREDICTED: NAC domain-containing protein 68 [Vitis vinifera]	1.74927e-68
	PBR022408.1	WRKY transcription factor 4 [Vitis vinifera]	3.52881e-95
	PBR016805.1	PREDICTED: heat stress transcription factor A-3-like [Vitis vinifera]	1.5718e-137
	PBR032764.1	AP2 domain class transcription factor [Malus x domestica]	4.31921e-106
	PBR019669.1	AP2 domain class transcription factor [Malus x domestica]	6.62346e-76
	PBR000207.1	predicted protein [Populus trichocarpa]	2.00969e-93
	PBR037679.1	BHLH domain class transcription factor [Malus x domestica]	0
	PBR037452.1	WRKY transcription factor-b [Capsicum annuum]	5.11491e-41
	PBR014639.1	ABI3L domain class transcription factor [Malus x domestica]	0
	PBR027956.1	nam-like protein [Bruguiera gymnorhiza]	9.09875e-106
	PBR023047.1	unknown [Lotus japonicus]	4.13602e-13
	PBR018725.1	WRKY transcription factor 27 [(Populus tomentosa x P. bolleana) x P. tomentosa]	6.36201e-85
	PBR027295.1	NAC domain protein NAC1 [Phaseolus vulgaris]	1.81977e-100
	PBR009262.1	unnamed protein product [Vitis vinifera]	2.27815e-74
	PBR001238.1	predicted protein [Populus trichocarpa]	7.19467e-52
	PBR007777.1	HSF domain class transcription factor [Malus x domestica]	1.57984e-99
	PBR026823.1	predicted protein [Populus trichocarpa]	1.44143e-31
	PBR025944.1	PREDICTED: ethylene-responsive transcription factor ERF021-like [Glycine max]	1.69452e-54
	PBR001568.2	uncharacterized protein LOC100817978 [Glycine max]	2.88687e-96
	PBR022708.1	AP2 domain class transcription factor [Malus x domestica]	1.18773e-140
	PBR030208.1	AP2 domain class transcription factor [Malus x domestica]	7.40556e-38
	PBR012684.1	AP2D domain class transcription factor [Malus x domestica]	4.5587e-134
	PBR023072.1	ethylene receptor [Pyrus pyrifolia]	0
	PBR026824.1	predicted protein [Populus trichocarpa]	5.53931e-35
	PBR019494.1	AP2 domain class transcription factor [Malus x domestica]	9.18092e-122
	PBR027726.1	AP2 domain class transcription factor [Malus x domestica]	1.2824e-101
	PBR030436.1	HSF domain class transcription factor [Malus x domestica]	7.93926e-101
	PBR028076.1	hypothetical transcription factor [Prunus persica]	0
	PBR016185.1	ethylene response factor ERF2 [Eriobotrya japonica]	3.54208e-79
	PBR025283.1	unknown [Populus trichocarpa]	4.80468e-65
	PBR033396.1	AP2 domain class transcription factor [Malus x domestica]	0
	PBR028081.1	PREDICTED: uncharacterized protein LOC100255631 [Vitis vinifera]	1.40671e-121
	PBR010904.1	PREDICTED: NF-X1-type zinc finger protein NFXL2 [Vitis vinifera]	0
	PBR000122.1	WRKY transcription factor 28 [(Populus tomentosa x P. bolleana) x P. tomentosa]	3.41242e-149
	PBR020204.1	Transcription factor BIM1, putative [Ricinus communis]	0
	PBR009074.1	unnamed protein product [Vitis vinifera]	6.67467e-50
	PBR012125.1	circadian clock-associated FKF1 [Glycine max]	0
	PBR025302.1	AP2/ERF domain-containing transcription factor [Populus trichocarpa]	1.59046e-18
	PBR042883.1	WRKY domain class transcription factor [Malus x domestica]	8.52489e-74
	PBR016932.1	NAC domain class transcription factor [Malus x domestica]	0
	PBR024123.1	DNA binding protein, putative [Ricinus communis]	3.03658e-41
	PBR012136.1	HSF domain class transcription factor [Malus x domestica]	0
	PBR006745.1	f-box family protein [Populus trichocarpa]	7.25339e-63
	PBR042335.2	PREDICTED: proliferating cell nuclear antigen [Vitis vinifera]	1.89173e-132
	PBR002038.1	HSF domain class transcription factor [Malus x domestica]	2.46228e-110
	PBR019026.1	hypothetical protein VITISV_036455 [Vitis vinifera]	2.70052e-50
	PBR030829.1	BZIP domain class transcription factor [Malus x domestica]	4.35101e-63
	PBR032608.1	dehydration-responsive element-binding protein (DREB6), partial [Malus x domestica]	0
	PBR015363.1	NAC domain protein, IPR003441 [Populus trichocarpa]	4.61404e-61
	PBR003453.1	predicted protein [Populus trichocarpa]	0
	PBR000315.1	NAC domain class transcription factor [Malus x domestica]	9.9302e-180
	PBR009654.1	transcription factor hy5, putative [Ricinus communis]	1.77406e-142
	PBR030542.1	AP2 domain class transcription factor [Malus x domestica]	7.65956e-87
	PBR026439.1	bHLH01 [Malus xiaojinensis]	3.75435e-93
	PBR040944.1	basic helix-loop-helix protein [Nicotiana tabacum]	6.02383e-51
	PBR020079.1	NAC domain class transcription factor [Malus x domestica]	0
	PBR030540.1	hypothetical protein VITISV_032915 [Vitis vinifera]	8.36578e-22
	PBR026903.1	predicted protein [Populus trichocarpa]	1.26044e-41
	PBR041034.1	NAC domain protein NAC1 [Phaseolus vulgaris]	5.00915e-118
	PBR000398.1	AP2 domain class transcription factor [Malus x domestica]	1.06475e-95
	PBR000396.1	putative ethylene responsive element binding factor [Prunus domestica]	2.48852e-49
	PBR026510.2	conserved hypothetical protein [Ricinus communis]	8.86848e-122
	PBR024015.2	protein binding protein, putative [Ricinus communis]	9.16669e-144
	PBR038608.1	PREDICTED: B3 domain-containing protein Os03g0120900-like [Vitis vinifera]	1.60751e-84
	PBR021011.1	DNA binding protein, putative [Ricinus communis]	1.50704e-40
	PBR013149.1	PREDICTED: pathogenesis-related genes transcriptional activator PTI6 [Vitis vinifera]	4.76673e-40
	PBR037414.1	dehydration-responsive element-binding protein (DREB5), partial [Malus x domestica]	3.51631e-106
	PBR014107.1	HSF domain class transcription factor [Malus x domestica]	5.36644e-143
	PBR042159.1	PREDICTED: transcription factor E2FB-like [Vitis vinifera]	0
	PBR027424.1	PREDICTED: transcription factor bHLH13 [Vitis vinifera]	0
	PBR004885.1	WRKY transcription factor 4 [Vitis vinifera]	2.14086e-92
	PBR041632.1	PREDICTED: transcription factor bHLH25-like [Vitis vinifera]	2.074e-83
	PBR041562.1	NAC domain class transcription factor [Malus x domestica]	8.43612e-139
	PBR041470.1	PREDICTED: putative transcription factor bHLH041 [Vitis vinifera]	2.33504e-105
	PBR013631.1	AP2 domain class transcription factor [Malus x domestica]	1.60021e-147
	PBR022332.1	NAC domain class transcription factor [Malus x domestica]	0
	PBR010949.1	dehydration-responsive element-binding protein (DREB2), partial [Malus x domestica]	5.52691e-166
	PBR006526.1	AP2 domain class transcription factor [Malus x domestica]	4.48195e-122
	PBR017297.1	PREDICTED: pathogenesis-related genes transcriptional activator PTI6 [Vitis vinifera]	4.33945e-48
	PBR002020.1	HSF domain class transcription factor [Malus x domestica]	1.35423e-100
	PBR015697.1	AP2D domain class transcription factor [Malus x domestica]	5.59722e-139
	PBR011102.1	AP2/ERF domain-containing transcription factor [Populus trichocarpa]	5.49024e-52
	PBR005496.1	PREDICTED: heat stress transcription factor A-3-like [Vitis vinifera]	8.68578e-144
	PBR022349.1	GATA domain class transcription factor [Malus x domestica]	2.68036e-143
	PBR013623.1	WRKY transcription factor 27 [(Populus tomentosa x P. bolleana) x P. tomentosa]	5.20445e-87
3	GO:0006464	5.9486E-4	protein modification process	202/1808	981/11482
	PBR020320.2	unnamed protein product [Vitis vinifera]	0
	PBR002242.1	predicted protein [Populus trichocarpa]	0
	PBR004973.1	PREDICTED: G-type lectin S-receptor-like serine/threonine-protein kinase RLK1-like [Vitis vinifera]	0
	PBR037367.1	serine-threonine protein kinase, plant-type, putative [Ricinus communis]	0
	PBR029153.1	PREDICTED: uncharacterized protein LOC100251651 [Vitis vinifera]	0
	PBR041043.1	predicted protein [Populus trichocarpa]	0
	PBR018965.1	predicted protein [Populus trichocarpa]	6.1547e-122
	PBR022856.1	BRASSINOSTEROID INSENSITIVE 1-associated receptor kinase 1 precursor, putative [Ricinus communis]	0
	PBR007960.1	PREDICTED: probable receptor-like protein kinase At5g15080-like [Vitis vinifera]	1.06904e-173
	PBR010503.2	predicted protein [Populus trichocarpa]	1.87e-105
	PBR001584.1	PREDICTED: GPI ethanolamine phosphate transferase 1-like [Vitis vinifera]	0
	PBR002353.1	predicted protein [Populus trichocarpa]	6.19395e-66
	PBR038823.1	unknown [Populus trichocarpa x Populus deltoides]	4.60349e-142
	PBR040085.1	unnamed protein product [Vitis vinifera]	0
	PBR039082.1	PREDICTED: beta-1,3-galactosyltransferase 15 [Vitis vinifera]	0
	PBR037329.1	predicted protein [Populus trichocarpa]	0
	PBR014715.1	serine-threonine protein kinase, plant-type, putative [Ricinus communis]	0
	PBR037239.1	ATP binding protein, putative [Ricinus communis]	1.12859e-163
	PBR015975.1	PREDICTED: CBL-interacting serine/threonine-protein kinase 14 isoform 1 [Vitis vinifera]	0
	PBR035539.1	PREDICTED: probable L-type lectin-domain containing receptor kinase S.5-like [Vitis vinifera]	0
	PBR002343.1	predicted protein [Populus trichocarpa]	7.80482e-167
	PBR027416.1	hypothetical protein VITISV_026641 [Vitis vinifera]	0
	PBR028361.1	kinase, putative [Ricinus communis]	0
	PBR001479.1	hypothetical protein VITISV_019620 [Vitis vinifera]	2.14911e-173
	PBR000233.1	PREDICTED: G-type lectin S-receptor-like serine/threonine-protein kinase RKS1-like [Vitis vinifera]	7.70537e-53
	PBR001322.2	calcium-dependent protein kinase, putative [Ricinus communis]	0
	PBR040910.1	predicted protein [Populus trichocarpa]	0
	PBR015532.1	PREDICTED: receptor-like protein kinase HSL1-like [Vitis vinifera]	0
	PBR007263.1	Brassinosteroid LRR receptor kinase precursor, putative [Ricinus communis]	0
	PBR027218.1	predicted protein [Populus trichocarpa]	6.47511e-163
	PBR000411.1	PREDICTED: serine/threonine-protein kinase-like protein ACR4-like [Glycine max]	2.30969e-116
	PBR005812.3	predicted protein [Populus trichocarpa]	3.31915e-107
	PBR012092.1	Serine/threonine-protein kinase PBS1, putative [Ricinus communis]	5.35927e-169
	PBR033602.1	PREDICTED: uncharacterized protein LOC100257013 [Vitis vinifera]	0
	PBR015930.1	predicted protein [Populus trichocarpa]	0
	PBR035317.1	PREDICTED: wall-associated receptor kinase-like 2-like [Glycine max]	0
	PBR034372.1	ATP binding protein, putative [Ricinus communis]	1.87891e-136
	PBR009402.1	kinase, putative [Ricinus communis]	1.05653e-65
	PBR000244.1	PREDICTED: G-type lectin S-receptor-like serine/threonine-protein kinase RKS1-like [Vitis vinifera]	7.25068e-46
	PBR028469.1	predicted protein [Populus trichocarpa]	0
	PBR032414.1	ATP binding protein, putative [Ricinus communis]	0
	PBR015478.1	hypothetical protein VITISV_002973 [Vitis vinifera]	0
	PBR024776.1	protein with unknown function [Ricinus communis]	6.64957e-151
	PBR001705.1	predicted protein [Populus trichocarpa]	0
	PBR014638.1	PREDICTED: probable receptor-like protein kinase At5g15080-like [Glycine max]	0
	PBR031280.1	PREDICTED: receptor-like protein kinase HAIKU2-like [Vitis vinifera]	0
	PBR039611.1	PREDICTED: endoplasmic oxidoreductin-1-like [Vitis vinifera]	0
	PBR011516.1	galactosyltransferase, putative [Ricinus communis]	0
	PBR016655.1	predicted protein [Populus trichocarpa]	1.84561e-130
	PBR000205.4	PREDICTED: cysteine-rich receptor-like protein kinase 29-like isoform 1 [Glycine max]	0
	PBR005874.1	PREDICTED: probable LRR receptor-like serine/threonine-protein kinase At4g36180 [Vitis vinifera]	0
	PBR032885.1	receptor protein kinase, putative [Ricinus communis]	0
	PBR027323.1	predicted protein [Populus trichocarpa]	0
	PBR022041.1	ATP binding protein, putative [Ricinus communis]	4.29035e-127
	PBR033943.1	mitogen-activated protein kinase [Malus x domestica]	0
	PBR036707.1	PREDICTED: probable LRR receptor-like serine/threonine-protein kinase At1g53430-like [Vitis vinifera]	0
	PBR018890.1	PREDICTED: receptor-like serine/threonine-protein kinase At2g45590-like [Vitis vinifera]	5.40162e-177
	PBR030121.1	Brassinosteroid LRR receptor kinase precursor, putative [Ricinus communis]	0
	PBR009690.1	Protein kinase APK1B, chloroplast precursor, putative [Ricinus communis]	0
	PBR004972.1	PREDICTED: G-type lectin S-receptor-like serine/threonine-protein kinase RLK1-like [Vitis vinifera]	9.56426e-75
	PBR032407.1	predicted protein [Populus trichocarpa]	0
	PBR039721.1	PREDICTED: probable beta-1,3-galactosyltransferase 2-like isoform 1 [Vitis vinifera]	0
	PBR040982.1	unnamed protein product [Vitis vinifera]	0
	PBR035710.1	ATP binding protein, putative [Ricinus communis]	1.42964e-100
	PBR016361.1	predicted protein [Populus trichocarpa]	0
	PBR036705.1	PREDICTED: probable leucine-rich repeat receptor-like serine/threonine-protein kinase At3g14840-like [Vitis vinifera]	0
	PBR002352.1	predicted protein [Populus trichocarpa]	8.96765e-173
	PBR004436.1	n-myristoyl transferase, putative [Ricinus communis]	0
	PBR022706.1	ethylene receptor ERS2 [Pyrus pyrifolia]	0
	PBR016944.1	Serine/threonine-protein kinase PBS1, putative [Ricinus communis]	8.5344e-178
	PBR032583.1	Ser/Thr protein kinase [Medicago truncatula]	0
	PBR004722.1	PREDICTED: cysteine-rich receptor-like protein kinase 25-like isoform 1 [Vitis vinifera]	7.31958e-166
	PBR035440.1	ATP binding protein, putative [Ricinus communis]	1.80431e-103
	PBR032353.1	predicted protein [Populus trichocarpa]	5.42348e-50
	PBR012210.1	predicted protein [Populus trichocarpa]	0
	PBR036193.1	PREDICTED: uncharacterized protein LOC100262951 [Vitis vinifera]	0
	PBR019688.1	PREDICTED: putative receptor protein kinase ZmPK1-like [Vitis vinifera]	0
	PBR037972.1	S-locus-specific glycoprotein S6 precursor, putative [Ricinus communis]	3.69968e-112
	PBR008277.1	PREDICTED: serine/threonine-protein kinase PBS1-like [Glycine max]	3.08435e-179
	PBR010331.1	PREDICTED: E3 ubiquitin-protein ligase PUB23-like [Vitis vinifera]	4.25318e-155
	PBR008753.1	ATP binding protein, putative [Ricinus communis]	2.54078e-157
	PBR025865.1	predicted protein [Populus trichocarpa]	0
	PBR041031.1	ATP binding protein, putative [Ricinus communis]	2.60182e-160
	PBR020703.1	PREDICTED: probable ubiquitin-conjugating enzyme E2 23-like [Vitis vinifera]	0
	PBR032271.1	predicted protein [Populus trichocarpa]	7.15757e-165
	PBR010810.1	ubiquitin conjugating enzyme [Elaeis guineensis]	9.33957e-85
	PBR022157.1	PREDICTED: probable receptor-like protein kinase At5g47070 [Vitis vinifera]	1.43936e-142
	PBR014132.1	serine-threonine protein kinase, putative [Ricinus communis]	0
	PBR014439.4	predicted protein [Populus trichocarpa]	0
	PBR028219.1	ubiquitin-conjugating enzyme E2 G, putative [Ricinus communis]	1.20915e-67
	PBR040193.1	ATP binding protein, putative [Ricinus communis]	1.38151e-103
	PBR001707.1	PREDICTED: probable protein phosphatase 2C 49-like [Glycine max]	9.18402e-163
	PBR026232.1	PREDICTED: GPI ethanolamine phosphate transferase 1-like [Vitis vinifera]	0
	PBR026660.1	receptor protein kinase, putative [Ricinus communis]	0
	PBR010332.1	predicted protein [Populus trichocarpa]	5.68697e-152
	PBR017074.1	predicted protein [Populus trichocarpa]	0
	PBR014617.1	predicted protein [Populus trichocarpa]	0
	PBR019705.1	serine-threonine protein kinase, plant-type, putative [Ricinus communis]	0
	PBR030938.1	predicted protein [Populus trichocarpa]	0
	PBR020150.1	PREDICTED: G-type lectin S-receptor-like serine/threonine-protein kinase At1g67520-like [Vitis vinifera]	2.63673e-125
	PBR007816.1	unnamed protein product [Vitis vinifera]	0
	PBR000555.1	PREDICTED: dual specificity protein kinase shkB [Vitis vinifera]	0
	PBR029657.1	predicted protein [Populus trichocarpa]	0
	PBR035713.1	PREDICTED: E3 ubiquitin-protein ligase PUB23-like [Vitis vinifera]	7.50757e-152
	PBR033742.2	hypothetical protein OsI_37152 [Oryza sativa Indica Group]	0
	PBR037953.1	serine/threonine-protein kinase cx32, putative [Ricinus communis]	2.99783e-156
	PBR041041.1	predicted protein [Populus trichocarpa]	0
	PBR008628.1	PREDICTED: probable protein phosphatase 2C 49-like [Glycine max]	6.54241e-169
	PBR008190.1	PREDICTED: beta-1,3-galactosyltransferase 7 [Vitis vinifera]	0
	PBR010905.1	PREDICTED: putative serine/threonine-protein kinase-like protein CCR3-like [Vitis vinifera]	0
	PBR002351.1	kinase, putative [Ricinus communis]	1.25283e-127
	PBR013530.1	serine/threonine protein kinase [Rosa rugosa]	0
	PBR025438.1	PREDICTED: cysteine-rich receptor-like protein kinase 29-like isoform 1 [Glycine max]	8.80245e-163
	PBR010588.1	PREDICTED: uncharacterized protein LOC100267909 [Vitis vinifera]	0
	PBR037975.1	Ser/Thr protein kinase [Medicago truncatula]	0
	PBR018714.1	unnamed protein product [Vitis vinifera]	0
	PBR025509.2	receptor serine/threonine kinase, putative [Ricinus communis]	1.17909e-152
	PBR018716.1	ubiquitin-conjugating enzyme [Rosa multiflora]	1.59309e-84
	PBR003570.1	predicted protein [Populus trichocarpa]	0
	PBR020445.2	big map kinase/bmk, putative [Ricinus communis]	0
	PBR011066.1	PREDICTED: casein kinase I isoform delta-like [Glycine max]	0
	PBR022833.1	kinase, putative [Ricinus communis]	0
	PBR016080.1	predicted protein [Populus trichocarpa]	0
	PBR018623.1	PREDICTED: U-box domain-containing protein 43-like [Vitis vinifera]	0
	PBR039121.1	PREDICTED: protein kinase 2B, chloroplastic-like [Vitis vinifera]	4.41104e-109
	PBR015706.1	unnamed protein product [Vitis vinifera]	0
	PBR003572.1	CBL-interacting protein kinase 20 [Vitis vinifera]	2.53096e-130
	PBR019673.1	ubiquitin-conjugating enzyme E2 I [Wolffia arrhiza]	9.60812e-34
	PBR034283.5	PREDICTED: G-type lectin S-receptor-like serine/threonine-protein kinase RKS1-like [Vitis vinifera]	0
	PBR004323.1	ethylene receptor, putative [Ricinus communis]	0
	PBR032029.1	protein phosphatase 2c, putative [Ricinus communis]	0
	PBR014986.1	PREDICTED: probable protein phosphatase 2C 13-like [Glycine max]	4.27727e-126
	PBR019088.1	hypothetical protein ARALYDRAFT_485534 [Arabidopsis lyrata subsp. lyrata]	1.32281e-83
	PBR014179.1	predicted protein [Populus trichocarpa]	0
	PBR032890.1	predicted protein [Populus trichocarpa]	0
	PBR001178.1	serine/threonine-protein kinase cx32, putative [Ricinus communis]	1.53099e-66
	PBR005435.1	predicted protein [Populus trichocarpa]	3.00391e-155
	PBR010686.1	Protein kinase APK1A, chloroplast precursor, putative [Ricinus communis]	1.58125e-96
	PBR025157.1	PREDICTED: mitogen-activated protein kinase kinase kinase 3-like [Glycine max]	1.29306e-101
	PBR032378.1	Protein kinase APK1B, chloroplast precursor, putative [Ricinus communis]	4.05149e-158
	PBR031675.1	Glycogen synthase kinase-3 beta, putative [Ricinus communis]	0
	PBR033470.1	Serine/threonine-protein kinase PBS1, putative [Ricinus communis]	1.23467e-179
	PBR011725.1	serine-threonine protein kinase, plant-type, putative [Ricinus communis]	0
	PBR013024.1	hypothetical protein OsI_37152 [Oryza sativa Indica Group]	0
	PBR041497.1	protein phosphatase 2c, putative [Ricinus communis]	3.0351e-141
	PBR038910.1	unnamed protein product [Vitis vinifera]	0
	PBR029475.1	PREDICTED: probable beta-1,3-galactosyltransferase 2-like isoform 1 [Vitis vinifera]	0
	PBR014535.1	predicted protein [Populus trichocarpa]	4.18386e-152
	PBR022745.1	protein phosphatase 2c, putative [Ricinus communis]	5.45369e-80
	PBR000246.9	PREDICTED: uncharacterized protein LOC100800829 [Glycine max]	0
	PBR029672.1	PREDICTED: probable LRR receptor-like serine/threonine-protein kinase At4g08850-like [Vitis vinifera]	0
	PBR012148.1	PREDICTED: U-box domain-containing protein 21-like [Vitis vinifera]	3.39464e-161
	PBR027592.1	PREDICTED: uncharacterized protein LOC100254414 [Vitis vinifera]	0
	PBR019919.1	PREDICTED: guanine nucleotide-binding protein alpha-1 subunit [Vitis vinifera]	0
	PBR040980.4	thaumatin-like protein precursor [Malus x domestica]	2.09532e-110
	PBR026827.1	PREDICTED: G-type lectin S-receptor-like serine/threonine-protein kinase At2g19130-like [Vitis vinifera]	0
	PBR023072.1	ethylene receptor [Pyrus pyrifolia]	0
	PBR003841.1	predicted protein [Populus trichocarpa]	1.25637e-114
	PBR013576.1	nodule-enhanced protein phosphatase type 2C [Lotus japonicus]	3.4156e-78
	PBR026659.1	receptor protein kinase, putative [Ricinus communis]	0
	PBR000550.1	predicted protein [Populus trichocarpa]	0
	PBR029918.1	protein kinase, putative [Ricinus communis]	3.51075e-167
	PBR008171.1	oxysterol-binding protein [Glycine max]	0
	PBR011500.1	PREDICTED: calcium-dependent protein kinase 10-like [Glycine max]	0
	PBR010911.1	receptor-kinase, putative [Ricinus communis]	0
	PBR028339.1	predicted protein [Populus trichocarpa]	8.75527e-149
	PBR000842.1	predicted protein [Populus trichocarpa]	0
	PBR037109.1	Os07g0550900 [Oryza sativa Japonica Group]	5.85463e-111
	PBR026657.1	predicted protein [Populus trichocarpa]	0
	PBR008319.1	PREDICTED: L-type lectin-domain containing receptor kinase VIII.1 [Vitis vinifera]	0
	PBR016250.1	protein-tyrosine kinase, putative [Ricinus communis]	0
	PBR011634.1	mitogen-activated protein kinase kinase kinase 14 [Arabidopsis thaliana]	2.99269e-107
	PBR000341.1	PREDICTED: probable LRR receptor-like serine/threonine-protein kinase At1g56140-like [Glycine max]	1.17448e-148
	PBR014110.1	PREDICTED: LOW QUALITY PROTEIN: putative serine/threonine-protein kinase receptor-like [Vitis vinifera]	0
	PBR040276.1	predicted protein [Populus trichocarpa]	3.53037e-165
	PBR032927.1	predicted protein [Populus trichocarpa]	0
	PBR000124.1	predicted protein [Populus trichocarpa]	2.66097e-103
	PBR041109.1	Serine/threonine protein kinase [Medicago truncatula]	1.3766e-174
	PBR004524.1	predicted protein [Populus trichocarpa]	0
	PBR026510.2	conserved hypothetical protein [Ricinus communis]	8.86848e-122
	PBR031383.1	serine/threonine-protein kinase OXI1 [Arabidopsis thaliana]	2.90052e-128
	PBR020028.2	PREDICTED: uncharacterized protein LOC100247210 [Vitis vinifera]	0
	PBR028023.1	receptor protein kinase, putative [Ricinus communis]	3.8163e-166
	PBR022832.1	predicted protein [Populus trichocarpa]	9.4568e-135
	PBR031559.1	ubiquitin conjugating enzyme [Elaeis guineensis]	6.05373e-84
	PBR004521.1	PREDICTED: G-type lectin S-receptor-like serine/threonine-protein kinase RLK1 [Vitis vinifera]	0
	PBR016618.1	unnamed protein product [Vitis vinifera]	0
	PBR020311.1	PREDICTED: uncharacterized protein LOC100261246 [Vitis vinifera]	3.25998e-119
	PBR029671.1	PREDICTED: probable LRR receptor-like serine/threonine-protein kinase At4g08850-like [Vitis vinifera]	0
	PBR028239.1	lectin receptor-like kinase [Gossypium hirsutum]	0
	PBR033933.1	mitogen activated protein kinase [Humulus lupulus]	0
	PBR038818.1	predicted protein [Populus trichocarpa]	6.06322e-150
	PBR025231.1	putative protein kinase [Pisum sativum]	1.07521e-135
	PBR013046.1	PREDICTED: probable LRR receptor-like serine/threonine-protein kinase At5g45840-like [Vitis vinifera]	3.62755e-161
	PBR011044.1	receptor protein kinase, putative [Ricinus communis]	0
	PBR020058.1	PREDICTED: wall-associated receptor kinase-like 14-like [Glycine max]	0
	PBR042644.1	S-locus-specific glycoprotein S6 precursor, putative [Ricinus communis]	0
	PBR029287.1	PREDICTED: guanine nucleotide-binding protein alpha-1 subunit [Vitis vinifera]	0
	PBR040373.2	predicted protein [Populus trichocarpa]	1.08653e-172
	PBR042642.1	Serine/threonine kinase receptor [Medicago truncatula]	3.754e-70
	PBR001177.1	serine/threonine-protein kinase cx32 [Cucumis melo subsp. melo]	1.09592e-37
	PBR038919.1	PREDICTED: G-type lectin S-receptor-like serine/threonine-protein kinase B120 [Vitis vinifera]	6.88717e-171
3	GO:0009607	1.1565E-3	response to biotic stimulus	14/48	981/11482
	PBR012006.1	Mal d 1.06C05 [Malus x domestica]	3.93378e-80
	PBR042268.1	PREDICTED: pathogenesis-related protein STH-2 [Vitis vinifera]	1.60185e-57
	PBR012002.1	Mal d 1.06C05 [Malus x domestica]	4.3493e-79
	PBR042267.1	Mal d 1-like [Malus x domestica]	1.58026e-87
	PBR042261.1	Mal d 1.06C05 [Malus x domestica]	1.14455e-79
	PBR040339.1	major allergen Mal d 1.06C [Malus x domestica]	6.26582e-86
	PBR012011.1	PREDICTED: pathogenesis-related protein STH-2 [Vitis vinifera]	9.3692e-66
	PBR042255.1	Mal d 1-like [Malus x domestica]	2.38101e-85
	PBR040345.1	major allergen Mal d 1.06C [Malus x domestica]	6.26582e-86
	PBR012003.1	major allergen Mal d 1.03C [Malus x domestica]	9.66678e-87
	PBR040346.1	Mal d 1-like [Malus x domestica]	2.60621e-85
	PBR042517.1	Mal d 1-like [Malus x domestica]	5.86463e-84
	PBR040351.1	major allergen Mal d 1.06A02 [Malus x domestica]	4.06139e-85
	PBR012000.1	major allergen Mal d 1.03B [Malus x domestica]	4.49039e-84
3	GO:0065007	1.3762E-3	biological regulation	201/1825	981/11482
	PBR041851.1	PREDICTED: uncharacterized protein At5g39865-like isoform 1 [Vitis vinifera]	1.1847e-115
	PBR008846.1	unknown [Medicago truncatula]	1.00224e-94
	PBR015364.1	NAC domain protein, IPR003441 [Populus trichocarpa]	1.09135e-62
	PBR021868.1	NAC domain class transcription factor [Malus x domestica]	4.30162e-110
	PBR030422.1	HSF domain class transcription factor [Malus x domestica]	1.57984e-99
	PBR018869.1	ADP-ribosylation factor, putative [Ricinus communis]	1.20503e-98
	PBR008639.1	WRKY1 [Hevea brasiliensis]	7.81318e-67
	PBR018022.1	PREDICTED: diacylglycerol kinase iota-like [Glycine max]	0
	PBR004197.1	PREDICTED: TBC1 domain family member 15-like [Glycine max]	0
	PBR001424.1	predicted protein [Populus trichocarpa]	3.35849e-52
	PBR007168.1	Transcription factor BIM1, putative [Ricinus communis]	0
	PBR002083.1	Glucan endo-1,3-beta-glucosidase precursor, putative [Ricinus communis]	0
	PBR007642.1	NAC domain protein, IPR003441 [Populus trichocarpa]	2.24049e-63
	PBR016380.1	putative TIR-NBS-LRR-AAA+ATPase [Cucumis sativus]	1.72262e-95
	PBR035708.1	PREDICTED: PI-PLC X domain-containing protein At5g67130-like [Glycine max]	1.10852e-158
	PBR030882.2	PREDICTED: uncharacterized protein LOC100249427 [Vitis vinifera]	1.63436e-161
	PBR019103.1	unnamed protein product [Vitis vinifera]	0
	PBR005860.1	PREDICTED: uncharacterized protein LOC100255631 [Vitis vinifera]	1.50541e-130
	PBR020001.1	WRKY transcription factor 2 [Gossypium hirsutum]	4.20268e-75
	PBR032231.1	PREDICTED: NAC domain-containing protein 69-like [Glycine max]	3.37427e-38
	PBR004979.1	type II homeodomain-leucine zipper protein [Medicago sativa]	4.99187e-51
	PBR020642.1	NAC domain class transcription factor [Malus x domestica]	1.31736e-170
	PBR041312.1	predicted protein [Populus trichocarpa]	5.9342e-48
	PBR020000.1	hypothetical protein VITISV_036455 [Vitis vinifera]	1.88198e-46
	PBR011145.1	AP2 domain class transcription factor [Malus x domestica]	6.66642e-133
	PBR007673.1	NAC domain class transcription factor [Malus x domestica]	0
	PBR020039.1	DOF domain class transcription factor [Malus x domestica]	1.89529e-113
	PBR019030.1	WRKY transcription factor 9 [(Populus tomentosa x P. bolleana) x P. tomentosa]	5.38134e-78
	PBR015975.1	PREDICTED: CBL-interacting serine/threonine-protein kinase 14 isoform 1 [Vitis vinifera]	0
	PBR023044.1	AP2 domain class transcription factor [Malus x domestica]	7.16913e-85
	PBR011544.2	WRKY domain class transcription factor [Malus x domestica]	0
	PBR015019.1	WRKY domain class transcription factor [Malus x domestica]	3.84815e-158
	PBR035538.1	PREDICTED: uncharacterized protein LOC100257225 [Vitis vinifera]	7.06494e-102
	PBR012846.1	HSF domain class transcription factor [Malus x domestica]	0
	PBR004315.1	Ethylene-responsive transcription factor 1B, putative [Ricinus communis]	8.96884e-47
	PBR036256.1	PREDICTED: serine/threonine protein phosphatase 2A 59 kDa regulatory subunit B' eta isoform [Vitis vinifera]	0
	PBR011903.3	unnamed protein product [Vitis vinifera]	1.54984e-166
	PBR009571.1	dehydration-responsive element-binding protein (DREB2), partial [Malus x domestica]	0
	PBR030451.1	ethylene response factor 3 [Malus x domestica]	7.3789e-112
	PBR040479.1	BZIP domain class transcription factor [Malus x domestica]	3.29951e-76
	PBR002913.1	predicted protein [Populus trichocarpa]	7.86233e-53
	PBR024864.1	NAC domain class transcription factor [Malus x domestica]	2.02256e-95
	PBR031548.1	WRKY transcription factor 27 [(Populus tomentosa x P. bolleana) x P. tomentosa]	1.1204e-89
	PBR025294.1	glutathione reductase [Dimocarpus longan]	0
	PBR035813.1	PREDICTED: homeobox-leucine zipper protein HAT14-like [Vitis vinifera]	9.9747e-99
	PBR015617.1	cytokinin oxidase [Populus trichocarpa]	4.6363e-152
	PBR040028.1	NAC domain class transcription factor [Malus x domestica]	0
	PBR001363.1	ethylene response factor [Malus x domestica]	8.80877e-163
	PBR019663.1	PREDICTED: NAC domain-containing protein 68 [Vitis vinifera]	1.74927e-68
	PBR022408.1	WRKY transcription factor 4 [Vitis vinifera]	3.52881e-95
	PBR016805.1	PREDICTED: heat stress transcription factor A-3-like [Vitis vinifera]	1.5718e-137
	PBR009527.1	predicted protein [Populus trichocarpa]	0
	PBR019669.1	AP2 domain class transcription factor [Malus x domestica]	6.62346e-76
	PBR000207.1	predicted protein [Populus trichocarpa]	2.00969e-93
	PBR034923.1	predicted protein [Populus trichocarpa]	2.0595e-111
	PBR002818.1	PREDICTED: uncharacterized protein LOC100251634 [Vitis vinifera]	6.0937e-72
	PBR014639.1	ABI3L domain class transcription factor [Malus x domestica]	0
	PBR027956.1	nam-like protein [Bruguiera gymnorhiza]	9.09875e-106
	PBR023047.1	unknown [Lotus japonicus]	4.13602e-13
	PBR027295.1	NAC domain protein NAC1 [Phaseolus vulgaris]	1.81977e-100
	PBR009262.1	unnamed protein product [Vitis vinifera]	2.27815e-74
	PBR007777.1	HSF domain class transcription factor [Malus x domestica]	1.57984e-99
	PBR028664.1	unknown [Medicago truncatula]	6.08035e-92
	PBR038484.1	hypothetical protein VITISV_019700 [Vitis vinifera]	3.27998e-108
	PBR022708.1	AP2 domain class transcription factor [Malus x domestica]	1.18773e-140
	PBR038305.1	PREDICTED: TBC1 domain family member 22B [Vitis vinifera]	0
	PBR016101.1	protein with unknown function [Ricinus communis]	5.74312e-110
	PBR019494.1	AP2 domain class transcription factor [Malus x domestica]	9.18092e-122
	PBR028858.1	PREDICTED: LOW QUALITY PROTEIN: protein SCO1 homolog 1, mitochondrial-like [Glycine max]	4.18951e-96
	PBR030436.1	HSF domain class transcription factor [Malus x domestica]	7.93926e-101
	PBR022706.1	ethylene receptor ERS2 [Pyrus pyrifolia]	0
	PBR016185.1	ethylene response factor ERF2 [Eriobotrya japonica]	3.54208e-79
	PBR010904.1	PREDICTED: NF-X1-type zinc finger protein NFXL2 [Vitis vinifera]	0
	PBR028081.1	PREDICTED: uncharacterized protein LOC100255631 [Vitis vinifera]	1.40671e-121
	PBR033396.1	AP2 domain class transcription factor [Malus x domestica]	0
	PBR000122.1	WRKY transcription factor 28 [(Populus tomentosa x P. bolleana) x P. tomentosa]	3.41242e-149
	PBR020204.1	Transcription factor BIM1, putative [Ricinus communis]	0
	PBR012125.1	circadian clock-associated FKF1 [Glycine max]	0
	PBR016932.1	NAC domain class transcription factor [Malus x domestica]	0
	PBR024123.1	DNA binding protein, putative [Ricinus communis]	3.03658e-41
	PBR042100.2	PREDICTED: ADP-ribosylation factor GTPase-activating protein AGD12-like [Vitis vinifera]	6.03195e-145
	PBR012136.1	HSF domain class transcription factor [Malus x domestica]	0
	PBR041169.1	phospholipase C, putative [Ricinus communis]	1.31574e-142
	PBR019026.1	hypothetical protein VITISV_036455 [Vitis vinifera]	2.70052e-50
	PBR030829.1	BZIP domain class transcription factor [Malus x domestica]	4.35101e-63
	PBR032608.1	dehydration-responsive element-binding protein (DREB6), partial [Malus x domestica]	0
	PBR003453.1	predicted protein [Populus trichocarpa]	0
	PBR009654.1	transcription factor hy5, putative [Ricinus communis]	1.77406e-142
	PBR026439.1	bHLH01 [Malus xiaojinensis]	3.75435e-93
	PBR030540.1	hypothetical protein VITISV_032915 [Vitis vinifera]	8.36578e-22
	PBR020079.1	NAC domain class transcription factor [Malus x domestica]	0
	PBR041034.1	NAC domain protein NAC1 [Phaseolus vulgaris]	5.00915e-118
	PBR000398.1	AP2 domain class transcription factor [Malus x domestica]	1.06475e-95
	PBR000396.1	putative ethylene responsive element binding factor [Prunus domestica]	2.48852e-49
	PBR024015.2	protein binding protein, putative [Ricinus communis]	9.16669e-144
	PBR038608.1	PREDICTED: B3 domain-containing protein Os03g0120900-like [Vitis vinifera]	1.60751e-84
	PBR021011.1	DNA binding protein, putative [Ricinus communis]	1.50704e-40
	PBR013149.1	PREDICTED: pathogenesis-related genes transcriptional activator PTI6 [Vitis vinifera]	4.76673e-40
	PBR016203.1	PREDICTED: glutaredoxin-C9-like [Vitis vinifera]	1.16016e-31
	PBR013601.1	PREDICTED: PP2A regulatory subunit TAP46 [Vitis vinifera]	1.37138e-145
	PBR042159.1	PREDICTED: transcription factor E2FB-like [Vitis vinifera]	0
	PBR004885.1	WRKY transcription factor 4 [Vitis vinifera]	2.14086e-92
	PBR029539.1	arf gtpase-activating protein, putative [Ricinus communis]	2.2556e-158
	PBR037347.1	PREDICTED: uncharacterized protein LOC100266179 [Vitis vinifera]	7.31476e-104
	PBR041632.1	PREDICTED: transcription factor bHLH25-like [Vitis vinifera]	2.074e-83
	PBR041470.1	PREDICTED: putative transcription factor bHLH041 [Vitis vinifera]	2.33504e-105
	PBR013631.1	AP2 domain class transcription factor [Malus x domestica]	1.60021e-147
	PBR022332.1	NAC domain class transcription factor [Malus x domestica]	0
	PBR036065.1	PREDICTED: uncharacterized protein LOC100251634 [Vitis vinifera]	1.08209e-71
	PBR006526.1	AP2 domain class transcription factor [Malus x domestica]	4.48195e-122
	PBR015697.1	AP2D domain class transcription factor [Malus x domestica]	5.59722e-139
	PBR005496.1	PREDICTED: heat stress transcription factor A-3-like [Vitis vinifera]	8.68578e-144
	PBR013623.1	WRKY transcription factor 27 [(Populus tomentosa x P. bolleana) x P. tomentosa]	5.20445e-87
	PBR007816.1	unnamed protein product [Vitis vinifera]	0
	PBR013136.1	transcription factor, putative [Ricinus communis]	0
	PBR010582.1	PREDICTED: auxin response factor 2 [Vitis vinifera]	0
	PBR025354.1	AP2/ERF domain-containing transcription factor [Populus trichocarpa]	3.05859e-50
	PBR017677.1	arf gtpase-activating protein, putative [Ricinus communis]	9.15761e-160
	PBR031922.1	WRKY transcription factor, putative [Ricinus communis]	1.68617e-156
	PBR015624.1	PREDICTED: putative transcription factor bHLH041 [Vitis vinifera]	9.66427e-109
	PBR023899.1	AP2 domain class transcription factor [Malus x domestica]	7.44098e-96
	PBR013092.1	WRKY domain class transcription factor [Malus x domestica]	0
	PBR015119.3	basic-leucine zipper [Humulus lupulus]	3.66917e-34
	PBR016044.1	heat shock protein binding protein, putative [Ricinus communis]	0
	PBR030418.1	AP2 domain class transcription factor [Malus x domestica]	6.6571e-59
	PBR025353.1	AP2/ERF domain-containing transcription factor [Populus trichocarpa]	1.75651e-24
	PBR037113.1	PREDICTED: transcription factor MYC4 [Vitis vinifera]	6.83177e-118
	PBR001349.1	PREDICTED: uncharacterized Rho GTPase-activating protein At5g61530-like [Glycine max]	3.26223e-151
	PBR011973.1	predicted protein [Populus trichocarpa]	0
	PBR034761.1	dehydration-responsive element-binding protein (DREB6), partial [Malus x domestica]	1.53118e-177
	PBR028338.1	PREDICTED: uncharacterized protein LOC100817090 [Glycine max]	0
	PBR042826.1	PREDICTED: ras-related protein RABA6b [Vitis vinifera]	1.60436e-89
	PBR038483.1	hypothetical protein VITISV_033530 [Vitis vinifera]	1.76576e-150
	PBR017475.3	RecName: Full=Hexose carrier protein HEX6	2.61402e-133
	PBR016222.1	AP2 domain class transcription factor [Malus x domestica]	1.76729e-74
	PBR031251.1	AP2/ERF domain-containing transcription factor [Populus trichocarpa]	1.26218e-32
	PBR023799.1	protein with unknown function [Ricinus communis]	9.35112e-95
	PBR003572.1	CBL-interacting protein kinase 20 [Vitis vinifera]	2.53096e-130
	PBR034115.1	WRKY domain class transcription factor [Malus x domestica]	0
	PBR037618.1	PREDICTED: transcription factor bHLH35 [Vitis vinifera]	4.06804e-105
	PBR003219.1	AP2/ERF domain-containing transcription factor [Populus trichocarpa]	2.91641e-34
	PBR000291.1	PREDICTED: probable ADP-ribosylation factor GTPase-activating protein AGD5-like [Vitis vinifera]	2.91458e-116
	PBR026114.1	JHL06B08.6 [Jatropha curcas]	6.04369e-169
	PBR032698.1	WRKY transcription factor, putative [Ricinus communis]	2.2579e-74
	PBR004323.1	ethylene receptor, putative [Ricinus communis]	0
	PBR016049.2	dehydration-responsive element-binding protein (DREB6), partial [Malus x domestica]	1.9394e-145
	PBR009698.1	Cytokinin dehydrogenase, putative [Ricinus communis]	2.00187e-162
	PBR029956.1	NAC domain protein, IPR003441 [Populus trichocarpa]	1.39723e-22
	PBR027478.1	AP2 domain class transcription factor [Malus x domestica]	1.43521e-102
	PBR022894.1	PREDICTED: uncharacterized protein LOC100127362 [Glycine max]	4.87386e-145
	PBR038574.1	PREDICTED: transcription factor MYC4 [Vitis vinifera]	7.13924e-93
	PBR032764.1	AP2 domain class transcription factor [Malus x domestica]	4.31921e-106
	PBR011420.1	Thioredoxin II, putative [Ricinus communis]	6.12563e-98
	PBR037679.1	BHLH domain class transcription factor [Malus x domestica]	0
	PBR037452.1	WRKY transcription factor-b [Capsicum annuum]	5.11491e-41
	PBR018725.1	WRKY transcription factor 27 [(Populus tomentosa x P. bolleana) x P. tomentosa]	6.36201e-85
	PBR001238.1	predicted protein [Populus trichocarpa]	7.19467e-52
	PBR026823.1	predicted protein [Populus trichocarpa]	1.44143e-31
	PBR025944.1	PREDICTED: ethylene-responsive transcription factor ERF021-like [Glycine max]	1.69452e-54
	PBR001568.2	uncharacterized protein LOC100817978 [Glycine max]	2.88687e-96
	PBR030208.1	AP2 domain class transcription factor [Malus x domestica]	7.40556e-38
	PBR012684.1	AP2D domain class transcription factor [Malus x domestica]	4.5587e-134
	PBR019919.1	PREDICTED: guanine nucleotide-binding protein alpha-1 subunit [Vitis vinifera]	0
	PBR023072.1	ethylene receptor [Pyrus pyrifolia]	0
	PBR031821.1	PREDICTED: ras-related protein RABH1e-like [Glycine max]	4.01386e-110
	PBR026824.1	predicted protein [Populus trichocarpa]	5.53931e-35
	PBR027726.1	AP2 domain class transcription factor [Malus x domestica]	1.2824e-101
	PBR030105.1	diacylglycerol kinase, theta, putative [Ricinus communis]	0
	PBR028076.1	hypothetical transcription factor [Prunus persica]	0
	PBR025283.1	unknown [Populus trichocarpa]	4.80468e-65
	PBR009074.1	unnamed protein product [Vitis vinifera]	6.67467e-50
	PBR042883.1	WRKY domain class transcription factor [Malus x domestica]	8.52489e-74
	PBR025302.1	AP2/ERF domain-containing transcription factor [Populus trichocarpa]	1.59046e-18
	PBR006745.1	f-box family protein [Populus trichocarpa]	7.25339e-63
	PBR011603.1	PREDICTED: uncharacterized protein At5g39865 [Vitis vinifera]	3.89104e-77
	PBR042335.2	PREDICTED: proliferating cell nuclear antigen [Vitis vinifera]	1.89173e-132
	PBR002038.1	HSF domain class transcription factor [Malus x domestica]	2.46228e-110
	PBR015363.1	NAC domain protein, IPR003441 [Populus trichocarpa]	4.61404e-61
	PBR000315.1	NAC domain class transcription factor [Malus x domestica]	9.9302e-180
	PBR030542.1	AP2 domain class transcription factor [Malus x domestica]	7.65956e-87
	PBR040944.1	basic helix-loop-helix protein [Nicotiana tabacum]	6.02383e-51
	PBR026903.1	predicted protein [Populus trichocarpa]	1.26044e-41
	PBR026510.2	conserved hypothetical protein [Ricinus communis]	8.86848e-122
	PBR037414.1	dehydration-responsive element-binding protein (DREB5), partial [Malus x domestica]	3.51631e-106
	PBR037607.1	unknown [Populus trichocarpa x Populus deltoides]	0
	PBR014107.1	HSF domain class transcription factor [Malus x domestica]	5.36644e-143
	PBR028990.2	Rab2 [Hevea brasiliensis]	1.11467e-89
	PBR027424.1	PREDICTED: transcription factor bHLH13 [Vitis vinifera]	0
	PBR000414.1	PREDICTED: glutaredoxin-C9-like [Vitis vinifera]	5.46767e-34
	PBR041562.1	NAC domain class transcription factor [Malus x domestica]	8.43612e-139
	PBR016221.1	predicted protein [Populus trichocarpa]	0
	PBR002473.1	PREDICTED: LRR receptor-like serine/threonine-protein kinase FLS2-like [Vitis vinifera]	2.08007e-90
	PBR042198.1	PREDICTED: phosphoinositide phospholipase C 4-like isoform 3 [Vitis vinifera]	0
	PBR029287.1	PREDICTED: guanine nucleotide-binding protein alpha-1 subunit [Vitis vinifera]	0
	PBR010949.1	dehydration-responsive element-binding protein (DREB2), partial [Malus x domestica]	5.52691e-166
	PBR017297.1	PREDICTED: pathogenesis-related genes transcriptional activator PTI6 [Vitis vinifera]	4.33945e-48
	PBR024430.1	glutaredoxin [Solanum tuberosum]	2.00779e-44
	PBR002020.1	HSF domain class transcription factor [Malus x domestica]	1.35423e-100
	PBR011102.1	AP2/ERF domain-containing transcription factor [Populus trichocarpa]	5.49024e-52
	PBR022349.1	GATA domain class transcription factor [Malus x domestica]	2.68036e-143
	PBR010695.1	PREDICTED: thioredoxin-like 3-2, chloroplastic-like [Vitis vinifera]	9.38664e-43
3	GO:0043412	2.2046E-3	macromolecule modification	203/1862	981/11482
	PBR020320.2	unnamed protein product [Vitis vinifera]	0
	PBR002242.1	predicted protein [Populus trichocarpa]	0
	PBR004973.1	PREDICTED: G-type lectin S-receptor-like serine/threonine-protein kinase RLK1-like [Vitis vinifera]	0
	PBR037367.1	serine-threonine protein kinase, plant-type, putative [Ricinus communis]	0
	PBR029153.1	PREDICTED: uncharacterized protein LOC100251651 [Vitis vinifera]	0
	PBR041043.1	predicted protein [Populus trichocarpa]	0
	PBR018965.1	predicted protein [Populus trichocarpa]	6.1547e-122
	PBR022856.1	BRASSINOSTEROID INSENSITIVE 1-associated receptor kinase 1 precursor, putative [Ricinus communis]	0
	PBR007960.1	PREDICTED: probable receptor-like protein kinase At5g15080-like [Vitis vinifera]	1.06904e-173
	PBR010503.2	predicted protein [Populus trichocarpa]	1.87e-105
	PBR001584.1	PREDICTED: GPI ethanolamine phosphate transferase 1-like [Vitis vinifera]	0
	PBR002353.1	predicted protein [Populus trichocarpa]	6.19395e-66
	PBR038823.1	unknown [Populus trichocarpa x Populus deltoides]	4.60349e-142
	PBR040085.1	unnamed protein product [Vitis vinifera]	0
	PBR039082.1	PREDICTED: beta-1,3-galactosyltransferase 15 [Vitis vinifera]	0
	PBR037329.1	predicted protein [Populus trichocarpa]	0
	PBR014715.1	serine-threonine protein kinase, plant-type, putative [Ricinus communis]	0
	PBR037239.1	ATP binding protein, putative [Ricinus communis]	1.12859e-163
	PBR015975.1	PREDICTED: CBL-interacting serine/threonine-protein kinase 14 isoform 1 [Vitis vinifera]	0
	PBR035539.1	PREDICTED: probable L-type lectin-domain containing receptor kinase S.5-like [Vitis vinifera]	0
	PBR002343.1	predicted protein [Populus trichocarpa]	7.80482e-167
	PBR027416.1	hypothetical protein VITISV_026641 [Vitis vinifera]	0
	PBR028361.1	kinase, putative [Ricinus communis]	0
	PBR001479.1	hypothetical protein VITISV_019620 [Vitis vinifera]	2.14911e-173
	PBR000233.1	PREDICTED: G-type lectin S-receptor-like serine/threonine-protein kinase RKS1-like [Vitis vinifera]	7.70537e-53
	PBR001322.2	calcium-dependent protein kinase, putative [Ricinus communis]	0
	PBR040910.1	predicted protein [Populus trichocarpa]	0
	PBR015532.1	PREDICTED: receptor-like protein kinase HSL1-like [Vitis vinifera]	0
	PBR007263.1	Brassinosteroid LRR receptor kinase precursor, putative [Ricinus communis]	0
	PBR027218.1	predicted protein [Populus trichocarpa]	6.47511e-163
	PBR000411.1	PREDICTED: serine/threonine-protein kinase-like protein ACR4-like [Glycine max]	2.30969e-116
	PBR005812.3	predicted protein [Populus trichocarpa]	3.31915e-107
	PBR012092.1	Serine/threonine-protein kinase PBS1, putative [Ricinus communis]	5.35927e-169
	PBR033602.1	PREDICTED: uncharacterized protein LOC100257013 [Vitis vinifera]	0
	PBR015930.1	predicted protein [Populus trichocarpa]	0
	PBR035317.1	PREDICTED: wall-associated receptor kinase-like 2-like [Glycine max]	0
	PBR034372.1	ATP binding protein, putative [Ricinus communis]	1.87891e-136
	PBR009402.1	kinase, putative [Ricinus communis]	1.05653e-65
	PBR000244.1	PREDICTED: G-type lectin S-receptor-like serine/threonine-protein kinase RKS1-like [Vitis vinifera]	7.25068e-46
	PBR028469.1	predicted protein [Populus trichocarpa]	0
	PBR032414.1	ATP binding protein, putative [Ricinus communis]	0
	PBR015478.1	hypothetical protein VITISV_002973 [Vitis vinifera]	0
	PBR024776.1	protein with unknown function [Ricinus communis]	6.64957e-151
	PBR001705.1	predicted protein [Populus trichocarpa]	0
	PBR014638.1	PREDICTED: probable receptor-like protein kinase At5g15080-like [Glycine max]	0
	PBR031280.1	PREDICTED: receptor-like protein kinase HAIKU2-like [Vitis vinifera]	0
	PBR039611.1	PREDICTED: endoplasmic oxidoreductin-1-like [Vitis vinifera]	0
	PBR011516.1	galactosyltransferase, putative [Ricinus communis]	0
	PBR016655.1	predicted protein [Populus trichocarpa]	1.84561e-130
	PBR000205.4	PREDICTED: cysteine-rich receptor-like protein kinase 29-like isoform 1 [Glycine max]	0
	PBR005874.1	PREDICTED: probable LRR receptor-like serine/threonine-protein kinase At4g36180 [Vitis vinifera]	0
	PBR032885.1	receptor protein kinase, putative [Ricinus communis]	0
	PBR027323.1	predicted protein [Populus trichocarpa]	0
	PBR022041.1	ATP binding protein, putative [Ricinus communis]	4.29035e-127
	PBR033943.1	mitogen-activated protein kinase [Malus x domestica]	0
	PBR036707.1	PREDICTED: probable LRR receptor-like serine/threonine-protein kinase At1g53430-like [Vitis vinifera]	0
	PBR018890.1	PREDICTED: receptor-like serine/threonine-protein kinase At2g45590-like [Vitis vinifera]	5.40162e-177
	PBR030121.1	Brassinosteroid LRR receptor kinase precursor, putative [Ricinus communis]	0
	PBR009690.1	Protein kinase APK1B, chloroplast precursor, putative [Ricinus communis]	0
	PBR004972.1	PREDICTED: G-type lectin S-receptor-like serine/threonine-protein kinase RLK1-like [Vitis vinifera]	9.56426e-75
	PBR032407.1	predicted protein [Populus trichocarpa]	0
	PBR039721.1	PREDICTED: probable beta-1,3-galactosyltransferase 2-like isoform 1 [Vitis vinifera]	0
	PBR040982.1	unnamed protein product [Vitis vinifera]	0
	PBR035710.1	ATP binding protein, putative [Ricinus communis]	1.42964e-100
	PBR016361.1	predicted protein [Populus trichocarpa]	0
	PBR036705.1	PREDICTED: probable leucine-rich repeat receptor-like serine/threonine-protein kinase At3g14840-like [Vitis vinifera]	0
	PBR002352.1	predicted protein [Populus trichocarpa]	8.96765e-173
	PBR004436.1	n-myristoyl transferase, putative [Ricinus communis]	0
	PBR022706.1	ethylene receptor ERS2 [Pyrus pyrifolia]	0
	PBR016944.1	Serine/threonine-protein kinase PBS1, putative [Ricinus communis]	8.5344e-178
	PBR032583.1	Ser/Thr protein kinase [Medicago truncatula]	0
	PBR004722.1	PREDICTED: cysteine-rich receptor-like protein kinase 25-like isoform 1 [Vitis vinifera]	7.31958e-166
	PBR035440.1	ATP binding protein, putative [Ricinus communis]	1.80431e-103
	PBR032353.1	predicted protein [Populus trichocarpa]	5.42348e-50
	PBR012210.1	predicted protein [Populus trichocarpa]	0
	PBR036193.1	PREDICTED: uncharacterized protein LOC100262951 [Vitis vinifera]	0
	PBR019688.1	PREDICTED: putative receptor protein kinase ZmPK1-like [Vitis vinifera]	0
	PBR037972.1	S-locus-specific glycoprotein S6 precursor, putative [Ricinus communis]	3.69968e-112
	PBR008277.1	PREDICTED: serine/threonine-protein kinase PBS1-like [Glycine max]	3.08435e-179
	PBR010331.1	PREDICTED: E3 ubiquitin-protein ligase PUB23-like [Vitis vinifera]	4.25318e-155
	PBR008753.1	ATP binding protein, putative [Ricinus communis]	2.54078e-157
	PBR025865.1	predicted protein [Populus trichocarpa]	0
	PBR041031.1	ATP binding protein, putative [Ricinus communis]	2.60182e-160
	PBR020703.1	PREDICTED: probable ubiquitin-conjugating enzyme E2 23-like [Vitis vinifera]	0
	PBR032271.1	predicted protein [Populus trichocarpa]	7.15757e-165
	PBR010810.1	ubiquitin conjugating enzyme [Elaeis guineensis]	9.33957e-85
	PBR022157.1	PREDICTED: probable receptor-like protein kinase At5g47070 [Vitis vinifera]	1.43936e-142
	PBR014132.1	serine-threonine protein kinase, putative [Ricinus communis]	0
	PBR014439.4	predicted protein [Populus trichocarpa]	0
	PBR028219.1	ubiquitin-conjugating enzyme E2 G, putative [Ricinus communis]	1.20915e-67
	PBR040193.1	ATP binding protein, putative [Ricinus communis]	1.38151e-103
	PBR001707.1	PREDICTED: probable protein phosphatase 2C 49-like [Glycine max]	9.18402e-163
	PBR026232.1	PREDICTED: GPI ethanolamine phosphate transferase 1-like [Vitis vinifera]	0
	PBR026660.1	receptor protein kinase, putative [Ricinus communis]	0
	PBR010332.1	predicted protein [Populus trichocarpa]	5.68697e-152
	PBR017074.1	predicted protein [Populus trichocarpa]	0
	PBR014617.1	predicted protein [Populus trichocarpa]	0
	PBR019705.1	serine-threonine protein kinase, plant-type, putative [Ricinus communis]	0
	PBR030938.1	predicted protein [Populus trichocarpa]	0
	PBR020150.1	PREDICTED: G-type lectin S-receptor-like serine/threonine-protein kinase At1g67520-like [Vitis vinifera]	2.63673e-125
	PBR007816.1	unnamed protein product [Vitis vinifera]	0
	PBR000555.1	PREDICTED: dual specificity protein kinase shkB [Vitis vinifera]	0
	PBR029657.1	predicted protein [Populus trichocarpa]	0
	PBR035713.1	PREDICTED: E3 ubiquitin-protein ligase PUB23-like [Vitis vinifera]	7.50757e-152
	PBR033742.2	hypothetical protein OsI_37152 [Oryza sativa Indica Group]	0
	PBR037953.1	serine/threonine-protein kinase cx32, putative [Ricinus communis]	2.99783e-156
	PBR041041.1	predicted protein [Populus trichocarpa]	0
	PBR008628.1	PREDICTED: probable protein phosphatase 2C 49-like [Glycine max]	6.54241e-169
	PBR008190.1	PREDICTED: beta-1,3-galactosyltransferase 7 [Vitis vinifera]	0
	PBR010905.1	PREDICTED: putative serine/threonine-protein kinase-like protein CCR3-like [Vitis vinifera]	0
	PBR002351.1	kinase, putative [Ricinus communis]	1.25283e-127
	PBR013530.1	serine/threonine protein kinase [Rosa rugosa]	0
	PBR025438.1	PREDICTED: cysteine-rich receptor-like protein kinase 29-like isoform 1 [Glycine max]	8.80245e-163
	PBR010588.1	PREDICTED: uncharacterized protein LOC100267909 [Vitis vinifera]	0
	PBR037975.1	Ser/Thr protein kinase [Medicago truncatula]	0
	PBR018714.1	unnamed protein product [Vitis vinifera]	0
	PBR025509.2	receptor serine/threonine kinase, putative [Ricinus communis]	1.17909e-152
	PBR018716.1	ubiquitin-conjugating enzyme [Rosa multiflora]	1.59309e-84
	PBR003570.1	predicted protein [Populus trichocarpa]	0
	PBR020445.2	big map kinase/bmk, putative [Ricinus communis]	0
	PBR011066.1	PREDICTED: casein kinase I isoform delta-like [Glycine max]	0
	PBR022833.1	kinase, putative [Ricinus communis]	0
	PBR016080.1	predicted protein [Populus trichocarpa]	0
	PBR018623.1	PREDICTED: U-box domain-containing protein 43-like [Vitis vinifera]	0
	PBR039121.1	PREDICTED: protein kinase 2B, chloroplastic-like [Vitis vinifera]	4.41104e-109
	PBR015706.1	unnamed protein product [Vitis vinifera]	0
	PBR003572.1	CBL-interacting protein kinase 20 [Vitis vinifera]	2.53096e-130
	PBR019673.1	ubiquitin-conjugating enzyme E2 I [Wolffia arrhiza]	9.60812e-34
	PBR034283.5	PREDICTED: G-type lectin S-receptor-like serine/threonine-protein kinase RKS1-like [Vitis vinifera]	0
	PBR004323.1	ethylene receptor, putative [Ricinus communis]	0
	PBR032029.1	protein phosphatase 2c, putative [Ricinus communis]	0
	PBR014986.1	PREDICTED: probable protein phosphatase 2C 13-like [Glycine max]	4.27727e-126
	PBR019088.1	hypothetical protein ARALYDRAFT_485534 [Arabidopsis lyrata subsp. lyrata]	1.32281e-83
	PBR014179.1	predicted protein [Populus trichocarpa]	0
	PBR032890.1	predicted protein [Populus trichocarpa]	0
	PBR001178.1	serine/threonine-protein kinase cx32, putative [Ricinus communis]	1.53099e-66
	PBR005435.1	predicted protein [Populus trichocarpa]	3.00391e-155
	PBR010686.1	Protein kinase APK1A, chloroplast precursor, putative [Ricinus communis]	1.58125e-96
	PBR025157.1	PREDICTED: mitogen-activated protein kinase kinase kinase 3-like [Glycine max]	1.29306e-101
	PBR032378.1	Protein kinase APK1B, chloroplast precursor, putative [Ricinus communis]	4.05149e-158
	PBR031675.1	Glycogen synthase kinase-3 beta, putative [Ricinus communis]	0
	PBR033470.1	Serine/threonine-protein kinase PBS1, putative [Ricinus communis]	1.23467e-179
	PBR011725.1	serine-threonine protein kinase, plant-type, putative [Ricinus communis]	0
	PBR013024.1	hypothetical protein OsI_37152 [Oryza sativa Indica Group]	0
	PBR041497.1	protein phosphatase 2c, putative [Ricinus communis]	3.0351e-141
	PBR038910.1	unnamed protein product [Vitis vinifera]	0
	PBR029475.1	PREDICTED: probable beta-1,3-galactosyltransferase 2-like isoform 1 [Vitis vinifera]	0
	PBR014535.1	predicted protein [Populus trichocarpa]	4.18386e-152
	PBR022745.1	protein phosphatase 2c, putative [Ricinus communis]	5.45369e-80
	PBR000246.9	PREDICTED: uncharacterized protein LOC100800829 [Glycine max]	0
	PBR029672.1	PREDICTED: probable LRR receptor-like serine/threonine-protein kinase At4g08850-like [Vitis vinifera]	0
	PBR012148.1	PREDICTED: U-box domain-containing protein 21-like [Vitis vinifera]	3.39464e-161
	PBR027592.1	PREDICTED: uncharacterized protein LOC100254414 [Vitis vinifera]	0
	PBR019919.1	PREDICTED: guanine nucleotide-binding protein alpha-1 subunit [Vitis vinifera]	0
	PBR040980.4	thaumatin-like protein precursor [Malus x domestica]	2.09532e-110
	PBR026827.1	PREDICTED: G-type lectin S-receptor-like serine/threonine-protein kinase At2g19130-like [Vitis vinifera]	0
	PBR023072.1	ethylene receptor [Pyrus pyrifolia]	0
	PBR003841.1	predicted protein [Populus trichocarpa]	1.25637e-114
	PBR013576.1	nodule-enhanced protein phosphatase type 2C [Lotus japonicus]	3.4156e-78
	PBR026659.1	receptor protein kinase, putative [Ricinus communis]	0
	PBR000550.1	predicted protein [Populus trichocarpa]	0
	PBR029918.1	protein kinase, putative [Ricinus communis]	3.51075e-167
	PBR008171.1	oxysterol-binding protein [Glycine max]	0
	PBR011500.1	PREDICTED: calcium-dependent protein kinase 10-like [Glycine max]	0
	PBR000842.1	predicted protein [Populus trichocarpa]	0
	PBR010911.1	receptor-kinase, putative [Ricinus communis]	0
	PBR028339.1	predicted protein [Populus trichocarpa]	8.75527e-149
	PBR037109.1	Os07g0550900 [Oryza sativa Japonica Group]	5.85463e-111
	PBR026657.1	predicted protein [Populus trichocarpa]	0
	PBR008319.1	PREDICTED: L-type lectin-domain containing receptor kinase VIII.1 [Vitis vinifera]	0
	PBR040638.1	PREDICTED: queuine tRNA-ribosyltransferase [Vitis vinifera]	0
	PBR016250.1	protein-tyrosine kinase, putative [Ricinus communis]	0
	PBR011634.1	mitogen-activated protein kinase kinase kinase 14 [Arabidopsis thaliana]	2.99269e-107
	PBR000341.1	PREDICTED: probable LRR receptor-like serine/threonine-protein kinase At1g56140-like [Glycine max]	1.17448e-148
	PBR014110.1	PREDICTED: LOW QUALITY PROTEIN: putative serine/threonine-protein kinase receptor-like [Vitis vinifera]	0
	PBR040276.1	predicted protein [Populus trichocarpa]	3.53037e-165
	PBR032927.1	predicted protein [Populus trichocarpa]	0
	PBR000124.1	predicted protein [Populus trichocarpa]	2.66097e-103
	PBR041109.1	Serine/threonine protein kinase [Medicago truncatula]	1.3766e-174
	PBR004524.1	predicted protein [Populus trichocarpa]	0
	PBR026510.2	conserved hypothetical protein [Ricinus communis]	8.86848e-122
	PBR031383.1	serine/threonine-protein kinase OXI1 [Arabidopsis thaliana]	2.90052e-128
	PBR020028.2	PREDICTED: uncharacterized protein LOC100247210 [Vitis vinifera]	0
	PBR028023.1	receptor protein kinase, putative [Ricinus communis]	3.8163e-166
	PBR022832.1	predicted protein [Populus trichocarpa]	9.4568e-135
	PBR031559.1	ubiquitin conjugating enzyme [Elaeis guineensis]	6.05373e-84
	PBR004521.1	PREDICTED: G-type lectin S-receptor-like serine/threonine-protein kinase RLK1 [Vitis vinifera]	0
	PBR016618.1	unnamed protein product [Vitis vinifera]	0
	PBR020311.1	PREDICTED: uncharacterized protein LOC100261246 [Vitis vinifera]	3.25998e-119
	PBR029671.1	PREDICTED: probable LRR receptor-like serine/threonine-protein kinase At4g08850-like [Vitis vinifera]	0
	PBR028239.1	lectin receptor-like kinase [Gossypium hirsutum]	0
	PBR033933.1	mitogen activated protein kinase [Humulus lupulus]	0
	PBR038818.1	predicted protein [Populus trichocarpa]	6.06322e-150
	PBR025231.1	putative protein kinase [Pisum sativum]	1.07521e-135
	PBR013046.1	PREDICTED: probable LRR receptor-like serine/threonine-protein kinase At5g45840-like [Vitis vinifera]	3.62755e-161
	PBR011044.1	receptor protein kinase, putative [Ricinus communis]	0
	PBR020058.1	PREDICTED: wall-associated receptor kinase-like 14-like [Glycine max]	0
	PBR042644.1	S-locus-specific glycoprotein S6 precursor, putative [Ricinus communis]	0
	PBR029287.1	PREDICTED: guanine nucleotide-binding protein alpha-1 subunit [Vitis vinifera]	0
	PBR040373.2	predicted protein [Populus trichocarpa]	1.08653e-172
	PBR042642.1	Serine/threonine kinase receptor [Medicago truncatula]	3.754e-70
	PBR001177.1	serine/threonine-protein kinase cx32 [Cucumis melo subsp. melo]	1.09592e-37
	PBR038919.1	PREDICTED: G-type lectin S-receptor-like serine/threonine-protein kinase B120 [Vitis vinifera]	6.88717e-171
3	GO:0009415	3.8646E-3	response to water	6/11	981/11482
	PBR032705.1	putative desiccation protectant protein [Pyrus communis]	8.07193e-79
	PBR040482.1	dehydrin 2 [Malus x domestica]	7.64221e-57
	PBR040481.1	dehydrin 4 [Malus x domestica]	2.76989e-55
	PBR005766.1	dehydrin 8 [Malus x domestica]	2.76378e-93
	PBR040480.2	dehydrin 5 [Malus x domestica]	1.07738e-48
	PBR040484.1	dehydrin 1 [Eriobotrya japonica]	2.14249e-37
3	GO:0009073	1.0200E-2	aromatic amino acid family biosynthetic process	8/23	981/11482
	PBR004809.1	arogenate/prephenate dehydratase [Populus trichocarpa]	0
	PBR003095.1	prephenate dehydrogenase, putative [Ricinus communis]	0
	PBR019022.1	chorismate mutase 2 [Arabidopsis thaliana]	7.35523e-68
	PBR042387.1	Chorismate synthase, chloroplast precursor, putative [Ricinus communis]	0
	PBR006608.1	Chorismate synthase, chloroplast precursor, putative [Ricinus communis]	9.22572e-161
	PBR040620.1	putative 3-deoxy-D-arabino-heptulosonate 7-phosphate synthase 3 [Fagus sylvatica]	0
	PBR042772.1	chorismate synthase [Populus trichocarpa]	4.71134e-86
	PBR038410.1	putative chorismate mutase [Fagus sylvatica]	2.89712e-105
3	GO:0046417	1.0200E-2	chorismate metabolic process	8/23	981/11482
	PBR004809.1	arogenate/prephenate dehydratase [Populus trichocarpa]	0
	PBR003095.1	prephenate dehydrogenase, putative [Ricinus communis]	0
	PBR019022.1	chorismate mutase 2 [Arabidopsis thaliana]	7.35523e-68
	PBR042387.1	Chorismate synthase, chloroplast precursor, putative [Ricinus communis]	0
	PBR006608.1	Chorismate synthase, chloroplast precursor, putative [Ricinus communis]	9.22572e-161
	PBR040620.1	putative 3-deoxy-D-arabino-heptulosonate 7-phosphate synthase 3 [Fagus sylvatica]	0
	PBR042772.1	chorismate synthase [Populus trichocarpa]	4.71134e-86
	PBR038410.1	putative chorismate mutase [Fagus sylvatica]	2.89712e-105
3	GO:0006796	1.2073E-2	phosphate metabolic process	174/1621	981/11482
	PBR000555.1	PREDICTED: dual specificity protein kinase shkB [Vitis vinifera]	0
	PBR029657.1	predicted protein [Populus trichocarpa]	0
	PBR020320.2	unnamed protein product [Vitis vinifera]	0
	PBR002242.1	predicted protein [Populus trichocarpa]	0
	PBR033742.2	hypothetical protein OsI_37152 [Oryza sativa Indica Group]	0
	PBR004973.1	PREDICTED: G-type lectin S-receptor-like serine/threonine-protein kinase RLK1-like [Vitis vinifera]	0
	PBR037953.1	serine/threonine-protein kinase cx32, putative [Ricinus communis]	2.99783e-156
	PBR037367.1	serine-threonine protein kinase, plant-type, putative [Ricinus communis]	0
	PBR041041.1	predicted protein [Populus trichocarpa]	0
	PBR029153.1	PREDICTED: uncharacterized protein LOC100251651 [Vitis vinifera]	0
	PBR008628.1	PREDICTED: probable protein phosphatase 2C 49-like [Glycine max]	6.54241e-169
	PBR041043.1	predicted protein [Populus trichocarpa]	0
	PBR018965.1	predicted protein [Populus trichocarpa]	6.1547e-122
	PBR010905.1	PREDICTED: putative serine/threonine-protein kinase-like protein CCR3-like [Vitis vinifera]	0
	PBR022856.1	BRASSINOSTEROID INSENSITIVE 1-associated receptor kinase 1 precursor, putative [Ricinus communis]	0
	PBR013530.1	serine/threonine protein kinase [Rosa rugosa]	0
	PBR002351.1	kinase, putative [Ricinus communis]	1.25283e-127
	PBR007960.1	PREDICTED: probable receptor-like protein kinase At5g15080-like [Vitis vinifera]	1.06904e-173
	PBR025438.1	PREDICTED: cysteine-rich receptor-like protein kinase 29-like isoform 1 [Glycine max]	8.80245e-163
	PBR002353.1	predicted protein [Populus trichocarpa]	6.19395e-66
	PBR010588.1	PREDICTED: uncharacterized protein LOC100267909 [Vitis vinifera]	0
	PBR038823.1	unknown [Populus trichocarpa x Populus deltoides]	4.60349e-142
	PBR037329.1	predicted protein [Populus trichocarpa]	0
	PBR037975.1	Ser/Thr protein kinase [Medicago truncatula]	0
	PBR014715.1	serine-threonine protein kinase, plant-type, putative [Ricinus communis]	0
	PBR018714.1	unnamed protein product [Vitis vinifera]	0
	PBR037239.1	ATP binding protein, putative [Ricinus communis]	1.12859e-163
	PBR015975.1	PREDICTED: CBL-interacting serine/threonine-protein kinase 14 isoform 1 [Vitis vinifera]	0
	PBR025509.2	receptor serine/threonine kinase, putative [Ricinus communis]	1.17909e-152
	PBR002343.1	predicted protein [Populus trichocarpa]	7.80482e-167
	PBR035539.1	PREDICTED: probable L-type lectin-domain containing receptor kinase S.5-like [Vitis vinifera]	0
	PBR027416.1	hypothetical protein VITISV_026641 [Vitis vinifera]	0
	PBR028361.1	kinase, putative [Ricinus communis]	0
	PBR001479.1	hypothetical protein VITISV_019620 [Vitis vinifera]	2.14911e-173
	PBR000233.1	PREDICTED: G-type lectin S-receptor-like serine/threonine-protein kinase RKS1-like [Vitis vinifera]	7.70537e-53
	PBR020445.2	big map kinase/bmk, putative [Ricinus communis]	0
	PBR028602.1	unknown [Lotus japonicus]	2.64359e-87
	PBR011066.1	PREDICTED: casein kinase I isoform delta-like [Glycine max]	0
	PBR001322.2	calcium-dependent protein kinase, putative [Ricinus communis]	0
	PBR040910.1	predicted protein [Populus trichocarpa]	0
	PBR022833.1	kinase, putative [Ricinus communis]	0
	PBR015532.1	PREDICTED: receptor-like protein kinase HSL1-like [Vitis vinifera]	0
	PBR007263.1	Brassinosteroid LRR receptor kinase precursor, putative [Ricinus communis]	0
	PBR000411.1	PREDICTED: serine/threonine-protein kinase-like protein ACR4-like [Glycine max]	2.30969e-116
	PBR027218.1	predicted protein [Populus trichocarpa]	6.47511e-163
	PBR005812.3	predicted protein [Populus trichocarpa]	3.31915e-107
	PBR016080.1	predicted protein [Populus trichocarpa]	0
	PBR012092.1	Serine/threonine-protein kinase PBS1, putative [Ricinus communis]	5.35927e-169
	PBR015706.1	unnamed protein product [Vitis vinifera]	0
	PBR039121.1	PREDICTED: protein kinase 2B, chloroplastic-like [Vitis vinifera]	4.41104e-109
	PBR003572.1	CBL-interacting protein kinase 20 [Vitis vinifera]	2.53096e-130
	PBR033602.1	PREDICTED: uncharacterized protein LOC100257013 [Vitis vinifera]	0
	PBR015930.1	predicted protein [Populus trichocarpa]	0
	PBR034283.5	PREDICTED: G-type lectin S-receptor-like serine/threonine-protein kinase RKS1-like [Vitis vinifera]	0
	PBR035317.1	PREDICTED: wall-associated receptor kinase-like 2-like [Glycine max]	0
	PBR004323.1	ethylene receptor, putative [Ricinus communis]	0
	PBR034372.1	ATP binding protein, putative [Ricinus communis]	1.87891e-136
	PBR032029.1	protein phosphatase 2c, putative [Ricinus communis]	0
	PBR014986.1	PREDICTED: probable protein phosphatase 2C 13-like [Glycine max]	4.27727e-126
	PBR022937.1	glycerol-3-phosphate dehydrogenase, putative [Ricinus communis]	0
	PBR009402.1	kinase, putative [Ricinus communis]	1.05653e-65
	PBR000244.1	PREDICTED: G-type lectin S-receptor-like serine/threonine-protein kinase RKS1-like [Vitis vinifera]	7.25068e-46
	PBR014179.1	predicted protein [Populus trichocarpa]	0
	PBR028469.1	predicted protein [Populus trichocarpa]	0
	PBR032890.1	predicted protein [Populus trichocarpa]	0
	PBR001178.1	serine/threonine-protein kinase cx32, putative [Ricinus communis]	1.53099e-66
	PBR032414.1	ATP binding protein, putative [Ricinus communis]	0
	PBR001705.1	predicted protein [Populus trichocarpa]	0
	PBR025157.1	PREDICTED: mitogen-activated protein kinase kinase kinase 3-like [Glycine max]	1.29306e-101
	PBR014638.1	PREDICTED: probable receptor-like protein kinase At5g15080-like [Glycine max]	0
	PBR010686.1	Protein kinase APK1A, chloroplast precursor, putative [Ricinus communis]	1.58125e-96
	PBR032378.1	Protein kinase APK1B, chloroplast precursor, putative [Ricinus communis]	4.05149e-158
	PBR032047.1	PREDICTED: soluble inorganic pyrophosphatase-like [Vitis vinifera]	1.39487e-100
	PBR031280.1	PREDICTED: receptor-like protein kinase HAIKU2-like [Vitis vinifera]	0
	PBR028702.1	predicted protein [Populus trichocarpa]	0
	PBR031675.1	Glycogen synthase kinase-3 beta, putative [Ricinus communis]	0
	PBR005874.1	PREDICTED: probable LRR receptor-like serine/threonine-protein kinase At4g36180 [Vitis vinifera]	0
	PBR000205.4	PREDICTED: cysteine-rich receptor-like protein kinase 29-like isoform 1 [Glycine max]	0
	PBR033470.1	Serine/threonine-protein kinase PBS1, putative [Ricinus communis]	1.23467e-179
	PBR032885.1	receptor protein kinase, putative [Ricinus communis]	0
	PBR027323.1	predicted protein [Populus trichocarpa]	0
	PBR011725.1	serine-threonine protein kinase, plant-type, putative [Ricinus communis]	0
	PBR033943.1	mitogen-activated protein kinase [Malus x domestica]	0
	PBR022041.1	ATP binding protein, putative [Ricinus communis]	4.29035e-127
	PBR013024.1	hypothetical protein OsI_37152 [Oryza sativa Indica Group]	0
	PBR041497.1	protein phosphatase 2c, putative [Ricinus communis]	3.0351e-141
	PBR038910.1	unnamed protein product [Vitis vinifera]	0
	PBR036707.1	PREDICTED: probable LRR receptor-like serine/threonine-protein kinase At1g53430-like [Vitis vinifera]	0
	PBR018890.1	PREDICTED: receptor-like serine/threonine-protein kinase At2g45590-like [Vitis vinifera]	5.40162e-177
	PBR030121.1	Brassinosteroid LRR receptor kinase precursor, putative [Ricinus communis]	0
	PBR022745.1	protein phosphatase 2c, putative [Ricinus communis]	5.45369e-80
	PBR009690.1	Protein kinase APK1B, chloroplast precursor, putative [Ricinus communis]	0
	PBR014535.1	predicted protein [Populus trichocarpa]	4.18386e-152
	PBR000246.9	PREDICTED: uncharacterized protein LOC100800829 [Glycine max]	0
	PBR029672.1	PREDICTED: probable LRR receptor-like serine/threonine-protein kinase At4g08850-like [Vitis vinifera]	0
	PBR004972.1	PREDICTED: G-type lectin S-receptor-like serine/threonine-protein kinase RLK1-like [Vitis vinifera]	9.56426e-75
	PBR032407.1	predicted protein [Populus trichocarpa]	0
	PBR027592.1	PREDICTED: uncharacterized protein LOC100254414 [Vitis vinifera]	0
	PBR040980.4	thaumatin-like protein precursor [Malus x domestica]	2.09532e-110
	PBR026827.1	PREDICTED: G-type lectin S-receptor-like serine/threonine-protein kinase At2g19130-like [Vitis vinifera]	0
	PBR023072.1	ethylene receptor [Pyrus pyrifolia]	0
	PBR003841.1	predicted protein [Populus trichocarpa]	1.25637e-114
	PBR040982.1	unnamed protein product [Vitis vinifera]	0
	PBR013576.1	nodule-enhanced protein phosphatase type 2C [Lotus japonicus]	3.4156e-78
	PBR005688.1	soluble inorganic pyrophosphatase [Malus x domestica]	1.84806e-125
	PBR035710.1	ATP binding protein, putative [Ricinus communis]	1.42964e-100
	PBR036705.1	PREDICTED: probable leucine-rich repeat receptor-like serine/threonine-protein kinase At3g14840-like [Vitis vinifera]	0
	PBR002352.1	predicted protein [Populus trichocarpa]	8.96765e-173
	PBR026659.1	receptor protein kinase, putative [Ricinus communis]	0
	PBR022706.1	ethylene receptor ERS2 [Pyrus pyrifolia]	0
	PBR029816.1	unknown [Lotus japonicus]	9.18874e-29
	PBR029918.1	protein kinase, putative [Ricinus communis]	3.51075e-167
	PBR000550.1	predicted protein [Populus trichocarpa]	0
	PBR011500.1	PREDICTED: calcium-dependent protein kinase 10-like [Glycine max]	0
	PBR000842.1	predicted protein [Populus trichocarpa]	0
	PBR010911.1	receptor-kinase, putative [Ricinus communis]	0
	PBR037109.1	Os07g0550900 [Oryza sativa Japonica Group]	5.85463e-111
	PBR016944.1	Serine/threonine-protein kinase PBS1, putative [Ricinus communis]	8.5344e-178
	PBR032583.1	Ser/Thr protein kinase [Medicago truncatula]	0
	PBR026657.1	predicted protein [Populus trichocarpa]	0
	PBR004722.1	PREDICTED: cysteine-rich receptor-like protein kinase 25-like isoform 1 [Vitis vinifera]	7.31958e-166
	PBR008319.1	PREDICTED: L-type lectin-domain containing receptor kinase VIII.1 [Vitis vinifera]	0
	PBR035440.1	ATP binding protein, putative [Ricinus communis]	1.80431e-103
	PBR016250.1	protein-tyrosine kinase, putative [Ricinus communis]	0
	PBR000341.1	PREDICTED: probable LRR receptor-like serine/threonine-protein kinase At1g56140-like [Glycine max]	1.17448e-148
	PBR011634.1	mitogen-activated protein kinase kinase kinase 14 [Arabidopsis thaliana]	2.99269e-107
	PBR014110.1	PREDICTED: LOW QUALITY PROTEIN: putative serine/threonine-protein kinase receptor-like [Vitis vinifera]	0
	PBR012210.1	predicted protein [Populus trichocarpa]	0
	PBR036193.1	PREDICTED: uncharacterized protein LOC100262951 [Vitis vinifera]	0
	PBR000090.1	PREDICTED: probable tyrosine-protein phosphatase At1g05000-like [Glycine max]	6.09039e-78
	PBR040276.1	predicted protein [Populus trichocarpa]	3.53037e-165
	PBR005180.1	PREDICTED: probable tyrosine-protein phosphatase At1g05000-like [Glycine max]	1.3626e-87
	PBR032927.1	predicted protein [Populus trichocarpa]	0
	PBR037972.1	S-locus-specific glycoprotein S6 precursor, putative [Ricinus communis]	3.69968e-112
	PBR019688.1	PREDICTED: putative receptor protein kinase ZmPK1-like [Vitis vinifera]	0
	PBR008277.1	PREDICTED: serine/threonine-protein kinase PBS1-like [Glycine max]	3.08435e-179
	PBR000124.1	predicted protein [Populus trichocarpa]	2.66097e-103
	PBR041109.1	Serine/threonine protein kinase [Medicago truncatula]	1.3766e-174
	PBR004524.1	predicted protein [Populus trichocarpa]	0
	PBR026510.2	conserved hypothetical protein [Ricinus communis]	8.86848e-122
	PBR031383.1	serine/threonine-protein kinase OXI1 [Arabidopsis thaliana]	2.90052e-128
	PBR028023.1	receptor protein kinase, putative [Ricinus communis]	3.8163e-166
	PBR020028.2	PREDICTED: uncharacterized protein LOC100247210 [Vitis vinifera]	0
	PBR008753.1	ATP binding protein, putative [Ricinus communis]	2.54078e-157
	PBR025865.1	predicted protein [Populus trichocarpa]	0
	PBR009697.1	PREDICTED: glycerol-3-phosphate dehydrogenase [NAD(P)+] [Vitis vinifera]	0
	PBR041031.1	ATP binding protein, putative [Ricinus communis]	2.60182e-160
	PBR004521.1	PREDICTED: G-type lectin S-receptor-like serine/threonine-protein kinase RLK1 [Vitis vinifera]	0
	PBR016618.1	unnamed protein product [Vitis vinifera]	0
	PBR020311.1	PREDICTED: uncharacterized protein LOC100261246 [Vitis vinifera]	3.25998e-119
	PBR032271.1	predicted protein [Populus trichocarpa]	7.15757e-165
	PBR029671.1	PREDICTED: probable LRR receptor-like serine/threonine-protein kinase At4g08850-like [Vitis vinifera]	0
	PBR022157.1	PREDICTED: probable receptor-like protein kinase At5g47070 [Vitis vinifera]	1.43936e-142
	PBR028239.1	lectin receptor-like kinase [Gossypium hirsutum]	0
	PBR033933.1	mitogen activated protein kinase [Humulus lupulus]	0
	PBR014132.1	serine-threonine protein kinase, putative [Ricinus communis]	0
	PBR014439.4	predicted protein [Populus trichocarpa]	0
	PBR040193.1	ATP binding protein, putative [Ricinus communis]	1.38151e-103
	PBR025231.1	putative protein kinase [Pisum sativum]	1.07521e-135
	PBR013046.1	PREDICTED: probable LRR receptor-like serine/threonine-protein kinase At5g45840-like [Vitis vinifera]	3.62755e-161
	PBR011044.1	receptor protein kinase, putative [Ricinus communis]	0
	PBR001707.1	PREDICTED: probable protein phosphatase 2C 49-like [Glycine max]	9.18402e-163
	PBR020058.1	PREDICTED: wall-associated receptor kinase-like 14-like [Glycine max]	0
	PBR042644.1	S-locus-specific glycoprotein S6 precursor, putative [Ricinus communis]	0
	PBR040373.2	predicted protein [Populus trichocarpa]	1.08653e-172
	PBR026660.1	receptor protein kinase, putative [Ricinus communis]	0
	PBR042642.1	Serine/threonine kinase receptor [Medicago truncatula]	3.754e-70
	PBR017074.1	predicted protein [Populus trichocarpa]	0
	PBR001177.1	serine/threonine-protein kinase cx32 [Cucumis melo subsp. melo]	1.09592e-37
	PBR019705.1	serine-threonine protein kinase, plant-type, putative [Ricinus communis]	0
	PBR030938.1	predicted protein [Populus trichocarpa]	0
	PBR038919.1	PREDICTED: G-type lectin S-receptor-like serine/threonine-protein kinase B120 [Vitis vinifera]	6.88717e-171
	PBR020150.1	PREDICTED: G-type lectin S-receptor-like serine/threonine-protein kinase At1g67520-like [Vitis vinifera]	2.63673e-125
	PBR007816.1	unnamed protein product [Vitis vinifera]	0
3	GO:0006793	1.2073E-2	phosphorus metabolic process	174/1621	981/11482
	PBR000555.1	PREDICTED: dual specificity protein kinase shkB [Vitis vinifera]	0
	PBR029657.1	predicted protein [Populus trichocarpa]	0
	PBR020320.2	unnamed protein product [Vitis vinifera]	0
	PBR002242.1	predicted protein [Populus trichocarpa]	0
	PBR033742.2	hypothetical protein OsI_37152 [Oryza sativa Indica Group]	0
	PBR004973.1	PREDICTED: G-type lectin S-receptor-like serine/threonine-protein kinase RLK1-like [Vitis vinifera]	0
	PBR037953.1	serine/threonine-protein kinase cx32, putative [Ricinus communis]	2.99783e-156
	PBR037367.1	serine-threonine protein kinase, plant-type, putative [Ricinus communis]	0
	PBR041041.1	predicted protein [Populus trichocarpa]	0
	PBR029153.1	PREDICTED: uncharacterized protein LOC100251651 [Vitis vinifera]	0
	PBR008628.1	PREDICTED: probable protein phosphatase 2C 49-like [Glycine max]	6.54241e-169
	PBR041043.1	predicted protein [Populus trichocarpa]	0
	PBR018965.1	predicted protein [Populus trichocarpa]	6.1547e-122
	PBR010905.1	PREDICTED: putative serine/threonine-protein kinase-like protein CCR3-like [Vitis vinifera]	0
	PBR022856.1	BRASSINOSTEROID INSENSITIVE 1-associated receptor kinase 1 precursor, putative [Ricinus communis]	0
	PBR013530.1	serine/threonine protein kinase [Rosa rugosa]	0
	PBR002351.1	kinase, putative [Ricinus communis]	1.25283e-127
	PBR007960.1	PREDICTED: probable receptor-like protein kinase At5g15080-like [Vitis vinifera]	1.06904e-173
	PBR025438.1	PREDICTED: cysteine-rich receptor-like protein kinase 29-like isoform 1 [Glycine max]	8.80245e-163
	PBR002353.1	predicted protein [Populus trichocarpa]	6.19395e-66
	PBR010588.1	PREDICTED: uncharacterized protein LOC100267909 [Vitis vinifera]	0
	PBR038823.1	unknown [Populus trichocarpa x Populus deltoides]	4.60349e-142
	PBR037329.1	predicted protein [Populus trichocarpa]	0
	PBR037975.1	Ser/Thr protein kinase [Medicago truncatula]	0
	PBR014715.1	serine-threonine protein kinase, plant-type, putative [Ricinus communis]	0
	PBR018714.1	unnamed protein product [Vitis vinifera]	0
	PBR037239.1	ATP binding protein, putative [Ricinus communis]	1.12859e-163
	PBR015975.1	PREDICTED: CBL-interacting serine/threonine-protein kinase 14 isoform 1 [Vitis vinifera]	0
	PBR025509.2	receptor serine/threonine kinase, putative [Ricinus communis]	1.17909e-152
	PBR002343.1	predicted protein [Populus trichocarpa]	7.80482e-167
	PBR035539.1	PREDICTED: probable L-type lectin-domain containing receptor kinase S.5-like [Vitis vinifera]	0
	PBR027416.1	hypothetical protein VITISV_026641 [Vitis vinifera]	0
	PBR028361.1	kinase, putative [Ricinus communis]	0
	PBR001479.1	hypothetical protein VITISV_019620 [Vitis vinifera]	2.14911e-173
	PBR000233.1	PREDICTED: G-type lectin S-receptor-like serine/threonine-protein kinase RKS1-like [Vitis vinifera]	7.70537e-53
	PBR020445.2	big map kinase/bmk, putative [Ricinus communis]	0
	PBR028602.1	unknown [Lotus japonicus]	2.64359e-87
	PBR011066.1	PREDICTED: casein kinase I isoform delta-like [Glycine max]	0
	PBR001322.2	calcium-dependent protein kinase, putative [Ricinus communis]	0
	PBR040910.1	predicted protein [Populus trichocarpa]	0
	PBR022833.1	kinase, putative [Ricinus communis]	0
	PBR015532.1	PREDICTED: receptor-like protein kinase HSL1-like [Vitis vinifera]	0
	PBR007263.1	Brassinosteroid LRR receptor kinase precursor, putative [Ricinus communis]	0
	PBR000411.1	PREDICTED: serine/threonine-protein kinase-like protein ACR4-like [Glycine max]	2.30969e-116
	PBR027218.1	predicted protein [Populus trichocarpa]	6.47511e-163
	PBR005812.3	predicted protein [Populus trichocarpa]	3.31915e-107
	PBR016080.1	predicted protein [Populus trichocarpa]	0
	PBR012092.1	Serine/threonine-protein kinase PBS1, putative [Ricinus communis]	5.35927e-169
	PBR015706.1	unnamed protein product [Vitis vinifera]	0
	PBR039121.1	PREDICTED: protein kinase 2B, chloroplastic-like [Vitis vinifera]	4.41104e-109
	PBR003572.1	CBL-interacting protein kinase 20 [Vitis vinifera]	2.53096e-130
	PBR033602.1	PREDICTED: uncharacterized protein LOC100257013 [Vitis vinifera]	0
	PBR015930.1	predicted protein [Populus trichocarpa]	0
	PBR034283.5	PREDICTED: G-type lectin S-receptor-like serine/threonine-protein kinase RKS1-like [Vitis vinifera]	0
	PBR035317.1	PREDICTED: wall-associated receptor kinase-like 2-like [Glycine max]	0
	PBR004323.1	ethylene receptor, putative [Ricinus communis]	0
	PBR034372.1	ATP binding protein, putative [Ricinus communis]	1.87891e-136
	PBR032029.1	protein phosphatase 2c, putative [Ricinus communis]	0
	PBR014986.1	PREDICTED: probable protein phosphatase 2C 13-like [Glycine max]	4.27727e-126
	PBR022937.1	glycerol-3-phosphate dehydrogenase, putative [Ricinus communis]	0
	PBR009402.1	kinase, putative [Ricinus communis]	1.05653e-65
	PBR000244.1	PREDICTED: G-type lectin S-receptor-like serine/threonine-protein kinase RKS1-like [Vitis vinifera]	7.25068e-46
	PBR014179.1	predicted protein [Populus trichocarpa]	0
	PBR028469.1	predicted protein [Populus trichocarpa]	0
	PBR032890.1	predicted protein [Populus trichocarpa]	0
	PBR001178.1	serine/threonine-protein kinase cx32, putative [Ricinus communis]	1.53099e-66
	PBR032414.1	ATP binding protein, putative [Ricinus communis]	0
	PBR001705.1	predicted protein [Populus trichocarpa]	0
	PBR025157.1	PREDICTED: mitogen-activated protein kinase kinase kinase 3-like [Glycine max]	1.29306e-101
	PBR014638.1	PREDICTED: probable receptor-like protein kinase At5g15080-like [Glycine max]	0
	PBR010686.1	Protein kinase APK1A, chloroplast precursor, putative [Ricinus communis]	1.58125e-96
	PBR032378.1	Protein kinase APK1B, chloroplast precursor, putative [Ricinus communis]	4.05149e-158
	PBR032047.1	PREDICTED: soluble inorganic pyrophosphatase-like [Vitis vinifera]	1.39487e-100
	PBR031280.1	PREDICTED: receptor-like protein kinase HAIKU2-like [Vitis vinifera]	0
	PBR028702.1	predicted protein [Populus trichocarpa]	0
	PBR031675.1	Glycogen synthase kinase-3 beta, putative [Ricinus communis]	0
	PBR005874.1	PREDICTED: probable LRR receptor-like serine/threonine-protein kinase At4g36180 [Vitis vinifera]	0
	PBR000205.4	PREDICTED: cysteine-rich receptor-like protein kinase 29-like isoform 1 [Glycine max]	0
	PBR033470.1	Serine/threonine-protein kinase PBS1, putative [Ricinus communis]	1.23467e-179
	PBR032885.1	receptor protein kinase, putative [Ricinus communis]	0
	PBR027323.1	predicted protein [Populus trichocarpa]	0
	PBR011725.1	serine-threonine protein kinase, plant-type, putative [Ricinus communis]	0
	PBR033943.1	mitogen-activated protein kinase [Malus x domestica]	0
	PBR022041.1	ATP binding protein, putative [Ricinus communis]	4.29035e-127
	PBR013024.1	hypothetical protein OsI_37152 [Oryza sativa Indica Group]	0
	PBR041497.1	protein phosphatase 2c, putative [Ricinus communis]	3.0351e-141
	PBR038910.1	unnamed protein product [Vitis vinifera]	0
	PBR036707.1	PREDICTED: probable LRR receptor-like serine/threonine-protein kinase At1g53430-like [Vitis vinifera]	0
	PBR018890.1	PREDICTED: receptor-like serine/threonine-protein kinase At2g45590-like [Vitis vinifera]	5.40162e-177
	PBR030121.1	Brassinosteroid LRR receptor kinase precursor, putative [Ricinus communis]	0
	PBR022745.1	protein phosphatase 2c, putative [Ricinus communis]	5.45369e-80
	PBR009690.1	Protein kinase APK1B, chloroplast precursor, putative [Ricinus communis]	0
	PBR014535.1	predicted protein [Populus trichocarpa]	4.18386e-152
	PBR000246.9	PREDICTED: uncharacterized protein LOC100800829 [Glycine max]	0
	PBR029672.1	PREDICTED: probable LRR receptor-like serine/threonine-protein kinase At4g08850-like [Vitis vinifera]	0
	PBR004972.1	PREDICTED: G-type lectin S-receptor-like serine/threonine-protein kinase RLK1-like [Vitis vinifera]	9.56426e-75
	PBR032407.1	predicted protein [Populus trichocarpa]	0
	PBR027592.1	PREDICTED: uncharacterized protein LOC100254414 [Vitis vinifera]	0
	PBR040980.4	thaumatin-like protein precursor [Malus x domestica]	2.09532e-110
	PBR026827.1	PREDICTED: G-type lectin S-receptor-like serine/threonine-protein kinase At2g19130-like [Vitis vinifera]	0
	PBR023072.1	ethylene receptor [Pyrus pyrifolia]	0
	PBR003841.1	predicted protein [Populus trichocarpa]	1.25637e-114
	PBR040982.1	unnamed protein product [Vitis vinifera]	0
	PBR013576.1	nodule-enhanced protein phosphatase type 2C [Lotus japonicus]	3.4156e-78
	PBR005688.1	soluble inorganic pyrophosphatase [Malus x domestica]	1.84806e-125
	PBR035710.1	ATP binding protein, putative [Ricinus communis]	1.42964e-100
	PBR036705.1	PREDICTED: probable leucine-rich repeat receptor-like serine/threonine-protein kinase At3g14840-like [Vitis vinifera]	0
	PBR002352.1	predicted protein [Populus trichocarpa]	8.96765e-173
	PBR026659.1	receptor protein kinase, putative [Ricinus communis]	0
	PBR022706.1	ethylene receptor ERS2 [Pyrus pyrifolia]	0
	PBR029816.1	unknown [Lotus japonicus]	9.18874e-29
	PBR029918.1	protein kinase, putative [Ricinus communis]	3.51075e-167
	PBR000550.1	predicted protein [Populus trichocarpa]	0
	PBR011500.1	PREDICTED: calcium-dependent protein kinase 10-like [Glycine max]	0
	PBR000842.1	predicted protein [Populus trichocarpa]	0
	PBR010911.1	receptor-kinase, putative [Ricinus communis]	0
	PBR037109.1	Os07g0550900 [Oryza sativa Japonica Group]	5.85463e-111
	PBR016944.1	Serine/threonine-protein kinase PBS1, putative [Ricinus communis]	8.5344e-178
	PBR032583.1	Ser/Thr protein kinase [Medicago truncatula]	0
	PBR026657.1	predicted protein [Populus trichocarpa]	0
	PBR004722.1	PREDICTED: cysteine-rich receptor-like protein kinase 25-like isoform 1 [Vitis vinifera]	7.31958e-166
	PBR008319.1	PREDICTED: L-type lectin-domain containing receptor kinase VIII.1 [Vitis vinifera]	0
	PBR035440.1	ATP binding protein, putative [Ricinus communis]	1.80431e-103
	PBR016250.1	protein-tyrosine kinase, putative [Ricinus communis]	0
	PBR000341.1	PREDICTED: probable LRR receptor-like serine/threonine-protein kinase At1g56140-like [Glycine max]	1.17448e-148
	PBR011634.1	mitogen-activated protein kinase kinase kinase 14 [Arabidopsis thaliana]	2.99269e-107
	PBR014110.1	PREDICTED: LOW QUALITY PROTEIN: putative serine/threonine-protein kinase receptor-like [Vitis vinifera]	0
	PBR012210.1	predicted protein [Populus trichocarpa]	0
	PBR036193.1	PREDICTED: uncharacterized protein LOC100262951 [Vitis vinifera]	0
	PBR000090.1	PREDICTED: probable tyrosine-protein phosphatase At1g05000-like [Glycine max]	6.09039e-78
	PBR040276.1	predicted protein [Populus trichocarpa]	3.53037e-165
	PBR005180.1	PREDICTED: probable tyrosine-protein phosphatase At1g05000-like [Glycine max]	1.3626e-87
	PBR032927.1	predicted protein [Populus trichocarpa]	0
	PBR037972.1	S-locus-specific glycoprotein S6 precursor, putative [Ricinus communis]	3.69968e-112
	PBR019688.1	PREDICTED: putative receptor protein kinase ZmPK1-like [Vitis vinifera]	0
	PBR008277.1	PREDICTED: serine/threonine-protein kinase PBS1-like [Glycine max]	3.08435e-179
	PBR000124.1	predicted protein [Populus trichocarpa]	2.66097e-103
	PBR041109.1	Serine/threonine protein kinase [Medicago truncatula]	1.3766e-174
	PBR004524.1	predicted protein [Populus trichocarpa]	0
	PBR026510.2	conserved hypothetical protein [Ricinus communis]	8.86848e-122
	PBR031383.1	serine/threonine-protein kinase OXI1 [Arabidopsis thaliana]	2.90052e-128
	PBR028023.1	receptor protein kinase, putative [Ricinus communis]	3.8163e-166
	PBR020028.2	PREDICTED: uncharacterized protein LOC100247210 [Vitis vinifera]	0
	PBR008753.1	ATP binding protein, putative [Ricinus communis]	2.54078e-157
	PBR025865.1	predicted protein [Populus trichocarpa]	0
	PBR009697.1	PREDICTED: glycerol-3-phosphate dehydrogenase [NAD(P)+] [Vitis vinifera]	0
	PBR041031.1	ATP binding protein, putative [Ricinus communis]	2.60182e-160
	PBR004521.1	PREDICTED: G-type lectin S-receptor-like serine/threonine-protein kinase RLK1 [Vitis vinifera]	0
	PBR016618.1	unnamed protein product [Vitis vinifera]	0
	PBR020311.1	PREDICTED: uncharacterized protein LOC100261246 [Vitis vinifera]	3.25998e-119
	PBR032271.1	predicted protein [Populus trichocarpa]	7.15757e-165
	PBR029671.1	PREDICTED: probable LRR receptor-like serine/threonine-protein kinase At4g08850-like [Vitis vinifera]	0
	PBR022157.1	PREDICTED: probable receptor-like protein kinase At5g47070 [Vitis vinifera]	1.43936e-142
	PBR028239.1	lectin receptor-like kinase [Gossypium hirsutum]	0
	PBR033933.1	mitogen activated protein kinase [Humulus lupulus]	0
	PBR014132.1	serine-threonine protein kinase, putative [Ricinus communis]	0
	PBR014439.4	predicted protein [Populus trichocarpa]	0
	PBR040193.1	ATP binding protein, putative [Ricinus communis]	1.38151e-103
	PBR025231.1	putative protein kinase [Pisum sativum]	1.07521e-135
	PBR013046.1	PREDICTED: probable LRR receptor-like serine/threonine-protein kinase At5g45840-like [Vitis vinifera]	3.62755e-161
	PBR011044.1	receptor protein kinase, putative [Ricinus communis]	0
	PBR001707.1	PREDICTED: probable protein phosphatase 2C 49-like [Glycine max]	9.18402e-163
	PBR020058.1	PREDICTED: wall-associated receptor kinase-like 14-like [Glycine max]	0
	PBR042644.1	S-locus-specific glycoprotein S6 precursor, putative [Ricinus communis]	0
	PBR040373.2	predicted protein [Populus trichocarpa]	1.08653e-172
	PBR026660.1	receptor protein kinase, putative [Ricinus communis]	0
	PBR042642.1	Serine/threonine kinase receptor [Medicago truncatula]	3.754e-70
	PBR017074.1	predicted protein [Populus trichocarpa]	0
	PBR001177.1	serine/threonine-protein kinase cx32 [Cucumis melo subsp. melo]	1.09592e-37
	PBR019705.1	serine-threonine protein kinase, plant-type, putative [Ricinus communis]	0
	PBR030938.1	predicted protein [Populus trichocarpa]	0
	PBR038919.1	PREDICTED: G-type lectin S-receptor-like serine/threonine-protein kinase B120 [Vitis vinifera]	6.88717e-171
	PBR020150.1	PREDICTED: G-type lectin S-receptor-like serine/threonine-protein kinase At1g67520-like [Vitis vinifera]	2.63673e-125
	PBR007816.1	unnamed protein product [Vitis vinifera]	0
3	GO:0046903	1.2575E-2	secretion	11/42	981/11482
	PBR013097.1	PREDICTED: uncharacterized protein LOC100255378 [Vitis vinifera]	0
	PBR023465.1	protein binding protein, putative [Ricinus communis]	0
	PBR040277.1	predicted protein [Populus trichocarpa]	0
	PBR041555.1	protein binding protein, putative [Ricinus communis]	0
	PBR026465.1	protein binding protein, putative [Ricinus communis]	0
	PBR038331.1	PREDICTED: uncharacterized protein LOC100799102 [Glycine max]	0
	PBR026944.1	predicted protein [Populus trichocarpa]	0
	PBR020976.1	predicted protein [Populus trichocarpa]	0
	PBR032306.1	protein binding protein, putative [Ricinus communis]	0
	PBR036899.1	PREDICTED: uncharacterized protein LOC100268151 [Vitis vinifera]	0
	PBR008143.1	predicted protein [Populus trichocarpa]	0
3	GO:0032940	1.2575E-2	secretion by cell	11/42	981/11482
	PBR013097.1	PREDICTED: uncharacterized protein LOC100255378 [Vitis vinifera]	0
	PBR023465.1	protein binding protein, putative [Ricinus communis]	0
	PBR040277.1	predicted protein [Populus trichocarpa]	0
	PBR041555.1	protein binding protein, putative [Ricinus communis]	0
	PBR026465.1	protein binding protein, putative [Ricinus communis]	0
	PBR038331.1	PREDICTED: uncharacterized protein LOC100799102 [Glycine max]	0
	PBR026944.1	predicted protein [Populus trichocarpa]	0
	PBR020976.1	predicted protein [Populus trichocarpa]	0
	PBR032306.1	protein binding protein, putative [Ricinus communis]	0
	PBR036899.1	PREDICTED: uncharacterized protein LOC100268151 [Vitis vinifera]	0
	PBR008143.1	predicted protein [Populus trichocarpa]	0
4	GO:0015979	4.7479E-2	photosynthesis	7/85	158/11482
	PBR033256.1	PREDICTED: chlorophyll a-b binding protein 13, chloroplastic-like [Vitis vinifera]	2.1603e-142
	PBR005261.1	light harvesting chlorophyll A/B binding protein [Prunus persica]	5.54461e-138
	PBR002360.1	PREDICTED: oxygen-evolving enhancer protein 2, chloroplastic-like [Glycine max]	3.13432e-104
	PBR015169.1	PREDICTED: chlorophyll a-b binding protein 7, chloroplastic-like isoform 2 [Glycine max]	5.24758e-131
	PBR019168.1	uncharacterized protein LOC100499832 [Glycine max]	3.77605e-51
	PBR032327.1	unknown [Medicago truncatula]	7.23584e-72
	PBR018773.1	unknown [Lotus japonicus]	2.86176e-30
5	GO:0006323	3.8966E-3	DNA packaging	12/74	465/11482
	PBR000215.1	PREDICTED: probable histone H2A.3 [Vitis vinifera]	1.36415e-40
	PBR015071.1	unnamed protein product [Vitis vinifera]	3.62837e-22
	PBR020851.1	histone h2a, putative [Ricinus communis]	2.71216e-42
	PBR027351.1	PREDICTED: histone H2A.6 isoform 1 [Vitis vinifera]	3.21024e-42
	PBR017680.1	PREDICTED: histone H4-like [Glycine max]	1.50971e-39
	PBR028994.1	unknown [Lotus japonicus]	6.12434e-44
	PBR034005.1	histone H2A [Citrus trifoliata]	1.10112e-43
	PBR022127.1	histone H1 [Populus trichocarpa]	2.18166e-32
	PBR006338.1	Histone H3 [Medicago truncatula]	1.22855e-68
	PBR000583.1	histone H1 [Populus trichocarpa]	6.42032e-14
	PBR029415.2	histone H1 [Populus trichocarpa]	1.62648e-32
	PBR030372.1	unknown [Lotus japonicus]	1.31104e-43
5	GO:0019684	7.1189E-3	photosynthesis, light reaction	7/28	465/11482
	PBR001687.1	chlorophyll A/B binding protein, putative [Ricinus communis]	1.07959e-141
	PBR023911.1	chlorophyll A/B binding protein, putative [Ricinus communis]	3.65323e-125
	PBR039554.1	chlorophyll A/B binding protein, putative [Ricinus communis]	1.20121e-141
	PBR039555.1	light-harvesting complex II protein Lhcb1 [Populus trichocarpa]	1.14549e-143
	PBR000879.2	PREDICTED: chlorophyll a-b binding protein CP24 10A, chloroplastic [Vitis vinifera]	1.42995e-127
	PBR007291.1	unknown [Medicago truncatula]	2.89457e-125
	PBR021654.1	chlorophyll A/B binding protein, putative [Ricinus communis]	1.49558e-139
5	GO:0071103	9.7786E-3	DNA conformation change	12/87	465/11482
	PBR000215.1	PREDICTED: probable histone H2A.3 [Vitis vinifera]	1.36415e-40
	PBR015071.1	unnamed protein product [Vitis vinifera]	3.62837e-22
	PBR020851.1	histone h2a, putative [Ricinus communis]	2.71216e-42
	PBR027351.1	PREDICTED: histone H2A.6 isoform 1 [Vitis vinifera]	3.21024e-42
	PBR017680.1	PREDICTED: histone H4-like [Glycine max]	1.50971e-39
	PBR028994.1	unknown [Lotus japonicus]	6.12434e-44
	PBR034005.1	histone H2A [Citrus trifoliata]	1.10112e-43
	PBR022127.1	histone H1 [Populus trichocarpa]	2.18166e-32
	PBR006338.1	Histone H3 [Medicago truncatula]	1.22855e-68
	PBR000583.1	histone H1 [Populus trichocarpa]	6.42032e-14
	PBR029415.2	histone H1 [Populus trichocarpa]	1.62648e-32
	PBR030372.1	unknown [Lotus japonicus]	1.31104e-43
5	GO:0015979	2.2422E-2	photosynthesis	11/85	465/11482
	PBR029847.1	predicted protein [Populus trichocarpa]	4.70702e-85
	PBR001687.1	chlorophyll A/B binding protein, putative [Ricinus communis]	1.07959e-141
	PBR023911.1	chlorophyll A/B binding protein, putative [Ricinus communis]	3.65323e-125
	PBR023819.1	PREDICTED: thylakoid lumenal 19 kDa protein, chloroplastic-like [Glycine max]	3.61605e-72
	PBR039554.1	chlorophyll A/B binding protein, putative [Ricinus communis]	1.20121e-141
	PBR039555.1	light-harvesting complex II protein Lhcb1 [Populus trichocarpa]	1.14549e-143
	PBR000879.2	PREDICTED: chlorophyll a-b binding protein CP24 10A, chloroplastic [Vitis vinifera]	1.42995e-127
	PBR021226.1	PREDICTED: psbP domain-containing protein 4, chloroplastic [Vitis vinifera]	3.87758e-113
	PBR007291.1	unknown [Medicago truncatula]	2.89457e-125
	PBR021654.1	chlorophyll A/B binding protein, putative [Ricinus communis]	1.49558e-139
	PBR012281.1	lipoic acid synthase [Jatropha curcas]	6.26918e-37
6	GO:0008152	1.0531E-6	metabolic process	416/7692	533/11482
	PBR013684.1	predicted protein [Populus trichocarpa]	0
	PBR030684.1	hypothetical protein VITISV_010702 [Vitis vinifera]	2.00643e-158
	PBR039971.1	PREDICTED: transducin beta-like protein 3-like [Vitis vinifera]	0
	PBR038291.1	Phytosulfokine receptor precursor, putative [Ricinus communis]	0
	PBR034708.1	PREDICTED: glucose-6-phosphate isomerase-like [Glycine max]	0
	PBR038865.1	PREDICTED: mitogen-activated protein kinase 9-like [Vitis vinifera]	0
	PBR013229.1	PREDICTED: probable isoprenylcysteine alpha-carbonyl methylesterase ICMEL1-like [Glycine max]	6.7347e-143
	PBR031940.1	PREDICTED: 50S ribosomal protein L4-like [Vitis vinifera]	8.43227e-121
	PBR009534.1	predicted protein [Populus trichocarpa]	7.75477e-158
	PBR019453.1	AMP deaminase, putative [Ricinus communis]	0
	PBR028764.1	fructose-bisphosphate aldolase, putative [Ricinus communis]	0
	PBR040519.1	hypothetical protein VITISV_000526 [Vitis vinifera]	1.50205e-141
	PBR017350.1	elongation factor tu, putative [Ricinus communis]	0
	PBR012772.1	PREDICTED: ATP-dependent Clp protease proteolytic subunit 3, chloroplastic-like [Glycine max]	4.73626e-116
	PBR016798.1	cytosolic aldolase [Fragaria x ananassa]	1.81397e-175
	PBR037935.1	PREDICTED: adipocyte plasma membrane-associated protein-like [Vitis vinifera]	1.39602e-139
	PBR014855.1	40S ribosomal protein S21-2 [Medicago truncatula]	2.94524e-35
	PBR009872.1	predicted protein [Populus trichocarpa]	0
	PBR032961.1	heat shock protein 60 [Prunus dulcis]	0
	PBR026930.3	PREDICTED: probable receptor-like protein kinase At1g49730 [Vitis vinifera]	1.92908e-109
	PBR041337.1	predicted protein [Populus trichocarpa]	0
	PBR020002.1	CBL-interacting serine/threonine-protein kinase, putative [Ricinus communis]	0
	PBR042522.1	predicted protein [Populus trichocarpa]	7.93583e-77
	PBR000567.1	unnamed protein product [Vitis vinifera]	1.49589e-47
	PBR019852.2	Protein YME1, putative [Ricinus communis]	0
	PBR029522.1	PREDICTED: 60S ribosomal protein L36-3-like [Brachypodium distachyon]	8.04137e-49
	PBR007872.1	predicted protein [Populus trichocarpa]	3.92151e-132
	PBR022575.1	prephenate aminotransferase [Solanum lycopersicum]	0
	PBR020798.1	triosphosphate isomerase-like protein type I [Dimocarpus longan]	9.68586e-129
	PBR001923.1	PREDICTED: anthranilate phosphoribosyltransferase, chloroplastic [Vitis vinifera]	1.31429e-114
	PBR038551.1	4-(cytidine 5'-diphospho)-2-C-methyl-D-erythritol kinase [Hevea brasiliensis]	1.71628e-140
	PBR023202.1	amygdalin hydrolase isoform AH I precursor [Prunus serotina]	0
	PBR024033.1	hypothetical protein VITISV_019663 [Vitis vinifera]	0
	PBR022513.1	PREDICTED: tyrosine aminotransferase [Vitis vinifera]	2.75683e-154
	PBR018758.1	PREDICTED: L-arabinokinase-like [Vitis vinifera]	0
	PBR028481.1	predicted protein [Populus trichocarpa]	0
	PBR005907.1	unnamed protein product [Vitis vinifera]	4.05001e-123
	PBR013124.1	kinase, putative [Ricinus communis]	0
	PBR008070.1	conserved hypothetical protein [Ricinus communis]	0
	PBR033375.1	uricase [Lotus japonicus]	9.79018e-140
	PBR011422.1	unknown [Medicago truncatula]	4.93738e-125
	PBR041546.1	amino acid binding protein, putative [Ricinus communis]	0
	PBR023790.1	60S ribosomal protein L6, putative [Ricinus communis]	2.68647e-95
	PBR008766.1	serine-threonine protein kinase, plant-type, putative [Ricinus communis]	0
	PBR000208.1	thioredoxin h [Hevea brasiliensis]	1.29525e-46
	PBR040695.1	PREDICTED: glucose-6-phosphate isomerase-like [Glycine max]	0
	PBR016259.1	PREDICTED: probable ubiquitin-conjugating enzyme E2 24-like [Vitis vinifera]	0
	PBR017276.1	unnamed protein product [Vitis vinifera]	1.04692e-32
	PBR011727.1	Cucumisin precursor, putative [Ricinus communis]	0
	PBR019769.1	predicted protein [Populus trichocarpa]	0
	PBR015562.1	PREDICTED: IAA-amino acid hydrolase ILR1-like 4 [Vitis vinifera]	2.01073e-169
	PBR000293.1	predicted protein [Populus trichocarpa]	2.99901e-138
	PBR021899.1	unknown [Lotus japonicus]	4.94514e-79
	PBR032786.1	PREDICTED: uncharacterized protein LOC100262964 [Vitis vinifera]	1.49728e-99
	PBR000731.1	PREDICTED: uncharacterized protein LOC100257055 [Vitis vinifera]	1.86094e-120
	PBR006747.1	Glutamate--cysteine ligase, chloroplast precursor, putative [Ricinus communis]	0
	PBR041674.1	unnamed protein product [Vitis vinifera]	0
	PBR031775.1	PREDICTED: acyl-coenzyme A thioesterase 8 [Vitis vinifera]	8.58658e-147
	PBR039530.1	predicted protein [Populus trichocarpa]	3.21225e-66
	PBR035222.1	PREDICTED: 2-aminoethanethiol dioxygenase isoform 2 [Vitis vinifera]	1.32851e-99
	PBR019847.2	predicted protein [Populus trichocarpa]	1.57876e-82
	PBR040622.1	ribosomal protein S6-like protein [Solanum tuberosum]	1.82824e-108
	PBR013069.1	PREDICTED: UDP-glycosyltransferase 87A2-like [Vitis vinifera]	9.16825e-149
	PBR030373.1	predicted protein [Populus trichocarpa]	0
	PBR040005.1	60S ribosomal protein L13, putative [Ricinus communis]	2.53167e-88
	PBR034570.3	conserved hypothetical protein [Ricinus communis]	2.88264e-105
	PBR024386.2	PREDICTED: GPI transamidase component PIG-T-like isoform 1 [Vitis vinifera]	0
	PBR019879.1	PREDICTED: puromycin-sensitive aminopeptidase [Vitis vinifera]	0
	PBR029497.2	predicted protein [Populus trichocarpa]	9.00243e-40
	PBR004628.1	secreted alpha-amylase [Malus x domestica]	0
	PBR029589.1	PREDICTED: aldehyde oxidase 4-like [Vitis vinifera]	0
	PBR035886.1	PREDICTED: aldo-keto reductase family 4 member C9-like [Glycine max]	8.0461e-126
	PBR023759.1	delta DNA polymerase, putative [Ricinus communis]	2.05325e-28
	PBR040057.1	Plastid-specific 30S ribosomal protein 1, chloroplast precursor, putative [Ricinus communis]	1.15146e-99
	PBR008951.1	unnamed protein product [Vitis vinifera]	3.45322e-72
	PBR035277.1	PREDICTED: uncharacterized protein LOC100250468 [Vitis vinifera]	6.12449e-163
	PBR022010.1	PREDICTED: isoflavone 2'-hydroxylase-like [Vitis vinifera]	0
	PBR019674.1	cysteine protease, putative [Ricinus communis]	0
	PBR040497.1	PREDICTED: proteasome subunit beta type-4 isoform 1 [Vitis vinifera]	6.39768e-127
	PBR016501.2	unnamed protein product [Vitis vinifera]	0
	PBR013897.1	gibberellin 20-oxidase [Pyrus communis]	0
	PBR008019.1	PREDICTED: molybdopterin synthase sulfur carrier subunit [Vitis vinifera]	5.51853e-34
	PBR022049.1	PREDICTED: serine carboxypeptidase-like 27 [Vitis vinifera]	0
	PBR012135.1	hypothetical protein VITISV_023086 [Vitis vinifera]	0
	PBR041199.1	ATP-dependent Clp protease proteolytic subunit, putative [Ricinus communis]	9.26239e-138
	PBR022208.1	PREDICTED: DNA-directed RNA polymerase 2, chloroplastic/mitochondrial [Vitis vinifera]	0
	PBR002867.1	chloroplast Fe-superoxide dismutase 2A-a [Prunus persica]	8.89087e-131
	PBR005908.1	ubiquitin conjugating enzyme [Gossypium hirsutum]	4.72684e-81
	PBR028559.1	predicted protein [Populus trichocarpa]	3.46378e-175
	PBR014620.1	predicted protein [Populus trichocarpa]	0
	PBR012424.1	PREDICTED: glucose-1-phosphate adenylyltransferase large subunit 1-like [Glycine max]	0
	PBR031106.1	40S ribosomal protein S5, putative [Ricinus communis]	1.01296e-100
	PBR011385.1	PREDICTED: cucumisin-like [Vitis vinifera]	1.4286e-153
	PBR016878.2	PREDICTED: 2-aminoethanethiol dioxygenase [Vitis vinifera]	1.45669e-76
	PBR022989.1	PREDICTED: translation initiation factor eIF-2B subunit beta-like isoform 1 [Vitis vinifera]	0
	PBR029058.1	PREDICTED: GDSL esterase/lipase 1 [Vitis vinifera]	2.07817e-107
	PBR039602.1	glycolate oxidase [Gossypium hirsutum]	2.83443e-176
	PBR005014.1	predicted protein [Populus trichocarpa]	3.32488e-165
	PBR028188.1	PREDICTED: 60S ribosomal protein L23a-like [Glycine max]	1.15126e-59
	PBR024522.1	fructokinase [Eriobotrya japonica]	1.5551e-175
	PBR036205.2	hydrolase, hydrolyzing O-glycosyl compounds, putative [Ricinus communis]	0
	PBR001706.1	unnamed protein product [Vitis vinifera]	4.41985e-22
	PBR033388.1	PREDICTED: molybdopterin synthase catalytic subunit-like [Glycine max]	4.27112e-79
	PBR028353.1	JPR ORF1 [Pyrus pyrifolia]	0
	PBR035887.1	unknown [Lotus japonicus]	6.19962e-153
	PBR041835.2	unnamed protein product [Vitis vinifera]	0
	PBR037937.1	PREDICTED: adipocyte plasma membrane-associated protein-like [Vitis vinifera]	1.58691e-143
	PBR003737.1	PREDICTED: neutral alpha-glucosidase AB-like [Vitis vinifera]	0
	PBR033822.1	predicted protein [Populus trichocarpa]	1.77537e-89
	PBR020258.1	PREDICTED: ATP-dependent Clp protease adapter protein ClpS [Vitis vinifera]	1.25964e-59
	PBR032812.1	predicted protein [Populus trichocarpa]	3.17482e-180
[truncated: 963 more rows]

## Sheet: Table 3
Cluster ID	Gene ID	Gene description (blastp to NCBI NR)	E-value (blastp)
12	Pbr000505.2	putative serine-threonine kinase [Gossypium hirsutum]	6.47392e-107
12	Pbr001283.1	p-coumarate:CoA-ligase 2 [Sorbus aucuparia]	0
12	Pbr001361.1	AP2 domain class transcription factor [Malus x domestica]	2.1324e-116
12	Pbr001391.1	HcrVf2 protein [Malus floribunda]	0
12	Pbr002182.1	predicted protein [Populus trichocarpa]	0
12	Pbr002194.1	beta 1-3 glucanase [Vitis hybrid cultivar]	8.19556e-117
12	Pbr006568.1	Histidine-containing phosphotransfer protein, putative [Ricinus communis]	9.69561e-63
12	Pbr007226.1	hypothetical protein VITISV_001976 [Vitis vinifera]	0
12	Pbr011113.1	PREDICTED: uncharacterized basic helix-loop-helix protein At1g06150-like [Vitis vinifera]	0
12	Pbr012467.1	3-ketoacyl-CoA synthase 10 [Gossypium hirsutum]	0
12	Pbr012912.1	hypothetical protein VITISV_044165 [Vitis vinifera]	9.33898e-148
12	Pbr013531.1	uncharacterized protein LOC100526867 [Glycine max]	2.79339e-33
12	Pbr014540.1	vacuolar protein sorting-associated protein, putative [Ricinus communis]	0
12	Pbr015534.1	PREDICTED: multidrug and toxin extrusion protein 1-like [Vitis vinifera]	0
12	Pbr016554.1	S-adenosylmethionine decarboxylase [Malus x domestica]	0
12	Pbr019763.1	uncharacterized protein [Arabidopsis thaliana]	2.50387e-08
12	Pbr022189.1	PREDICTED: uncharacterized protein LOC100242960 [Vitis vinifera]	0
12	Pbr025598.1	PREDICTED: MLO12 protein [Vitis vinifera]	0
12	Pbr028996.1	predicted protein [Populus trichocarpa]	8.20123e-81
12	Pbr033184.1	PREDICTED: uncharacterized protein LOC100776105 [Glycine max]	8.70984e-06
12	Pbr038135.1	PREDICTED: cadmium/zinc-transporting ATPase 3-like [Vitis vinifera]	0
12	Pbr038209.1	PREDICTED: epidermis-specific secreted glycoprotein EP1-like [Vitis vinifera]	6.67248e-170
12	Pbr038368.1	PREDICTED: anthocyanin 5-aromatic acyltransferase-like [Glycine max]	6.11085e-104
12	Pbr039053.1	Patatin T5 precursor, putative [Ricinus communis]	0
12	Pbr041071.1	unknown [Populus trichocarpa x Populus deltoides]	3.94111e-74
12	Pbr041859.1	PREDICTED: 2-aminoethanethiol dioxygenase isoform 2 [Vitis vinifera]	1.86325e-102
12	Pbr042254.1	major allergen Mal d 1.03B [Malus x domestica]	1.70635e-83
12	Pbr042269.1	putative copper-binding family protein [Malus x domestica]	9.90737e-26
12	Pbr042820.1	predicted protein [Populus trichocarpa]	4.66446e-45
6	Pbr000043.1	uncharacterized protein LOC100306111 [Glycine max]	3.27587e-50
6	Pbr000169.1	unnamed protein product [Vitis vinifera]	4.07635e-66
6	Pbr000208.1	thioredoxin h [Hevea brasiliensis]	1.29525e-46
6	Pbr000211.1	conserved hypothetical protein [Ricinus communis]	2.73565e-25
6	Pbr000293.1	predicted protein [Populus trichocarpa]	2.99901e-138
6	Pbr000327.1	conserved hypothetical protein [Ricinus communis]	5.78332e-58
6	Pbr000392.1	photolyase [Pyrus pyrifolia]	4.78628e-33
6	Pbr000418.1	PREDICTED: isoflavone-7-O-methyltransferase 9 isoform 1 [Vitis vinifera]	2.02897e-134
6	Pbr000466.1	GDSL esterase/lipase [Medicago truncatula]	1.87385e-47
6	Pbr000468.1	unnamed protein product [Vitis vinifera]	2.12248e-98
6	Pbr000562.1	predicted protein [Populus trichocarpa]	6.57763e-93
6	Pbr000567.1	unnamed protein product [Vitis vinifera]	1.49589e-47
6	Pbr000614.1	predicted protein [Populus trichocarpa]	3.27198e-91
6	Pbr000696.1	PREDICTED: uncharacterized protein yqeH-like [Vitis vinifera]	0
6	Pbr000731.1	PREDICTED: uncharacterized protein LOC100257055 [Vitis vinifera]	1.86094e-120
6	Pbr000734.1	predicted protein [Populus trichocarpa]	5.54545e-129
6	Pbr000770.1	Protein kinase APK1B, chloroplast precursor, putative [Ricinus communis]	0
6	Pbr000776.1	PREDICTED: glucosidase 2 subunit beta-like [Vitis vinifera]	4.04674e-171
6	Pbr000785.1	unnamed protein product [Vitis vinifera]	5.24353e-90
6	Pbr000825.1	gamma class glutathione transferase EF1Bgamma1 [Populus trichocarpa]	0
6	Pbr000847.2	Patellin-5, putative [Ricinus communis]	6.84841e-169
6	Pbr000877.1	PREDICTED: alpha-(1,4)-fucosyltransferase [Vitis vinifera]	2.2734e-169
6	Pbr001050.1	beta-glucanase, putative [Ricinus communis]	0
6	Pbr001100.1	unknown [Prunus armeniaca]	3.87386e-149
6	Pbr001269.1	gamma-aminobutyrate transaminase 1 [Malus x domestica]	0
6	Pbr001288.3	PREDICTED: probable isoaspartyl peptidase/L-asparaginase 4-like [Vitis vinifera]	5.25237e-159
6	Pbr001319.1	PREDICTED: 40S ribosomal protein S5-like [Glycine max]	4.97264e-100
6	Pbr001373.1	PREDICTED: uncharacterized protein LOC100266582 [Vitis vinifera]	3.86389e-110
6	Pbr001399.1	cytochrome P450 [Populus trichocarpa]	1.91423e-180
6	Pbr001407.1	PREDICTED: 60S ribosomal protein L10-like [Glycine max]	1.60365e-57
6	Pbr001472.2	hypothetical protein OsI_02808 [Oryza sativa Indica Group]	0
6	Pbr001547.1	stay green 1 [Pyrus x bretschneideri]	7.75626e-119
6	Pbr001583.1	PREDICTED: uncharacterized protein LOC100797620 [Glycine max]	4.29296e-112
6	Pbr001618.1	PREDICTED: uncharacterized protein At4g15970-like [Glycine max]	3.04457e-79
6	Pbr001706.1	unnamed protein product [Vitis vinifera]	4.41985e-22
6	Pbr001751.3	unnamed protein product [Vitis vinifera]	2.00637e-129
6	Pbr001820.1	PREDICTED: uncharacterized protein LOC100808231 [Glycine max]	1.71198e-11
6	Pbr001841.1	PREDICTED: 50S ribosomal protein L14-like isoform 1 [Glycine max]	2.40367e-57
6	Pbr001923.1	PREDICTED: anthranilate phosphoribosyltransferase, chloroplastic [Vitis vinifera]	1.31429e-114
6	Pbr002036.1	predicted protein [Populus trichocarpa]	2.36504e-148
6	Pbr002045.1	UDP-glucosyltransferase, putative [Ricinus communis]	1.01833e-113
6	Pbr002082.1	alpha chain of nascent polypeptide associated complex [Nicotiana benthamiana]	1.18677e-60
6	Pbr002184.1	PREDICTED: cyclin-C1-2-like isoform 1 [Glycine max]	3.84097e-103
6	Pbr002187.2	cytochrome P450, putative [Ricinus communis]	4.68855e-176
6	Pbr002245.1	beta-carotene hydroxylase 1 [Vitis vinifera]	5.03174e-96
6	Pbr002493.1	unnamed protein product [Vitis vinifera]	0
6	Pbr002516.1	predicted protein [Populus trichocarpa]	2.62463e-35
6	Pbr002537.1	hypothetical protein VITISV_015630 [Vitis vinifera]	1.57594e-125
6	Pbr002552.1	PREDICTED: solute carrier family 22 member 3-like [Vitis vinifera]	0
6	Pbr002554.1	PREDICTED: solute carrier family 22 member 3-like [Vitis vinifera]	2.30068e-135
6	Pbr002639.1	PREDICTED: uncharacterized protein LOC100819339 [Glycine max]	1.90809e-58
6	Pbr002648.2	predicted protein [Populus trichocarpa]	0
6	Pbr002748.1	biotin synthase [Arabidopsis thaliana]	1.52896e-167
6	Pbr002778.1	Monothiol glutaredoxin-S16 [Medicago truncatula]	2.73519e-107
6	Pbr002832.1	putative transposase tnp2 [Malus x domestica]	2.31733e-14
6	Pbr002867.1	chloroplast Fe-superoxide dismutase 2A-a [Prunus persica]	8.89087e-131
6	Pbr002899.1	PREDICTED: 60S ribosomal protein L10 isoform 2 [Vitis vinifera]	1.77305e-56
6	Pbr002900.1	hypothetical protein ARALYDRAFT_903376 [Arabidopsis lyrata subsp. lyrata]	1.24953e-104
6	Pbr002904.1	predicted protein [Populus trichocarpa]	6.09728e-114
6	Pbr002920.1	predicted protein [Populus trichocarpa]	5.98363e-141
6	Pbr002998.2	Mitochondrial import inner membrane translocase subunit Tim13, putative [Ricinus communis]	5.0424e-11
6	Pbr003024.1	Pre-mRNA-splicing factor cwc15, putative [Ricinus communis]	7.71304e-63
6	Pbr003081.1	predicted protein [Populus trichocarpa]	0
6	Pbr003087.1	ethylene-forming-enzyme-like dioxygenase [Prunus armeniaca]	6.70206e-151
6	Pbr003088.1	ethylene-forming-enzyme-like dioxygenase [Prunus armeniaca]	2.00005e-74
6	Pbr003089.1	ethylene-forming-enzyme-like dioxygenase [Prunus armeniaca]	1.30541e-122
6	Pbr003138.1	predicted protein [Populus trichocarpa]	1.86248e-44
6	Pbr003189.1	PREDICTED: uncharacterized protein LOC100243925 [Vitis vinifera]	3.16525e-80
6	Pbr003314.1	PREDICTED: E3 ubiquitin-protein ligase SINAT2 [Vitis vinifera]	2.66813e-153
6	Pbr003455.1	PREDICTED: medium-chain-fatty-acid--CoA ligase [Vitis vinifera]	0
6	Pbr003456.1	beta-D-xylosidase [Pyrus pyrifolia]	0
6	Pbr003482.1	hypothetical protein MTR_6g078300 [Medicago truncatula]	3.45596e-44
6	Pbr003554.1	PREDICTED: DNA-directed RNA polymerases I and III subunit RPAC1 [Vitis vinifera]	5.17771e-141
6	Pbr003580.1	PREDICTED: stem-specific protein TSJT1 [Vitis vinifera]	5.34362e-115
6	Pbr003581.1	PREDICTED: nuclear transcription factor Y subunit C-9-like [Vitis vinifera]	1.4779e-89
6	Pbr003638.1	PREDICTED: exosome complex exonuclease RRP46 homolog [Vitis vinifera]	1.6792e-108
6	Pbr003650.1	JOINTLESS [Malus x domestica]	3.16547e-98
6	Pbr003663.1	predicted protein [Populus trichocarpa]	2.28208e-27
6	Pbr003737.1	PREDICTED: neutral alpha-glucosidase AB-like [Vitis vinifera]	0
6	Pbr003951.2	uncharacterized protein LOC100806763 [Glycine max]	2.36975e-121
6	Pbr004116.1	PREDICTED: probable LRR receptor-like serine/threonine-protein kinase At4g08850-like [Vitis vinifera]	0
6	Pbr004199.2	predicted protein [Populus trichocarpa]	1.3261e-62
6	Pbr004235.1	PREDICTED: 12-oxophytodienoate reductase 2 isoform 1 [Vitis vinifera]	3.38566e-180
6	Pbr004244.1	Charged multivesicular body protein, putative [Ricinus communis]	1.79907e-106
6	Pbr004258.1	glycosyltransferase [Pyrus communis]	0
6	Pbr004259.1	glycosyltransferase [Pyrus communis]	9.22944e-132
6	Pbr004260.1	glycosyltransferase [Malus x domestica]	4.35046e-98
6	Pbr004261.1	glycosyltransferase [Pyrus communis]	1.55881e-119
6	Pbr004319.1	cyclophilin [Ziziphus jujuba]	1.62935e-78
6	Pbr004370.1	PREDICTED: auxin-induced protein PCNT115 [Vitis vinifera]	4.4245e-138
6	Pbr004376.1	hypothetical protein VITISV_025505 [Vitis vinifera]	0
6	Pbr004418.1	PREDICTED: probable nucleolar protein 5-2-like [Vitis vinifera]	0
6	Pbr004459.1	copper-transporting atpase paa1, putative [Ricinus communis]	1.81534e-40
6	Pbr004481.1	PREDICTED: probable LRR receptor-like serine/threonine-protein kinase At4g08850-like [Vitis vinifera]	0
6	Pbr004547.1	predicted protein [Populus trichocarpa]	4.4288e-55
6	Pbr004627.1	PREDICTED: alpha-amylase [Vitis vinifera]	1.69175e-95
6	Pbr004628.1	secreted alpha-amylase [Malus x domestica]	0
6	Pbr004685.1	putative 1-deoxy-D-xylulose 5-phosphate synthase [Hevea brasiliensis]	0
6	Pbr004709.2	gamma-aminobutyrate transaminase 2 [Malus x domestica]	1.44174e-140
6	Pbr004746.1	predicted protein [Populus trichocarpa]	2.54363e-39
6	Pbr004814.1	PREDICTED: probable ribosome biogenesis protein RLP24 [Vitis vinifera]	1.40721e-72
6	Pbr004922.1	PREDICTED: ATP synthase subunit O, mitochondrial isoform 1 [Vitis vinifera]	1.7632e-82
6	Pbr004949.1	unnamed protein product [Vitis vinifera]	0
6	Pbr004967.1	PREDICTED: linoleate 13S-lipoxygenase 2-1, chloroplastic [Vitis vinifera]	0
6	Pbr004969.1	PREDICTED: linoleate 13S-lipoxygenase 2-1, chloroplastic [Vitis vinifera]	0
6	Pbr004970.1	conserved hypothetical protein [Ricinus communis]	0
6	Pbr004991.1	hypothetical protein VITISV_006813 [Vitis vinifera]	4.57354e-77
6	Pbr005011.1	predicted protein [Populus trichocarpa]	3.24953e-165
6	Pbr005014.1	predicted protein [Populus trichocarpa]	3.32488e-165
6	Pbr005044.1	uncharacterized protein LOC100527544 [Glycine max]	1.41216e-67
6	Pbr005128.2	polygalacturonase-like protein [Fragaria x ananassa]	0
6	Pbr005155.1	predicted protein [Populus trichocarpa]	3.88394e-51
6	Pbr005184.1	PREDICTED: triacylglycerol lipase 2 [Vitis vinifera]	6.90817e-28
6	Pbr005186.1	unnamed protein product [Vitis vinifera]	9.40753e-120
6	Pbr005197.1	predicted protein [Populus trichocarpa]	1.37316e-39
6	Pbr005205.2	ribonuclease z, chloroplast, putative [Ricinus communis]	1.61273e-160
6	Pbr005224.1	PREDICTED: TBC1 domain family member 2A-like [Glycine max]	0
6	Pbr005258.1	PREDICTED: endoplasmin homolog [Vitis vinifera]	0
6	Pbr005390.1	transcription factor [Glycine max]	2.6069e-62
6	Pbr005393.1	PREDICTED: uncharacterized protein LOC100260838 [Vitis vinifera]	5.28939e-39
6	Pbr005425.1	PREDICTED: ATP-dependent Clp protease ATP-binding subunit ClpX-like isoform 1 [Vitis vinifera]	0
6	Pbr005502.1	cytosolic aldolase [Fragaria x ananassa]	4.4692e-170
6	Pbr005520.1	PREDICTED: LRR receptor-like serine/threonine-protein kinase FLS2-like [Vitis vinifera]	0
6	Pbr005571.1	RecName: Full=Citrate synthase, glyoxysomal; AltName: Full=GCS; Flags: Precursor	0
6	Pbr005576.1	unnamed protein product [Vitis vinifera]	0
6	Pbr005663.1	conserved hypothetical protein [Ricinus communis]	2.57134e-53
6	Pbr005665.1	hypothetical protein VITISV_032961 [Vitis vinifera]	6.63211e-45
6	Pbr005816.1	DNA-directed RNA polymerase I subunit RPA12 [Medicago truncatula]	3.06953e-40
6	Pbr005884.1	COL domain class transcription factor [Malus x domestica]	1.16442e-137
6	Pbr005907.1	unnamed protein product [Vitis vinifera]	4.05001e-123
6	Pbr005908.1	ubiquitin conjugating enzyme [Gossypium hirsutum]	4.72684e-81
6	Pbr005979.1	PREDICTED: aldehyde oxidase 4-like [Vitis vinifera]	0
6	Pbr006059.2	glyceraldehyde 3-phosphate dehydrogenase, putative [Ricinus communis]	3.84278e-178
6	Pbr006125.1	PREDICTED: ornithine carbamoyltransferase, chloroplastic [Vitis vinifera]	3.84275e-171
6	Pbr006135.1	conserved hypothetical protein [Ricinus communis]	6.69929e-24
6	Pbr006174.1	conserved hypothetical protein [Ricinus communis]	7.03523e-41
6	Pbr006196.2	multidrug resistance pump, putative [Ricinus communis]	0
6	Pbr006462.1	PREDICTED: eukaryotic translation initiation factor 3 subunit M [Vitis vinifera]	0
6	Pbr006464.1	PREDICTED: receptor-like protein kinase FERONIA-like [Vitis vinifera]	0
6	Pbr006528.1	hypothetical protein VITISV_004485 [Vitis vinifera]	0
6	Pbr006536.1	hypothetical protein VITISV_015334 [Vitis vinifera]	3.89256e-164
6	Pbr006578.1	dehydroquinate dehydratase/ shikimate dehydrogenase [Populus trichocarpa]	0
6	Pbr006747.1	Glutamate--cysteine ligase, chloroplast precursor, putative [Ricinus communis]	0
6	Pbr006777.1	PREDICTED: 50S ribosomal protein L22, chloroplastic [Vitis vinifera]	3.88631e-62
6	Pbr006784.1	PREDICTED: nucleolar protein 10 [Vitis vinifera]	0
6	Pbr006787.1	PREDICTED: uncharacterized protein LOC100252848 [Vitis vinifera]	1.49855e-53
6	Pbr006912.1	beta-1,3-glucanase [Pyrus pyrifolia]	1.57486e-149
6	Pbr006920.1	putative cinnamyl alcohol dehydrogenase [Malus x domestica]	0
6	Pbr006921.1	PREDICTED: NADP-dependent alkenal double bond reductase P2 [Vitis vinifera]	7.74301e-134
6	Pbr006923.3	unnamed protein product [Vitis vinifera]	0
6	Pbr006930.1	phenylcoumaran benzylic ether reductase -like protein [Populus trichocarpa]	2.65705e-74
6	Pbr006937.1	ST103-2 [Eutrema halophilum]	1.52234e-31
6	Pbr006969.1	unknown [Medicago truncatula]	2.34756e-93
6	Pbr007048.1	peptidyl-prolyl cis-trans isomerase d, ppid, putative [Ricinus communis]	1.28065e-168
6	Pbr007137.1	dead box ATP-dependent RNA helicase, putative [Ricinus communis]	0
6	Pbr007154.1	uncharacterized protein LOC100305515 [Glycine max]	2.26474e-66
6	Pbr007162.1	conserved hypothetical protein [Ricinus communis]	2.32393e-24
6	Pbr007193.1	kelch repeat protein, putative [Ricinus communis]	0
6	Pbr007331.1	conserved hypothetical protein [Ricinus communis]	9.4907e-34
6	Pbr007383.1	PREDICTED: DNA-directed RNA polymerase 3, chloroplastic [Vitis vinifera]	0
6	Pbr007408.1	PREDICTED: ABC transporter F family member 4-like [Vitis vinifera]	0
6	Pbr007450.1	acyl-CoA oxidase 4 [Prunus persica]	0
6	Pbr007514.1	UDP-glucuronosyltransferase, putative [Ricinus communis]	8.58532e-51
6	Pbr007515.1	UDP-glucuronosyltransferase, putative [Ricinus communis]	1.54172e-93
6	Pbr007516.1	predicted protein [Populus trichocarpa]	0
6	Pbr007569.1	cytochrome P450, putative [Ricinus communis]	0
6	Pbr007597.1	PREDICTED: cytochrome b-c1 complex subunit 9-like [Glycine max]	9.08776e-29
6	Pbr007610.1	conserved hypothetical protein [Ricinus communis]	3.36441e-51
6	Pbr007668.1	PREDICTED: 2Fe-2S ferredoxin [Vitis vinifera]	2.87228e-78
6	Pbr007678.2	predicted protein [Populus trichocarpa]	6.09302e-44
6	Pbr007685.1	unnamed protein product [Vitis vinifera]	1.82162e-90
6	Pbr007704.1	predicted protein [Populus trichocarpa]	4.55562e-43
6	Pbr007762.1	unnamed protein product [Vitis vinifera]	2.25896e-102
6	Pbr007872.1	predicted protein [Populus trichocarpa]	3.92151e-132
6	Pbr007881.1	Serine/threonine-protein kinase SAPK10, putative [Ricinus communis]	3.28596e-165
6	Pbr008019.1	PREDICTED: molybdopterin synthase sulfur carrier subunit [Vitis vinifera]	5.51853e-34
6	Pbr008070.1	conserved hypothetical protein [Ricinus communis]	0
6	Pbr008170.1	protein with unknown function [Ricinus communis]	0
6	Pbr008205.1	PREDICTED: uncharacterized protein LOC100259153 [Vitis vinifera]	0
6	Pbr008279.1	sensory transduction histidine kinase, putative [Ricinus communis]	2.94941e-172
6	Pbr008422.1	4-hydroxy-3-methylbut-2-en-1-yl diphosphate synthase [Hevea brasiliensis]	0
6	Pbr008612.1	PREDICTED: uncharacterized protein LOC100852994 [Vitis vinifera]	8.04108e-148
6	Pbr008615.1	predicted protein [Populus trichocarpa]	2.27356e-37
6	Pbr008662.1	PREDICTED: oligopeptide transporter 1-like [Glycine max]	0
6	Pbr008691.1	PREDICTED: uridine kinase-like protein 4 [Vitis vinifera]	1.3974e-177
6	Pbr008726.1	predicted protein [Populus trichocarpa]	8.58252e-158
6	Pbr008755.1	PREDICTED: uncharacterized protein LOC100253453 [Vitis vinifera]	0
6	Pbr008766.1	serine-threonine protein kinase, plant-type, putative [Ricinus communis]	0
6	Pbr008841.1	predicted protein [Populus trichocarpa]	8.95406e-60
6	Pbr008904.1	o-linked n-acetylglucosamine transferase, ogt, putative [Ricinus communis]	4.57219e-81
6	Pbr008946.2	PREDICTED: tRNA (guanine-N(7)-)-methyltransferase subunit WDR4-like [Vitis vinifera]	5.88692e-127
6	Pbr008947.1	conserved hypothetical protein [Ricinus communis]	9.56834e-74
6	Pbr008951.1	unnamed protein product [Vitis vinifera]	3.45322e-72
6	Pbr009055.1	histone 1 [Malus x domestica]	2.04066e-22
6	Pbr009426.1	PREDICTED: uncharacterized protein At2g39795, mitochondrial [Vitis vinifera]	4.84926e-72
6	Pbr009427.2	pyrroline-5-carboxylate synthetase [Malus hupehensis]	0
6	Pbr009465.1	conserved hypothetical protein [Ricinus communis]	7.3284e-32
6	Pbr009475.1	PREDICTED: uncharacterized protein At2g39920 [Vitis vinifera]	5.18796e-74
6	Pbr009482.1	peroxisomal membrane protein pmp34, putative [Ricinus communis]	8.12296e-137
6	Pbr009519.1	cytochrome P450 [Citrus sinensis]	0
6	Pbr009523.1	PREDICTED: GDSL esterase/lipase CPRD49 [Vitis vinifera]	1.17794e-105
6	Pbr009531.1	predicted protein [Populus trichocarpa]	0
6	Pbr009534.1	predicted protein [Populus trichocarpa]	7.75477e-158
6	Pbr009691.1	predicted protein [Populus trichocarpa]	0
6	Pbr009725.1	predicted protein [Populus trichocarpa]	8.04803e-57
6	Pbr009755.1	predicted protein [Populus trichocarpa]	5.76654e-68
6	Pbr009828.1	putative carbonic anhydrase [Prunus dulcis]	4.17017e-119
6	Pbr009832.1	extensin class I (clone w10-1 L) - tomato (fragment)	4.02811e-07
6	Pbr009871.1	PREDICTED: uncharacterized protein LOC100267500 [Vitis vinifera]	9.00655e-66
6	Pbr009872.1	predicted protein [Populus trichocarpa]	0
6	Pbr009908.1	PREDICTED: uncharacterized protein LOC100247671 [Vitis vinifera]	5.80504e-63
6	Pbr009966.1	predicted protein [Populus trichocarpa]	9.26961e-131
6	Pbr009971.1	60S ribosomal protein L18a, plant, putative [Ricinus communis]	5.37867e-37
6	Pbr009980.3	cytochrome P450 monooxygenase [Medicago truncatula]	0
6	Pbr010055.1	Leucoanthocyanidin dioxygenase, putative [Ricinus communis]	1.56025e-67
6	Pbr010138.1	JHL07K02.16 [Jatropha curcas]	3.33517e-37
6	Pbr010154.1	conserved hypothetical protein [Ricinus communis]	1.02002e-159
6	Pbr010182.1	PREDICTED: uncharacterized protein LOC100253102 [Vitis vinifera]	3.28592e-43
6	Pbr010305.1	40S ribosomal protein S5, putative [Ricinus communis]	1.54579e-101
6	Pbr010367.1	PREDICTED: HVA22-like protein j-like [Glycine max]	4.4809e-62
6	Pbr010506.1	unnamed protein product [Vitis vinifera]	4.91642e-07
6	Pbr010509.1	extensin-like protein - cowpea (fragment)	2.40482e-10
6	Pbr010529.1	Ubiquinol-cytochrome C reductase hinge protein [Arabidopsis thaliana]	5.00386e-27
6	Pbr010548.1	Nucleotide pyrophosphatase/phosphodiesterase [Medicago truncatula]	0
6	Pbr010870.1	unknown [Medicago truncatula]	6.48493e-50
6	Pbr010876.1	arsenite transport protein, putative [Ricinus communis]	0
6	Pbr010897.1	cytochrome P450 [Citrus sinensis]	0
6	Pbr010939.1	PREDICTED: eukaryotic translation initiation factor 2 subunit alpha-like [Glycine max]	6.55312e-151
6	Pbr010981.1	2-deoxyglucose-6-phosphate phosphatase, putative [Ricinus communis]	4.43012e-150
6	Pbr010986.1	hypothetical protein VITISV_027855 [Vitis vinifera]	5.48396e-76
6	Pbr011029.1	PREDICTED: probable DEAD-box ATP-dependent RNA helicase 48-like [Vitis vinifera]	0
6	Pbr011076.1	unknown [Lotus japonicus]	9.65203e-10
6	Pbr011079.1	predicted protein [Populus trichocarpa]	0
6	Pbr011152.1	conserved hypothetical protein [Ricinus communis]	1.30832e-102
6	Pbr011211.1	PREDICTED: uncharacterized protein LOC100256322 [Vitis vinifera]	1.01854e-145
6	Pbr011304.1	predicted protein [Populus trichocarpa]	2.02884e-20
6	Pbr011385.1	PREDICTED: cucumisin-like [Vitis vinifera]	1.4286e-153
6	Pbr011422.1	unknown [Medicago truncatula]	4.93738e-125
6	Pbr011455.1	conserved hypothetical protein [Ricinus communis]	1.09922e-122
6	Pbr011548.1	uncharacterized protein LOC100805822 [Glycine max]	1.32465e-86
6	Pbr011551.1	conserved hypothetical protein [Ricinus communis]	7.04607e-178
6	Pbr011639.1	predicted protein [Populus trichocarpa]	0
6	Pbr011727.1	Cucumisin precursor, putative [Ricinus communis]	0
6	Pbr011768.1	conserved hypothetical protein [Ricinus communis]	7.57079e-50
6	Pbr011885.1	prephenate aminotransferase [Solanum lycopersicum]	0
6	Pbr011886.1	prephenate aminotransferase [Solanum lycopersicum]	0
6	Pbr011935.1	WD-repeat protein, putative [Ricinus communis]	0
6	Pbr011976.1	beta-D-xylosidase [Pyrus pyrifolia]	0
6	Pbr012017.1	unnamed protein product [Vitis vinifera]	0
6	Pbr012062.1	predicted protein [Populus trichocarpa]	2.07361e-41
6	Pbr012110.1	unknown [Populus trichocarpa x Populus deltoides]	9.12107e-132
6	Pbr012135.1	hypothetical protein VITISV_023086 [Vitis vinifera]	0
6	Pbr012176.1	PREDICTED: sodium/hydrogen exchanger 7 [Vitis vinifera]	0
6	Pbr012186.1	predicted protein [Populus trichocarpa]	1.91189e-42
6	Pbr012197.2	defensin protein 1 [Prunus persica]	8.4723e-19
6	Pbr012240.1	predicted protein [Populus trichocarpa]	6.82555e-67
6	Pbr012264.1	MYBR domain class transcription factor [Malus x domestica]	3.6591e-149
6	Pbr012266.1	PREDICTED: calumenin-like [Glycine max]	5.4493e-160
6	Pbr012355.1	PREDICTED: GDP-mannose-dependent alpha-mannosyltransferase [Vitis vinifera]	5.99145e-173
6	Pbr012424.1	PREDICTED: glucose-1-phosphate adenylyltransferase large subunit 1-like [Glycine max]	0
6	Pbr012431.2	Benzoate carboxyl methyltransferase, putative [Ricinus communis]	1.82727e-122
6	Pbr012441.1	PREDICTED: ribosome biogenesis protein BOP1 homolog [Vitis vinifera]	0
6	Pbr012547.2	conserved hypothetical protein [Ricinus communis]	2.11128e-131
6	Pbr012602.1	predicted protein [Populus trichocarpa]	3.36796e-55
6	Pbr012616.2	predicted protein [Populus trichocarpa]	0
6	Pbr012619.1	uncharacterized protein LOC100500105 [Glycine max]	1.65118e-72
6	Pbr012641.1	PREDICTED: sucrose synthase 2-like [Vitis vinifera]	0
6	Pbr012648.1	PREDICTED: notchless protein homolog [Vitis vinifera]	0
6	Pbr012657.1	PREDICTED: medium-chain-fatty-acid--CoA ligase [Vitis vinifera]	7.73168e-82
6	Pbr012686.1	ERFAP2-like protein [Pyrus x bretschneideri]	1.74254e-101
6	Pbr012772.1	PREDICTED: ATP-dependent Clp protease proteolytic subunit 3, chloroplastic-like [Glycine max]	4.73626e-116
6	Pbr012773.1	predicted protein [Populus trichocarpa]	3.45959e-154
6	Pbr012926.1	sulfate/bicarbonate/oxalate exchanger and transporter sat-1 [Populus trichocarpa]	0
6	Pbr012942.1	conserved hypothetical protein [Ricinus communis]	5.6364e-69
6	Pbr013069.1	PREDICTED: UDP-glycosyltransferase 87A2-like [Vitis vinifera]	9.16825e-149
6	Pbr013124.1	kinase, putative [Ricinus communis]	0
6	Pbr013197.1	PREDICTED: DNA-directed RNA polymerase 1, mitochondrial [Vitis vinifera]	0
6	Pbr013227.1	predicted protein [Populus trichocarpa]	6.43982e-30
6	Pbr013229.1	PREDICTED: probable isoprenylcysteine alpha-carbonyl methylesterase ICMEL1-like [Glycine max]	6.7347e-143
6	Pbr013248.1	leucoanthocyanidin reductase 1 [Pyrus communis]	0
6	Pbr013260.1	PREDICTED: uncharacterized protein LOC100247534 [Vitis vinifera]	5.95461e-136
6	Pbr013288.1	predicted protein [Populus trichocarpa]	0
6	Pbr013305.1	PREDICTED: IST1 homolog [Glycine max]	7.27489e-107
6	Pbr013362.1	GABA-specific permease, putative [Ricinus communis]	0
6	Pbr013382.1	predicted protein [Populus trichocarpa]	0
6	Pbr013396.1	predicted protein [Populus trichocarpa]	9.03831e-73
6	Pbr013492.1	conserved hypothetical protein [Ricinus communis]	1.70242e-94
6	Pbr013493.1	conserved hypothetical protein [Ricinus communis]	0
6	Pbr013496.1	conserved hypothetical protein [Ricinus communis]	1.59002e-42
6	Pbr013503.1	IAA-amino acid hydrolase ILR1 precursor, putative [Ricinus communis]	2.29541e-178
6	Pbr013515.1	protein binding protein, putative [Ricinus communis]	3.87722e-24
6	Pbr013517.1	predicted protein [Populus trichocarpa]	1.55738e-72
6	Pbr013534.1	ubiquitin extension protein [Solanum nigrum]	1.56965e-68
6	Pbr013561.1	retrotransposon, partial [Malus x domestica]	5.32798e-64
6	Pbr013575.1	spermine synthase [Malus sylvestris]	0
6	Pbr013642.1	PREDICTED: probable leucine-rich repeat receptor-like protein kinase At5g49770 [Vitis vinifera]	0
6	Pbr013684.1	predicted protein [Populus trichocarpa]	0
6	Pbr013752.1	PREDICTED: expansin-like B1 [Vitis vinifera]	2.85102e-88
6	Pbr013854.1	photoregulatory zinc-finger protein COP1 [Rosa hybrid cultivar]	8.57199e-155
6	Pbr013893.1	2,4-dienoyl-CoA reductase, putative [Ricinus communis]	7.54701e-102
6	Pbr013897.1	gibberellin 20-oxidase [Pyrus communis]	0
6	Pbr013913.1	sorbitol dehydrogenase [Malus x domestica]	0
6	Pbr014069.1	transmembrane domain protein [Malus x domestica]	0
6	Pbr014247.1	ubiquitin-protein ligase, putative [Ricinus communis]	9.01043e-97
6	Pbr014304.1	cytochrome P450 probable campestanol to 6-deoxocathasterone or 6-oxocampestanol to cathasterone [Populus trichocarpa]	0
6	Pbr014391.1	small molecular heat shock protein 10 [Nelumbo nucifera]	1.21566e-41
6	Pbr014408.1	RecName: Full=Elongation factor Ts, mitochondrial; Short=EF-Ts; Short=EF-TsMt; Flags: Precursor	2.60629e-130
6	Pbr014446.1	uncharacterized protein LOC100814905 [Glycine max]	1.05186e-85
6	Pbr014509.1	Esterase precursor, putative [Ricinus communis]	1.81735e-160
6	Pbr014534.1	PREDICTED: 60S ribosomal protein L37a-like [Vitis vinifera]	8.83831e-48
6	Pbr014600.1	predicted protein [Populus trichocarpa]	0
6	Pbr014605.1	class III peroxidase [Gossypium hirsutum]	1.0743e-100
6	Pbr014620.1	predicted protein [Populus trichocarpa]	0
6	Pbr014685.1	heat shock protein 70 (HSP70)-interacting protein, putative [Ricinus communis]	2.70668e-146
6	Pbr014716.1	unnamed protein product [Vitis vinifera]	0
6	Pbr014728.1	PREDICTED: uncharacterized protein LOC100256672 [Vitis vinifera]	2.6364e-24
6	Pbr014797.1	PREDICTED: uncharacterized protein LOC100244334 [Vitis vinifera]	8.22071e-175
6	Pbr014855.1	40S ribosomal protein S21-2 [Medicago truncatula]	2.94524e-35
6	Pbr014880.1	predicted protein [Populus trichocarpa]	0
6	Pbr014957.1	PREDICTED: cyclin-C1-2-like isoform 1 [Glycine max]	3.73422e-125
6	Pbr014990.1	galactinol synthase [Cucumis sativus]	9.08018e-147
6	Pbr014999.1	predicted protein [Populus trichocarpa]	1.6641e-74
6	Pbr015010.1	galactokinase, putative [Ricinus communis]	0
6	Pbr015095.1	predicted protein [Populus trichocarpa]	0
6	Pbr015321.1	cytochrome P450, putative [Ricinus communis]	1.94196e-74
6	Pbr015322.1	PREDICTED: isoflavone 2'-hydroxylase-like [Glycine max]	8.87185e-125
6	Pbr015467.2	3-hydroxyisobutyryl-CoA hydrolase-like protein [Medicago truncatula]	1.77155e-168
6	Pbr015510.1	PREDICTED: uncharacterized protein LOC100259947 isoform 1 [Vitis vinifera]	2.2541e-16
6	Pbr015552.2	PREDICTED: gamma-glutamyltranspeptidase 1 [Vitis vinifera]	0
6	Pbr015558.1	60S ribosomal protein L6, putative [Ricinus communis]	1.24502e-100
6	Pbr015562.1	PREDICTED: IAA-amino acid hydrolase ILR1-like 4 [Vitis vinifera]	2.01073e-169
6	Pbr015580.1	PREDICTED: pentatricopeptide repeat-containing protein At4g13650-like [Vitis vinifera]	0
6	Pbr015585.1	ATP binding protein, putative [Ricinus communis]	0
6	Pbr015587.1	PREDICTED: uncharacterized protein LOC100247499 [Vitis vinifera]	2.29165e-70
6	Pbr015614.1	Density-regulated protein, putative [Ricinus communis]	9.01837e-87
6	Pbr015620.1	valacyclovir hydrolase, putative [Ricinus communis]	3.0422e-115
6	Pbr015636.2	Short internodes [Medicago truncatula]	1.63753e-54
6	Pbr015768.1	PREDICTED: 40S ribosomal protein S20-2-like [Glycine max]	3.70194e-62
6	Pbr015826.1	PREDICTED: uncharacterized protein LOC100243481 [Vitis vinifera]	1.223e-48
6	Pbr015991.1	hypothetical protein VITISV_032323 [Vitis vinifera]	0
6	Pbr016109.1	PREDICTED: pentatricopeptide repeat-containing protein At4g18750, chloroplastic-like [Vitis vinifera]	0
6	Pbr016174.1	PREDICTED: uncharacterized protein LOC100243523 [Vitis vinifera]	1.50631e-141
6	Pbr016230.1	auxin-repressed protein like-protein [Malus x domestica]	2.63814e-60
6	Pbr016259.1	PREDICTED: probable ubiquitin-conjugating enzyme E2 24-like [Vitis vinifera]	0
6	Pbr016419.1	conserved hypothetical protein [Ricinus communis]	4.2843e-70
6	Pbr016451.1	PREDICTED: probable Xaa-Pro aminopeptidase 3 [Vitis vinifera]	0
6	Pbr016498.1	thaumatin-like protein [Fragaria chiloensis]	2.04202e-120
6	Pbr016499.1	unknown [Glycine max]	0
6	Pbr016501.2	unnamed protein product [Vitis vinifera]	0
6	Pbr016518.1	predicted protein [Populus trichocarpa]	7.3039e-101
6	Pbr016580.2	PREDICTED: DNA-directed RNA polymerase 2, chloroplastic/mitochondrial [Vitis vinifera]	0
6	Pbr016597.1	unnamed protein product [Vitis vinifera]	1.78374e-79
6	Pbr016605.1	PREDICTED: cytochrome P450 85A [Vitis vinifera]	0
6	Pbr016798.1	cytosolic aldolase [Fragaria x ananassa]	1.81397e-175
6	Pbr016804.1	PREDICTED: ribosome production factor 2 homolog [Vitis vinifera]	1.89786e-135
6	Pbr016851.1	predicted protein [Populus trichocarpa]	6.28568e-74
6	Pbr016878.2	PREDICTED: 2-aminoethanethiol dioxygenase [Vitis vinifera]	1.45669e-76
6	Pbr016880.1	PREDICTED: argininosuccinate lyase [Vitis vinifera]	0
6	Pbr016902.1	hydrolase, hydrolyzing O-glycosyl compounds, putative [Ricinus communis]	0
6	Pbr016940.1	predicted protein [Populus trichocarpa]	3.0522e-16
6	Pbr017096.1	conserved hypothetical protein [Ricinus communis]	8.1756e-121
6	Pbr017116.1	PREDICTED: glutathione synthetase, chloroplastic-like [Vitis vinifera]	0
6	Pbr017118.1	PREDICTED: probable 39S ribosomal protein L45, mitochondrial-like [Glycine max]	7.39389e-96
6	Pbr017157.1	predicted protein [Populus trichocarpa]	1.58327e-94
6	Pbr017158.1	predicted protein [Populus trichocarpa]	3.64174e-84
6	Pbr017160.1	unnamed protein product [Vitis vinifera]	1.02265e-19
6	Pbr017228.1	uncharacterized protein LOC100794330 [Glycine max]	2.89293e-30
6	Pbr017253.1	predicted protein [Populus trichocarpa]	2.78404e-96
6	Pbr017276.1	unnamed protein product [Vitis vinifera]	1.04692e-32
6	Pbr017283.1	lipid transfer protein precursor [Pisum sativum]	8.87496e-32
6	Pbr017296.1	translation initiation factor eIF-2 beta chain - apple tree (fragment)	3.8227e-142
6	Pbr017339.1	auxin binding protein [Malus x domestica]	2.21616e-93
6	Pbr017350.1	elongation factor tu, putative [Ricinus communis]	0
6	Pbr017357.1	PREDICTED: uncharacterized protein LOC100249345 [Vitis vinifera]	7.44704e-103
6	Pbr017366.1	PREDICTED: basic 7S globulin [Vitis vinifera]	0
6	Pbr017371.1	predicted protein [Populus trichocarpa]	6.23919e-17
6	Pbr017424.1	metallothionein-like protein [Pyrus x bretschneideri]	2.70019e-35
6	Pbr017546.1	hypothetical protein MTR_5g028350 [Medicago truncatula]	9.36899e-100
6	Pbr017575.1	PREDICTED: uncharacterized protein LOC100246461 isoform 1 [Vitis vinifera]	2.18635e-43
6	Pbr017785.1	PREDICTED: probable purple acid phosphatase 20-like [Glycine max]	2.9979e-178
6	Pbr017998.1	PREDICTED: pollen-specific protein SF3 [Vitis vinifera]	3.51314e-105
6	Pbr018025.1	conserved hypothetical protein [Ricinus communis]	6.33213e-124
6	Pbr018035.2	PREDICTED: frataxin, mitochondrial isoform 1 [Vitis vinifera]	3.27829e-40
6	Pbr018079.1	PREDICTED: histone-lysine N-methyltransferase ATXR2-like [Vitis vinifera]	0
6	Pbr018092.1	hypothetical protein OsJ_22378 [Oryza sativa Japonica Group]	1.3426e-43
6	Pbr018094.1	glutamate receptor 3 plant, putative [Ricinus communis]	0
6	Pbr018096.3	glutamate receptor 3 plant, putative [Ricinus communis]	0
6	Pbr018118.1	hypothetical protein MTR_4g049540 [Medicago truncatula]	8.01703e-61
6	Pbr018157.1	sarcosine oxidase [Populus trichocarpa]	1.20704e-178
6	Pbr018194.1	ubiquitin-conjugating enzyme h, putative [Ricinus communis]	2.20629e-84
6	Pbr018233.1	PREDICTED: pseudouridine-5'-monophosphatase-like [Vitis vinifera]	1.24158e-172
6	Pbr018318.1	putative DnaJ protein [Malus x domestica]	5.35491e-55
6	Pbr018343.1	PREDICTED: light-regulated protein [Vitis vinifera]	1.78572e-40
6	Pbr018378.1	predicted protein [Populus trichocarpa]	1.08873e-59
6	Pbr018423.1	conserved hypothetical protein [Ricinus communis]	4.95567e-132
6	Pbr018438.1	unnamed protein product [Vitis vinifera]	3.33249e-47
6	Pbr018452.1	PREDICTED: dolichyl-diphosphooligosaccharide--protein glycosyltransferase 48 kDa subunit [Vitis vinifera]	0
6	Pbr018488.1	predicted protein [Populus trichocarpa]	1.53877e-93
6	Pbr018537.1	PREDICTED: ribosome biogenesis protein BOP1 homolog [Glycine max]	0
6	Pbr018562.1	unnamed protein product [Vitis vinifera]	2.61559e-115
6	Pbr018567.1	PREDICTED: 50S ribosomal protein L3-2, chloroplastic [Vitis vinifera]	5.18001e-126
6	Pbr018605.1	SET domain protein [Populus trichocarpa]	1.42028e-69
6	Pbr018608.1	xyloglucan endotransglucosylase/hydrolase 1 [Malus x domestica]	5.83186e-179
6	Pbr018637.1	predicted protein [Populus trichocarpa]	4.46415e-89
6	Pbr018679.1	predicted protein [Populus trichocarpa]	3.04745e-70
6	Pbr018690.1	PREDICTED: S-type anion channel SLAH3-like [Vitis vinifera]	0
6	Pbr018758.1	PREDICTED: L-arabinokinase-like [Vitis vinifera]	0
6	Pbr018800.1	Histone deacetylase complex subunit SAP18, putative [Ricinus communis]	1.95002e-55
6	Pbr018809.1	PREDICTED: subtilisin-like protease-like [Glycine max]	0
6	Pbr018893.1	predicted protein [Populus trichocarpa]	2.54759e-85
6	Pbr018895.1	uncharacterized protein LOC100794634 precursor [Glycine max]	7.5841e-15
6	Pbr018958.1	tropinone reductase, putative [Ricinus communis]	2.58764e-95
6	Pbr018960.1	tropinone reductase, putative [Ricinus communis]	1.39594e-56
6	Pbr018987.1	PREDICTED: ruBisCO large subunit-binding protein subunit alpha, chloroplastic-like isoform 1 [Glycine max]	0
6	Pbr019108.1	predicted protein [Populus trichocarpa]	2.43076e-152
6	Pbr019178.1	PREDICTED: uncharacterized protein LOC100266912 [Vitis vinifera]	3.1426e-139
6	Pbr019184.1	PREDICTED: uncharacterized protein LOC100778731 [Glycine max]	0
6	Pbr019185.1	predicted protein [Populus trichocarpa]	5.86946e-44
6	Pbr019209.1	PREDICTED: uncharacterized protein LOC100852661 [Vitis vinifera]	1.78516e-106
6	Pbr019218.1	molybdopterin biosynthesis protein, putative [Ricinus communis]	0
6	Pbr019314.1	UDP-glycosyltransferase-like protein [Arabidopsis thaliana]	8.46464e-57
6	Pbr019453.1	AMP deaminase, putative [Ricinus communis]	0
6	Pbr019473.1	PREDICTED: UPF0202 protein At1g10490 [Vitis vinifera]	1.16646e-73
6	Pbr019476.1	abscisic stress ripening-like protein [Prunus persica]	4.93351e-20
6	Pbr019477.1	abscisic stress ripening-like protein [Prunus persica]	1.08023e-13
6	Pbr019492.1	PREDICTED: tetratricopeptide repeat protein 27 homolog [Vitis vinifera]	0
6	Pbr019535.1	dihydroxy-acid dehydratase, putative [Ricinus communis]	0
6	Pbr019537.1	3-ketoacyl-CoA thiolase [Cucumis sativus]	0
6	Pbr019647.1	PREDICTED: uncharacterized protein LOC100252216 [Vitis vinifera]	1.28452e-153
6	Pbr019674.1	cysteine protease, putative [Ricinus communis]	0
6	Pbr019720.2	conserved hypothetical protein [Ricinus communis]	1.26701e-129
6	Pbr019734.1	PREDICTED: 40S ribosomal protein S29-like isoform 2 [Vitis vinifera]	4.56676e-28
6	Pbr019748.1	predicted protein [Populus trichocarpa]	1.58751e-115
6	Pbr019769.1	predicted protein [Populus trichocarpa]	0
6	Pbr019782.1	conserved hypothetical protein [Ricinus communis]	4.24069e-40
6	Pbr019794.2	heat shock protein binding protein, putative [Ricinus communis]	4.73287e-74
6	Pbr019847.2	predicted protein [Populus trichocarpa]	1.57876e-82
6	Pbr019852.2	Protein YME1, putative [Ricinus communis]	0
6	Pbr019868.1	conserved hypothetical protein [Ricinus communis]	6.01187e-28
6	Pbr019879.1	PREDICTED: puromycin-sensitive aminopeptidase [Vitis vinifera]	0
6	Pbr019897.1	ACAULIS5 protein [Malus sylvestris]	0
6	Pbr019920.1	PREDICTED: 2-hydroxy-6-oxononadienedioate/2-hydroxy-6-oxononatrienedioate hydrolase isoform 1 [Vitis vinifera]	7.36782e-103
6	Pbr019967.1	Rieske iron-sulfur protein Tic55 [Medicago truncatula]	0
6	Pbr019976.1	predicted protein [Populus trichocarpa]	1.20571e-44
6	Pbr020002.1	CBL-interacting serine/threonine-protein kinase, putative [Ricinus communis]	0
6	Pbr020017.1	hypothetical protein VITISV_010435 [Vitis vinifera]	0
6	Pbr020021.1	predicted protein [Populus trichocarpa]	1.01713e-79
6	Pbr020024.1	AP2 domain class transcription factor [Malus x domestica]	6.92866e-72
6	Pbr020050.1	PREDICTED: cytochrome P450 82A3-like [Vitis vinifera]	0
6	Pbr020161.1	predicted protein [Populus trichocarpa]	1.36224e-47
6	Pbr020179.1	Cleavage stimulation factor 50 kDa subunit, putative [Ricinus communis]	0
6	Pbr020197.1	PREDICTED: isoaspartyl peptidase/L-asparaginase 1 [Vitis vinifera]	4.92979e-127
6	Pbr020219.1	uncharacterized protein LOC100305515 [Glycine max]	2.95784e-66
6	Pbr020240.1	actin binding protein, putative [Ricinus communis]	9.17765e-53
6	Pbr020248.1	leucoanthocyanidin reductase 2 [Vitis vinifera]	3.69896e-120
6	Pbr020257.1	PREDICTED: cytochrome P450 94A1 [Vitis vinifera]	0
6	Pbr020258.1	PREDICTED: ATP-dependent Clp protease adapter protein ClpS [Vitis vinifera]	1.25964e-59
6	Pbr020278.1	AP2 domain class transcription factor [Malus x domestica]	7.76007e-143
6	Pbr020294.1	predicted protein [Populus trichocarpa]	2.05029e-68
6	Pbr020323.1	Non-specific lipid-transfer protein [Medicago truncatula]	9.97647e-31
6	Pbr020344.1	unnamed protein product [Vitis vinifera]	2.39735e-168
6	Pbr020384.1	PREDICTED: uncharacterized protein LOC100244341 [Vitis vinifera]	9.19912e-123
6	Pbr020509.1	predicted protein [Populus trichocarpa]	3.06762e-80
6	Pbr020605.1	predicted protein [Populus trichocarpa]	4.63623e-54
6	Pbr020617.1	PREDICTED: riboflavin biosynthesis protein RibD-like [Vitis vinifera]	2.4916e-153
6	Pbr020625.1	PREDICTED: nitrate transporter 1.5-like [Vitis vinifera]	0
6	Pbr020791.1	Chain A, 3.0 A Structure Of The Prunus Mume Hydroxynitrile Lyase Isozyme-1	8.83787e-149
6	Pbr020792.1	Chain A, 3.0 A Structure Of The Prunus Mume Hydroxynitrile Lyase Isozyme-1	4.87217e-163
6	Pbr020793.1	mandelonitrile lyase 1 [Eriobotrya japonica]	0
6	Pbr020794.1	PREDICTED: uncharacterized protein LOC100244410 [Vitis vinifera]	1.05512e-151
6	Pbr020798.1	triosphosphate isomerase-like protein type I [Dimocarpus longan]	9.68586e-129
6	Pbr020916.1	PREDICTED: 3-ketoacyl-CoA thiolase 2, peroxisomal [Vitis vinifera]	9.50737e-52
6	Pbr020951.1	PREDICTED: arginine biosynthesis bifunctional protein ArgJ, chloroplastic-like [Vitis vinifera]	0
6	Pbr021120.1	PREDICTED: uncharacterized protein LOC100267937 [Vitis vinifera]	0
6	Pbr021211.1	PREDICTED: serine carboxypeptidase-like 42-like [Glycine max]	0
6	Pbr021462.2	PREDICTED: probable UDP-N-acetylglucosamine pyrophosphorylase [Vitis vinifera]	0
6	Pbr021598.1	PREDICTED: putative amidase C869.01-like isoform 2 [Glycine max]	6.2255e-134
6	Pbr021620.1	amidase [Cucumis melo subsp. melo]	1.48321e-83
6	Pbr021627.1	acyl-CoA oxidase 4 [Prunus persica]	0
6	Pbr021729.1	Protein phosphatase 1 regulatory subunit SDS22, putative [Ricinus communis]	5.96269e-122
6	Pbr021899.1	unknown [Lotus japonicus]	4.94514e-79
6	Pbr021907.1	PREDICTED: transcription-repair-coupling factor-like [Vitis vinifera]	0
6	Pbr021910.1	PREDICTED: uncharacterized protein LOC100244618 [Vitis vinifera]	1.24287e-31
6	Pbr022010.1	PREDICTED: isoflavone 2'-hydroxylase-like [Vitis vinifera]	0
6	Pbr022049.1	PREDICTED: serine carboxypeptidase-like 27 [Vitis vinifera]	0
6	Pbr022060.1	predicted protein [Populus trichocarpa]	5.8461e-26
6	Pbr022061.1	PREDICTED: nucleolar complex protein 2 homolog [Vitis vinifera]	0
6	Pbr022160.1	PREDICTED: expansin-like B1-like [Glycine max]	1.92572e-97
6	Pbr022181.1	unknown [Medicago truncatula]	6.56511e-27
6	Pbr022198.1	PREDICTED: U3 small nucleolar ribonucleoprotein protein IMP3 [Vitis vinifera]	1.23438e-79
6	Pbr022208.1	PREDICTED: DNA-directed RNA polymerase 2, chloroplastic/mitochondrial [Vitis vinifera]	0
6	Pbr022210.1	unnamed protein product [Vitis vinifera]	0
6	Pbr022238.1	Cell division protease ftsH, putative [Ricinus communis]	0
6	Pbr022254.1	conserved hypothetical protein [Ricinus communis]	7.96263e-156
6	Pbr022319.1	unknown [Glycine max]	9.7808e-121
6	Pbr022320.1	unknown [Lotus japonicus]	2.6486e-136
6	Pbr022352.1	unnamed protein product [Vitis vinifera]	1.2987e-44
6	Pbr022363.2	uncharacterized protein LOC100305723 [Glycine max]	1.7083e-51
6	Pbr022513.1	PREDICTED: tyrosine aminotransferase [Vitis vinifera]	2.75683e-154
6	Pbr022518.1	PREDICTED: proline iminopeptidase [Vitis vinifera]	3.32915e-95
6	Pbr022575.1	prephenate aminotransferase [Solanum lycopersicum]	0
6	Pbr022678.1	conserved hypothetical protein [Ricinus communis]	1.75101e-35
6	Pbr022696.1	PREDICTED: DELLA protein GAI1-like [Vitis vinifera]	3.22228e-150
6	Pbr022698.1	WRKY domain class transcription factor [Malus x domestica]	3.11202e-101
6	Pbr022792.1	OTU domain-containing protein 6B, putative [Ricinus communis]	9.82583e-114
6	Pbr022806.1	PREDICTED: 50S ribosomal protein L1-like [Vitis vinifera]	5.32598e-111
6	Pbr022819.1	PREDICTED: uncharacterized protein LOC100260760 [Vitis vinifera]	1.99106e-100
6	Pbr022870.1	predicted protein [Populus trichocarpa]	3.17017e-88
6	Pbr022895.1	PREDICTED: 60S ribosomal protein L6 [Vitis vinifera]	1.04715e-91
6	Pbr022902.1	cinnamoyl-CoA reductase, putative [Ricinus communis]	0
6	Pbr022904.1	cinnamoyl-CoA reductase, putative [Ricinus communis]	3.43879e-151
6	Pbr022923.1	serine carboxypeptidase, putative [Ricinus communis]	0
6	Pbr022931.1	PREDICTED: uncharacterized protein LOC100265442 [Vitis vinifera]	0
6	Pbr022969.1	predicted protein [Populus trichocarpa]	6.39817e-122
6	Pbr022984.1	Annexin D3 [Medicago truncatula]	6.0577e-115
6	Pbr022989.1	PREDICTED: translation initiation factor eIF-2B subunit beta-like isoform 1 [Vitis vinifera]	0
6	Pbr023050.1	PREDICTED: electron transfer flavoprotein subunit beta, mitochondrial [Vitis vinifera]	5.58679e-102
6	Pbr023057.1	unnamed protein product [Vitis vinifera]	4.99523e-69
6	Pbr023059.1	unknown [Prunus armeniaca]	6.1919e-72
6	Pbr023137.1	GPI-anchored protein [Vigna radiata]	4.69551e-54
6	Pbr023146.5	PREDICTED: THO complex subunit 3 [Vitis vinifera]	2.85753e-156
6	Pbr023202.1	amygdalin hydrolase isoform AH I precursor [Prunus serotina]	0
6	Pbr023307.1	acyl-ACP thioesterase FatA [Ricinus communis]	1.92801e-146
6	Pbr023355.1	predicted protein [Populus trichocarpa]	6.98921e-13
6	Pbr023392.1	PREDICTED: uncharacterized protein LOC100245204 [Vitis vinifera]	3.89843e-30
6	Pbr023473.1	PREDICTED: ABC transporter C family member 3-like [Vitis vinifera]	0
6	Pbr023506.1	PREDICTED: histone H4-like [Glycine max]	1.50971e-39
6	Pbr023523.1	conserved hypothetical protein [Ricinus communis]	6.09837e-34
6	Pbr023551.1	PREDICTED: cytochrome P450 85A [Vitis vinifera]	0
6	Pbr023570.1	COL domain class transcription factor [Malus x domestica]	1.2239e-176
6	Pbr023652.1	unnamed protein product [Vitis vinifera]	0
6	Pbr023746.1	PREDICTED: two-component response regulator-like APRR7-like [Glycine max]	0
6	Pbr023757.1	glutathione S-transferase omega [Jatropha curcas]	3.26245e-91
6	Pbr023759.1	delta DNA polymerase, putative [Ricinus communis]	2.05325e-28
6	Pbr023764.1	mitochondrial citrate synthase [Pyrus pyrifolia]	0
6	Pbr023784.2	PREDICTED: linoleate 13S-lipoxygenase 2-1, chloroplastic [Vitis vinifera]	0
6	Pbr023790.1	60S ribosomal protein L6, putative [Ricinus communis]	2.68647e-95
6	Pbr023828.1	unknown [Populus trichocarpa]	1.84685e-21
6	Pbr023830.2	PREDICTED: LOW QUALITY PROTEIN: ATP synthase subunit O, mitochondrial-like [Vitis vinifera]	1.47206e-43
6	Pbr023929.1	conserved hypothetical protein [Ricinus communis]	9.8812e-96
6	Pbr024031.1	hypothetical protein VITISV_035274 [Vitis vinifera]	7.41453e-148
6	Pbr024033.1	hypothetical protein VITISV_019663 [Vitis vinifera]	0
6	Pbr024046.1	PREDICTED: pentatricopeptide repeat-containing protein At3g48250, chloroplastic-like [Vitis vinifera]	0
6	Pbr024058.1	unnamed protein product [Vitis vinifera]	0
6	Pbr024148.1	serine carboxypeptidase, putative [Ricinus communis]	0
6	Pbr024242.1	PREDICTED: glycerol-3-phosphate dehydrogenase 1 [NAD(P)+]-like [Glycine max]	0
6	Pbr024317.1	PREDICTED: uncharacterized protein LOC100855004 [Vitis vinifera]	3.61997e-30
6	Pbr024386.2	PREDICTED: GPI transamidase component PIG-T-like isoform 1 [Vitis vinifera]	0
6	Pbr024443.1	COMPASS component SWD2, putative [Ricinus communis]	3.15633e-174
6	Pbr024474.1	Protein grpE, putative [Ricinus communis]	2.69771e-84
6	Pbr024522.1	fructokinase [Eriobotrya japonica]	1.5551e-175
6	Pbr024589.1	mtn21-like protein [Populus trichocarpa]	8.90031e-118
6	Pbr024662.1	PREDICTED: uncharacterized protein LOC100241699 [Vitis vinifera]	3.37437e-46
6	Pbr024667.1	unnamed protein product [Vitis vinifera]	2.10676e-29
6	Pbr024668.1	unnamed protein product [Vitis vinifera]	2.85822e-29
6	Pbr024700.1	PREDICTED: uncharacterized protein At2g38710 isoform 1 [Vitis vinifera]	3.36485e-99
6	Pbr024719.1	PREDICTED: uncharacterized protein LOC100786384 [Glycine max]	3.77854e-40
6	Pbr024844.1	predicted protein [Populus trichocarpa]	1.16743e-170
6	Pbr024847.1	predicted protein [Populus trichocarpa]	7.15774e-137
6	Pbr024863.1	NAC domain class transcription factor [Malus x domestica]	0
6	Pbr024934.1	predicted protein [Populus trichocarpa]	0
6	Pbr025097.1	Serine/threonine-protein kinase SAPK10, putative [Ricinus communis]	3.47492e-123
6	Pbr025111.1	PREDICTED: LOW QUALITY PROTEIN: patatin group A-3-like [Vitis vinifera]	4.89503e-142
6	Pbr025134.1	Calcium-binding protein CML24 [Medicago truncatula]	2.95042e-50
6	Pbr025149.1	PREDICTED: uncharacterized protein LOC100242257 [Vitis vinifera]	7.57619e-159
6	Pbr025151.1	triacylglycerol lipase, putative [Ricinus communis]	5.79762e-47
6	Pbr025197.1	LIM domain kinase, putative [Ricinus communis]	0
6	Pbr025237.1	glutathione s-transferase, putative [Ricinus communis]	6.49308e-101
6	Pbr025295.1	PREDICTED: 1-aminocyclopropane-1-carboxylate oxidase homolog 1-like [Vitis vinifera]	4.32483e-100
6	Pbr025297.1	Glycosyltransferase QUASIMODO1, putative [Ricinus communis]	0
6	Pbr025298.1	PREDICTED: magnesium transporter MRS2-I-like [Vitis vinifera]	1.74363e-128
6	Pbr025304.1	histone 1 [Malus x domestica]	3.79224e-16
6	Pbr025339.1	hypothetical protein VITISV_011907 [Vitis vinifera]	4.61591e-49
6	Pbr025387.1	1-acyl-sn-glycerol-3-phosphate acyltransferase [Prunus mume]	0
6	Pbr025431.1	predicted protein [Populus trichocarpa]	2.07305e-20
6	Pbr025451.4	nbs-lrr resistance protein [Populus trichocarpa]	1.22076e-163
6	Pbr025454.1	unknown [Medicago truncatula]	3.89301e-55
6	Pbr025463.1	hypothetical protein RCOM_1750150 [Ricinus communis]	1.19361e-76
6	Pbr025494.1	predicted protein [Populus trichocarpa]	1.43286e-49
6	Pbr025496.1	WD-repeat protein, putative [Ricinus communis]	0
6	Pbr025554.1	PREDICTED: probable glutathione S-transferase [Vitis vinifera]	3.01249e-62
6	Pbr025610.1	beta-D-galactosidase [Pyrus pyrifolia]	0
6	Pbr025626.1	4-hydroxy-3-methylbut-2-en-1-yl diphosphate synthase [Hevea brasiliensis]	0
6	Pbr025646.2	PREDICTED: uncharacterized protein LOC100251465 [Vitis vinifera]	5.76917e-38
6	Pbr025658.1	PREDICTED: uncharacterized protein LOC100782612 [Glycine max]	3.64281e-49
6	Pbr025676.1	PREDICTED: tryptophan aminotransferase-related protein 4-like [Glycine max]	8.43118e-169
6	Pbr025761.1	unnamed protein product [Vitis vinifera]	2.13121e-61
6	Pbr025787.1	unknown [Medicago truncatula]	3.83571e-112
6	Pbr025832.1	predicted protein [Populus trichocarpa]	6.72982e-174
6	Pbr025950.1	predicted protein [Populus trichocarpa]	2.63154e-158
6	Pbr026071.1	unnamed protein product [Vitis vinifera]	1.0841e-114
6	Pbr026266.1	ATP binding protein, putative [Ricinus communis]	0
6	Pbr026279.1	PREDICTED: ATPase 11, plasma membrane-type-like [Glycine max]	0
6	Pbr026452.2	PREDICTED: beta-hexosaminidase subunit B2 [Vitis vinifera]	0
6	Pbr026466.1	PREDICTED: probable pectate lyase 4 [Vitis vinifera]	2.50377e-168
6	Pbr026522.1	hypothetical protein VITISV_036910 [Vitis vinifera]	0
6	Pbr026540.1	PREDICTED: uncharacterized protein LOC100243925 [Vitis vinifera]	5.54494e-93
6	Pbr026541.1	PREDICTED: DNA-directed RNA polymerase I subunit RPA2 [Vitis vinifera]	0
6	Pbr026670.1	Rho GDP-dissociation inhibitor, putative [Ricinus communis]	8.18748e-82
6	Pbr026693.1	hypothetical protein VITISV_007970 [Vitis vinifera]	0
6	Pbr026703.1	PREDICTED: uncharacterized protein LOC100816814 [Glycine max]	1.81845e-160
6	Pbr026742.1	homogentisate 1,2-dioxygenase [Solanum lycopersicum]	0
6	Pbr026890.1	PREDICTED: probable LRR receptor-like serine/threonine-protein kinase At4g08850-like [Vitis vinifera]	0
6	Pbr026906.2	PREDICTED: probable ATP synthase 24 kDa subunit, mitochondrial [Vitis vinifera]	1.14886e-89
6	Pbr026912.1	PREDICTED: alanine--glyoxylate aminotransferase 2 homolog 1, mitochondrial [Vitis vinifera]	0
6	Pbr026930.3	PREDICTED: probable receptor-like protein kinase At1g49730 [Vitis vinifera]	1.92908e-109
6	Pbr027023.1	predicted protein [Populus trichocarpa]	0
6	Pbr027026.1	putative glutaredoxin [Citrus hybrid cultivar]	1.17708e-44
6	Pbr027120.1	small zinc finger-like protein [Malus x domestica]	6.62446e-35
6	Pbr027157.1	predicted protein [Populus trichocarpa]	6.90284e-88
6	Pbr027180.1	PREDICTED: tryptophan aminotransferase-related protein 4-like [Glycine max]	5.27481e-170
6	Pbr027232.1	PREDICTED: nucleolar protein 56-like [Vitis vinifera]	0
6	Pbr027338.1	PREDICTED: mRNA cap guanine-N7 methyltransferase 1 [Vitis vinifera]	0
6	Pbr027339.1	unknown [Medicago truncatula]	5.50818e-42
6	Pbr027352.1	hypothetical protein VITISV_023155 [Vitis vinifera]	1.74586e-91
6	Pbr027384.1	PREDICTED: V-type proton ATPase subunit B 1 [Vitis vinifera]	0
6	Pbr027392.1	PREDICTED: LOW QUALITY PROTEIN: 3-hydroxybenzoate 6-hydroxylase 1-like [Vitis vinifera]	7.43638e-134
6	Pbr027482.1	PREDICTED: uncharacterized protein LOC100802712 [Glycine max]	4.88651e-06
6	Pbr027483.1	PREDICTED: NAC domain-containing protein 8-like [Vitis vinifera]	3.52655e-169
6	Pbr027573.1	putative protein [Arabidopsis thaliana]	2.52685e-103
6	Pbr027575.1	PREDICTED: tRNA (guanine-N(1)-)-methyltransferase, mitochondrial-like [Vitis vinifera]	0
6	Pbr027598.1	predicted protein [Populus trichocarpa]	8.6015e-11
6	Pbr027636.1	PREDICTED: uncharacterized protein LOC100244787 [Vitis vinifera]	4.06041e-97
6	Pbr027650.2	predicted protein [Populus trichocarpa]	1.05577e-38
6	Pbr027679.1	conserved hypothetical protein [Ricinus communis]	6.29519e-35
6	Pbr027695.1	zinc finger protein, putative [Ricinus communis]	1.81312e-140
6	Pbr027703.1	class II chitinase [Malus x domestica]	5.62317e-162
6	Pbr027741.1	RecName: Full=Methylthioribose-1-phosphate isomerase; Short=M1Pi; Short=MTR-1-P isomerase; AltName: Full=S-methyl-5-thioribose-1-phosphate isomerase; AltName: Full=Translation initiation factor eIF-2B subunit alpha/beta/delta-like protein	1.83334e-123
6	Pbr027757.1	cysteine protease [Prunus armeniaca]	0
6	Pbr027759.1	unnamed protein product [Vitis vinifera]	9.08976e-127
6	Pbr027789.1	PREDICTED: protein WAX2-like [Vitis vinifera]	0
6	Pbr027875.1	heparanase, putative [Ricinus communis]	0
6	Pbr027881.1	Protein C2orf4, putative [Ricinus communis]	1.01429e-127
6	Pbr028020.1	PREDICTED: uncharacterized protein LOC100255366 [Vitis vinifera]	3.55629e-40
6	Pbr028048.1	unknown [Lotus japonicus]	7.89622e-103
6	Pbr028140.1	biotin synthase [Arabidopsis thaliana]	1.52896e-167
6	Pbr028144.1	DNA binding protein, putative [Ricinus communis]	2.8641e-124
6	Pbr028158.1	uncharacterized protein LOC100798702 [Glycine max]	1.35313e-40
6	Pbr028179.1	PREDICTED: beta-hexosaminidase subunit B2 [Vitis vinifera]	0
6	Pbr028188.1	PREDICTED: 60S ribosomal protein L23a-like [Glycine max]	1.15126e-59
6	Pbr028193.1	PREDICTED: uncharacterized protein LOC100837982 [Brachypodium distachyon]	5.55414e-92
6	Pbr028225.1	PREDICTED: mitoferrin-like isoform 1 [Vitis vinifera]	2.0879e-135
6	Pbr028237.1	GRAS family transcription factor [Populus trichocarpa]	2.85079e-136
6	Pbr028264.1	C2H2L domain class transcription factor [Malus x domestica]	0
6	Pbr028353.1	JPR ORF1 [Pyrus pyrifolia]	0
6	Pbr028359.2	unnamed protein product [Vitis vinifera]	9.74223e-47
6	Pbr028447.1	ATP-binding cassette transporter, putative [Ricinus communis]	0
6	Pbr028481.1	predicted protein [Populus trichocarpa]	0
6	Pbr028502.1	apgm [Malus x domestica]	0
6	Pbr028559.1	predicted protein [Populus trichocarpa]	3.46378e-175
6	Pbr028649.1	Protein disulfide isomerase L-3b [Medicago truncatula]	5.28541e-37
6	Pbr028725.1	predicted protein [Populus trichocarpa]	2.39658e-80
6	Pbr028764.1	fructose-bisphosphate aldolase, putative [Ricinus communis]	0
6	Pbr028781.1	PREDICTED: probable elongator complex protein 2-like [Vitis vinifera]	0
6	Pbr028843.1	uv excision repair protein rad23, putative [Ricinus communis]	2.5336e-128
6	Pbr028912.1	PREDICTED: lon protease homolog, mitochondrial-like [Vitis vinifera]	0
6	Pbr028917.1	vacuolar H+-PPase [Malus x domestica]	0
6	Pbr028922.1	conserved hypothetical protein [Ricinus communis]	1.27279e-67
6	Pbr028971.1	predicted protein [Populus trichocarpa]	0
6	Pbr029004.1	unknown [Lotus japonicus]	8.84353e-43
6	Pbr029051.1	conserved hypothetical protein [Ricinus communis]	7.30103e-26
6	Pbr029058.1	PREDICTED: GDSL esterase/lipase 1 [Vitis vinifera]	2.07817e-107
6	Pbr029065.2	PREDICTED: CCAAT/enhancer-binding protein zeta-like [Glycine max]	0
6	Pbr029068.1	unknown [Lotus japonicus]	8.39532e-38
6	Pbr029098.2	hypothetical protein VITISV_012192 [Vitis vinifera]	1.72016e-130
6	Pbr029110.1	PREDICTED: NEDD8-activating enzyme E1 catalytic subunit [Vitis vinifera]	0
6	Pbr029241.1	conserved hypothetical protein [Ricinus communis]	3.16906e-35
6	Pbr029242.1	PREDICTED: pre-mRNA-processing factor 40 homolog B-like [Vitis vinifera]	0
6	Pbr029279.1	vacuolar processing enzyme [Malus hupehensis var. mengshanensis]	0
6	Pbr029320.1	PREDICTED: uncharacterized protein LOC100251163 isoform 1 [Vitis vinifera]	6.11705e-153
6	Pbr029328.1	PREDICTED: two-component response regulator-like APRR7-like [Glycine max]	0
6	Pbr029341.1	glutathione S-transferase omega [Jatropha curcas]	8.5854e-92
6	Pbr029422.1	putative protein [Arabidopsis thaliana]	0
6	Pbr029495.1	PREDICTED: uncharacterized protein LOC100246564 [Vitis vinifera]	3.67485e-74
6	Pbr029497.2	predicted protein [Populus trichocarpa]	9.00243e-40
6	Pbr029521.1	PREDICTED: putative E3 ubiquitin-protein ligase XBAT31 [Vitis vinifera]	0
6	Pbr029522.1	PREDICTED: 60S ribosomal protein L36-3-like [Brachypodium distachyon]	8.04137e-49
6	Pbr029561.1	PREDICTED: dnaJ homolog subfamily C member 8-like [Glycine max]	3.62845e-98
6	Pbr029571.1	hypothetical protein 33 [Hevea brasiliensis]	7.35173e-56
6	Pbr029577.1	CXE carboxylesterase [Malus pumila]	6.3077e-78
6	Pbr029589.1	PREDICTED: aldehyde oxidase 4-like [Vitis vinifera]	0
6	Pbr029626.1	unnamed protein product [Vitis vinifera]	0
6	Pbr029778.1	PREDICTED: uncharacterized protein LOC100789226 [Glycine max]	3.46048e-44
6	Pbr029823.1	predicted protein [Populus trichocarpa]	3.62488e-65
6	Pbr029877.1	branched-chain amino acid aminotransferase, putative [Ricinus communis]	1.26498e-152
6	Pbr029926.1	predicted protein [Populus trichocarpa]	0
6	Pbr029934.1	predicted protein [Populus trichocarpa]	0
6	Pbr029955.1	unnamed protein product [Vitis vinifera]	4.6037e-106
6	Pbr030164.2	uncharacterized protein LOC100805422 [Glycine max]	6.34364e-62
6	Pbr030185.1	PREDICTED: glucosidase 2 subunit beta-like [Vitis vinifera]	1.33508e-177
6	Pbr030373.1	predicted protein [Populus trichocarpa]	0
6	Pbr030374.1	pheophorbide a oxygenase [Pyrus x bretschneideri]	4.76589e-56
6	Pbr030385.1	PREDICTED: serine carboxypeptidase-like 51-like [Glycine max]	1.19539e-135
6	Pbr030388.1	PREDICTED: LOW QUALITY PROTEIN: lysosomal Pro-X carboxypeptidase-like [Glycine max]	1.47591e-112
6	Pbr030426.2	Pyridoxal kinase [Medicago truncatula]	6.13275e-147
6	Pbr030459.1	NAC domain class transcription factor [Malus x domestica]	0
6	Pbr030467.1	abscisic acid stress ripening protein homolog [Prunus mume]	1.00288e-17
6	Pbr030468.1	PREDICTED: UPF0202 protein At1g10490-like [Glycine max]	0
6	Pbr030531.1	strictosidine synthase, putative [Ricinus communis]	7.87793e-148
6	Pbr030600.1	RecName: Full=Polygalacturonase inhibitor; AltName: Full=Polygalacturonase-inhibiting protein; Short=PGIG; Flags: Precursor	0
6	Pbr030601.1	RecName: Full=Polygalacturonase inhibitor; AltName: Full=Polygalacturonase-inhibiting protein; Short=PGIG; Flags: Precursor	0
6	Pbr030603.1	60S ribosomal protein L6, putative [Ricinus communis]	2.19767e-97
6	Pbr030648.1	predicted protein [Populus trichocarpa]	1.41902e-37
6	Pbr030664.1	hypothetical protein RCOM_1685970 [Ricinus communis]	2.60822e-36
6	Pbr030684.1	hypothetical protein VITISV_010702 [Vitis vinifera]	2.00643e-158
6	Pbr030734.1	protein cornichon-4 [Arabidopsis thaliana]	4.93385e-43
6	Pbr030740.1	f-box family protein [Populus trichocarpa]	2.57261e-121
6	Pbr030753.1	predicted protein [Populus trichocarpa]	9.32184e-137
6	Pbr030783.1	uncharacterized protein LOC100306071 [Glycine max]	4.08192e-57
6	Pbr030831.1	histone H1 [Populus trichocarpa]	2.83782e-14
6	Pbr030840.1	GTP-binding protein sar1, putative [Ricinus communis]	6.41202e-59
6	Pbr031106.1	40S ribosomal protein S5, putative [Ricinus communis]	1.01296e-100
6	Pbr031115.2	PREDICTED: mitochondrial import receptor subunit TOM40 homolog 1 [Vitis vinifera]	5.53516e-142
6	Pbr031116.1	predicted protein [Populus trichocarpa]	9.09442e-129
6	Pbr031213.1	predicted protein [Populus trichocarpa]	5.52652e-114
6	Pbr031308.1	remorin 1 [Solanum lycopersicum]	1.47125e-38
6	Pbr031322.1	PREDICTED: uncharacterized protein LOC100783153 [Glycine max]	1.18594e-77
6	Pbr031325.1	PREDICTED: uncharacterized protein LOC100244692 [Vitis vinifera]	7.48491e-71
6	Pbr031354.1	PREDICTED: probable LRR receptor-like serine/threonine-protein kinase At4g08850-like [Vitis vinifera]	0
6	Pbr031359.1	PREDICTED: probable LRR receptor-like serine/threonine-protein kinase At4g08850-like [Vitis vinifera]	0
6	Pbr031371.1	PREDICTED: uncharacterized protein LOC100780900 [Glycine max]	4.04089e-87
6	Pbr031464.1	predicted protein [Populus trichocarpa]	4.35613e-165
6	Pbr031471.1	predicted protein [Populus trichocarpa]	1.18874e-115
6	Pbr031512.1	PREDICTED: ABC transporter C family member 3-like [Vitis vinifera]	0
6	Pbr031581.1	predicted protein [Populus trichocarpa]	3.9123e-136
6	Pbr031582.1	predicted protein [Populus trichocarpa]	1.92892e-121
6	Pbr031665.1	predicted protein [Populus trichocarpa]	4.09982e-40
6	Pbr031688.1	PREDICTED: protein ELF4-LIKE 4 [Vitis vinifera]	6.92525e-45
6	Pbr031702.1	predicted protein [Populus trichocarpa]	9.01125e-82
6	Pbr031775.1	PREDICTED: acyl-coenzyme A thioesterase 8 [Vitis vinifera]	8.58658e-147
6	Pbr031790.1	PREDICTED: probable LRR receptor-like serine/threonine-protein kinase At4g08850-like [Vitis vinifera]	0
6	Pbr031793.1	PREDICTED: probable LRR receptor-like serine/threonine-protein kinase At4g08850-like [Vitis vinifera]	0
6	Pbr031869.1	PREDICTED: tyrosine-sulfated glycopeptide receptor 1-like [Vitis vinifera]	6.19437e-164
6	Pbr031883.1	predicted protein [Populus trichocarpa]	5.71694e-47
6	Pbr031887.2	PREDICTED: protein TRANSPARENT TESTA 12 [Vitis vinifera]	0
6	Pbr031901.1	PREDICTED: autophagy-related protein 8C isoform 2 [Vitis vinifera]	5.78704e-55
6	Pbr031916.2	PREDICTED: peroxisomal membrane protein PMP22 [Vitis vinifera]	1.46152e-72
6	Pbr031927.1	predicted protein [Populus trichocarpa]	9.6687e-32
6	Pbr031940.1	PREDICTED: 50S ribosomal protein L4-like [Vitis vinifera]	8.43227e-121
6	Pbr031952.1	RecName: Full=Plastid-lipid-associated protein, chloroplastic; AltName: Full=CitPAP; Flags: Precursor	2.37655e-104
6	Pbr031985.1	fumarylacetoacetate hydrolase, putative [Ricinus communis]	0
6	Pbr032002.1	structural constituent of ribosome, putative [Ricinus communis]	5.80378e-47
6	Pbr032008.1	unknown [Medicago truncatula]	1.31837e-11
6	Pbr032039.1	unnamed protein product [Vitis vinifera]	6.28434e-135
6	Pbr032182.1	PREDICTED: probable dolichyl pyrophosphate Man9GlcNAc2 alpha-1,3-glucosyltransferase [Vitis vinifera]	0
6	Pbr032266.1	PREDICTED: UPF0405 protein C3orf75 homolog [Vitis vinifera]	5.64716e-84
6	Pbr032272.1	predicted protein [Populus trichocarpa]	1.73172e-122
6	Pbr032277.1	cyclic nucleotide-gated calmodulin-binding ion channel [Nicotiana tabacum]	2.1896e-86
6	Pbr032318.1	PREDICTED: beta-hexosaminidase subunit B2 [Vitis vinifera]	0
6	Pbr032324.1	PREDICTED: 60S ribosomal protein L23A-like [Glycine max]	7.43901e-59
6	Pbr032342.1	PREDICTED: elongator complex protein 1 [Vitis vinifera]	0
6	Pbr032409.2	PREDICTED: cysteine-rich receptor-like protein kinase 10-like, partial [Vitis vinifera]	6.25796e-30
6	Pbr032410.1	hypothetical protein VITISV_019620 [Vitis vinifera]	3.91392e-58
6	Pbr032411.1	hypothetical protein VITISV_019620 [Vitis vinifera]	2.54564e-173
6	Pbr032464.1	predicted protein [Populus trichocarpa]	0
6	Pbr032488.1	chaperonin-60kD, ch60, putative [Ricinus communis]	0
6	Pbr032522.2	unnamed protein product [Vitis vinifera]	1.18389e-78
6	Pbr032564.1	beta-alanine n-methyltransferase related [Populus trichocarpa]	3.47732e-161
6	Pbr032572.1	thaumatin-like protein [Pyrus pyrifolia]	1.98487e-134
6	Pbr032575.1	RecName: Full=Non-specific lipid-transfer protein 2; Short=LTP 2	2.64693e-28
6	Pbr032586.1	sterol-C5(6)-desaturase homolog [Nicotiana tabacum]	7.51019e-138
6	Pbr032708.1	conserved hypothetical protein [Ricinus communis]	3.27711e-76
6	Pbr032777.1	sorbitol dehydrogenase [Malus x domestica]	0
6	Pbr032786.1	PREDICTED: uncharacterized protein LOC100262964 [Vitis vinifera]	1.49728e-99
6	Pbr032796.1	conserved hypothetical protein [Ricinus communis]	2.23686e-137
6	Pbr032805.1	unknown [Populus trichocarpa]	3.3684e-31
6	Pbr032812.1	predicted protein [Populus trichocarpa]	3.17482e-180
6	Pbr032819.1	unnamed protein product [Vitis vinifera]	0
6	Pbr032827.1	unnamed protein product [Vitis vinifera]	5.18973e-133
6	Pbr032945.1	predicted protein [Populus trichocarpa]	8.55118e-81
6	Pbr032947.1	YUC5 [Fragaria vesca]	0
6	Pbr032961.1	heat shock protein 60 [Prunus dulcis]	0
6	Pbr033206.1	conserved hypothetical protein [Ricinus communis]	0
6	Pbr033212.3	Glycerol uptake protein, putative [Ricinus communis]	0
6	Pbr033375.1	uricase [Lotus japonicus]	9.79018e-140
6	Pbr033388.1	PREDICTED: molybdopterin synthase catalytic subunit-like [Glycine max]	4.27112e-79
6	Pbr033437.1	uncharacterized protein [Arabidopsis thaliana]	2.86856e-27
6	Pbr033458.1	Caldesmon, putative [Ricinus communis]	1.98814e-89
6	Pbr033474.1	unnamed protein product [Vitis vinifera]	0
6	Pbr033486.1	unnamed protein product [Vitis vinifera]	6.73483e-169
6	Pbr033511.1	PREDICTED: DUF246 domain-containing protein At1g04910-like [Vitis vinifera]	0
6	Pbr033753.1	conserved hypothetical protein [Ricinus communis]	3.37728e-18
6	Pbr033759.1	predicted protein [Populus trichocarpa]	4.56091e-12
6	Pbr033802.2	PREDICTED: cellulose synthase-like protein G3 [Vitis vinifera]	0
6	Pbr033810.1	uncharacterized protein LOC100499671 [Glycine max]	1.3849e-56
6	Pbr033822.1	predicted protein [Populus trichocarpa]	1.77537e-89
6	Pbr034000.1	uncharacterized protein LOC100305645 [Glycine max]	2.40367e-69
6	Pbr034001.1	unknown [Lotus japonicus]	6.12434e-44
6	Pbr034002.1	Histone H2B [Medicago truncatula]	1.49489e-44
6	Pbr034066.1	conserved hypothetical protein [Ricinus communis]	2.05989e-68
6	Pbr034068.1	predicted protein [Populus trichocarpa]	3.34967e-68
6	Pbr034170.1	unknown [Populus trichocarpa]	1.02186e-138
6	Pbr034207.1	catalytic, putative [Ricinus communis]	6.14835e-140
6	Pbr034229.1	Hydrophobic protein OSR8, putative [Ricinus communis]	9.32401e-29
6	Pbr034246.1	ATP binding protein, putative [Ricinus communis]	0
6	Pbr034268.1	predicted protein [Populus trichocarpa]	1.96724e-39
6	Pbr034294.1	RecName: Full=Sugar carrier protein A	0
6	Pbr034371.1	predicted protein [Populus trichocarpa]	6.08686e-175
6	Pbr034516.1	pathogenesis-related protein 1a [Malus x domestica]	3.85785e-91
6	Pbr034570.3	conserved hypothetical protein [Ricinus communis]	2.88264e-105
6	Pbr034708.1	PREDICTED: glucose-6-phosphate isomerase-like [Glycine max]	0
6	Pbr034709.1	PREDICTED: protein tumorous imaginal discs, mitochondrial-like [Glycine max]	3.13751e-53
6	Pbr034748.1	conserved hypothetical protein [Ricinus communis]	2.01531e-66
6	Pbr034786.1	conserved hypothetical protein [Ricinus communis]	8.22177e-35
6	Pbr034831.1	Protein P21, putative [Ricinus communis]	3.9985e-107
6	Pbr034836.1	uncharacterized protein LOC100800959 [Glycine max]	5.4281e-44
6	Pbr034980.1	unnamed protein product [Vitis vinifera]	0
6	Pbr035060.1	nucleoside diphosphate kinase, putative [Ricinus communis]	2.5305e-104
6	Pbr035075.1	predicted protein [Populus trichocarpa]	0
6	Pbr035122.1	fad NAD binding oxidoreductases, putative [Ricinus communis]	5.65162e-55
6	Pbr035127.2	PREDICTED: oligopeptide transporter 7-like [Glycine max]	0
6	Pbr035163.1	putative glycine-rich RNA-binding protein 1 [Malus hupehensis]	2.01213e-41
6	Pbr035187.1	PREDICTED: uncharacterized protein LOC100818607 [Glycine max]	9.19004e-30
6	Pbr035222.1	PREDICTED: 2-aminoethanethiol dioxygenase isoform 2 [Vitis vinifera]	1.32851e-99
6	Pbr035272.1	conserved hypothetical protein [Ricinus communis]	0
6	Pbr035277.1	PREDICTED: uncharacterized protein LOC100250468 [Vitis vinifera]	6.12449e-163
6	Pbr035511.2	PREDICTED: uncharacterized protein LOC100809764 [Glycine max]	1.82551e-08
6	Pbr035560.1	acyl-CoA thioesterase, putative [Ricinus communis]	0
6	Pbr035592.1	PREDICTED: uncharacterized protein LOC100241410 [Vitis vinifera]	5.36175e-55
6	Pbr035678.1	PREDICTED: uncharacterized protein LOC100248442 [Vitis vinifera]	2.45834e-42
6	Pbr035686.1	tau class glutathione transferase GSTU24 [Populus trichocarpa]	1.10937e-42
6	Pbr035770.1	cullin 1-like protein A [Prunus avium]	2.55006e-100
6	Pbr035834.1	PREDICTED: zinc finger CCCH domain-containing protein 14-like isoform 1 [Vitis vinifera]	9.62267e-103
6	Pbr035856.1	predicted protein [Populus trichocarpa]	1.00848e-70
6	Pbr035864.1	60S ribosomal protein L6, putative [Ricinus communis]	1.05642e-91
6	Pbr035886.1	PREDICTED: aldo-keto reductase family 4 member C9-like [Glycine max]	8.0461e-126
6	Pbr035887.1	unknown [Lotus japonicus]	6.19962e-153
6	Pbr035915.2	PREDICTED: peptidyl-prolyl isomerase PASTICCINO1 [Vitis vinifera]	4.47597e-176
6	Pbr035940.1	fructokinase, putative [Ricinus communis]	1.1995e-41
6	Pbr035944.1	ceramidase, putative [Ricinus communis]	0
6	Pbr035953.1	unnamed protein product [Vitis vinifera]	0
6	Pbr036025.1	PREDICTED: LOW QUALITY PROTEIN: NADH dehydrogenase [ubiquinone] 1 alpha subcomplex subunit 13-B-like [Glycine max]	2.50993e-26
6	Pbr036057.1	conserved hypothetical protein [Ricinus communis]	4.12205e-152
6	Pbr036157.1	alpha-galactosidase/alpha-n-acetylgalactosaminidase, putative [Ricinus communis]	0
6	Pbr036161.1	predicted protein [Populus trichocarpa]	2.04826e-160
6	Pbr036192.1	unnamed protein product [Vitis vinifera]	1.08012e-151
6	Pbr036205.2	hydrolase, hydrolyzing O-glycosyl compounds, putative [Ricinus communis]	0
6	Pbr036224.1	PREDICTED: ALBINO3-like protein 1, chloroplastic [Vitis vinifera]	9.33322e-164
6	Pbr036333.1	putative carbonic anhydrase [Prunus dulcis]	2.44478e-119
6	Pbr036395.1	dihydrodipicolinate reductase, putative [Ricinus communis]	1.26375e-124
6	Pbr036396.1	glucose-1-phosphate adenylyltransferase, putative [Ricinus communis]	2.17274e-157
6	Pbr036398.1	thaumatin-like protein [Pyrus pyrifolia]	1.10271e-118
6	Pbr036430.1	uncharacterized protein LOC100527386 [Glycine max]	1.4193e-17
6	Pbr036715.1	cop9 signalosome complex subunit, putative [Ricinus communis]	0
6	Pbr036771.1	conserved hypothetical protein [Ricinus communis]	8.68384e-19
6	Pbr036787.1	acireductone dioxygenase, putative [Ricinus communis]	2.98588e-103
6	Pbr036800.1	Stem-specific protein TSJT1, putative [Ricinus communis]	1.27295e-117
6	Pbr036924.2	PREDICTED: WD repeat-containing protein 74 [Vitis vinifera]	2.86988e-153
6	Pbr036930.1	unnamed protein product [Vitis vinifera]	1.71027e-149
6	Pbr036934.1	predicted protein [Populus trichocarpa]	7.60025e-36
6	Pbr036950.2	PREDICTED: kelch domain-containing protein 4-like [Glycine max]	0
6	Pbr036957.1	predicted protein [Populus trichocarpa]	1.81164e-56
6	Pbr037075.1	PREDICTED: exosome complex component RRP41 [Vitis vinifera]	2.95036e-122
6	Pbr037118.1	cytochrome P450 [Populus trichocarpa]	0
6	Pbr037125.1	uncharacterized protein LOC100527887 [Glycine max]	5.27998e-66
6	Pbr037130.1	oligopeptide transporter, putative [Ricinus communis]	0
6	Pbr037168.1	Eukaryotic translation initiation factor 3 subunit, putative [Ricinus communis]	4.59503e-60
6	Pbr037341.1	glutamate receptor [Malus hupehensis]	0
6	Pbr037366.1	conserved hypothetical protein [Ricinus communis]	2.52271e-26
6	Pbr037384.1	predicted protein [Populus trichocarpa]	1.4393e-95
6	Pbr037407.3	predicted protein [Populus trichocarpa]	8.68419e-53
6	Pbr037434.1	cysteine protease [Prunus armeniaca]	0
6	Pbr037637.1	PREDICTED: putative oligosaccharyltransferase complex subunit CG9662-like [Glycine max]	2.1386e-57
6	Pbr037646.1	PREDICTED: U5 small nuclear ribonucleoprotein 40 kDa protein-like isoform 1 [Glycine max]	0
6	Pbr037651.1	predicted protein [Populus trichocarpa]	4.08975e-61
6	Pbr037716.1	BHLH transcription factor [Medicago truncatula]	9.11394e-103
6	Pbr037723.1	monosaccharide transporter [Populus tremula x Populus tremuloides]	1.14269e-172
6	Pbr037808.1	conserved hypothetical protein [Ricinus communis]	5.49005e-64
6	Pbr037842.1	PREDICTED: random slug protein 5 [Vitis vinifera]	7.19847e-103
6	Pbr037848.1	unnamed protein product [Vitis vinifera]	3.26465e-51
6	Pbr037858.2	PREDICTED: light-regulated protein [Vitis vinifera]	2.68621e-40
6	Pbr037869.1	predicted protein [Populus trichocarpa]	1.7498e-62
6	Pbr037888.1	ATP-binding cassette transporter, putative [Ricinus communis]	0
6	Pbr037889.1	PREDICTED: bidirectional sugar transporter SWEET2-like [Glycine max]	2.34908e-69
6	Pbr037933.1	PREDICTED: medium-chain-fatty-acid--CoA ligase-like, partial [Vitis vinifera]	6.70687e-160
6	Pbr037934.1	PREDICTED: adipocyte plasma membrane-associated protein [Vitis vinifera]	1.59495e-127
6	Pbr037935.1	PREDICTED: adipocyte plasma membrane-associated protein-like [Vitis vinifera]	1.39602e-139
6	Pbr037937.1	PREDICTED: adipocyte plasma membrane-associated protein-like [Vitis vinifera]	1.58691e-143
6	Pbr038028.1	predicted protein [Populus trichocarpa]	0
6	Pbr038099.1	PREDICTED: squamosa promoter-binding-like protein 16-like [Glycine max]	6.68755e-52
6	Pbr038106.1	unnamed protein product [Vitis vinifera]	1.6978e-22
6	Pbr038113.1	conserved hypothetical protein [Ricinus communis]	3.56464e-92
6	Pbr038156.1	unnamed protein product [Vitis vinifera]	2.17243e-46
6	Pbr038259.2	conserved hypothetical protein [Ricinus communis]	2.31809e-71
6	Pbr038291.1	Phytosulfokine receptor precursor, putative [Ricinus communis]	0
6	Pbr038304.1	conserved hypothetical protein [Ricinus communis]	2.68094e-138
6	Pbr038317.1	hypothetical protein VITISV_003877 [Vitis vinifera]	8.24671e-78
6	Pbr038333.2	PREDICTED: ribosome biogenesis protein WDR12 homolog [Vitis vinifera]	2.02285e-162
6	Pbr038346.1	predicted protein [Populus trichocarpa]	1.09533e-74
6	Pbr038366.1	Cyclic nucleotide-gated ion channel, putative [Ricinus communis]	0
6	Pbr038374.1	rRNA methylase, putative [Ricinus communis]	3.9173e-125
6	Pbr038503.2	PREDICTED: putative MO25-like protein At5g47540 [Vitis vinifera]	4.56741e-142
6	Pbr038543.3	DNA-directed RNA polymerase I largest subunit, putative [Ricinus communis]	0
6	Pbr038551.1	4-(cytidine 5'-diphospho)-2-C-methyl-D-erythritol kinase [Hevea brasiliensis]	1.71628e-140
6	Pbr038562.1	AP2 domain class transcription factor [Malus x domestica]	1.85973e-79
6	Pbr038606.1	metal tolerance protein [Cucumis sativus]	2.19907e-77
6	Pbr038607.1	PREDICTED: naringenin,2-oxoglutarate 3-dioxygenase [Vitis vinifera]	1.59206e-129
6	Pbr038616.1	predicted protein [Populus trichocarpa]	1.13326e-112
6	Pbr038628.1	actin [Setaria italica]	0
6	Pbr038684.1	uncharacterized protein LOC100306104 [Glycine max]	6.12159e-50
6	Pbr038737.1	serine-threonine protein kinase, plant-type, putative [Ricinus communis]	2.08378e-136
6	Pbr038765.1	predicted protein [Populus trichocarpa]	1.09238e-88
6	Pbr038780.1	PREDICTED: lysosomal alpha-mannosidase-like [Vitis vinifera]	2.76984e-49
6	Pbr038797.1	conserved hypothetical protein [Ricinus communis]	7.92219e-112
6	Pbr038805.1	calmodulin [Solanum lycopersicum]	1.81317e-75
6	Pbr038832.1	unnamed protein product [Vitis vinifera]	1.28892e-163
6	Pbr038848.1	PREDICTED: zinc finger protein VAR3, chloroplastic-like [Vitis vinifera]	6.34579e-138
6	Pbr038865.1	PREDICTED: mitogen-activated protein kinase 9-like [Vitis vinifera]	0
6	Pbr038877.1	PREDICTED: peroxisome biogenesis protein 3-2 [Vitis vinifera]	4.41145e-132
6	Pbr038900.1	PREDICTED: uncharacterized protein LOC100256054 [Vitis vinifera]	8.09092e-165
6	Pbr038904.1	alcohol dehydrogenase 7 [Vitis vinifera]	1.89057e-26
6	Pbr038984.1	PREDICTED: UDP-galactose transporter 2-like [Vitis vinifera]	6.54412e-142
6	Pbr039054.1	PREDICTED: tyrosine-specific transport protein-like [Vitis vinifera]	1.73677e-175
6	Pbr039085.1	S-like ribonuclease [Prunus dulcis]	2.01078e-116
6	Pbr039095.1	unknown [Lotus japonicus]	5.20853e-48
6	Pbr039104.2	Nuclear import protein mog1, putative [Ricinus communis]	5.51222e-85
6	Pbr039108.1	PREDICTED: pentatricopeptide repeat-containing protein At1g26900, mitochondrial-like [Vitis vinifera]	0
6	Pbr039113.1	PREDICTED: uncharacterized protein LOC100805907 [Glycine max]	2.25951e-86
6	Pbr039139.1	PREDICTED: protein TWIN LOV 1 [Vitis vinifera]	8.66758e-145
6	Pbr039200.1	hypothetical protein MTR_8g063150 [Medicago truncatula]	5.83554e-52
6	Pbr039283.1	UDP-galactose [Malus x domestica]	0
6	Pbr039286.1	PREDICTED: thaumatin-like protein [Vitis vinifera]	1.63348e-110
6	Pbr039312.1	unnamed protein product [Vitis vinifera]	0
6	Pbr039424.1	conserved hypothetical protein [Ricinus communis]	3.39566e-72
6	Pbr039470.1	PREDICTED: xylulose 5-phosphate/phosphate translocator, chloroplastic-like [Vitis vinifera]	1.04809e-154
6	Pbr039508.1	trehalose-6-phosphate synthase, putative [Ricinus communis]	0
6	Pbr039515.1	PREDICTED: bidirectional sugar transporter SWEET2a [Vitis vinifera]	9.37893e-57
6	Pbr039516.1	PREDICTED: 60S ribosomal protein L44-like [Vitis vinifera]	1.0386e-19
6	Pbr039530.1	predicted protein [Populus trichocarpa]	3.21225e-66
6	Pbr039544.1	predicted protein [Populus trichocarpa]	2.23284e-147
6	Pbr039550.1	PREDICTED: probable purine permease 10-like [Vitis vinifera]	2.39898e-99
6	Pbr039551.1	PREDICTED: probable purine permease 10-like [Vitis vinifera]	1.97444e-93
6	Pbr039552.4	unnamed protein product [Vitis vinifera]	1.48545e-76
6	Pbr039602.1	glycolate oxidase [Gossypium hirsutum]	2.83443e-176
6	Pbr039607.1	ornithine aminotransferase [Malus hupehensis]	0
6	Pbr039648.1	predicted protein [Populus trichocarpa]	4.79345e-109
6	Pbr039707.1	conserved hypothetical protein [Ricinus communis]	0
6	Pbr039759.1	unknown [Arabidopsis thaliana]	4.42531e-23
6	Pbr039935.1	S-locus-specific glycoprotein S6 precursor, putative [Ricinus communis]	0
6	Pbr039971.1	PREDICTED: transducin beta-like protein 3-like [Vitis vinifera]	0
6	Pbr039975.1	PREDICTED: protein SMG9 [Vitis vinifera]	3.31057e-147
6	Pbr039978.1	predicted protein [Populus trichocarpa]	6.16216e-57
6	Pbr040005.1	60S ribosomal protein L13, putative [Ricinus communis]	2.53167e-88
6	Pbr040007.1	hypothetical protein VITISV_005527 [Vitis vinifera]	0
6	Pbr040024.1	uncharacterized protein LOC100809006 [Glycine max]	2.29777e-116
6	Pbr040057.1	Plastid-specific 30S ribosomal protein 1, chloroplast precursor, putative [Ricinus communis]	1.15146e-99
6	Pbr040074.1	HD domain class transcription factor [Malus x domestica]	7.40357e-106
6	Pbr040188.1	secE/sec61-gamma protein transport protein [Arabidopsis thaliana]	3.24473e-32
6	Pbr040253.1	predicted protein [Populus trichocarpa]	8.00796e-76
6	Pbr040334.1	unnamed protein product [Vitis vinifera]	0
6	Pbr040394.1	unknown [Lotus japonicus]	1.21442e-49
6	Pbr040429.1	hypothetical protein RCOM_0475290 [Ricinus communis]	1.23416e-109
6	Pbr040466.1	sorbitol transporter [Malus x domestica]	0
6	Pbr040490.1	50S ribosomal protein L7/L12, putative [Ricinus communis]	1.4294e-39
6	Pbr040497.1	PREDICTED: proteasome subunit beta type-4 isoform 1 [Vitis vinifera]	6.39768e-127
6	Pbr040519.1	hypothetical protein VITISV_000526 [Vitis vinifera]	1.50205e-141
6	Pbr040622.1	ribosomal protein S6-like protein [Solanum tuberosum]	1.82824e-108
6	Pbr040664.1	predicted protein [Populus trichocarpa]	0
6	Pbr040694.2	PREDICTED: protein tumorous imaginal discs, mitochondrial-like [Glycine max]	1.12772e-38
6	Pbr040695.1	PREDICTED: glucose-6-phosphate isomerase-like [Glycine max]	0
6	Pbr040728.1	PREDICTED: xylulose 5-phosphate/phosphate translocator, chloroplastic-like [Vitis vinifera]	5.86391e-161
6	Pbr040766.1	unnamed protein product [Vitis vinifera]	0
6	Pbr040772.1	plastid DNA-binding protein [Prunus x yedoensis]	1.44501e-147
6	Pbr040853.1	predicted protein [Populus trichocarpa]	4.50676e-123
6	Pbr040925.1	PREDICTED: uncharacterized protein LOC100817467 [Glycine max]	1.73952e-15
6	Pbr040937.1	sieve element occlusion b [Malus x domestica]	0
6	Pbr041067.1	predicted protein [Populus trichocarpa]	0
6	Pbr041174.1	cyclophilin [Hevea brasiliensis]	1.03675e-82
6	Pbr041199.1	ATP-dependent Clp protease proteolytic subunit, putative [Ricinus communis]	9.26239e-138
6	Pbr041200.1	WRKY domain class transcription factor [Malus x domestica]	1.83303e-109
6	Pbr041263.1	predicted protein [Populus trichocarpa]	1.4427e-134
6	Pbr041300.1	predicted protein [Populus trichocarpa]	0
6	Pbr041337.1	predicted protein [Populus trichocarpa]	0
6	Pbr041342.1	Minor histocompatibility antigen H13, putative [Ricinus communis]	0
6	Pbr041454.1	beta-D-galactosidase [Pyrus pyrifolia]	0
6	Pbr041461.1	unnamed protein product [Arabidopsis thaliana]	1.45697e-34
6	Pbr041473.1	30S ribosomal protein S16 [Populus alba]	3.8287e-61
6	Pbr041510.2	predicted protein [Populus trichocarpa]	3.32317e-147
6	Pbr041546.1	amino acid binding protein, putative [Ricinus communis]	0
6	Pbr041672.1	phosphate transporter [Sesbania rostrata]	0
6	Pbr041674.1	unnamed protein product [Vitis vinifera]	0
6	Pbr041763.1	unknown [Lotus japonicus]	4.49262e-125
6	Pbr041808.1	hypothetical protein MTR_4g049540 [Medicago truncatula]	1.97009e-67
6	Pbr041835.2	unnamed protein product [Vitis vinifera]	0
6	Pbr041881.1	PREDICTED: 21 kDa protein-like [Vitis vinifera]	1.35424e-51
6	Pbr041884.1	predicted protein [Populus trichocarpa]	4.85353e-68
6	Pbr041924.1	PREDICTED: laccase-7 [Vitis vinifera]	0
6	Pbr041997.1	aldehyde dehydrogenase, putative [Ricinus communis]	0
6	Pbr042041.2	PREDICTED: uncharacterized protein LOC100814805 [Glycine max]	8.58872e-113
6	Pbr042044.1	predicted protein [Populus trichocarpa]	0
6	Pbr042058.1	Reticuline oxidase precursor, putative [Ricinus communis]	2.45042e-172
6	Pbr042112.1	cationic amino acid transporter [Populus trichocarpa]	0
6	Pbr042281.1	AMT1;5 [Malus hupehensis var. mengshanensis]	0
6	Pbr042332.1	PREDICTED: uncharacterized protein LOC100258718 [Vitis vinifera]	5.78599e-54
6	Pbr042337.1	PREDICTED: cytosolic enolase 3-like [Vitis vinifera]	0
6	Pbr042522.1	predicted protein [Populus trichocarpa]	7.93583e-77
6	Pbr042653.1	PREDICTED: glutaredoxin-C1 [Vitis vinifera]	1.74019e-43
6	Pbr042692.1	arginase [Malus hupehensis]	1.3331e-113
6	Pbr042742.1	predicted protein [Populus trichocarpa]	3.10204e-179
6	Pbr042781.1	sorbitol-6-phosphate dehydrogenase 1 [Malus x domestica]	2.41097e-160
6	Pbr042837.1	cytochrome P450, putative [Ricinus communis]	0
6	Pbr042893.1	predicted protein [Populus trichocarpa]	7.75427e-139
17	Pbr006072.1	predicted protein [Populus trichocarpa]	0
17	Pbr006674.1	phytochrome A [Fragaria x ananassa]	0
17	Pbr006772.1	PREDICTED: protein FAR1-RELATED SEQUENCE 3 [Vitis vinifera]	3.78653e-43
17	Pbr007224.1	PREDICTED: uncharacterized protein LOC100248444 [Vitis vinifera]	2.09969e-162
17	Pbr012001.1	Mal d 1-like [Malus x domestica]	2.01565e-84
17	Pbr013356.1	PREDICTED: uncharacterized protein LOC100250808 [Vitis vinifera]	2.66863e-172
17	Pbr018475.1	PREDICTED: uncharacterized protein LOC100854105 [Vitis vinifera]	1.43167e-136
17	Pbr020291.1	plant synaptotagmin [Populus trichocarpa]	0
17	Pbr027824.1	Triose phosphate/phosphate translocator, non-green plastid, chloroplast precursor, putative [Ricinus communis]	3.02179e-151
17	Pbr031351.1	conserved hypothetical protein [Ricinus communis]	3.92927e-169
17	Pbr035635.1	PREDICTED: uncharacterized protein LOC100250497 [Vitis vinifera]	0
17	Pbr040252.1	COL domain class transcription factor [Malus x domestica]	0
17	Pbr040708.1	predicted protein [Populus trichocarpa]	2.33234e-55
17	Pbr041171.1	PREDICTED: transcription factor bHLH121-like [Vitis vinifera]	3.50766e-88
17	Pbr042257.1	Mal d 1-like [Malus x domestica]	8.18342e-86
9	Pbr000136.1	PREDICTED: 5'-adenylylsulfate reductase 3, chloroplastic-like isoform 1 [Vitis vinifera]	0
9	Pbr000518.1	cellulose synthase A1 [Gossypium barbadense]	0
9	Pbr001268.1	hypothetical protein VITISV_033286 [Vitis vinifera]	0
9	Pbr002249.1	PREDICTED: uncharacterized protein LOC100267372 [Vitis vinifera]	0
9	Pbr002555.1	predicted protein [Populus trichocarpa]	2.88687e-177
9	Pbr003182.1	PREDICTED: uncharacterized protein LOC100253141 [Vitis vinifera]	0
9	Pbr003447.1	conserved hypothetical protein [Ricinus communis]	0
9	Pbr003454.1	class II chitinase [Pyrus pyrifolia]	0
9	Pbr005171.1	predicted protein [Populus trichocarpa]	0
9	Pbr005484.1	PREDICTED: glucomannan 4-beta-mannosyltransferase 9-like [Glycine max]	0
9	Pbr007234.2	unknown [Medicago truncatula]	1.37068e-89
9	Pbr007376.1	cellulose synthase A [Eucalyptus camaldulensis]	0
9	Pbr007396.1	unnamed protein product [Vitis vinifera]	2.04703e-157
9	Pbr007426.1	Protein MLO, putative [Ricinus communis]	0
9	Pbr008182.2	predicted protein [Populus trichocarpa]	4.90191e-129
9	Pbr008327.1	PREDICTED: polyubiquitin-like [Brachypodium distachyon]	9.56591e-146
9	Pbr008772.1	PREDICTED: NADP-dependent malic enzyme-like [Vitis vinifera]	0
9	Pbr009170.1	U-box domain-containing protein [Medicago truncatula]	0
9	Pbr009538.1	PREDICTED: probable protein phosphatase 2C 25-like [Vitis vinifera]	2.09604e-121
9	Pbr009565.3	PREDICTED: cytosolic endo-beta-N-acetylglucosaminidase-like [Vitis vinifera]	0
9	Pbr009588.1	PREDICTED: uncharacterized protein LOC100262916 [Vitis vinifera]	0
9	Pbr009824.1	PREDICTED: histidine decarboxylase-like [Vitis vinifera]	0
9	Pbr010075.1	putative shikimate kinase [Fagus sylvatica]	4.15157e-106
9	Pbr011043.1	unnamed protein product [Vitis vinifera]	1.1085e-91
9	Pbr011048.1	unnamed protein product [Vitis vinifera]	6.1154e-128
9	Pbr011138.1	phosphoglycerate mutase, putative [Ricinus communis]	3.0784e-156
9	Pbr011974.1	class II chitinase [Pyrus pyrifolia]	0
9	Pbr012313.1	PREDICTED: uncharacterized protein LOC100262703 [Vitis vinifera]	0
9	Pbr013012.1	cc-nbs-lrr resistance protein [Populus trichocarpa]	0
9	Pbr013189.1	DNA-3-methyladenine glycosylase, putative [Ricinus communis]	2.53913e-106
9	Pbr013399.1	predicted protein [Populus trichocarpa]	2.83803e-115
9	Pbr013454.1	putative laccase [Rosa hybrid cultivar]	0
9	Pbr016107.1	PREDICTED: cellulose synthase A catalytic subunit 8 [UDP-forming] [Vitis vinifera]	0
9	Pbr016375.1	serine/threonine-protein kinase cx32, putative [Ricinus communis]	0
9	Pbr018032.1	PREDICTED: G-type lectin S-receptor-like serine/threonine-protein kinase At2g19130-like [Glycine max]	0
9	Pbr018555.1	PREDICTED: probable receptor-like protein kinase At5g18500 [Vitis vinifera]	0
9	Pbr019675.1	PREDICTED: probable WRKY transcription factor 7 [Vitis vinifera]	1.05851e-92
9	Pbr020045.1	hypothetical protein RCOM_1592640 [Ricinus communis]	8.25284e-66
9	Pbr020181.1	predicted protein [Populus trichocarpa]	0
9	Pbr020880.1	predicted protein [Populus trichocarpa]	5.21851e-07
9	Pbr022741.1	PREDICTED: glutamate synthase 1 [NADH], chloroplastic-like [Vitis vinifera]	0
9	Pbr023068.1	PREDICTED: uncharacterized protein At4g14450, chloroplastic-like [Glycine max]	1.27575e-22
9	Pbr024193.1	PREDICTED: BES1/BZR1 homolog protein 4-like [Vitis vinifera]	1.80234e-134
9	Pbr024425.1	dead box ATP-dependent RNA helicase, putative [Ricinus communis]	0
9	Pbr025146.1	PREDICTED: uncharacterized protein LOC100252502 [Vitis vinifera]	4.25428e-80
9	Pbr025607.1	arabinogalactan protein [Gossypium hirsutum]	5.14448e-51
9	Pbr026594.1	conserved hypothetical protein [Ricinus communis]	3.02123e-119
9	Pbr027308.1	PREDICTED: G-type lectin S-receptor-like serine/threonine-protein kinase At4g27290-like [Vitis vinifera]	0
9	Pbr027358.1	PREDICTED: probable galacturonosyltransferase 12-like [Vitis vinifera]	0
9	Pbr027710.2	predicted protein [Populus trichocarpa]	1.08453e-132
9	Pbr027852.1	PREDICTED: putative clathrin assembly protein At2g25430-like [Glycine max]	0
9	Pbr027856.1	PREDICTED: uncharacterized protein LOC100262916 [Vitis vinifera]	0
9	Pbr028286.1	unknown [Populus trichocarpa]	1.13542e-69
9	Pbr028315.1	PREDICTED: glutamate decarboxylase-like [Glycine max]	0
9	Pbr028331.1	PREDICTED: monoglyceride lipase [Vitis vinifera]	3.86863e-137
9	Pbr031323.1	PREDICTED: tubulin beta-1 chain-like [Glycine max]	3.85107e-119
9	Pbr031324.1	putative tubulin beta-1 chain protein [Linum usitatissimum]	7.91775e-33
9	Pbr031908.1	PREDICTED: 5'-adenylylsulfate reductase 3, chloroplastic-like isoform 1 [Vitis vinifera]	0
9	Pbr032127.1	predicted protein [Populus trichocarpa]	8.79395e-40
9	Pbr032894.2	unnamed protein product [Vitis vinifera]	0
9	Pbr032902.1	predicted protein [Populus trichocarpa]	1.22627e-68
9	Pbr032990.1	serine/threonine protein kinase, putative [Ricinus communis]	0
9	Pbr033471.1	PREDICTED: uncharacterized protein LOC100253767 [Vitis vinifera]	0
9	Pbr033653.1	glycosyltransferase, CAZy family GT8 [Populus trichocarpa]	0
9	Pbr035270.1	conserved hypothetical protein [Ricinus communis]	6.18265e-161
9	Pbr035962.1	laccase 1b [Populus trichocarpa]	0
9	Pbr037395.1	sucrose synthase 1 [Prunus persica]	0
9	Pbr037966.1	PREDICTED: G-type lectin S-receptor-like serine/threonine-protein kinase CES101-like [Vitis vinifera]	1.83272e-106
9	Pbr038595.1	Avr9/Cf-9 rapidly elicited protein [Jatropha curcas]	4.82587e-14
9	Pbr039726.1	adenylyl-sulfate reductase [Solanum lycopersicum]	0
9	Pbr039854.1	PREDICTED: RING-H2 finger protein ATL65-like [Vitis vinifera]	1.57322e-122
9	Pbr040173.1	PREDICTED: uncharacterized N-acetyltransferase p20 [Vitis vinifera]	1.71237e-71
9	Pbr040546.1	GATA domain class transcription factor [Malus x domestica]	4.16548e-139
9	Pbr040547.1	hypothetical protein VITISV_026695 [Vitis vinifera]	0
9	Pbr041089.1	PREDICTED: LRR receptor-like serine/threonine-protein kinase FLS2-like [Vitis vinifera]	0
9	Pbr042397.1	GATA transcription factor, putative [Ricinus communis]	3.09822e-111
3	Pbr000012.1	PREDICTED: C2 and GRAM domain-containing protein At1g03370-like [Glycine max]	0
3	Pbr000013.1	farnesyl pyrophosphate synthase [Malus x domestica]	0
3	Pbr000015.1	predicted protein [Populus trichocarpa]	2.13616e-58
3	Pbr000051.1	PREDICTED: uncharacterized protein LOC100246969 [Vitis vinifera]	9.1338e-131
3	Pbr000075.1	predicted protein [Populus trichocarpa]	1.31885e-125
3	Pbr000077.1	unknown [Medicago truncatula]	4.41729e-48
3	Pbr000090.1	PREDICTED: probable tyrosine-protein phosphatase At1g05000-like [Glycine max]	6.09039e-78
3	Pbr000109.1	conserved hypothetical protein [Ricinus communis]	0
3	Pbr000112.1	PREDICTED: uncharacterized protein LOC100262450 [Vitis vinifera]	8.07321e-148
3	Pbr000122.1	WRKY transcription factor 28 [(Populus tomentosa x P. bolleana) x P. tomentosa]	3.41242e-149
3	Pbr000124.1	predicted protein [Populus trichocarpa]	2.66097e-103
3	Pbr000205.4	PREDICTED: cysteine-rich receptor-like protein kinase 29-like isoform 1 [Glycine max]	0
3	Pbr000207.1	predicted protein [Populus trichocarpa]	2.00969e-93
3	Pbr000223.1	(3S)-linalool/(E)-nerolidol synthase [Vitis vinifera]	4.38911e-161
3	Pbr000233.1	PREDICTED: G-type lectin S-receptor-like serine/threonine-protein kinase RKS1-like [Vitis vinifera]	7.70537e-53
3	Pbr000242.1	unnamed protein product [Vitis vinifera]	8.97016e-89
3	Pbr000244.1	PREDICTED: G-type lectin S-receptor-like serine/threonine-protein kinase RKS1-like [Vitis vinifera]	7.25068e-46
3	Pbr000246.9	PREDICTED: uncharacterized protein LOC100800829 [Glycine max]	0
3	Pbr000258.2	PREDICTED: uncharacterized protein LOC100246768 isoform 1 [Vitis vinifera]	1.35375e-81
3	Pbr000259.1	S-locus-specific glycoprotein S13 precursor, putative [Ricinus communis]	3.21677e-112
3	Pbr000277.1	PREDICTED: probable NADH dehydrogenase-like [Glycine max]	0
3	Pbr000280.1	PREDICTED: F-box protein SKIP27-like [Vitis vinifera]	2.35314e-33
3	Pbr000282.1	PREDICTED: uncharacterized protein LOC100256775 [Vitis vinifera]	0
3	Pbr000289.1	conserved hypothetical protein [Ricinus communis]	7.63429e-68
3	Pbr000291.1	PREDICTED: probable ADP-ribosylation factor GTPase-activating protein AGD5-like [Vitis vinifera]	2.91458e-116
3	Pbr000296.1	Rotenone-insensitive NADH-ubiquinone oxidoreductase, mitochondrial precursor, putative [Ricinus communis]	0
3	Pbr000312.1	PREDICTED: uncharacterized protein LOC100265351 [Vitis vinifera]	0
3	Pbr000313.1	unknown [Picea sitchensis]	1.09194e-61
3	Pbr000315.1	NAC domain class transcription factor [Malus x domestica]	9.9302e-180
3	Pbr000316.1	PREDICTED: alpha-galactosidase-like [Vitis vinifera]	4.92425e-177
3	Pbr000324.1	polyphenol oxidase V [Malus x domestica]	1.53418e-63
3	Pbr000331.1	sugar transporter, putative [Ricinus communis]	0
3	Pbr000341.1	PREDICTED: probable LRR receptor-like serine/threonine-protein kinase At1g56140-like [Glycine max]	1.17448e-148
3	Pbr000345.1	PREDICTED: stem-specific protein TSJT1-like [Vitis vinifera]	8.0384e-107
3	Pbr000382.1	unnamed protein product [Vitis vinifera]	1.12414e-29
3	Pbr000396.1	putative ethylene responsive element binding factor [Prunus domestica]	2.48852e-49
3	Pbr000398.1	AP2 domain class transcription factor [Malus x domestica]	1.06475e-95
3	Pbr000399.1	PREDICTED: uncharacterized protein LOC100243637 [Vitis vinifera]	0
3	Pbr000402.1	conserved hypothetical protein [Ricinus communis]	1.60805e-108
3	Pbr000411.1	PREDICTED: serine/threonine-protein kinase-like protein ACR4-like [Glycine max]	2.30969e-116
3	Pbr000414.1	PREDICTED: glutaredoxin-C9-like [Vitis vinifera]	5.46767e-34
3	Pbr000429.1	uncharacterized protein LOC100782451 [Glycine max]	1.03287e-28
3	Pbr000439.1	glutamate receptor 2 plant, putative [Ricinus communis]	0
3	Pbr000480.1	predicted protein [Populus trichocarpa]	7.42899e-140
3	Pbr000521.1	unknown [Populus trichocarpa]	2.95466e-57
3	Pbr000527.1	PREDICTED: uncharacterized protein LOC100246308 [Vitis vinifera]	2.04913e-20
3	Pbr000537.1	predicted protein [Populus trichocarpa]	2.11914e-66
3	Pbr000539.1	BRASSINAZOLE-RESISTANT 2 protein, putative [Ricinus communis]	1.29788e-132
3	Pbr000550.1	predicted protein [Populus trichocarpa]	0
3	Pbr000553.1	conserved hypothetical protein [Ricinus communis]	0
3	Pbr000555.1	PREDICTED: dual specificity protein kinase shkB [Vitis vinifera]	0
3	Pbr000609.1	conserved hypothetical protein [Ricinus communis]	1.6517e-61
3	Pbr000671.1	unnamed protein product [Vitis vinifera]	3.57798e-103
3	Pbr000684.1	PREDICTED: uncharacterized protein LOC100810934 [Glycine max]	5.46429e-92
3	Pbr000729.1	unknown [Lotus japonicus]	0
3	Pbr000744.1	calmodulin binding protein, putative [Ricinus communis]	0
3	Pbr000842.1	predicted protein [Populus trichocarpa]	0
3	Pbr000876.1	MYB transcription factor 3 [Malus x domestica]	2.0601e-161
3	Pbr000881.1	unknown [Populus trichocarpa]	2.92908e-42
3	Pbr000932.1	PREDICTED: uncharacterized protein yqeH-like [Vitis vinifera]	5.65352e-70
3	Pbr000933.1	ERD15 [Capsicum annuum]	3.72384e-42
3	Pbr000971.1	calcium-binding protein [Lotus japonicus]	2.08078e-81
3	Pbr000989.1	unnamed protein product [Vitis vinifera]	3.87455e-180
3	Pbr000997.2	PREDICTED: EID1-like F-box protein 3-like [Vitis vinifera]	1.15127e-68
3	Pbr001000.1	predicted protein [Populus trichocarpa]	3.54429e-12
3	Pbr001038.1	PREDICTED: calcium-transporting ATPase 2, plasma membrane-type isoform 1 [Vitis vinifera]	0
3	Pbr001063.1	predicted protein [Populus trichocarpa]	0
3	Pbr001067.1	conserved hypothetical protein [Ricinus communis]	3.36688e-22
3	Pbr001139.1	PREDICTED: importin subunit alpha-1 [Vitis vinifera]	0
3	Pbr001155.2	Glucan endo-1,3-beta-glucosidase precursor, putative [Ricinus communis]	4.15086e-153
3	Pbr001177.1	serine/threonine-protein kinase cx32 [Cucumis melo subsp. melo]	1.09592e-37
3	Pbr001178.1	serine/threonine-protein kinase cx32, putative [Ricinus communis]	1.53099e-66
3	Pbr001238.1	predicted protein [Populus trichocarpa]	7.19467e-52
3	Pbr001322.2	calcium-dependent protein kinase, putative [Ricinus communis]	0
3	Pbr001326.1	PREDICTED: uncharacterized protein LOC100261548 [Vitis vinifera]	2.9838e-137
3	Pbr001349.1	PREDICTED: uncharacterized Rho GTPase-activating protein At5g61530-like [Glycine max]	3.26223e-151
3	Pbr001355.1	PREDICTED: acid phosphatase 1 [Vitis vinifera]	4.60963e-108
3	Pbr001359.1	catalytic, putative [Ricinus communis]	2.24188e-136
3	Pbr001360.1	PREDICTED: 6-phosphofructokinase 4, chloroplastic-like [Vitis vinifera]	0
3	Pbr001363.1	ethylene response factor [Malus x domestica]	8.80877e-163
3	Pbr001375.1	glutamate dehydrogenase, putative [Ricinus communis]	0
3	Pbr001381.1	caspase, putative [Ricinus communis]	5.36533e-142
3	Pbr001416.1	hypothetical protein RCOM_0690150 [Ricinus communis]	2.75966e-111
3	Pbr001420.1	hypothetical protein MTR_5g067740 [Medicago truncatula]	5.01855e-17
3	Pbr001424.1	predicted protein [Populus trichocarpa]	3.35849e-52
3	Pbr001444.1	PREDICTED: uncharacterized protein LOC100260856 [Vitis vinifera]	1.35229e-49
3	Pbr001479.1	hypothetical protein VITISV_019620 [Vitis vinifera]	2.14911e-173
3	Pbr001560.1	hydroxymethylglutaryl-CoA synthase, putative [Ricinus communis]	0
3	Pbr001568.2	uncharacterized protein LOC100817978 [Glycine max]	2.88687e-96
3	Pbr001584.1	PREDICTED: GPI ethanolamine phosphate transferase 1-like [Vitis vinifera]	0
3	Pbr001596.1	PREDICTED: protease Do-like 9-like [Glycine max]	0
3	Pbr001626.1	PREDICTED: probable disease resistance protein At5g66900-like [Vitis vinifera]	0
3	Pbr001651.1	hypothetical protein VITISV_006821 [Vitis vinifera]	0
3	Pbr001705.1	predicted protein [Populus trichocarpa]	0
3	Pbr001707.1	PREDICTED: probable protein phosphatase 2C 49-like [Glycine max]	9.18402e-163
3	Pbr001726.1	PREDICTED: stachyose synthase [Vitis vinifera]	0
3	Pbr001746.1	PREDICTED: dynamin-2B [Vitis vinifera]	0
3	Pbr001818.1	conserved hypothetical protein [Ricinus communis]	1.49653e-143
3	Pbr001825.1	predicted protein [Populus trichocarpa]	4.02152e-24
3	Pbr001826.1	PREDICTED: uncharacterized protein LOC100854031 [Vitis vinifera]	2.05772e-28
3	Pbr001827.1	Potassium channel AKT1, putative [Ricinus communis]	0
3	Pbr001834.1	PREDICTED: 3-ketoacyl-CoA synthase 11 [Vitis vinifera]	0
3	Pbr001861.1	PREDICTED: manganese-dependent ADP-ribose/CDP-alcohol diphosphatase-like [Vitis vinifera]	6.66769e-161
3	Pbr001882.1	PREDICTED: uncharacterized protein LOC100797123 [Glycine max]	4.55338e-39
3	Pbr002020.1	HSF domain class transcription factor [Malus x domestica]	1.35423e-100
3	Pbr002038.1	HSF domain class transcription factor [Malus x domestica]	2.46228e-110
3	Pbr002083.1	Glucan endo-1,3-beta-glucosidase precursor, putative [Ricinus communis]	0
3	Pbr002131.1	amino acid transporter [Populus trichocarpa]	0
3	Pbr002163.1	hypothetical protein VITISV_006652 [Vitis vinifera]	0
3	Pbr002178.1	predicted protein [Populus trichocarpa]	9.43542e-131
3	Pbr002233.1	1-aminocyclopropane-1-carboxylate synthase [Eriobotrya japonica]	0
3	Pbr002242.1	predicted protein [Populus trichocarpa]	0
3	Pbr002269.1	predicted protein [Populus trichocarpa]	5.68265e-137
3	Pbr002315.3	predicted protein [Populus trichocarpa]	5.24043e-86
3	Pbr002343.1	predicted protein [Populus trichocarpa]	7.80482e-167
3	Pbr002351.1	kinase, putative [Ricinus communis]	1.25283e-127
3	Pbr002352.1	predicted protein [Populus trichocarpa]	8.96765e-173
3	Pbr002353.1	predicted protein [Populus trichocarpa]	6.19395e-66
3	Pbr002357.1	amine oxidase, putative [Ricinus communis]	0
3	Pbr002379.1	basic 7S globulin 2 precursor small subunit, putative [Ricinus communis]	0
3	Pbr002395.1	light-harvesting chlorophyll a/b-binding protein [Prunus persica]	7.84358e-140
3	Pbr002411.1	predicted protein [Populus trichocarpa]	1.71751e-19
3	Pbr002412.1	predicted protein [Populus trichocarpa]	9.50805e-32
3	Pbr002455.1	PREDICTED: VHS domain-containing protein At3g16270 [Vitis vinifera]	0
3	Pbr002473.1	PREDICTED: LRR receptor-like serine/threonine-protein kinase FLS2-like [Vitis vinifera]	2.08007e-90
3	Pbr002475.1	PREDICTED: LRR receptor-like serine/threonine-protein kinase FLS2-like [Vitis vinifera]	0
3	Pbr002477.1	uncharacterized protein LOC100305971 [Glycine max]	9.12356e-33
3	Pbr002521.1	PREDICTED: LRR receptor-like serine/threonine-protein kinase FLS2-like [Vitis vinifera]	0
3	Pbr002524.1	predicted protein [Populus trichocarpa]	0
3	Pbr002602.1	importin beta-1, putative [Ricinus communis]	0
3	Pbr002611.1	carboxylesterase np, putative [Ricinus communis]	1.25944e-159
3	Pbr002626.1	unnamed protein product [Vitis vinifera]	2.41484e-53
3	Pbr002629.1	cytochrome P450, putative [Ricinus communis]	0
3	Pbr002681.1	conserved hypothetical protein [Ricinus communis]	1.63006e-28
3	Pbr002682.1	conserved hypothetical protein [Ricinus communis]	3.7132e-12
3	Pbr002726.1	conserved hypothetical protein [Ricinus communis]	3.66052e-165
3	Pbr002730.1	cation-transporting atpase plant, putative [Ricinus communis]	0
3	Pbr002794.1	vesicle-associated membrane protein, putative [Ricinus communis]	2.70954e-66
3	Pbr002799.1	PREDICTED: hydroxycinnamoyl-Coenzyme A shikimate/quinate hydroxycinnamoyltransferase [Vitis vinifera]	2.2844e-179
3	Pbr002818.1	PREDICTED: uncharacterized protein LOC100251634 [Vitis vinifera]	6.0937e-72
3	Pbr002862.1	conserved hypothetical protein [Ricinus communis]	0
3	Pbr002913.1	predicted protein [Populus trichocarpa]	7.86233e-53
3	Pbr002963.1	predicted protein [Populus trichocarpa]	0
3	Pbr002984.1	predicted protein [Populus trichocarpa]	6.95495e-41
3	Pbr002999.1	PREDICTED: naringenin,2-oxoglutarate 3-dioxygenase [Vitis vinifera]	6.90581e-144
3	Pbr003002.1	hypothetical protein VITISV_023819 [Vitis vinifera]	4.37427e-155
3	Pbr003013.1	predicted protein [Populus trichocarpa]	4.4431e-118
3	Pbr003025.1	CTV.22 [Citrus trifoliata]	1.01266e-136
3	Pbr003074.1	PREDICTED: uncharacterized protein LOC100248831 [Vitis vinifera]	0
3	Pbr003095.1	prephenate dehydrogenase, putative [Ricinus communis]	0
3	Pbr003132.1	PREDICTED: uncharacterized protein LOC100250952 isoform 1 [Vitis vinifera]	1.672e-92
3	Pbr003146.1	hypothetical protein VITISV_018635 [Vitis vinifera]	2.59539e-25
3	Pbr003163.1	grr1, plant, putative [Ricinus communis]	0
3	Pbr003219.1	AP2/ERF domain-containing transcription factor [Populus trichocarpa]	2.91641e-34
3	Pbr003247.1	Indole-3-acetic acid-induced protein ARG2, putative [Ricinus communis]	2.51444e-18
3	Pbr003340.1	predicted protein [Populus trichocarpa]	1.25968e-59
3	Pbr003351.1	unknown [Lotus japonicus]	0
3	Pbr003419.1	protein transport protein sec23, putative [Ricinus communis]	0
3	Pbr003421.1	predicted protein [Populus trichocarpa]	6.58406e-53
3	Pbr003453.1	predicted protein [Populus trichocarpa]	0
3	Pbr003484.1	Leucoanthocyanidin dioxygenase, putative [Ricinus communis]	4.30812e-71
3	Pbr003492.1	Leucoanthocyanidin dioxygenase, putative [Ricinus communis]	1.84979e-94
3	Pbr003549.1	Paramyosin, putative [Ricinus communis]	2.47697e-177
3	Pbr003551.2	PREDICTED: SEC14-like protein 5 [Vitis vinifera]	9.44155e-142
3	Pbr003570.1	predicted protein [Populus trichocarpa]	0
3	Pbr003572.1	CBL-interacting protein kinase 20 [Vitis vinifera]	2.53096e-130
3	Pbr003583.1	PREDICTED: uncharacterized protein LOC100261302 [Vitis vinifera]	0
3	Pbr003612.1	hexose transporter [Solanum lycopersicum]	0
3	Pbr003665.1	PREDICTED: uncharacterized protein At2g33490-like [Glycine max]	3.40326e-179
3	Pbr003671.1	PREDICTED: GEM-like protein 5 [Vitis vinifera]	5.54712e-101
3	Pbr003675.1	unnamed protein product [Vitis vinifera]	1.07835e-43
3	Pbr003748.1	expansin [Pyrus communis]	1.2933e-141
3	Pbr003760.2	Transitional endoplasmic reticulum ATPase, putative [Ricinus communis]	2.25945e-30
3	Pbr003773.1	PREDICTED: putative quinone-oxidoreductase homolog, chloroplastic [Vitis vinifera]	1.55526e-133
3	Pbr003782.1	predicted protein [Populus trichocarpa]	0
3	Pbr003786.1	PREDICTED: ankyrin repeat-containing protein At3g12360-like [Vitis vinifera]	0
3	Pbr003794.1	PREDICTED: uncharacterized protein LOC100242716 [Vitis vinifera]	3.37564e-23
3	Pbr003796.1	PREDICTED: uncharacterized protein LOC100242716 [Vitis vinifera]	1.10916e-49
3	Pbr003797.1	unnamed protein product [Vitis vinifera]	1.13554e-144
3	Pbr003808.2	predicted protein [Populus trichocarpa]	6.04654e-107
3	Pbr003817.1	PREDICTED: uncharacterized protein LOC100854837 [Vitis vinifera]	0
3	Pbr003841.1	predicted protein [Populus trichocarpa]	1.25637e-114
3	Pbr003852.1	PREDICTED: uncharacterized protein LOC100253567 [Vitis vinifera]	1.53221e-85
3	Pbr003855.1	PREDICTED: E3 ubiquitin-protein ligase RING1-like [Vitis vinifera]	1.19982e-105
3	Pbr003868.1	SCL domain class transcription factor [Malus x domestica]	0
3	Pbr003970.1	Protein YIPF1, putative [Ricinus communis]	3.57312e-125
3	Pbr004197.1	PREDICTED: TBC1 domain family member 15-like [Glycine max]	0
3	Pbr004276.1	MYB transcription factor 3 [Malus x domestica]	2.20427e-115
3	Pbr004286.1	PREDICTED: LL-diaminopimelate aminotransferase, chloroplastic [Vitis vinifera]	2.6118e-177
3	Pbr004310.1	l-allo-threonine aldolase, putative [Ricinus communis]	1.26451e-168
3	Pbr004315.1	Ethylene-responsive transcription factor 1B, putative [Ricinus communis]	8.96884e-47
3	Pbr004323.1	ethylene receptor, putative [Ricinus communis]	0
3	Pbr004333.1	PREDICTED: uncharacterized protein LOC100258654 [Vitis vinifera]	0
3	Pbr004400.1	PREDICTED: uncharacterized protein LOC100790030 [Glycine max]	7.83897e-78
3	Pbr004427.6	unnamed protein product [Vitis vinifera]	1.90872e-07
3	Pbr004436.1	n-myristoyl transferase, putative [Ricinus communis]	0
3	Pbr004478.1	predicted protein [Populus trichocarpa]	3.97475e-140
3	Pbr004515.1	PREDICTED: uncharacterized protein LOC100264607 isoform 1 [Vitis vinifera]	0
3	Pbr004521.1	PREDICTED: G-type lectin S-receptor-like serine/threonine-protein kinase RLK1 [Vitis vinifera]	0
3	Pbr004524.1	predicted protein [Populus trichocarpa]	0
3	Pbr004574.1	EIL1 [Prunus persica]	0
3	Pbr004605.1	oxysterol binding protein, putative [Ricinus communis]	0
3	Pbr004607.1	GRAS family transcription factor [Populus trichocarpa]	0
3	Pbr004620.1	PREDICTED: probable disease resistance protein At5g66900-like [Vitis vinifera]	1.34657e-176
3	Pbr004630.1	unnamed protein product [Vitis vinifera]	0
3	Pbr004650.1	ERD15 protein [Brassica rapa]	1.46435e-38
3	Pbr004698.1	Myosin-1, putative [Ricinus communis]	0
3	Pbr004722.1	PREDICTED: cysteine-rich receptor-like protein kinase 25-like isoform 1 [Vitis vinifera]	7.31958e-166
3	Pbr004744.1	predicted protein [Populus trichocarpa]	5.98306e-38
3	Pbr004782.1	PREDICTED: aspartic proteinase-like protein 2-like [Glycine max]	0
3	Pbr004804.1	PREDICTED: splicing factor U2af small subunit A-like [Glycine max]	5.99725e-105
3	Pbr004809.1	arogenate/prephenate dehydratase [Populus trichocarpa]	0
3	Pbr004829.1	hypothetical protein VITISV_006821 [Vitis vinifera]	0
3	Pbr004830.2	hypothetical protein VITISV_006821 [Vitis vinifera]	0
3	Pbr004885.1	WRKY transcription factor 4 [Vitis vinifera]	2.14086e-92
3	Pbr004902.1	UDP-galactose:MGDG galactosyltransferase, putative [Ricinus communis]	0
3	Pbr004941.1	predicted protein [Populus trichocarpa]	6.01151e-18
3	Pbr004953.1	conserved hypothetical protein [Ricinus communis]	2.8087e-173
3	Pbr004972.1	PREDICTED: G-type lectin S-receptor-like serine/threonine-protein kinase RLK1-like [Vitis vinifera]	9.56426e-75
3	Pbr004973.1	PREDICTED: G-type lectin S-receptor-like serine/threonine-protein kinase RLK1-like [Vitis vinifera]	0
3	Pbr004978.1	unnamed protein product [Vitis vinifera]	2.05533e-30
3	Pbr004979.1	type II homeodomain-leucine zipper protein [Medicago sativa]	4.99187e-51
3	Pbr004987.1	PREDICTED: uncharacterized protein LOC100266637 [Vitis vinifera]	1.84772e-21
3	Pbr005033.1	RecName: Full=(-)-alpha-pinene synthase; Short=FvPINS	0
3	Pbr005042.2	predicted protein [Populus trichocarpa]	4.80623e-109
3	Pbr005148.1	predicted protein [Populus trichocarpa]	1.43223e-92
3	Pbr005177.1	PREDICTED: vacuolar protein 8 [Vitis vinifera]	0
3	Pbr005179.1	1-aminocyclopropane-1-carboxylate oxidase [Pyrus pyrifolia]	9.72535e-170
3	Pbr005180.1	PREDICTED: probable tyrosine-protein phosphatase At1g05000-like [Glycine max]	1.3626e-87
3	Pbr005182.1	PREDICTED: triacylglycerol lipase 2 [Vitis vinifera]	0
3	Pbr005225.1	predicted protein [Populus trichocarpa]	0
3	Pbr005226.1	unknown [Lotus japonicus]	1.70426e-72
3	Pbr005231.1	predicted protein [Populus trichocarpa]	2.05892e-36
3	Pbr005248.1	PREDICTED: thymidine kinase-like [Vitis vinifera]	4.15543e-93
3	Pbr005262.1	cation-transporting atpase plant, putative [Ricinus communis]	0
3	Pbr005263.1	cation-transporting atpase plant, putative [Ricinus communis]	0
3	Pbr005320.2	PREDICTED: protease Do-like 9-like [Glycine max]	0
3	Pbr005321.2	PREDICTED: protease Do-like 9-like [Vitis vinifera]	0
3	Pbr005350.1	lipoxygenase [Sesbania rostrata]	0
3	Pbr005388.1	trehalose-6-phosphate synthase, putative [Ricinus communis]	0
3	Pbr005400.1	PREDICTED: peroxidase 4 [Vitis vinifera]	1.22809e-132
3	Pbr005435.1	predicted protein [Populus trichocarpa]	3.00391e-155
3	Pbr005479.1	PREDICTED: membrane steroid-binding protein 2-like [Glycine max]	7.2511e-62
3	Pbr005490.1	predicted protein [Populus trichocarpa]	1.85394e-127
3	Pbr005496.1	PREDICTED: heat stress transcription factor A-3-like [Vitis vinifera]	8.68578e-144
3	Pbr005667.1	NtEIG-A1 [Nicotiana tabacum]	4.41954e-43
3	Pbr005668.1	NtEIG-A1 [Nicotiana tabacum]	2.996e-39
3	Pbr005688.1	soluble inorganic pyrophosphatase [Malus x domestica]	1.84806e-125
3	Pbr005733.1	unnamed protein product [Vitis vinifera]	2.35434e-28
3	Pbr005761.1	AMP dependent CoA ligase, putative [Ricinus communis]	0
3	Pbr005766.1	dehydrin 8 [Malus x domestica]	2.76378e-93
3	Pbr005789.1	hypothetical protein VITISV_001638 [Vitis vinifera]	1.80206e-45
3	Pbr005802.1	alcohol dehydrogenase, putative [Ricinus communis]	5.47094e-167
3	Pbr005803.1	PREDICTED: uncharacterized protein LOC100243746 [Vitis vinifera]	1.54747e-108
3	Pbr005812.3	predicted protein [Populus trichocarpa]	3.31915e-107
3	Pbr005817.1	PREDICTED: uncharacterized protein LOC100249003 [Vitis vinifera]	2.97024e-09
3	Pbr005823.2	PREDICTED: endoplasmin homolog [Vitis vinifera]	0
3	Pbr005827.1	predicted protein [Populus trichocarpa]	1.97929e-26
3	Pbr005828.1	PREDICTED: uncharacterized protein LOC100241980 [Vitis vinifera]	0
3	Pbr005831.1	tubulin beta chain, putative [Ricinus communis]	1.80184e-117
3	Pbr005832.1	unnamed protein product [Thellungiella halophila]	2.30371e-32
3	Pbr005849.1	carboxy-lyase, putative [Ricinus communis]	1.49956e-102
3	Pbr005860.1	PREDICTED: uncharacterized protein LOC100255631 [Vitis vinifera]	1.50541e-130
3	Pbr005874.1	PREDICTED: probable LRR receptor-like serine/threonine-protein kinase At4g36180 [Vitis vinifera]	0
3	Pbr005987.1	rare cold inducible protein [Pseudotsuga menziesii]	6.42108e-14
3	Pbr006041.1	PREDICTED: uncharacterized protein LOC100251145 [Vitis vinifera]	1.57677e-176
3	Pbr006159.1	predicted protein [Populus trichocarpa]	5.45454e-98
3	Pbr006193.2	zinc ion binding protein, putative [Ricinus communis]	0
3	Pbr006204.1	allene oxide synthase [Solanum tuberosum]	1.69705e-90
3	Pbr006205.1	allene oxide synthase [Glycine max]	1.10479e-86
3	Pbr006274.1	dynamin, putative [Ricinus communis]	0
3	Pbr006291.2	PREDICTED: BTB/POZ and MATH domain-containing protein 2 isoform 2 [Vitis vinifera]	1.21901e-156
3	Pbr006329.1	GTP cyclohydrolase II/3,4-dihydroxy-2-butanone 4-phosphate synthase [Malus x domestica]	0
3	Pbr006333.1	Avr9/Cf-9 rapidly elicited protein 75 [Nicotiana tabacum]	8.81251e-12
3	Pbr006412.4	predicted protein [Populus trichocarpa]	1.25927e-110
3	Pbr006432.1	isoleucyl tRNA synthetase, putative [Ricinus communis]	0
3	Pbr006438.1	PREDICTED: uncharacterized protein LOC100254959 [Vitis vinifera]	0
3	Pbr006501.1	isoleucyl tRNA synthetase, putative [Ricinus communis]	0
3	Pbr006526.1	AP2 domain class transcription factor [Malus x domestica]	4.48195e-122
3	Pbr006567.1	PREDICTED: uncharacterized protein LOC100250287 [Vitis vinifera]	0
3	Pbr006608.1	Chorismate synthase, chloroplast precursor, putative [Ricinus communis]	9.22572e-161
3	Pbr006670.1	hypothetical protein MTR_7g111170 [Medicago truncatula]	8.68902e-11
3	Pbr006688.1	Protein of unknown function UPF0057 [Medicago truncatula]	3.40475e-15
3	Pbr006689.1	Protein of unknown function UPF0057 [Medicago truncatula]	1.99143e-23
3	Pbr006745.1	f-box family protein [Populus trichocarpa]	7.25339e-63
3	Pbr006768.1	PREDICTED: uncharacterized protein LOC100244510 [Vitis vinifera]	2.01141e-136
3	Pbr006776.1	ABA 8'-hydroxylase [Citrus sinensis]	0
3	Pbr006802.1	Cis-zeatin O-glucosyltransferase [Medicago truncatula]	7.96196e-80
3	Pbr006803.1	predicted protein [Populus trichocarpa]	6.19614e-45
3	Pbr006804.1	lipid binding protein, putative [Ricinus communis]	0
3	Pbr006806.1	Transmembrane protein 45a, putative [Ricinus communis]	5.02746e-118
3	Pbr006989.1	Leucoanthocyanidin dioxygenase, putative [Ricinus communis]	3.74806e-104
3	Pbr006993.1	Leucoanthocyanidin dioxygenase, putative [Ricinus communis]	1.39475e-51
3	Pbr007040.1	nbs-lrr resistance protein [Populus trichocarpa]	0
3	Pbr007131.1	PREDICTED: translation initiation factor eIF-2B subunit delta-like [Vitis vinifera]	0
3	Pbr007164.1	zinc finger protein, putative [Ricinus communis]	5.09813e-78
3	Pbr007168.1	Transcription factor BIM1, putative [Ricinus communis]	0
3	Pbr007183.1	Alpha-1,4-glucan-protein synthase [UDP-forming], putative [Ricinus communis]	0
3	Pbr007200.1	unnamed protein product [Vitis vinifera]	3.46945e-119
3	Pbr007232.1	hypothetical protein SORBIDRAFT_01g043150 [Sorghum bicolor]	0
3	Pbr007240.1	synaptosomal associated protein, putative [Ricinus communis]	9.96425e-96
3	Pbr007263.1	Brassinosteroid LRR receptor kinase precursor, putative [Ricinus communis]	0
3	Pbr007264.1	conserved hypothetical protein [Ricinus communis]	3.55354e-109
3	Pbr007275.1	PREDICTED: uncharacterized protein LOC100265514 [Vitis vinifera]	1.02479e-166
3	Pbr007327.1	class V chitinase [Pyrus pyrifolia]	0
3	Pbr007329.2	Protein bem46, putative [Ricinus communis]	1.94616e-127
3	Pbr007330.1	PREDICTED: uncharacterized protein LOC100255894 [Vitis vinifera]	0
3	Pbr007365.1	predicted protein [Populus trichocarpa]	0
3	Pbr007366.1	conserved hypothetical protein [Ricinus communis]	1.35695e-43
3	Pbr007418.1	conserved hypothetical protein [Ricinus communis]	2.78228e-11
3	Pbr007423.1	conserved hypothetical protein [Ricinus communis]	1.42825e-09
3	Pbr007444.1	PREDICTED: uncharacterized protein LOC100777952 [Glycine max]	8.38322e-63
3	Pbr007512.1	predicted protein [Populus trichocarpa]	1.86307e-163
3	Pbr007550.1	GH3 [Dimocarpus longan]	0
3	Pbr007556.1	monodehydroascorbate reductase [Malus x domestica]	0
3	Pbr007574.1	PREDICTED: uridine nucleosidase 1-like [Vitis vinifera]	2.32534e-156
3	Pbr007577.1	PREDICTED: zinc finger A20 and AN1 domain-containing stress-associated protein 4 isoform 1 [Vitis vinifera]	3.32238e-54
3	Pbr007641.1	predicted protein [Populus trichocarpa]	9.15489e-27
3	Pbr007642.1	NAC domain protein, IPR003441 [Populus trichocarpa]	2.24049e-63
3	Pbr007671.1	PREDICTED: nucleoside-triphosphatase-like [Glycine max]	1.65056e-169
3	Pbr007673.1	NAC domain class transcription factor [Malus x domestica]	0
3	Pbr007682.1	Glucan endo-1,3-beta-glucosidase precursor, putative [Ricinus communis]	0
3	Pbr007688.1	PREDICTED: probable galactose-1-phosphate uridyl transferase-like [Glycine max]	6.82465e-119
3	Pbr007691.1	glutamate dehydrogenase, putative [Ricinus communis]	0
3	Pbr007694.1	PREDICTED: adenylyl-sulfate kinase 1, chloroplastic-like [Glycine max]	1.80298e-100
3	Pbr007707.1	unnamed protein product [Vitis vinifera]	0
3	Pbr007711.1	PREDICTED: uncharacterized CDP-alcohol phosphatidyltransferase class-I family protein 3 [Vitis vinifera]	1.49692e-172
3	Pbr007772.1	PREDICTED: uncharacterized protein LOC100242686 [Vitis vinifera]	7.91738e-71
3	Pbr007777.1	HSF domain class transcription factor [Malus x domestica]	1.57984e-99
3	Pbr007791.1	O-methyltransferase-like protein [Prunus mume]	2.51965e-135
3	Pbr007799.1	conserved hypothetical protein [Ricinus communis]	0
3	Pbr007816.1	unnamed protein product [Vitis vinifera]	0
3	Pbr007839.1	PREDICTED: phosphoserine aminotransferase, chloroplastic-like [Vitis vinifera]	2.43885e-180
3	Pbr007903.1	predicted protein [Populus trichocarpa]	7.49322e-142
3	Pbr007960.1	PREDICTED: probable receptor-like protein kinase At5g15080-like [Vitis vinifera]	1.06904e-173
3	Pbr007970.1	PREDICTED: RNA-binding protein 24-like [Glycine max]	7.34945e-106
3	Pbr007980.1	PREDICTED: RING-H2 finger protein ATL2-like isoform 2 [Vitis vinifera]	9.13275e-53
3	Pbr007997.1	Desacetoxyvindoline 4-hydroxylase, putative [Ricinus communis]	1.28167e-101
3	Pbr008022.1	PREDICTED: probable LRR receptor-like serine/threonine-protein kinase At4g08850-like [Vitis vinifera]	0
3	Pbr008057.1	predicted protein [Populus trichocarpa]	1.26077e-29
3	Pbr008066.1	unnamed protein product [Vitis vinifera]	2.11108e-99
3	Pbr008084.1	sugar transporter, putative [Ricinus communis]	0
3	Pbr008092.1	sugar transporter, putative [Ricinus communis]	0
3	Pbr008102.1	predicted protein [Populus trichocarpa]	1.34431e-99
3	Pbr008143.1	predicted protein [Populus trichocarpa]	0
3	Pbr008157.1	unnamed protein product [Vitis vinifera]	2.77169e-148
3	Pbr008171.1	oxysterol-binding protein [Glycine max]	0
3	Pbr008181.1	PREDICTED: uncharacterized protein LOC100259117 [Vitis vinifera]	2.28104e-86
3	Pbr008190.1	PREDICTED: beta-1,3-galactosyltransferase 7 [Vitis vinifera]	0
3	Pbr008259.1	conserved hypothetical protein [Ricinus communis]	5.11513e-67
3	Pbr008273.1	PREDICTED: uncharacterized protein LOC100791970 [Glycine max]	3.22715e-49
3	Pbr008277.1	PREDICTED: serine/threonine-protein kinase PBS1-like [Glycine max]	3.08435e-179
3	Pbr008309.1	unnamed protein product [Vitis vinifera]	6.13642e-33
3	Pbr008319.1	PREDICTED: L-type lectin-domain containing receptor kinase VIII.1 [Vitis vinifera]	0
3	Pbr008324.1	unnamed protein product [Vitis vinifera]	5.62386e-164
3	Pbr008331.1	PREDICTED: dnaJ homolog subfamily C member 3 homolog [Vitis vinifera]	0
3	Pbr008363.1	phenylalanine ammonia lyase [Pyrus communis]	0
3	Pbr008421.1	structural constituent of cell wall, putative [Ricinus communis]	3.07612e-12
3	Pbr008518.1	PREDICTED: oxysterol-binding protein-related protein 1C [Vitis vinifera]	0
3	Pbr008549.1	PREDICTED: eukaryotic translation initiation factor 5-like [Vitis vinifera]	8.3684e-168
3	Pbr008587.1	PREDICTED: nudix hydrolase 2-like [Glycine max]	1.40667e-108
3	Pbr008588.1	PREDICTED: nudix hydrolase 2-like [Glycine max]	2.46554e-108
3	Pbr008610.1	PREDICTED: uncharacterized protein LOC100264112 [Vitis vinifera]	0
3	Pbr008624.1	conserved hypothetical protein [Ricinus communis]	6.37973e-14
3	Pbr008628.1	PREDICTED: probable protein phosphatase 2C 49-like [Glycine max]	6.54241e-169
3	Pbr008639.1	WRKY1 [Hevea brasiliensis]	7.81318e-67
3	Pbr008676.1	farnesyl diphosphate synthase [Panax ginseng]	3.45096e-160
3	Pbr008704.1	PREDICTED: protein BONZAI 3-like [Vitis vinifera]	0
3	Pbr008715.1	unnamed protein product [Thellungiella halophila]	0
3	Pbr008722.1	zinc finger protein, putative [Ricinus communis]	2.59019e-54
3	Pbr008727.1	patatin-like protein [Gossypium hirsutum]	1.72208e-159
3	Pbr008729.1	PREDICTED: patatin-T5-like [Vitis vinifera]	2.32586e-177
3	Pbr008735.1	hydrolase, putative [Ricinus communis]	0
3	Pbr008748.1	putative MYB transcription factor [Rosa rugosa]	7.67233e-77
3	Pbr008753.1	ATP binding protein, putative [Ricinus communis]	2.54078e-157
3	Pbr008758.1	PREDICTED: putative lipase YDR444W-like [Glycine max]	1.7766e-69
3	Pbr008761.1	phosphofructokinase, putative [Ricinus communis]	0
3	Pbr008846.1	unknown [Medicago truncatula]	1.00224e-94
3	Pbr008924.1	sulfate/bicarbonate/oxalate exchanger and transporter sat-1 [Populus trichocarpa]	0
3	Pbr008954.1	conserved hypothetical protein [Ricinus communis]	3.41434e-114
3	Pbr008958.1	PREDICTED: pre-mRNA-splicing factor 18-like [Vitis vinifera]	3.48184e-160
3	Pbr009049.1	unnamed protein product [Vitis vinifera]	0
3	Pbr009061.1	PREDICTED: E3 ubiquitin protein ligase DRIP2 [Vitis vinifera]	5.43536e-156
3	Pbr009063.1	Glycosyltransferase QUASIMODO1, putative [Ricinus communis]	0
3	Pbr009074.1	unnamed protein product [Vitis vinifera]	6.67467e-50
3	Pbr009128.1	PREDICTED: AT-rich interactive domain-containing protein 1-like [Vitis vinifera]	6.02076e-129
3	Pbr009160.1	PREDICTED: probable LRR receptor-like serine/threonine-protein kinase At4g36180-like [Vitis vinifera]	2.96988e-153
3	Pbr009162.1	PREDICTED: receptor-like protein 12-like [Vitis vinifera]	6.45374e-175
3	Pbr009166.1	PREDICTED: LRR receptor-like serine/threonine-protein kinase GSO1-like [Vitis vinifera]	7.61123e-165
3	Pbr009258.1	PREDICTED: uncharacterized protein LOC100802638 [Glycine max]	0
3	Pbr009262.1	unnamed protein product [Vitis vinifera]	2.27815e-74
3	Pbr009275.1	Cation transport protein chaC, putative [Ricinus communis]	2.60789e-108
3	Pbr009373.1	endo-1,3-beta-glucanase [Pyrus pyrifolia]	0
3	Pbr009375.1	PREDICTED: uncharacterized protein LOC100251328 [Vitis vinifera]	2.31494e-77
3	Pbr009396.1	PREDICTED: E3 ubiquitin-protein ligase RING1-like [Glycine max]	9.23974e-102
3	Pbr009402.1	kinase, putative [Ricinus communis]	1.05653e-65
3	Pbr009407.1	Prenylated Rab acceptor protein, putative [Ricinus communis]	8.00818e-13
3	Pbr009471.1	PREDICTED: probable sugar phosphate/phosphate translocator At3g11320-like [Glycine max]	3.45792e-161
3	Pbr009479.1	coronatine insensitive 1 [Vitis vinifera]	0
3	Pbr009491.1	plasma membrane intrinsic protein [Malus hupehensis]	2.85191e-162
3	Pbr009495.1	conserved hypothetical protein [Ricinus communis]	0
3	Pbr009501.1	anthranilate synthase alpha 1 [Camptotheca acuminata]	0
3	Pbr009521.1	PREDICTED: uncharacterized protein LOC100795655 [Glycine max]	6.75685e-78
3	Pbr009527.1	predicted protein [Populus trichocarpa]	0
3	Pbr009546.1	pentatricopeptide repeat-containing protein, putative [Ricinus communis]	2.84023e-95
3	Pbr009561.1	Multiple inositol polyphosphate phosphatase 1 precursor, putative [Ricinus communis]	0
3	Pbr009571.1	dehydration-responsive element-binding protein (DREB2), partial [Malus x domestica]	0
3	Pbr009654.1	transcription factor hy5, putative [Ricinus communis]	1.77406e-142
3	Pbr009671.1	predicted protein [Populus trichocarpa]	1.03826e-38
3	Pbr009672.1	predicted protein [Populus trichocarpa]	1.83774e-43
3	Pbr009686.1	gd2b, putative [Ricinus communis]	0
3	Pbr009690.1	Protein kinase APK1B, chloroplast precursor, putative [Ricinus communis]	0
3	Pbr009697.1	PREDICTED: glycerol-3-phosphate dehydrogenase [NAD(P)+] [Vitis vinifera]	0
3	Pbr009698.1	Cytokinin dehydrogenase, putative [Ricinus communis]	2.00187e-162
3	Pbr009750.1	hypothetical protein VITISV_035465 [Vitis vinifera]	3.95574e-143
3	Pbr009798.1	hypothetical protein VITISV_035465 [Vitis vinifera]	0
3	Pbr009835.1	predicted protein [Populus trichocarpa]	7.31568e-52
3	Pbr009882.1	predicted protein [Populus trichocarpa]	8.77788e-100
3	Pbr009902.1	PREDICTED: glutamyl-tRNA reductase 1, chloroplastic [Vitis vinifera]	0
3	Pbr009957.1	PREDICTED: uncharacterized protein LOC100264735 [Vitis vinifera]	0
3	Pbr009970.1	conserved hypothetical protein [Ricinus communis]	0
3	Pbr009985.1	cytochrome P450 monooxygenase CYP72A59 [Medicago truncatula]	1.13738e-174
3	Pbr010057.1	predicted protein [Populus trichocarpa]	4.07619e-124
3	Pbr010079.1	predicted protein [Populus trichocarpa]	7.12682e-88
3	Pbr010123.1	malate transporter [Malus x domestica]	2.92194e-157
3	Pbr010157.1	JHL07K02.2 [Jatropha curcas]	0
3	Pbr010161.1	calnexin, putative [Ricinus communis]	0
3	Pbr010162.1	predicted protein [Populus trichocarpa]	0
3	Pbr010230.1	PREDICTED: pre-mRNA-splicing factor ATP-dependent RNA helicase PRP16-like [Glycine max]	0
3	Pbr010235.1	PREDICTED: LRR receptor-like serine/threonine-protein kinase FLS2-like [Vitis vinifera]	0
3	Pbr010240.2	predicted protein [Populus trichocarpa]	0
3	Pbr010248.1	conserved hypothetical protein [Ricinus communis]	2.88015e-30
3	Pbr010324.1	syntaxin, putative [Ricinus communis]	3.13666e-114
3	Pbr010325.1	syntaxin, putative [Ricinus communis]	6.33039e-108
3	Pbr010331.1	PREDICTED: E3 ubiquitin-protein ligase PUB23-like [Vitis vinifera]	4.25318e-155
3	Pbr010332.1	predicted protein [Populus trichocarpa]	5.68697e-152
3	Pbr010355.1	PREDICTED: uncharacterized protein LOC100258714 [Vitis vinifera]	9.59979e-31
3	Pbr010371.1	PREDICTED: probable CCR4-associated factor 1 homolog 11-like [Glycine max]	2.58792e-120
3	Pbr010425.2	PREDICTED: probable CCR4-associated factor 1 homolog 11-like [Glycine max]	4.10128e-113
3	Pbr010503.2	predicted protein [Populus trichocarpa]	1.87e-105
3	Pbr010513.1	PREDICTED: histidine decarboxylase-like [Vitis vinifera]	0
3	Pbr010545.1	AMP-activated protein kinase, gamma regulatory subunit, putative [Ricinus communis]	1.29127e-159
3	Pbr010550.1	predicted protein [Populus trichocarpa]	0
3	Pbr010569.1	predicted protein [Populus trichocarpa]	0
3	Pbr010582.1	PREDICTED: auxin response factor 2 [Vitis vinifera]	0
3	Pbr010588.1	PREDICTED: uncharacterized protein LOC100267909 [Vitis vinifera]	0
3	Pbr010600.1	PREDICTED: uncharacterized protein At1g15400 [Vitis vinifera]	2.76527e-25
3	Pbr010605.1	conserved hypothetical protein [Ricinus communis]	2.62968e-68
3	Pbr010608.1	hypothetical protein VITISV_011672 [Vitis vinifera]	4.8084e-169
3	Pbr010642.1	predicted protein [Populus trichocarpa]	2.85095e-38
3	Pbr010645.1	grr1, plant, putative [Ricinus communis]	0
3	Pbr010661.1	Blue copper protein [Medicago truncatula]	2.92431e-32
3	Pbr010662.1	hypothetical protein VITISV_018635 [Vitis vinifera]	1.89726e-32
3	Pbr010667.1	PREDICTED: probable clathrin assembly protein At4g32285-like isoform 1 [Vitis vinifera]	0
3	Pbr010669.2	PREDICTED: topless-related protein 4-like isoform 1 [Vitis vinifera]	0
3	Pbr010684.1	predicted protein [Populus trichocarpa]	0
3	Pbr010685.1	unknown [Populus trichocarpa]	8.68224e-78
3	Pbr010686.1	Protein kinase APK1A, chloroplast precursor, putative [Ricinus communis]	1.58125e-96
3	Pbr010687.2	PREDICTED: DNL-type zinc finger protein-like [Glycine max]	2.70349e-48
3	Pbr010692.1	PREDICTED: uncharacterized protein LOC100820379 [Glycine max]	4.75148e-83
3	Pbr010695.1	PREDICTED: thioredoxin-like 3-2, chloroplastic-like [Vitis vinifera]	9.38664e-43
3	Pbr010716.2	predicted protein [Populus trichocarpa]	5.81311e-104
3	Pbr010810.1	ubiquitin conjugating enzyme [Elaeis guineensis]	9.33957e-85
3	Pbr010830.1	ATP binding protein, putative [Ricinus communis]	0
3	Pbr010832.1	hypothetical protein MTR_1g099550 [Medicago truncatula]	7.77942e-51
3	Pbr010839.1	unknown [Medicago truncatula]	6.80459e-80
3	Pbr010855.1	predicted protein [Populus trichocarpa]	1.93459e-120
3	Pbr010864.1	SCL domain class transcription factor [Malus x domestica]	0
3	Pbr010904.1	PREDICTED: NF-X1-type zinc finger protein NFXL2 [Vitis vinifera]	0
3	Pbr010905.1	PREDICTED: putative serine/threonine-protein kinase-like protein CCR3-like [Vitis vinifera]	0
3	Pbr010910.1	predicted protein [Populus trichocarpa]	4.54627e-158
3	Pbr010911.1	receptor-kinase, putative [Ricinus communis]	0
3	Pbr010914.1	chloroplast omega-3 desaturase [Malus x domestica]	0
3	Pbr010949.1	dehydration-responsive element-binding protein (DREB2), partial [Malus x domestica]	5.52691e-166
3	Pbr010975.1	PREDICTED: peroxidase 4 [Vitis vinifera]	4.87322e-140
3	Pbr011014.1	predicted protein [Populus trichocarpa]	7.94876e-48
3	Pbr011044.1	receptor protein kinase, putative [Ricinus communis]	0
3	Pbr011066.1	PREDICTED: casein kinase I isoform delta-like [Glycine max]	0
3	Pbr011075.1	Adaptin ear-binding coat-associated protein, putative [Ricinus communis]	1.03566e-110
3	Pbr011095.1	putative MYB transcription factor [Rosa rugosa]	5.89843e-87
3	Pbr011102.1	AP2/ERF domain-containing transcription factor [Populus trichocarpa]	5.49024e-52
3	Pbr011110.2	predicted protein [Populus trichocarpa]	0
3	Pbr011143.1	WD-repeat protein, putative [Ricinus communis]	0
3	Pbr011145.1	AP2 domain class transcription factor [Malus x domestica]	6.66642e-133
3	Pbr011174.1	conserved hypothetical protein [Ricinus communis]	4.74542e-73
3	Pbr011328.1	anthranilate synthase alpha 1 [Camptotheca acuminata]	0
3	Pbr011333.1	conserved hypothetical protein [Ricinus communis]	0
3	Pbr011352.1	PREDICTED: laccase-4-like [Glycine max]	0
3	Pbr011360.1	PREDICTED: probable sugar phosphate/phosphate translocator At3g11320-like [Glycine max]	1.18847e-161
3	Pbr011364.2	proline transporter [Populus trichocarpa]	0
3	Pbr011420.1	Thioredoxin II, putative [Ricinus communis]	6.12563e-98
3	Pbr011421.1	expansin 2, partial [Eriobotrya japonica]	3.34988e-118
3	Pbr011434.1	predicted protein [Populus trichocarpa]	0
3	Pbr011490.1	PREDICTED: momilactone A synthase [Vitis vinifera]	3.27301e-93
3	Pbr011500.1	PREDICTED: calcium-dependent protein kinase 10-like [Glycine max]	0
3	Pbr011516.1	galactosyltransferase, putative [Ricinus communis]	0
3	Pbr011526.1	unnamed protein product [Vitis vinifera]	1.65489e-127
3	Pbr011537.1	PREDICTED: microtubule-associated protein TORTIFOLIA1-like [Vitis vinifera]	1.57905e-113
3	Pbr011539.1	EDS1-like protein [Nicotiana benthamiana]	6.77355e-158
3	Pbr011544.2	WRKY domain class transcription factor [Malus x domestica]	0
3	Pbr011546.1	cytochrome P450 [Populus trichocarpa]	1.00225e-173
3	Pbr011566.1	PREDICTED: UDP-glycosyltransferase 87A2-like [Vitis vinifera]	4.67661e-159
3	Pbr011579.1	PREDICTED: UDP-glycosyltransferase 87A2-like [Vitis vinifera]	3.35666e-109
3	Pbr011580.1	PREDICTED: UDP-glycosyltransferase 87A1-like [Glycine max]	2.46065e-26
3	Pbr011603.1	PREDICTED: uncharacterized protein At5g39865 [Vitis vinifera]	3.89104e-77
3	Pbr011634.1	mitogen-activated protein kinase kinase kinase 14 [Arabidopsis thaliana]	2.99269e-107
3	Pbr011709.1	RING-H2 finger protein ATL3J, putative [Ricinus communis]	1.33001e-34
3	Pbr011724.1	adventitious rooting related oxygenase [Malus x domestica]	2.23616e-168
3	Pbr011725.1	serine-threonine protein kinase, plant-type, putative [Ricinus communis]	0
3	Pbr011738.2	predicted protein [Populus trichocarpa]	0
3	Pbr011744.1	HD domain class transcription factor [Malus x domestica]	3.9774e-103
3	Pbr011750.1	auxin hydrogen symporter [Malus x domestica]	5.8697e-174
3	Pbr011756.1	amino acid transporter, putative [Ricinus communis]	5.37991e-180
3	Pbr011762.1	conserved hypothetical protein [Ricinus communis]	0
3	Pbr011884.1	syringolide-induced protein B13-1-1 [Glycine max]	0
3	Pbr011903.3	unnamed protein product [Vitis vinifera]	1.54984e-166
3	Pbr011906.1	predicted protein [Populus trichocarpa]	2.5105e-131
3	Pbr011911.1	predicted protein [Populus trichocarpa]	3.06888e-129
3	Pbr011943.1	mitochondrial alternative oxidase 2 [Cucumis sativus]	2.21639e-138
3	Pbr011973.1	predicted protein [Populus trichocarpa]	0
3	Pbr012000.1	major allergen Mal d 1.03B [Malus x domestica]	4.49039e-84
3	Pbr012002.1	Mal d 1.06C05 [Malus x domestica]	4.3493e-79
3	Pbr012003.1	major allergen Mal d 1.03C [Malus x domestica]	9.66678e-87
3	Pbr012006.1	Mal d 1.06C05 [Malus x domestica]	3.93378e-80
3	Pbr012011.1	PREDICTED: pathogenesis-related protein STH-2 [Vitis vinifera]	9.3692e-66
3	Pbr012021.1	PREDICTED: phospholipase D p1-like [Vitis vinifera]	0
3	Pbr012023.1	unnamed protein product [Vitis vinifera]	4.97725e-17
3	Pbr012025.1	PREDICTED: uncharacterized protein LOC100255130 [Vitis vinifera]	2.16932e-127
3	Pbr012084.1	conserved hypothetical protein [Ricinus communis]	2.26062e-59
3	Pbr012087.1	PREDICTED: uncharacterized protein LOC100264607 isoform 1 [Vitis vinifera]	0
3	Pbr012092.1	Serine/threonine-protein kinase PBS1, putative [Ricinus communis]	5.35927e-169
3	Pbr012098.1	predicted protein [Populus trichocarpa]	2.17708e-71
3	Pbr012103.1	uncharacterized protein LOC100787821 [Glycine max]	8.79168e-85
3	Pbr012107.1	predicted protein [Populus trichocarpa]	1.67532e-89
3	Pbr012113.1	predicted protein [Populus trichocarpa]	4.12517e-13
3	Pbr012116.1	conserved hypothetical protein [Ricinus communis]	3.63603e-40
3	Pbr012118.1	predicted protein [Populus trichocarpa]	8.71678e-31
3	Pbr012125.1	circadian clock-associated FKF1 [Glycine max]	0
3	Pbr012136.1	HSF domain class transcription factor [Malus x domestica]	0
3	Pbr012148.1	PREDICTED: U-box domain-containing protein 21-like [Vitis vinifera]	3.39464e-161
3	Pbr012158.1	PREDICTED: uncharacterized protein LOC100252594 [Vitis vinifera]	0
3	Pbr012173.1	unknown [Fragaria x ananassa]	3.07521e-136
3	Pbr012209.1	predicted protein [Populus trichocarpa]	8.21212e-176
3	Pbr012210.1	predicted protein [Populus trichocarpa]	0
3	Pbr012230.1	integral membrane single C2 domain protein [Populus trichocarpa]	0
3	Pbr012231.1	PREDICTED: delta(24)-sterol reductase-like [Vitis vinifera]	0
3	Pbr012233.2	PREDICTED: probable S-acyltransferase At3g18620-like [Vitis vinifera]	2.42347e-53
3	Pbr012245.1	PREDICTED: uncharacterized protein LOC100250730 [Vitis vinifera]	2.8147e-96
3	Pbr012310.1	putative MYB transcription factor [Rosa rugosa]	1.68044e-74
3	Pbr012315.1	PREDICTED: uncharacterized protein LOC100243808 [Vitis vinifera]	4.99653e-66
3	Pbr012330.1	hydrolase, putative [Ricinus communis]	0
3	Pbr012339.1	patatin-like protein [Gossypium hirsutum]	5.07777e-156
3	Pbr012356.2	unnamed protein product [Vitis vinifera]	7.5902e-151
3	Pbr012357.1	MYB transcription factor [Malus x domestica]	1.77593e-157
3	Pbr012365.1	Sialin, putative [Ricinus communis]	0
3	Pbr012366.1	PREDICTED: uncharacterized protein LOC100818649 [Glycine max]	1.75453e-43
3	Pbr012454.1	predicted protein [Populus trichocarpa]	2.15173e-126
3	Pbr012455.1	kif4, putative [Ricinus communis]	0
3	Pbr012485.1	PREDICTED: lysine histidine transporter 1 [Vitis vinifera]	5.67141e-160
3	Pbr012645.2	PREDICTED: probable polyamine oxidase 4-like [Glycine max]	0
3	Pbr012658.1	hypothetical protein OsJ_16604 [Oryza sativa Japonica Group]	2.7892e-143
3	Pbr012684.1	AP2D domain class transcription factor [Malus x domestica]	4.5587e-134
3	Pbr012780.1	CXE carboxylesterase [Malus pumila]	0
3	Pbr012846.1	HSF domain class transcription factor [Malus x domestica]	0
3	Pbr012902.1	PREDICTED: calcium-transporting ATPase 12, plasma membrane-type-like [Vitis vinifera]	0
3	Pbr013024.1	hypothetical protein OsI_37152 [Oryza sativa Indica Group]	0
3	Pbr013046.1	PREDICTED: probable LRR receptor-like serine/threonine-protein kinase At5g45840-like [Vitis vinifera]	3.62755e-161
3	Pbr013059.1	PREDICTED: uncharacterized protein LOC100819953 [Glycine max]	2.08426e-55
3	Pbr013062.1	hypothetical protein VITISV_026576 [Vitis vinifera]	5.71825e-63
3	Pbr013092.1	WRKY domain class transcription factor [Malus x domestica]	0
3	Pbr013097.1	PREDICTED: uncharacterized protein LOC100255378 [Vitis vinifera]	0
3	Pbr013098.1	Prenylated Rab acceptor protein, putative [Ricinus communis]	1.99054e-46
3	Pbr013107.1	mitochondrial carrier protein, putative [Ricinus communis]	4.18551e-139
3	Pbr013131.1	PREDICTED: uncharacterized protein LOC100244907 [Vitis vinifera]	7.89937e-59
3	Pbr013136.1	transcription factor, putative [Ricinus communis]	0
3	Pbr013149.1	PREDICTED: pathogenesis-related genes transcriptional activator PTI6 [Vitis vinifera]	4.76673e-40
3	Pbr013177.1	PREDICTED: cytochrome P450 734A1-like [Glycine max]	0
3	Pbr013219.1	unnamed protein product [Vitis vinifera]	2.38148e-30
3	Pbr013231.1	ATP-binding cassette transporter, putative [Ricinus communis]	0
3	Pbr013236.1	PREDICTED: protein IDA-LIKE 1-like [Glycine max]	1.20044e-12
3	Pbr013257.1	PREDICTED: allene oxide cyclase 4, chloroplastic [Vitis vinifera]	3.34268e-89
3	Pbr013259.1	predicted protein [Populus trichocarpa]	4.47173e-95
3	Pbr013275.3	predicted protein [Populus trichocarpa]	2.34652e-92
3	Pbr013278.1	PREDICTED: uncharacterized protein LOC100242253 [Vitis vinifera]	0
3	Pbr013285.1	PREDICTED: uncharacterized protein LOC100268142 [Vitis vinifera]	1.0641e-46
3	Pbr013293.1	homocysteine s-methytransferase, partial [Malus x domestica]	1.00441e-177
3	Pbr013309.1	hypothetical protein VITISV_000273 [Vitis vinifera]	5.92578e-33
3	Pbr013310.1	PREDICTED: uncharacterized protein LOC100244058 [Vitis vinifera]	3.5769e-22
3	Pbr013317.1	mannose-6-phosphate isomerase, putative [Ricinus communis]	6.39094e-144
3	Pbr013327.1	PREDICTED: uncharacterized protein LOC100810724 [Glycine max]	2.45725e-131
3	Pbr013336.1	PREDICTED: probable protein phosphatase 2C 15 [Vitis vinifera]	0
3	Pbr013368.1	kinase, putative [Ricinus communis]	9.21634e-41
3	Pbr013369.1	PREDICTED: E3 ubiquitin-protein ligase RHA2A-like [Vitis vinifera]	8.61265e-26
3	Pbr013385.1	PREDICTED: histone chaperone ASF1B [Vitis vinifera]	9.72515e-89
3	Pbr013398.1	predicted protein [Populus trichocarpa]	0
3	Pbr013401.1	predicted protein [Populus trichocarpa]	2.03998e-32
3	Pbr013402.1	unnamed protein product [Vitis vinifera]	6.59164e-29
3	Pbr013403.1	hypothetical protein VITISV_024715 [Vitis vinifera]	4.55245e-31
3	Pbr013406.1	predicted protein [Populus trichocarpa]	1.54768e-117
3	Pbr013510.1	caffeic acid O-methyltransferase [Malus x domestica]	0
3	Pbr013514.1	WD40 protein [Pyrus pyrifolia]	0
3	Pbr013516.2	hypothetical protein MTR_3g092810 [Medicago truncatula]	4.00906e-74
3	Pbr013523.1	PREDICTED: uncharacterized protein LOC100799585 [Glycine max]	2.81534e-124
3	Pbr013530.1	serine/threonine protein kinase [Rosa rugosa]	0
3	Pbr013558.1	importin beta-1, putative [Ricinus communis]	0
3	Pbr013564.1	PREDICTED: putative aminoacrylate hydrolase RutD [Vitis vinifera]	7.33024e-160
3	Pbr013576.1	nodule-enhanced protein phosphatase type 2C [Lotus japonicus]	3.4156e-78
3	Pbr013601.1	PREDICTED: PP2A regulatory subunit TAP46 [Vitis vinifera]	1.37138e-145
3	Pbr013608.1	predicted protein [Populus trichocarpa]	1.2839e-68
3	Pbr013623.1	WRKY transcription factor 27 [(Populus tomentosa x P. bolleana) x P. tomentosa]	5.20445e-87
3	Pbr013630.1	PREDICTED: plastid division protein PDV1-like [Vitis vinifera]	1.86414e-87
3	Pbr013631.1	AP2 domain class transcription factor [Malus x domestica]	1.60021e-147
3	Pbr013656.1	PREDICTED: protein LURP-one-related 8 [Vitis vinifera]	1.11528e-76
3	Pbr013669.1	Ca2+-binding protein [Citrus sinensis]	2.13679e-58
3	Pbr013674.1	auxin efflux carrier component, auxin transport protein [Populus trichocarpa]	5.10769e-175
3	Pbr013682.1	unknown [Populus trichocarpa]	1.01635e-101
3	Pbr013683.1	metal ion transporter, putative [Ricinus communis]	0
3	Pbr013728.1	predicted protein [Populus trichocarpa]	0
3	Pbr013805.1	predicted protein [Populus trichocarpa]	0
3	Pbr013826.1	unnamed protein product [Vitis vinifera]	7.0998e-71
3	Pbr013850.1	unknown [Glycine max]	1.51302e-99
3	Pbr013874.1	PREDICTED: uncharacterized protein LOC100260856 [Vitis vinifera]	9.04963e-54
3	Pbr013910.1	PREDICTED: uncharacterized protein LOC100789966 [Glycine max]	1.44222e-34
3	Pbr013911.1	PREDICTED: pentatricopeptide repeat-containing protein At2g22410, mitochondrial-like [Vitis vinifera]	0
3	Pbr013912.1	sorbitol dehydrogenase [Malus x domestica]	0
3	Pbr013915.1	NAD-dependent sorbitol dehydrogenase 2 [Malus x domestica]	0
3	Pbr013933.1	predicted protein [Populus trichocarpa]	0
3	Pbr013965.1	PREDICTED: E3 ubiquitin-protein ligase COP1-like [Vitis vinifera]	2.098e-138
3	Pbr013974.1	predicted protein [Populus trichocarpa]	0
3	Pbr014005.2	PREDICTED: 3-oxoacyl-[acyl-carrier-protein] reductase FabG-like [Glycine max]	1.92541e-71
3	Pbr014084.1	PREDICTED: uncharacterized protein LOC100249023 [Vitis vinifera]	0
3	Pbr014099.1	Protein cbxX, chromosomal, putative [Ricinus communis]	0
3	Pbr014107.1	HSF domain class transcription factor [Malus x domestica]	5.36644e-143
3	Pbr014108.1	kif4, putative [Ricinus communis]	0
3	Pbr014110.1	PREDICTED: LOW QUALITY PROTEIN: putative serine/threonine-protein kinase receptor-like [Vitis vinifera]	0
3	Pbr014132.1	serine-threonine protein kinase, putative [Ricinus communis]	0
3	Pbr014179.1	predicted protein [Populus trichocarpa]	0
3	Pbr014289.1	PREDICTED: probable polyol transporter 6 [Vitis vinifera]	0
3	Pbr014307.1	conserved hypothetical protein [Ricinus communis]	8.72928e-32
3	Pbr014360.1	PREDICTED: D-inositol-3-phosphate glycosyltransferase-like [Glycine max]	0
3	Pbr014369.1	PREDICTED: probable calcium-binding protein CML27-like isoform 1 [Glycine max]	1.49067e-46
3	Pbr014433.1	PREDICTED: LRR receptor-like serine/threonine-protein kinase FLS2-like [Vitis vinifera]	0
3	Pbr014439.4	predicted protein [Populus trichocarpa]	0
3	Pbr014460.1	lysine/histidine transporter [Populus trichocarpa]	0
3	Pbr014461.1	PREDICTED: lysine histidine transporter 1-like [Glycine max]	0
3	Pbr014475.1	PREDICTED: probable carboxylesterase 11-like isoform 1 [Vitis vinifera]	9.99286e-162
3	Pbr014506.1	PREDICTED: E3 ubiquitin-protein ligase RGLG2-like [Glycine max]	2.59063e-175
3	Pbr014535.1	predicted protein [Populus trichocarpa]	4.18386e-152
3	Pbr014538.1	predicted protein [Populus trichocarpa]	0
3	Pbr014567.1	predicted protein [Populus trichocarpa]	2.19557e-110
3	Pbr014595.1	PREDICTED: protein LURP-one-related 15 [Vitis vinifera]	3.20478e-73
3	Pbr014617.1	predicted protein [Populus trichocarpa]	0
3	Pbr014632.1	RecName: Full=Non-specific lipid-transfer protein; Short=LTP; AltName: Allergen=Mal d 3; Flags: Precursor	5.72596e-47
3	Pbr014638.1	PREDICTED: probable receptor-like protein kinase At5g15080-like [Glycine max]	0
3	Pbr014639.1	ABI3L domain class transcription factor [Malus x domestica]	0
3	Pbr014657.1	PREDICTED: ATP sulfurylase 1, chloroplastic [Vitis vinifera]	0
3	Pbr014715.1	serine-threonine protein kinase, plant-type, putative [Ricinus communis]	0
3	Pbr014845.1	conserved hypothetical protein [Ricinus communis]	1.88171e-36
3	Pbr014853.2	PREDICTED: alanyl-tRNA editing protein AlaX-L-like [Vitis vinifera]	1.33447e-88
3	Pbr014867.1	PREDICTED: uncharacterized protein LOC100240940 [Vitis vinifera]	0
3	Pbr014871.1	unknown [Medicago truncatula]	1.33997e-11
3	Pbr014986.1	PREDICTED: probable protein phosphatase 2C 13-like [Glycine max]	4.27727e-126
3	Pbr014994.1	putative MYB transcription factor [Rosa rugosa]	2.22506e-101
3	Pbr014995.1	alkaline/neutral invertase C [Prunus persica]	0
3	Pbr015000.1	predicted protein [Populus trichocarpa]	7.14426e-33
3	Pbr015001.1	predicted protein [Populus trichocarpa]	4.1249e-111
3	Pbr015019.1	WRKY domain class transcription factor [Malus x domestica]	3.84815e-158
3	Pbr015024.1	predicted protein [Populus trichocarpa]	1.13631e-49
3	Pbr015038.1	ATP citrate lyase alpha subunit [Glycyrrhiza uralensis]	0
3	Pbr015055.1	conserved hypothetical protein [Ricinus communis]	3.62685e-09
3	Pbr015058.1	PREDICTED: uncharacterized protein LOC100258654 [Vitis vinifera]	0
3	Pbr015069.1	predicted protein [Populus trichocarpa]	2.53395e-64
3	Pbr015075.1	PREDICTED: uncharacterized protein LOC100818930 [Glycine max]	0
3	Pbr015115.1	predicted protein [Populus trichocarpa]	5.73953e-139
3	Pbr015119.3	basic-leucine zipper [Humulus lupulus]	3.66917e-34
3	Pbr015253.1	conserved hypothetical protein [Ricinus communis]	6.90897e-39
3	Pbr015260.1	PREDICTED: mitochondrial import inner membrane translocase subunit tim23-like [Glycine max]	1.39263e-60
3	Pbr015303.1	hypothetical protein VITISV_038872 [Vitis vinifera]	8.73825e-178
3	Pbr015314.1	predicted protein [Populus trichocarpa]	9.87259e-31
3	Pbr015335.1	RecName: Full=V-type proton ATPase 16 kDa proteolipid subunit; Short=V-ATPase 16 kDa proteolipid subunit; AltName: Full=Vacuolar proton pump 16 kDa proteolipid subunit	9.80751e-23
3	Pbr015363.1	NAC domain protein, IPR003441 [Populus trichocarpa]	4.61404e-61
3	Pbr015364.1	NAC domain protein, IPR003441 [Populus trichocarpa]	1.09135e-62
3	Pbr015412.1	hairpin-inducing protein [Casuarina glauca]	4.17475e-77
3	Pbr015463.1	predicted protein [Populus trichocarpa]	0
3	Pbr015469.1	predicted protein [Populus trichocarpa]	1.96049e-15
3	Pbr015478.1	hypothetical protein VITISV_002973 [Vitis vinifera]	0
3	Pbr015526.2	ceramide glucosyltransferase [Gossypium arboreum]	0
3	Pbr015532.1	PREDICTED: receptor-like protein kinase HSL1-like [Vitis vinifera]	0
3	Pbr015550.1	PREDICTED: nudix hydrolase 8-like [Vitis vinifera]	3.08261e-120
3	Pbr015573.2	Phospholipase A23 [Ricinus communis]	1.68974e-50
3	Pbr015578.1	PREDICTED: uncharacterized protein LOC100782313 [Glycine max]	1.0055e-108
3	Pbr015609.1	unknown [Arabidopsis thaliana]	3.02485e-29
3	Pbr015617.1	cytokinin oxidase [Populus trichocarpa]	4.6363e-152
3	Pbr015624.1	PREDICTED: putative transcription factor bHLH041 [Vitis vinifera]	9.66427e-109
3	Pbr015637.2	predicted protein [Populus trichocarpa]	3.09176e-94
3	Pbr015650.1	ubiquitin-protein ligase, putative [Ricinus communis]	6.85212e-91
3	Pbr015697.1	AP2D domain class transcription factor [Malus x domestica]	5.59722e-139
3	Pbr015706.1	unnamed protein product [Vitis vinifera]	0
3	Pbr015818.1	uncharacterized protein LOC100804188 [Glycine max]	8.15434e-19
3	Pbr015906.1	amino acid binding protein, putative [Ricinus communis]	0
3	Pbr015930.1	predicted protein [Populus trichocarpa]	0
3	Pbr015931.1	Prenylated Rab acceptor protein, putative [Ricinus communis]	1.30317e-51
3	Pbr015951.1	unknown [Lotus japonicus]	1.60061e-65
3	Pbr015952.1	unknown [Glycine max]	2.73976e-70
3	Pbr015956.1	RING finger protein 113A, putative [Ricinus communis]	1.59945e-124
3	Pbr015975.1	PREDICTED: CBL-interacting serine/threonine-protein kinase 14 isoform 1 [Vitis vinifera]	0
3	Pbr015977.1	PREDICTED: cytochrome P450 716B2-like [Glycine max]	0
3	Pbr016011.2	PREDICTED: GRAM domain-containing protein 1A [Vitis vinifera]	1.36177e-175
3	Pbr016044.1	heat shock protein binding protein, putative [Ricinus communis]	0
3	Pbr016049.2	dehydration-responsive element-binding protein (DREB6), partial [Malus x domestica]	1.9394e-145
3	Pbr016050.1	predicted protein [Populus trichocarpa]	0
3	Pbr016080.1	predicted protein [Populus trichocarpa]	0
3	Pbr016096.1	trehalose-6-phosphate synthase, putative [Ricinus communis]	0
3	Pbr016099.1	PREDICTED: uncharacterized protein LOC100246308 [Vitis vinifera]	2.09512e-17
3	Pbr016101.1	protein with unknown function [Ricinus communis]	5.74312e-110
3	Pbr016105.1	predicted protein [Populus trichocarpa]	2.32201e-48
3	Pbr016111.2	PREDICTED: uncharacterized protein LOC100776373 [Glycine max]	1.01588e-67
3	Pbr016177.1	cleavage and polyadenylation specificity factor, putative [Ricinus communis]	1.17039e-79
3	Pbr016185.1	ethylene response factor ERF2 [Eriobotrya japonica]	3.54208e-79
3	Pbr016202.1	PREDICTED: MLO-like protein 6-like [Vitis vinifera]	1.95118e-171
3	Pbr016203.1	PREDICTED: glutaredoxin-C9-like [Vitis vinifera]	1.16016e-31
3	Pbr016221.1	predicted protein [Populus trichocarpa]	0
3	Pbr016222.1	AP2 domain class transcription factor [Malus x domestica]	1.76729e-74
3	Pbr016250.1	protein-tyrosine kinase, putative [Ricinus communis]	0
3	Pbr016256.1	lipoxygenase 1 [Prunus persica]	0
3	Pbr016260.1	predicted protein [Populus trichocarpa]	1.11404e-58
3	Pbr016291.1	hypothetical protein RCOM_1506010 [Ricinus communis]	4.48814e-145
3	Pbr016294.2	predicted protein [Populus trichocarpa]	2.79687e-176
3	Pbr016300.1	xyloglucan endotransglucosylase/hydrolase 4 [Rosa x borboniana]	1.235e-145
3	Pbr016309.2	PREDICTED: uncharacterized protein LOC100266131 [Vitis vinifera]	0
3	Pbr016319.2	PREDICTED: protein vip1 [Vitis vinifera]	8.27584e-113
3	Pbr016329.1	NBS-LRR type disease resistance protein [Malus x domestica]	0
3	Pbr016354.1	PREDICTED: probable flavin-containing monooxygenase 1 [Vitis vinifera]	0
3	Pbr016360.1	CYC7 [Rosa hybrid cultivar]	5.94027e-166
3	Pbr016361.1	predicted protein [Populus trichocarpa]	0
3	Pbr016376.1	PREDICTED: uncharacterized protein LOC100245230 [Vitis vinifera]	0
3	Pbr016377.2	PREDICTED: ser/Thr-rich protein T10 in DGCR region-like [Vitis vinifera]	9.705e-94
3	Pbr016379.1	PREDICTED: uncharacterized protein LOC100794495 [Glycine max]	0
3	Pbr016380.1	putative TIR-NBS-LRR-AAA+ATPase [Cucumis sativus]	1.72262e-95
3	Pbr016490.1	Xyloglucan galactosyltransferase KATAMARI1, putative [Ricinus communis]	4.78812e-159
3	Pbr016505.1	UDP-glucose:flavonoid 7-O-glucosyltransferase [Malus x domestica]	0
3	Pbr016528.1	protein transport protein sec23, putative [Ricinus communis]	0
3	Pbr016545.1	PREDICTED: protein translation factor SUI1 homolog isoform 2 [Vitis vinifera]	6.74821e-56
3	Pbr016565.1	6-phosphogluconate dehydrogenase, putative [Ricinus communis]	0
3	Pbr016609.1	predicted protein [Populus trichocarpa]	3.0025e-128
3	Pbr016618.1	unnamed protein product [Vitis vinifera]	0
3	Pbr016646.1	BP8 [Betula pendula]	1.08784e-44
3	Pbr016647.1	PREDICTED: putative pentatricopeptide repeat-containing protein At1g26500-like [Glycine max]	0
3	Pbr016655.1	predicted protein [Populus trichocarpa]	1.84561e-130
3	Pbr016669.1	predicted protein [Populus trichocarpa]	5.31145e-70
3	Pbr016733.1	RRNA intron-encoded homing endonuclease [Medicago truncatula]	8.31448e-22
3	Pbr016805.1	PREDICTED: heat stress transcription factor A-3-like [Vitis vinifera]	1.5718e-137
3	Pbr016810.1	unnamed protein product [Vitis vinifera]	1.50788e-90
3	Pbr016811.1	hypothetical protein VITISV_035357 [Vitis vinifera]	0
3	Pbr016814.1	predicted protein [Populus trichocarpa]	3.9911e-130
3	Pbr016841.1	PREDICTED: uncharacterized protein LOC100783311 [Glycine max]	3.1725e-46
3	Pbr016853.1	Peroxidase 44 precursor, putative [Ricinus communis]	4.03132e-94
3	Pbr016884.1	cold acclimation-specific protein [Medicago falcata]	1.69186e-06
3	Pbr016903.1	syntaxin, putative [Ricinus communis]	1.20582e-124
3	Pbr016904.1	predicted protein [Populus trichocarpa]	6.76175e-06
3	Pbr016918.1	predicted protein [Populus trichocarpa]	7.99637e-25
3	Pbr016932.1	NAC domain class transcription factor [Malus x domestica]	0
3	Pbr016944.1	Serine/threonine-protein kinase PBS1, putative [Ricinus communis]	8.5344e-178
3	Pbr016951.1	PREDICTED: uncharacterized protein LOC100795198 [Glycine max]	1.97027e-39
3	Pbr016956.1	Protein cbxX, chromosomal, putative [Ricinus communis]	0
3	Pbr016966.1	uncharacterized protein LOC100808818 [Glycine max]	8.00446e-33
3	Pbr016974.1	PREDICTED: uncharacterized protein LOC100249023 [Vitis vinifera]	0
3	Pbr017012.1	fatty acid elongase [Pistacia chinensis]	0
3	Pbr017022.1	guanylate kinase, putative [Ricinus communis]	6.25115e-168
3	Pbr017074.1	predicted protein [Populus trichocarpa]	0
3	Pbr017243.1	PREDICTED: uncharacterized protein LOC100251398 [Vitis vinifera]	1.49093e-103
3	Pbr017257.2	PREDICTED: minor allergen Alt a 7-like [Vitis vinifera]	4.98295e-25
3	Pbr017275.1	predicted protein [Populus trichocarpa]	7.67196e-142
3	Pbr017297.1	PREDICTED: pathogenesis-related genes transcriptional activator PTI6 [Vitis vinifera]	4.33945e-48
3	Pbr017344.1	hypothetical protein MTR_1g089860 [Medicago truncatula]	0
3	Pbr017352.1	Aspartic proteinase Asp1 precursor, putative [Ricinus communis]	0
3	Pbr017416.1	PREDICTED: uncharacterized protein LOC100793963 [Glycine max]	2.36224e-129
3	Pbr017417.1	predicted protein [Populus trichocarpa]	1.00564e-169
3	Pbr017436.2	PREDICTED: dynein light chain, cytoplasmic-like [Vitis vinifera]	5.15476e-38
3	Pbr017438.1	rnf5, putative [Ricinus communis]	8.19239e-67
3	Pbr017475.3	RecName: Full=Hexose carrier protein HEX6	2.61402e-133
3	Pbr017579.1	farnesyl pyrophosphate synthase [Malus x domestica]	0
3	Pbr017622.1	dopamine beta-monooxygenase, putative [Ricinus communis]	5.18648e-126
3	Pbr017628.1	malate transporter [Malus x domestica]	4.41915e-111
3	Pbr017629.1	malate transporter [Malus x domestica]	1.27063e-119
3	Pbr017658.1	PREDICTED: type I inositol-1,4,5-trisphosphate 5-phosphatase CVP2-like [Vitis vinifera]	4.6415e-170
3	Pbr017677.1	arf gtpase-activating protein, putative [Ricinus communis]	9.15761e-160
3	Pbr017682.1	heat shock protein, putative [Ricinus communis]	0
3	Pbr017730.1	predicted protein [Populus trichocarpa]	0
3	Pbr017734.2	AMP-activated protein kinase, gamma regulatory subunit, putative [Ricinus communis]	5.79625e-160
3	Pbr017787.1	PREDICTED: zinc finger A20 and AN1 domain-containing stress-associated protein 4 isoform 1 [Vitis vinifera]	5.88823e-51
3	Pbr017792.1	predicted protein [Populus trichocarpa]	7.95209e-152
3	Pbr017881.1	hypothetical protein [Jatropha curcas]	1.36857e-08
3	Pbr017883.1	PREDICTED: hypoxia up-regulated protein 1 [Vitis vinifera]	0
3	Pbr017918.1	PREDICTED: F-box protein At2g27310-like [Vitis vinifera]	6.92193e-97
3	Pbr017989.1	PREDICTED: uncharacterized protein LOC100785988 [Glycine max]	1.28875e-22
3	Pbr018022.1	PREDICTED: diacylglycerol kinase iota-like [Glycine max]	0
3	Pbr018024.1	MYB18 [Malus x domestica]	0
3	Pbr018097.1	PREDICTED: LOW QUALITY PROTEIN: protein TRANSPARENT TESTA 12-like [Glycine max]	0
3	Pbr018098.1	PREDICTED: LOW QUALITY PROTEIN: protein TRANSPARENT TESTA 12-like [Glycine max]	9.77781e-32
3	Pbr018101.1	cytosolic aconitase [Pyrus pyrifolia]	0
3	Pbr018190.1	PREDICTED: BTB/POZ domain-containing protein At5g41330-like [Vitis vinifera]	1.68227e-176
3	Pbr018191.1	predicted protein [Populus trichocarpa]	2.93424e-123
3	Pbr018288.2	Amino-acid permease, putative [Medicago truncatula]	0
3	Pbr018300.1	PREDICTED: GTP pyrophosphokinase-like [Vitis vinifera]	0
3	Pbr018304.1	PREDICTED: uncharacterized protein LOC100250152 [Vitis vinifera]	0
3	Pbr018464.1	sorbitol transporter [Malus x domestica]	0
3	Pbr018465.1	sorbitol transporter [Malus x domestica]	0
3	Pbr018494.1	Auxin-induced protein X10A, putative [Ricinus communis]	1.64182e-48
3	Pbr018501.1	threonine dehydratase/deaminase, putative [Ricinus communis]	2.03423e-160
3	Pbr018548.1	predicted protein [Populus trichocarpa]	8.38655e-54
3	Pbr018549.1	RecName: Full=S-adenosylmethionine synthase 2; Short=AdoMet synthase 2; AltName: Full=Methionine adenosyltransferase 2; Short=MAT 2	0
3	Pbr018564.1	late embryogenesis abundant protein D-29 [Cucumis melo subsp. melo]	3.72789e-22
3	Pbr018568.1	PREDICTED: uncharacterized protein LOC100245891 [Vitis vinifera]	2.46479e-22
3	Pbr018580.1	acyl-CoA thioesterase, putative [Ricinus communis]	9.3247e-49
3	Pbr018609.1	PREDICTED: respiratory burst oxidase homolog protein C-like [Vitis vinifera]	0
3	Pbr018611.1	predicted protein [Populus trichocarpa]	3.32454e-79
3	Pbr018614.1	hypothetical protein RCOM_1438750 [Ricinus communis]	1.67403e-43
3	Pbr018623.1	PREDICTED: U-box domain-containing protein 43-like [Vitis vinifera]	0
3	Pbr018625.1	PREDICTED: nudix hydrolase 13, mitochondrial-like [Vitis vinifera]	1.27009e-55
3	Pbr018676.1	SGT1 [Malus hupehensis]	0
3	Pbr018686.1	conserved hypothetical protein [Ricinus communis]	1.96566e-54
3	Pbr018687.1	hypothetical protein MTR_1g099550 [Medicago truncatula]	9.31374e-52
3	Pbr018707.1	pathogenesis related protein 8, partial [Malus x domestica]	5.00693e-25
3	Pbr018714.1	unnamed protein product [Vitis vinifera]	0
3	Pbr018716.1	ubiquitin-conjugating enzyme [Rosa multiflora]	1.59309e-84
3	Pbr018718.1	PREDICTED: plastid division protein PDV1-like [Vitis vinifera]	1.72785e-86
3	Pbr018725.1	WRKY transcription factor 27 [(Populus tomentosa x P. bolleana) x P. tomentosa]	6.36201e-85
3	Pbr018744.1	PREDICTED: uncharacterized protein LOC100802638 [Glycine max]	0
3	Pbr018761.1	Cation transport protein chaC, putative [Ricinus communis]	1.99679e-108
3	Pbr018795.1	conserved hypothetical protein [Ricinus communis]	6.49662e-14
3	Pbr018821.1	PREDICTED: zinc finger CCCH domain-containing protein 48 [Vitis vinifera]	7.48972e-135
3	Pbr018861.1	PREDICTED: ATP sulfurylase 1, chloroplastic [Vitis vinifera]	0
3	Pbr018864.1	predicted protein [Populus trichocarpa]	2.05745e-74
3	Pbr018869.1	ADP-ribosylation factor, putative [Ricinus communis]	1.20503e-98
3	Pbr018890.1	PREDICTED: receptor-like serine/threonine-protein kinase At2g45590-like [Vitis vinifera]	5.40162e-177
3	Pbr018915.1	MYBR domain class transcription factor [Malus x domestica]	0
3	Pbr018918.1	transcription factor, putative [Ricinus communis]	0
3	Pbr018920.1	SCL domain class transcription factor [Malus x domestica]	0
3	Pbr018921.1	SCL domain class transcription factor [Malus x domestica]	0
3	Pbr018923.1	SCL domain class transcription factor [Malus x domestica]	0
3	Pbr018924.1	transcription factor, putative [Ricinus communis]	0
3	Pbr018938.1	PREDICTED: E3 ubiquitin-protein ligase RING1-like [Vitis vinifera]	4.25752e-111
3	Pbr018943.1	PREDICTED: uncharacterized protein LOC100253567 [Vitis vinifera]	1.86386e-83
3	Pbr018965.1	predicted protein [Populus trichocarpa]	6.1547e-122
3	Pbr019022.1	chorismate mutase 2 [Arabidopsis thaliana]	7.35523e-68
3	Pbr019026.1	hypothetical protein VITISV_036455 [Vitis vinifera]	2.70052e-50
3	Pbr019027.1	hypothetical protein VITISV_036455 [Vitis vinifera]	1.29659e-20
3	Pbr019030.1	WRKY transcription factor 9 [(Populus tomentosa x P. bolleana) x P. tomentosa]	5.38134e-78
3	Pbr019088.1	hypothetical protein ARALYDRAFT_485534 [Arabidopsis lyrata subsp. lyrata]	1.32281e-83
3	Pbr019103.1	unnamed protein product [Vitis vinifera]	0
3	Pbr019123.1	PREDICTED: pleiotropic drug resistance protein 1-like [Vitis vinifera]	0
3	Pbr019124.1	unnamed protein product [Vitis vinifera]	0
3	Pbr019188.1	kif4, putative [Ricinus communis]	0
3	Pbr019189.1	predicted protein [Populus trichocarpa]	5.2557e-117
3	Pbr019246.1	delta-12 fatty acid desaturase 2 [Gossypium hirsutum]	0
3	Pbr019276.1	PREDICTED: pentatricopeptide repeat-containing protein At5g50390, chloroplastic [Vitis vinifera]	0
3	Pbr019277.1	PREDICTED: uncharacterized protein LOC100259485 [Vitis vinifera]	4.4719e-75
3	Pbr019317.1	PREDICTED: uncharacterized protein LOC100783725 [Glycine max]	1.03447e-52
3	Pbr019330.1	PREDICTED: chromosome-associated kinesin KIF4-like [Vitis vinifera]	0
3	Pbr019331.1	expressed protein [Prunus persica]	0
3	Pbr019349.1	PREDICTED: 3-phosphoshikimate 1-carboxyvinyltransferase, chloroplastic-like [Glycine max]	7.21436e-42
3	Pbr019416.1	hypothetical protein 29 [Hevea brasiliensis]	1.5479e-75
3	Pbr019431.1	ammonium transporter [Malus hupehensis]	0
3	Pbr019448.1	heat shock protein binding protein, putative [Ricinus communis]	2.67563e-172
3	Pbr019494.1	AP2 domain class transcription factor [Malus x domestica]	9.18092e-122
3	Pbr019525.1	cytochrome P450, putative [Ricinus communis]	0
3	Pbr019567.2	conserved hypothetical protein [Ricinus communis]	8.55168e-92
3	Pbr019584.1	squalene synthase [Glycine max]	0
3	Pbr019625.1	PREDICTED: uncharacterized protein LOC100811824 [Glycine max]	0
3	Pbr019637.1	predicted protein [Populus trichocarpa]	3.0737e-51
3	Pbr019638.1	predicted protein [Populus trichocarpa]	9.25512e-42
3	Pbr019643.1	conserved hypothetical protein [Ricinus communis]	1.33054e-67
3	Pbr019651.1	predicted protein [Populus trichocarpa]	1.01165e-110
3	Pbr019652.1	unknown [Populus trichocarpa]	1.23032e-133
3	Pbr019663.1	PREDICTED: NAC domain-containing protein 68 [Vitis vinifera]	1.74927e-68
3	Pbr019669.1	AP2 domain class transcription factor [Malus x domestica]	6.62346e-76
[truncated: 6,392 more rows]
