# Supplementary material for: Genome-wide analysis of WRKY transcription factors in white pear (Pyrus bretschneideri) reveals evolution and patterns under drought stress
Source: BMC Genomics. 2015 Dec 24;16:1104. doi: 10.1186/s12864-015-2233-6 (PMC4691019; doi:10.1186/s12864-015-2233-6)
Supplement: Additional file 6: — List of drought responsive PbWRKY TFs that located in co-expression clusters. (XLS 31 kb) [file 12864_2015_2233_MOESM6_ESM.xls]

## Sheet: Table S4
List of drought responsive PbWRKY TFs that located in co-expression clusters
Cluster number	Number of drought responsive WRKY TFs	List of drought responsive WRKY TFs
Cluster3	22	Pbr020001;Pbr026903;Pbr000122;Pbr013623;Pbr019026;Pbr018725;Pbr034115;Pbr013092;Pbr022408;Pbr020000;Pbr008639;Pbr042883;Pbr037452;Pbr002913;Pbr001238;Pbr031548;Pbr031922;Pbr019030;Pbr032698;Pbr015019;Pbr001424;Pbr004885
Cluster2	6	Pbr025002;Pbr001425;Pbr015939;Pbr003660;Pbr002914;Pbr014160
Cluster8	4	Pbr039129;Pbr002398;Pbr029646;Pbr000523
Cluster1	4	Pbr009057;Pbr008278;Pbr001724;Pbr041858
Cluster6	3	Pbr005390;Pbr022698;Pbr041200
Cluster5	2	Pbr025301;Pbr007354
Cluster11	1	Pbr019883
Cluster9	1	Pbr019675
Cluster10	1	Pbr037640
