# Supplementary material for: Genome-wide analysis of WRKY transcription factors in white pear (Pyrus bretschneideri) reveals evolution and patterns under drought stress
Source: BMC Genomics. 2015 Dec 24;16:1104. doi: 10.1186/s12864-015-2233-6 (PMC4691019; doi:10.1186/s12864-015-2233-6)
Supplement: Additional file 7: — CDS of PbWRKY genes. (GZ 13907 kb) [file 12864_2015_2233_MOESM7_ESM.gz]

Archive with 1 entries (1 files):
- Additional file 7.txt
