# Supplementary material for: Genome-wide analysis of WRKY transcription factors in white pear (Pyrus bretschneideri) reveals evolution and patterns under drought stress
Source: BMC Genomics. 2015 Dec 24;16:1104. doi: 10.1186/s12864-015-2233-6 (PMC4691019; doi:10.1186/s12864-015-2233-6)
Supplement: Additional file 7: — CDS of PbWRKY genes. (GZ 13907 kb) [file 12864_2015_2233_MOESM7_ESM.gz › Additional file 7.txt]

>Pbr021198
ATGAATCACCCTCAGCAGCCTCCTCAGCCCCAAGACCCGTCCGATCCCCAACTCCCCCACATCAGAATCCACCACCCAAACTCTCCCCGCCACCACTCCTCCTCCGCCGGCTCCGCCGCCACTCCCACCCCTACCGCCGGTGCCCGCCGCAAGCTGGGCGTTGCCGTCGACCTCTCCGAAGAGAGCGCCCACGCCGTCCGCTGGGCCGTCGATCACTACATCCGCCCCGGCGACGCCGTCATCCTCCTCCACGTCAGTCCCACCTCCGTCCTTTTCGGCGCCGACTGGGGCTCAGTCGACCTCTCCATCAACACCAACGACGACATCGATTTCGTCGACAATCACGCCCTTCACGATTCTGTCAAGCAGAAGAAACTCGAGAACGACTTCGACGCCTTCACCGCCTCCAAGGTCGCCGATCTCGCCAAGCCCTTGAAGGAGGCGCAGATTCCGTACAAGATCCACATCGTCAAGGACCATGACATGAAGGAGCGGCTCTGCTTGGAGGTTGAGAGGCTTGGGCTCAGTGCCGTGATCATGGGGAGCCGAGGGGTCGGCGCCACCAAGCGTGGGACTGATGGTAGGCTTGGGAGCGTCAGCGACTATTGTGTTCATCACTGCGTTTGTCCCGTTGTTGTTGTCCGGTTTCCGGAGGACGACAATAGCGGCGGTGCTGGTGGTCCTCCTGTTGCCGCCGCGGTTGTTGCGGTTAAAGAGAATGAGGAGGAAGAGGCCGTGATCAAGCCGGTGCCGGTGGTAAAGGAGGTGCATAAGAAAGGTTAG
>Pbr039411
ATGTTAGGGTGCTCAAAACTTAGCAAACTCCCCGAAAGCTTGGGAGTGATGGACTGTTTGAAGGAACTTGATTTGAGTCAAACTGCATTAAAAGAGTTGCCATCTTCACTTGTTCATTTGAAAAATCTAAAAAAGTTATCTGTATCTGGATCTCCTGCATCATGGTATACTTTTGGGATTTTTAAAAGAAGGATTCCCCACTCTTTGGGTTGTTCAGTGTTCACTTCTTCAAAAGGCTTGTGTTCTTTGAAGGTATTAGATCTGAGAGACTTGAATCTTTGTGAAGGAGCAGTTCCAGAAGATATTGGCTACTTGTCCTCTTTAGAAGAATTATATCTTAGTGGAAACAATTTTGTTACCCTCCCTGAAAGCATTAGACGGCTTTCTAAGCTTTCGGTATTATATTTGGAGAATTGCAAGAGCCTTCGCCAATTGTCAGTTCTTCCAATAAATGGCACATTATATGTATTCACAGATGATTCTACTTCCTTAAGCATGTTGTCAGTTCCACCACCAAAGTTGGGCCTCTACGCCAATCTTGCTAAGGAGATTGCCTCAGGTACTCTCTCTCTCTCTCTCTCTCTCTCGTTTGATATAATTGTTTCTATGGTCCAGGGAATTTCTCGATCTGTCAAGCAATTCCATACGGTAATTCCTGGAAGCTATATTCCTGAGTGGTTCAGTAATCAAAGTGTGGGAAATTCACTAACTGTGGAGACACCCCCACATTCATGTAGCAGGGTAATGGGAATTGCTTTGTGTGCTATTTTCTTGGAGCAGACAAATCCTCTCCCTGAGTGTATATATGCGTATTGTGATCATTTTGGAATTCAATGCTCATCACAACATTTTTCTTGCCGGCAATGGGACTCTCATCCTAAAATATGTCATCTTGTGTCGGATCACCTTTGGGTACTTTATGTTTCTCTGGAAAGGATTATCAAACCTGGTCAGATTAGGATTTCATTTGATACTTTTTATTATTCAAAGGATTTAGATCGCAGGTTAATAGCAGACTTGAAGCCGAAGAAATGTGGTGCTTGTTTGGTGTACAAGCAAGATGTGGAAGAACTCAATAGAACAGCAAACGTAGCTGACAACATCATCTCTCATTGCAAGGCTATGGGCATCCAGTTGTGA
>Pbr042837
ATGGAAACCTGGTTCCTTATCCTCGTCGCCCTCTGCGTCTCCTTCCTCCTCAAAGCCCTTCTTTCTCTATTCCTACCCACTTCCATCTCCAAACCCAAGCCCCCTCCCGGGCCCCGCTACATCCCCATCATCGGAAATGTGTTATTCCTCCTGAAATCCGTCTCAGAGCTCGAGCCTATCATCCGCAAACTACAGGCCAAACACGGGCCCATCATCTCCCTCCGCTTCGGCTCCCACTCCGCCGTCTTCATCGGCGACCGCTCCCTCGCCCACCAAGCCTTAATCCAGAACGGCGCCGTGTTCGCCGACCGCCCCCAGGCCTTGGCCACCAACGAGTACGTCAGCAGCAAACAGCACAACATCAGCTCCGCCGGATACGGTCCCACTTGGCGCCTCCTCCGCCGCAACCTCACCTCGGAAATCCTCCACCCTTCCCGCGTCAAATCCTATGGCAACGCCCGCAAATGGGTTCTCGACATCCTCGTCAACCGCCTCAAAACCGAGTCTCAATCCCACTCCGAAGCCACCGGCACCGGCGCCGGCGTCAGGGTGGTCGACCACTTCCAATACGCCATGTTCTGCCTCCTGGTTCTGATGTGCTTCGGCGACAAATTGAACGAAGAGCAAATCAAAGAAATCGAGCGCGTTCAGCGCCAACAACTTTTGAGTTTCGGGCGGTTCAATATCCTCAATTTCAAGCCGAAATTGACCAAGATTCTCTTAAAAAATCGGTGGCGGCAATTCTTCAAAATCCTCGAGGAACAACGAGAAGTGCTCGTCCCTCTGATTCGAGCACGACAAAACAGGGCAAAACAGGGCAGTAAAAACGACAACAAAGACGATGAATTTGTGTTGTCGTATACAGATACGCTGCTGGACCTAGAGCTTCCCGACGGCAACGAAAAGCGGAAGCTTTCGGAGGGAGAAATGGTCAGCCTCTGCTCAGAGTTTCTGAACGCCGGAACCGACACGACTTCCACCGCACTGCAGTGGATCATGGCCAACGTAGTCAAGTACCCACAAGTTCAGGATAAGCTGTTTGCGGAGATTAAAGGGGTTATGGGAGAAACGGAAGAAGAAGTGCGGGAGGAGGTCCTGCATAAGCTGCCGTATCTGAAAGCTGTGATCTTGGAGGGGCTGAGGCGCCACCCGCCGGGGCACTTTGTGCTGCCGCACGCGGTGACCCATGACGTGGTTTTGGGGGGACACGTGGTGCCCGAGAAGGGGAGTGTTAATTTCATGGTGGCGGATATTGGCTGGGACCCTCAAGTGTGGGAGGACCCCATGGCGTTCAAGCCGGAGAGGTTCTTGGGCAGCGGCGGAGAAGAAGAAGGGTTCGATTTGACAGGGAGCAAGGAGATTAAGATGATGCCGTTTGGGGCAGGGAGGAGGTCGTGTCCTGGGTCGGGATTGGCGGTGCTTCACCTGGAGTACTTTGTGGCGAATTTGGTGTGGAAATTCGAGTGGAGAGCTGTGGACGGAGATGACGTGGACCTGTCTGAGAAGCAGGAGTTTACTATGGTGATGAAGAATCCATTGCAAGCCAACTTAATCCCAAGAAGTTAA
>Pbr030391
ATGTGCGCTAGATTGACCAAGGCGGTGGATTTGCCAGCAGTTACTTTTGTTGTGGTGCAGAAATGGCATCATACTCACCTGTTTCCTACTAATAATCGGAGGACTGATAAGAGTGGCAATATTCAAGCAGGCACTATCGTTGACACCCAGACTTGTCATCCAACGAAGTTTGACTTCTATCTCAACAGTCATGCTAGCATTCAGGGAACTAGTAGGCCTACGCATTATCATGTCTTGTACGATGAGAACAAATTCACCGCAGATGGACTGCAGATGCTAATGAACAACCTATGCTACACGTATGCAAGGTGCACTCGCTCAGTTTCTATTGTTCCTCCTGCGTACTATACTCACTTGGTTGCCTTCCGTGCAAGATACTACATTGAAGGCGAGTACTCAGATGGAGGTTCTACTACCGGATCTACGGCTGGGGTTCTGGTGATGTATAGAAGCCCTTGTAGCTCTAAAGGTTTTGTAATCGGTTCAATATTTTCCGTTCGTTTCGTTTTTTCGGGAAAATGA
>Pbr040988
ATGACCAACTCCTTCAAAGAAAAATTAGGACAAGGAGGCTATGGTGCTGTTTACAAAGGAAAGTTAAAGGACGGCCGTCTTGTAGCAGTGAAGGTCTTGACCAAACTTAAAGGAGATGGAGAAGAATTTATCAATGAAGTGGCCGCCATTAGTCGAACTTCCCATGTCAACATCGTCTCCTTGTTGGGCTACTGTTTTGAGTGTTCGAAGAGGGCTCTGATCTATGAATTCATGCCTAATGGATCGCTCGAGAAGTTCATATTTAATGCAAGTAATCCCAAGAATGATCATCATCACTTGGGATGGGAAACTCTGGATCAAATTTCACTCGGTATTGCTCGAGGATTGGAGTACTTACATCGTGGTTGCAACACAAGAATTTTGCATTTTGACATCAAGCCTCACAACATTCTTCTCAATGAAAAGTTTACCCCAAAAATTTCGGATTTTGGCCTTGCCAAAATATGCAACAGGAACGAGAGCATTATGTCAATGTTGGGAGCTAGAGGTACAGCAGGATACATTGCTCCAGAACTATTTTCTAGAAACTTTGGAAAGGTCTCGCACAAGTCTGATGTGTACAGCTACGGAATGATGCTTTCGGAGATGGTTGGAGGAAGAAGGAACATTGACACGGAAGTTGAAAATACAAGTGAAATATATTTTCCGCATTGGATTTACCAGCGTCTTGAACGAGACGAAGAGCTTGGTCTACAGAGTGTTACGAACGAGGAAGACACAGTAAGAGCGAGGAAGATGATCATAGTGAGCTTGTGGTGCATACAAACTGATCCTTCAAACCGGCCAGCGATGAAGGAAGTGATAGATATGTTGGAAGGGAGTGTTGATTCGTTGCAGATACCACCCAAGCCTTACTTGTCTTCTCCTCCAAAATCCCCGGCAGATTCTTCTACTACATTGGTATCAATACAGTAG
>Pbr035000
ATGGCGAATTCTTTGGTGATTGGCTTAAGAGTTCTGTTTGCAGCTTTGGGCTGCGCGATGACCGTCACTCTCGTTTACACCCTCTCCGTCGACGGCCTTCCCTTTCGCAAGGACCTTCTTACTCCGTGGATGGTCGCTACCTTGATTGATTTCTACATCAATGTTGTTCCTTTCGCGGGACAAGGCTCCCGCAAAGTGGGGTCGGTATCATATGCAGTCTTAACCTTAATTTGCAAAGAGGTTGTTTCCTTAACTCAAACCCGTAACCTTTTGGTCACAAAAGGAGCAACTTTCTGTTGCGCCAAGGCTTGCCCCCCATTGATAGCTTTGTTTGAAATGGATAAAATCATAATAGTTCATTTGACTTTAAAGATGACAAGAAAGAAGCATATGAACAACCGTACAGTTTCCGTAATTGATTGCAGTGAGTGTCTCGGGATTTGGATTTCCTACAAGGAGTCAAACTGGATTATTGCTACATTGTGGGTTATATTACTAGTATGCTTTGGAAGTATCACTACATGTGCCTACATTCTGTTGCAATTTATGAAGCTATCGACTGCAGAATCGCAAGATCCTATGTACTATGTTCTATTGCGACATTCAAACGGTTATGGTACGGAAAGTAAGAAGAAGTGCTCCCACGTTATGATTGCAAGAGTTACCTTTATTGCTTTGGGTCTCTTGATGCTGGGAACACTTCTGTACACTCTCTTAACAGATGGTACTCCTTTTCGCACAGAGCTTTTGACTCCTCTCATGTGGTTCTTGCTTCTTGCGAACTATTTTACTGTGTAA
>Pbr018307
ATGAACCCGGTGCGTACTCTCGGCCCTGCTGTCGCTGCCGGAAACTACACCAAGTTGTGGATATACCTCGTGGCTCCTACCCTAGGAGCTCTCGCCGGGGCAGGTACCTATACAGCTGTGAAGCTTCGAGAAGATGAGGTGGATGCACCTGTGCGCATGGCCAGGAGCTTCCGTCGCTAG
>Pbr036137
ATGAGGCCAATATTTTGCGGCAACTTGGATTTTGATGCGCGGCAGTCAGATGTTGAGCGGCTTTTCAAGCGATATGGGAAAGTTGAGAGGGTGGATATTAAGTCTGGATTACTTGGAATGTCCATGCTCTTCTTGGATGGATCTGCTTATCTGCATTTCTTTTGTAGCATGTGCCCAAGCATCACTTATTGTCATGAAAGAGGGATTAGGAGACCTGATTCAAGAAGGCCTTCAGCTAACACAAAGCCCTCAAAAACCTTGTTTGTTATCAACTTTGATCCAGTCCATACCAGGACAAAGGATCTGGAGAGGCACTTTGATCCCTACGGGAAAATTACAAACGTAAGGATTAGAAGGAATTTTGCTTTCATTCAATATGAATCACAGGAGGATGCTACCAAAGCTTTGGAGGCAACAAATACAAGGTACAGCAAGTTCATGGATAGGGTTATTTCTGTGGAATACGCTGCTCGTGATGATGATGATAAAAGAAATGGGCAGAGTCCTGACAGGAGGGGCCGTGATATGTCTCCTGAGAGAAGAGGCAATGATCGTGGGCGATCTCCAAGTCCGTACCGCAGAGATAGGGGAAGCCCTGATTATGGCCATGGTGCCCGCGTAAGTTCTAGAACTGAATCAAGAAGAAGTCCTGATTATGAGAGAGCTGCAAGCCCAGTCAATGATAGATCTCGTCCAAGTTCTAGACCTGATCCTAGAAGAAGTCCGGATTACGAGAGATCTGCAAGCCCAGTCAATGATAGATCTCGTCCAAGTTCTAGACCTGAACCAAGAAGTCCCAGTGATGAGGGAGCTATAAGCCCCGTCAACGATGGATACCGCAGGTTTGTGAAGTCAACTTTTCTCAATTTTATGATCTTTGATCTTTTCAGAGGTGTAGGGGTGTTCTAA
>Pbr024301
ATGTCGAACTTAATATCAAACCAGTGGATAGCTAGTAGGGGCAGTGAGACACCTTGTCAAGGAGGTAATGTTGCTGACACCTCCACACTTGATTTGGACATGACGGGTGTCCCTCCGATGGCGCCATTAGGGCCAACGGTGTCTACGGCTGCTGCATCATCGACTTCTTCGATGACACATCTTATCCTAAGCGCCTGA
>Pbr031613
ATGGATAGAAATCTGGGTAAAGGTACAATGGATCAACATAAAAACTATGAGCGTGTACGCTACAATAATGTTGAAGCTAGAAATGACGGAAATGGGTCATCCAATCAAAGGTACTTCCAGGATCCATCAAGTAATGCGAATACTAACATGCGACCTCCAGATTACAATGTTGCTGTTGGAGCCAGGCCTGTGTTAAATTACTCCATTCAGACTGGTGAGGAATTTGCTCTTGAATTCATGAGGGAAAGGGTGAACCCAAGGCAACATTTAGCTTCTGGGGATCCTAATAGTGCTCCTAACTATATGGATCTAAAAGGCATACTGGGAATTAGCCATACAGGTTCAGAAAGTGGGTCTGATACTTCGTTGCTGGATAAAGGGCGTGCCCAGGAATCCGAAAGAAAGGCATCTTATGCACATGAAGATAAGAGTTACTATGATTCGGTACAATTACCACAAACCTCATCAAGAAATGACAGCAATCGAGGACTTCATTATGCTTCTTCAGCAATGTCTGATAGCTCAGTGAGGAAAGTGAAGTTTCTCTGCAGCTTTGGTGGTAAAATTTTGCCGCGTCCCAGTGATGGAAGGCTTAGATACGTTGGAGGTGAAACACGTATTATACGGTTAAACAGGGATATCTTTTGGCAGGATCTGATGCAGAAAATGTTGACAATTTATGATGAAACTCGGGCAATAAAGTATCAGCTTCCTGGTGAGGATCTTGATGCACTTGTTTCTGTTTCATGTGATGAAGATCTGCAAAACATGATGGATGAATGCAATGTGCTACAAGACGGGGGATCACAGAAACCTAGGATGTTCCTGTTTTCTCATGTTGATTTGGAGGACTCTCAGTATGGTGTAGAAAGCATGGACGGTGATTCTGAGGTTCAGTATGTAGTTGCTGTAAATGGTATTGACTTAGGTTCAAGAAAGAATTCTATTGCTTTGGCAAGTTCTTCAGGCAACAACTTGGAAGAGTTACTCAGTCTAAATGTTGTAAGGGAGAGCACTCGAGCAGTGCCTGATACAGCTAGTGCTGGCGCAGCACCCTCAGCACCAAATGTGGCTTCCGCTAATCAATCTTCTCAATCAGTACTTCCAGGTTCTTCAAGGGCTTATGAATCCAATTCACAACCATACCAGGGGCAGAAGGTGCATAGTGTGGAAGCCAGACAGCATCCAGTGTCAACTTTCCACCCTGTCCCTGGGAAAGATGGTCTGACTCATGTGCCTTCATTGGTTCCATTGCAATATGATTCTGGTTCTCACCCTTCTCACTATGCAACACCTGGAGGAAATATAGATTCAATGCCTGTATACGGTCAATCCACTCAACAGGGGGGATTGATTGAAGAGCAGCTATATGGTGGCATGCATGGGCAAGGTTCAGAATTGCCCATAAAGGAGATGAAATTGAAAAGAAACAGCTCTGCACAAAAGATAAATGAACCTGAGAAAATTCGATCCTCAGAGAAGGAAGCTCCACCAAAGGAAGCAAGAATGAAGAGAGAGAGCTCTCTCCAGAAGATAAATGAAAGCAATAAGCCTAGGAATTTAGTAAATGACAACACTGTTTCTCTACCTCCATCTGACAGTTCAGTTCCCAATCATATTTCTAGGGATGAAGTTTCAGTTGCCAATTCAGCTGCAGAGACAGGGTCACCTTTGTTGGCTACAAGAAGCAGCAAAAAGCTCCAGGAACCTCGACAAAATCCAATGACCTCTGAAGATGTAAATGATGGGAAGAAGATCAATGAAGATGACCGATTTGACACGGCCAGTGGACTGTCTAATCCTGGATACGGTGGCTCTGAGGTTGATTCTAGATATGGTGGCTCTGAGGTTGATTCTATGGACTTTAGCTACCTTGACCCGCCTGTGGCTCCTCAGCGTGTCTATCATTCTGAGCGGATCCCCAGGGAACAAGCAGAATTGAACCGTTTATCAAAATCTGGTGATTCTTATGGTTCCCAGTTTATGGTAACTCAAGCACAGTCAGATCACTCACTACCAATCATGGACTCTTTGGATAAATTGCATGGTGAGAATGTCCCCTTGCAGTCTGAGCAGTCTGTGCAGCCTGGCTTACCTTCAAAACTATTGCACGTTGAAGATGGACTGGCACAATTTGGAAAGTATAAAGAATTTGCTGAAAATATTAGTAAAATGAGTTCTGATGCTTATCATGAGGGGCTTGAGTCAAATGTACAAAAATCGGATCAGGAAATGGGGTGGCCAAAAGATAACTACAAAGACCCCAGTAACAAAGATAAAGAAGCGGCAGTGCTGACTCAACAAACTGCTGATCCGGAAACATTTGGGAAGCTTACACATGATTCTGCTTCAGTTCCACCAGAATTTAAATGGTCTGAGATTGCTGGCGGTAAGGACAATGAGAATCATGCCAAGGGTCATGGACAACCATTGGCTAGGGCAGAGAACCCCAGAGGTGTTGCTCATGGGGAGTCTGCTGCTGGTGCTGGCACTCCTGAGCAGGGAGACATTCTCATTGATATTAATGACCGCTTTCCGCGTGATTTCCTGTCTGATATATTTTCCAAAGCTACAATCTCAGGGGATCTTTCTGACCTTCCTCCACTTCCTGGCGATGGTACTGGCTTGAGCTTGAACATGGAGAATCCCGAGCCTAAGCATTGGTCATATTTCCGAAATTTGGCTCAGAATGAATTTGTAAGAAAAGATGTTTCCCTTATGGATCAGGACCATCTGGGTTTCTCATCTCCACCGACCGATATTGGAGCAGAGACTCCAGTAGATTACAGCTTTCCACCTTTGAAGTCTGATGGAGTTGTTTTTGGTCACACTGACTCCCAAATAAATTTTGATGAAGATATTCGGCAAGGGTTGCCTGGTGTGACTGGGCCAAATGCCGTGAATTTAGGTTCAGTTTACAATCATACGCCACTCAAGGGAATTGAAAGTGAGCAGCTGGATGGGGTAAATCATGGAGTAAGAGAATCAGAGTATGAGAATGGTGAGCTAAATGTTCAGAACACAGGTGTACCTCTTGTCGATCTTTCTCTGGAAGAATTTGATATTACTACTTTGCAGATCATAGAGAATGAAGATCTTGAAGAGCTTAGGGAATTGGGTTCTGGCACATTTGGAACTGTTTATCATGGAAAGTGGAGGGGAACAGATGTGGCCATTAAACGAATAAAAAAGAGCTGTTTCACGGGGCGTTCATCAGAGCAAGAAAGACTGACTAATGAGTTCTGGCGCGAAGCTGAAATTCTTTCGAAGCTTCACCATCCGAATGTGGTGGCGTTTTATGGTGTTGTTCAGAATGGACCAGGAGGAACACTAGCCACGGTGACAGAGTTCATGGTGAATGGCTCTCTGAGGCATGTTTTACTTAGCAAGGAAAGACATCTTGATCGTCGTAAGCGGCTCATTATTGCGATGGATGCAGCATTTGGAATGGAATACCTACATTCAAAAAACATAGTGCACTTTGATTTGAAATGCGACAATTTACTTGTAAATTTGAAAGACCCTCAACGACCCATTTGCAAGGTAGGAGACTTTGGCTTGTCAAAAATCAAAAGAAACACCTTGGTTACTGGTGGTGTTAGGGGAACCCTACCATGGATGGCTCCGGAGCTTCTTAATGGTAGCAGCAGTAAGGTTTCTGAAAAGGTTGATGTATTCTCCTTTGGTATTGTCTTATGGGAGATTCTAACTGGTGAGGAGCCTTATGCCAACATGCATTACGGAGCAATCATAGGAGGCATTGTGAACAACACATTGAGGCCACATGTGCCACCCTATTGTGATCCTGAATGGGAGTTGCTGATGGAGCAATGCTGGGCCGCCGATCCTGTTGCTCGCCCATCGTTTACCGAAATAACCAAACGCTTGCAGGTGATGACTGCAGCTTGCCGACCTACCAAACCACAGGTTCAACCACAGAACCAGGTCCCCAAGTAG
>Pbr039545
ATGGCTGATCCTGAACTGGAAGCAATCAGACAAAGAAGAATGCAGGAGCTTATGGCTCAACATGGTGTGGGAGGGTCTGGAGGGCAACAACAAAACCCAGAGCAGCACAAGGCAAATGAAGATGCCAAGAGGGAGGCTGAAGAACGGAGGCAGATGATGCTTAGTCAGATTGTGTCAGGTGAAGCTCGTGAAAGACTTGCTAGAATTGCTTTGGTGAAACCTGAGAAGGCAAGGGGTGTTGAAGATGTTATACTGAGAGCTGCTCAAATGGGCCAGATAGTTGAGAAGGTATCTGAGGAGAGGCTCATCTCGTTGTTGGAGCAGATCAACAACCAAACAACCAAACAGACCAAAGTCACTATTCAGAGGCGTAGGAGCGTCCTTGAAGATGATGATTAA
>Pbr028374
ATGGCAAAATCGGTGGCATTTACAGTGAACGGTGGAGACAGCCTCTACAGTTACAGCAAAAACTCAACTTTTCAGTGCCAGAAGAAGTGCCAAGTCGTTAAGGCATATGAAGCTCAGTATGCCAAGGACATGGCGTGCTTGCTAAATGCCAGTGCACAAGAGATTGTGTGTGGAGGGTTGATGTCATTTGTCGTCCCAGGCCGCCCCAATGGAGTCCCTCATACACAAGTTTTCGGCAACAAGGTGGCAGAACTCATCGGATCCTGCCTCATGGACATGGCCAACAAGGGTGTCATCTCTGAAGAGAAACTGGACTCCTTCAATATACCGCTGTATATGGCTTCGCTCGATGAAGTGGAAGCGATTGTGAAAGCTAATGGATGTTTCAGCATAGAAAGAATGGAAAACTTGACTCAGGAACAACCACAGGCCAACGTAATTGCATCTGCTTTGAGATCCGGAATGGAGGGAATGTTTCGGGAGCATTTTGGAGATGAGATTCTGGATGAGCTTTTTGATTCGCTTAGCAAGAAACTCGAAGAATCCTCCTCCGTCCTCAAACCACTGACGTCAATTAGCTTGTTTGTTTTGCTCAAACGCACAGCCAACTGA
>Pbr034124
ATGGAGTGCAACAAAGAGGAGGCGTTCAAAGCAATGCAACTATCAGAAGTAAAGATGCGAAACAGTGATTTTACAGGAGCAAGGAAGATGGCACAAAAGGCACAACGACTCTTCCCTGGGATTGAGAACATTGAGAAATTACTTACAGTCTGTGAAGTTCACTGTTCATCGGAGAACAAAATAGGATTTGAAATGGACTGGTATGGAATTCTTCAGATTCAGAAATCTGATGATGATGTAACCATCAAGAAACAGTACAGGAAGCTGGCGTTGTTACTTCATCCTGATAAGAATAAGTTTGCTGGTGCAGAGGCTGCTTTTAAGTTGATTGGGGAAGCCAACAGGGTGCTAACAGACCAAGCAAAGCGCTCTACGTACGACATGAAGTGTAAAGCTCAATTGAAAACTGGTTCTTCAATACCATCAGCTCACCCGTCAAATGGAAACTTATTTGTCAGGAAACAAAATGATACTCCTCAGTCACAGTTCCCACCAGACACATTCTGGACATGTTGTCCTTTTTGTAAGATAAAATACCAATACTTCAAAGATTTTGCAAATCGATTGCTGCGCTGTCAAAAATGCAGAAGAGCCTTTGTTGCTCAAGATTTGGGTATTCAATCTCAGGGTGCTCATCCAGAATCTGTCGGGAATCAATTTCCAAATCGAAAAGAGCCTCCAAGTCAGGGTACTTCAAATGCAGCCCCACAAAGTAATGGTGGTACTGGAAAGCCATCTTCCACACGATTTCATTATGGAAAGGCAACCTCAAATCCATCGTCAAAGGCTGGAATTGCCACTGATGTTAAAATATCCCAGTCTGGTCCTGTGAAGTCTCCTGTGAAATCCAAGGATTCAAAAACTTCAGGAAATATGAACAAAAAAAGAGGAAGGGAATCCAGTGAAAGTTGTAAACCTTCTGAACTCAATGAAGGCCATCACCATAGGAGATCTTCGAGGATCAAACAGAATCTTTCTTACAATGAAAATCTAAAAGATGATGATGATTTTGTGAGTCCGCCCAAAAGGTCGACGGATAGTCAATTTTCCAGTGATACTGAAATGGAGAAGAAGAATGCAGCTGCGGATGTTGGGGTATCAAAAAATAATAGTCAACCAGGTTGTGCTACTACTGCTGCAGTGGGTGGACATAAGAAAGAGGCAAAACAAAAAGTGAATGCCCCTCTAGAAGAATGTTTGCCCAGCAAAAGAAGCAAAACTGCTGAATTCGAGCAAAAGGTGAAAGAAGCAGCTATGCCAGATAAAGATGATGATAAGTCCAAAGCTGATAATGGTTCTGGACCAAATTCAAATGTCACATCCACATCCATACCAGCAGGCGTTCTGGTTCCTGATCCTGAATTCAATAAGTTCATGCTTGATGTGGATACGTTAGAGAATGTGTTTAGTGCTAATCAAACGTGGGCTCTTTACGATCCACTAGATGGACTGCCCAGATTCTATGCTCGTATCAAGAAAGTATTCTCCCCTGGATTTAAGCTGAGATTCACCTGGTTGGAGCCCAGTCCAGATGACCAACGTGAGGTTGCTTGGTGTAACAAGGAGTTGCCTGTTGCTTGTGGCAAGTACACGCTTGGTGCCACTGAAGAAGTTACAGATCATCTTATGTTTTCTCATCAGATGCACTGCATAAAGGGCAGTGGCAGAAGCTCTTTTTTCGTATATCCTAAGAAGGGAGAAACCTGGGCTCTCTACCAGAATTGGGATATTGGGTGGAGTTCTGAGCCTGAAAAGCATTTACCGTACAAGTTTGATTTTGTGGAAGTATTATCGGATTTTGTCGAAAATTACGGTGTTGGAGTTGCTTATCTGGGCAAAGTAAAAGGTTTTGTCAGTCTGTTTCAGCGAAGGGAGCAGCATGGGGTTGTCATGTTTCAAGTACTACCGAATGAGCTATATAGATTTTCTCATCGAATTCCCTCTTTCAAGATGACAGGTACTGAGAGAGAGGGTGTTCCAGAAGGATCCTTTGAGTTTGATCCTGCTGCTTTGCCCACCAATTTTGATGACCTCATTGCTTCGAAGACGGACAACAGAACCATGAATACTGAAGCTAATGGTTCGTCATGTGACATAAGCAAGAGCAAAACCAAACCTGTAATGAGTTCTGGGAAAGCATGCCCCGCTGTGAAACAGGAGAAGAACTATTCAGAAAGAGAGACTTCAACACGTAGATCTCCACGAATGTCGAATGGCAAGTTTGCGAATTCTGTTAAGCTAGAAGCAACTCAAGGTATTACTGAAGACAATGGCACAAACCAGGGTAACCAAACTCAACCTAGGGGAAGTTCTACTTTGCGGGAGGCTGATGAGAGTATCAACACACCAAAGAAGCATCAGAAAAATGATTCCGATGGTAAGTCTTTCAGCCTTAGAAGATCACCAAGGGATGTAAGCAAGAACATTCCGAGACCAAATGTAACTGTGGAGTGCCCAGATTCCGCCAACGATACAAGCCAGGCCAGCTTCACTCCGACGAAAGTCAACTCTAATTCTAGTCAGGCACATTCAAGTGTGAGGGATCATCCTTCTGTCAGTTCCTTGAAAATCCCCGTTGCCCCTTCATCTTCATCTCCTCTCCATATTTTATCCCGATCTCAGTTCTATGACTTTGATGGGCAAAAGTCCGAGGACAAATTTCGGCTTGATCAAATCTGGGCACTGTATAGTGACAAGAATGGGATGCCTAGGACTTACGCACAAGTTAAGAAGATTGTGCTGAAGCCAAATTTTCAACTCCATGTAGTGTTGCTCGAACCTTGCTTACCAGAAGACACGACTGAACCGGTTTGTTGTGGGACATTTAAAGTCAAGAGTGGTCAAACCGTGGTCTTCTCCCGCTCGTCATTCTCTCATTGTGTGAAAGCCAAACCTATTGGGAAGACGATGTTTGAAATATACCCCAGGAAAGGCGAAGTTTGGGCATTATACAAGAACTCAGGGAAGAGTGAATGCGAAATGGTACAAGTCCTGGAAGATAACGACGAAAGCACAAAGGTTGCGGTTCTGCCACACGTTAACGGATCCAAGTCGTTATTTAGGGCCCCCAGAATCCACAGATCGAAGAATGGCATCATCGACATACCAAGGGCTGAGTTAGGTAGATTCTCTCACCAAGTTCCGGCTTTTCTTCATACCGGGGAGATTGACATCCAGCTTGCAAGCTGCTGGGAGGTTGATCAGTTATCAATTCCTGGCCCCCACTCCTTACTAAAGGCGCGAAACCAGAAGTGTGCCGCGCCAGTTTCTGAGCTTTCTGAGTCCTTGAGAGTGCCGCTGCCCTCTTTTCTTCCGTTTCTTCAAGACTTTCCACCGATAGTTTGTGCGATTATTATTCTCCCTCTGAAAATCTCCCAGTACGACGCCGTTCCTTTCCACACGCCGAAGGGGACTCCTTTCTCCCATCTCCAGGACCACTCTACATCAAGGTGTCTTGTGTGTGAGTGGAAAGGGAAAATGTTGAAGCAAGTCTTTGGGAAGGTGTGGAATAAAGGGGTTTTTGTGTATGGAGGAAACAGAGCCATGCCTTGCTTGTATGTGCCCACGAGTGATGTTCACAATGGACAGGTTCATTGTGCACCGAGAAGTTTTTTTGGGGTAGAGGATTTCCTCGATGATGACAATAGCCGGCCATACACTTACCAGAAGGAGAAGAAGTCCAAAAATCCCACGAAACATATATCATTTAAACAGCGCACCATAGCCTACATTGAACCATTTACACTCGATGTGTTCATCTCAAAGCGGTTTGTCTCAGCCTCAATCACCCACAGGGTCACAACCAAGCAGGTTGCAACTGCCGGTACCAACTCCAAAGACATTAAAGCTGTACTCAAGTCGCGTTGCGACATACCTGCCTGTTTGGCAGTCGGCCAAATTTTAGCCGATAGGGCAAGAGAAGCCGATGTCTATACTGCTGCTTATACTCCCCGGGACAGGGACAAGTTTGAAGGGAAGATTAGAGCAGTTGTTCAATCCCTCATTGATAATGGGATTGATGTTAAAGTTTATCTTGACTGA
>Pbr011232
ATGAACGACCGTAAGACCATCGATTTTGAACAAGGATGGGAGATCATGCAGAAGGGGATCACAAAGCTGAAGAACATTCTAGAAGGGTTGCCCGAGCCGCAGTTCATCTCTGATGACTACATGTTGCTCTACACAACCATATACAATATGTGCACTCAAAAGCCACCACATGACTATTCACAGCAGCTCTATGACAAGTACAGGGAATCTTTTGAAGAGTACATTACTTCGACGGTTTTGCCATCTTTGAGAGAGAAGCATGATGAGTTCATGTTGAGAGAGCTTGTGAAAAGGTGGACCAACCATAAAATCATGGTCAGGTGGCTCTCTCGTTTCTTTCATTATCTTGATCGCTACTTTATAGCTCGGAGATCACTTCCACCCTTAAATGAAGTTGGACTTACGTGCTTCCGAGATCTCGTCTACCAAGAATTGAAAGCAAAAGTAAGAGATGCTGTAATATCTCTGATTGATCAAGAACGTGAAGGAGAGCAGATTGATCGAGCTCTGTTGAAGAATGTTCTGGATATATTTGTTGAGATTGGAATGGGGCAAATGGATCACTATGAAAATGACTTTGAAGCAGACATGCTTAAAGACACCGCTGCCTATTATTCTCGAAAAGCTTCCAATTGGATCTTAGAAGATTCTTGTCCGGATTATATGCTAAAGGCAGAGGAATGTTTAAAACGGGAGAAAGATAGAGTTTCTCACTACTTGCACTCTAGTAGTGAGCCAAAGCTGCTTGAGAAAGTTCAACATGAGCTGTTGTTTGTGTATGCAACACAATTACTTGAGAAAGAGCACTCGGGGTGCCATGCATTGCTTCGAGATGACAAGGTGGATGATCTGTCTAGAATGTTCAGGCTATTTTCTAAGATACCTCGAGGCTTGGATCCTGTTTCTCAAATATTCAAGCAGCATGTTACTGCTGAAGGAACAGCCTTAGTCAAACAGGCAGAAGATGCAGCAAGCAACAAGAAGGCAGAGAAAAAGGATGTGGTTGGTTTGCAGGAACAGGTTTTTGTTAGAAAAGTGATTGAGCTGCATGATAAGTACATAGCATACGTCAATGAATGTTTCCAAAACCATACTCTTTTCCACAAGGCCCTAAAAGAGGCTTTTGAGATCTTTTGCAACAAGGGTGTTGCTGGAAGCTCTAGTGCAGAACTACTTGCCACTTTTTGTGATAACATTCTTAAGAAAGGTGGGAGTGAAAAGTTGAGTGATGAAGCCATTGAGGAGACACTTGAGAAGGTGGTAAAGTTGCTGGCTTATATTAGTGACAAGGACCTGTTTGCTGAGTTCTATAGGAAAAAGCTTGCTCGACGTCTTCTTTTTGACAAGAGTGCTAATGATGACCATGAGAGATGTATTTTGACAAAACTGAAGCAACAATGTGGTGGTCAGTTTACCTCAAAGATGGATGGAATGGTTACTGATTTGACATTGGCCAAGGACAACCAAGTTGGCTTTGAGGAGTATCTGAGAAATAATCCACAGGCAAATCCTGGTATTGATTTGACAGTTACTGTCTTGACCACTGGCTTCTGGCCAAGCTACAAGACTTTTGACCTCAATCTACCCCCAGAGATGGTTAAGTGCGTAGAACTTTTCAGGGAATTCTATCAAACGAAGACAAAACACAGAAAGCTTACGTGGATGTACTCACTGGGTACTTGTAACATCATTGGGAAATTTGAACCAAAAACCATAGAGCTTATTGTGACGACTTATCAGGCTTCAGCCCTGCTGTTATTCAATACCTCAGATAGACTGAGTTACTCGGAGATTATGACTCAGTTAAACTTGACTGATGATGATGTTGTCAGACTACTCCATTCCTTGTCATGTGCCAAATATAAGATCCTTAACAAGGAACCAAACACAAAAACTCTCTCCCCTACTGATTACTTTGAGTTCAACGCTAAGTTTACTGACAAAATGAGGAGGATCAAGATTCCACTCCCACCGGTGGACGAGAAGAAGAAAGTAATTGAAGATGTTGACAAGGACAGACGGTATGCCATCGATGCATCAATTGTGCGTATTATGAAGAGCCGTAAAGTTTTGGGTCATCAGCAGTTGGTTATGGAGTGTGTAGAGCAGCTAGGTCGCATGTTCAAGCCCGACTCCAAAGCAATAGAAAAGAGGATCGAAGATCTAATCACAAGAGACTACTTAGAGCGGGACAAAGACGACCATAATTTGTTTAGGTACTTGGCATGA
>Pbr042788
ATGGGTGTGGATTTGAGGCAGGTAGTGGCAGGAGTACTGACACTGACAATGTTTGTGATGCTTGGGAACATGATTAAGAGAGACCATTTTGATTCTGTTGAAGAGAAATTTCCTGGAGGAGGAGGAAGAGATACCTTAGAAACTTCCGAGTATTCAAAGGAGGGCCTCGGTAGCTTCGCTAAGAAGAATGGCGGACCTTGGAAAGATGATGGCGAGGAGCTAAAACAGTGTTGGTCTAAGCCATCTGATGATGTAGAGCAGACGGAGGGGTATGTCCTGTTCTCATTAACAAATGGCCCCGAATATCATGTTTCACAGGTCGCGGATGCTGTTGTCGTGGCAAGGTATCTAGGGGCAACACTTGTACTTCCTGATATTAGAGGGACTAAACCAGGGGATGAGAGGAACTTTGATGAGATATATGATGTCGAGAAGTTTATAAGTAGCCTGGATGGTGTGGTCAAAGTAGTAAAAAAACGACCTGGTAAATTATCCACAAGGAATCTTGCCGCTGTTAAGGTTCCCAATCGGGTTACAGAAGATTACATTGTTGAACACGTTGAACCAATTTATAGATCAAAGGGCAACATAAGGTTGGCTACTTACTTTCCTTCAGTTAATATGAAGAAGACAGAAGGAAAGAGTTCTAGTGATTCAGTTGCATGTTTGGGAATGTTTGGAACATTAGAGTTGCAACAAGAGATCAGTGAAGTGGTCGAATCCATGGTTGAGCGTCTGAAAACTTTAAGCCGCAAATCAGATGGCCAATTTGTAGCAGTGGACTTGAGGGTTGACATATTGGAGAAGAACGGTTGCCAAGGAGGAGATGAAAGCGGAACAAAAAGTTGCTATAATGCACAAGAGATTGCTTTATTTTTGAGGAAACTTGGATTCGCAAAGGATACCACAATCTATTTGACCGAATCAAAATGGGACAGCAGTCTTGATGCTCTGAAAGACATCTTCCCGAAAACGTATATCAAGGATGGCATTATCCCGGCAGACAAGAAGTCAAAGTACCTGGATTCTGAGGGGTCTGAATTCGAGAAGATCATTGACTTCTACGTGTGCGCGCAAAGTGATGTATTTGTACCAGCCATTTCAGGTTTGTTCTATGCAAATATTTTTTTGTCCCAGCCATTTCAGGTTTGTTCTATGCAAATGTGGCAGGTAAGAGAATCACGTCCAGTAAAACTCAAATACTTGTCCCAGCTGACATCCCCGGTGCCTCTGCATCTCCCTCCAAATTCATCACACATTATGTCTCGAAGAAGAACCATTTGGCTTATGCGTGCTACTGCTAATGTCTCTCCGTGA
>Pbr040520
ATGGCAGTGGACACCAATTTCGCATCCTCGTTGTTTGAGAATCTAAGGCTGGAACATCCATGGCTTCCTCCAACTAATTGGGAATCGATCCCTTCCGAAAGCGGCAATTCCCACCTTCTAAATCCCAACTCCTCTTCCTCTCAGTCCCTCTACCATGCCTCCGCCGTCTCCGAGGCAAGTTTGGTGAGGTTGGCGATGAATGCACTTCAAGGAGTCGAATCAGCCCTTGTTAGTATCCAGAAGATTTCTGCTGCATTTCGCTCCGACCCGGCTGATCGGAGCTTCCATCAGATTCCAAGCCTGTGGAATAGGTCTTCAAGCACCCATGCTCTGGGAAGCATTCTCCAACCCATTGGCTGCTCAGGTTTGCTAGTCTTTCTCCTCCGAAAATTTGTGGATTTCTTTACGAATTTGAATGTGGAAAGTCAAGATCATCTTGCTGGTGAGGCTCAAGTGAAGCAATGCCCTCCTTTTAGTCTTGTTAATCATGCTTTTGCCGTTGCCGTGGGAAAGGTTGTGGAAGGGTACATGTGTGCACTGGATACCTTGTATGCATCAGTGGGTTTGAGGCGCTCTTCGCTTTCGTCTTCTGTAGTGGGATGTATGAACAGTGTAGTGTATTCTGATCTAACTATGCTGGAGTTGTATTTGCACACGAAAGAATTGAGGACTCAGATTGAATCCCTTACAAACTTATGTAACGTGTATCAGTTCTCTAGTTGTTTCTCAGTATCTTCTTTGGAAGAATTAGTTACAAAAGCAAATTTTGAATTTTCTAAGTTCTACAGAGGAGGGCATTTGCTCACATATCTGTATACCCAATTACAGGTTTCTGATCCTGCTCATCGTCCTCTACTCAAATTTATCTTCCTTCGTACATTTGAACCATATTGTGGGTTTATTAGATCATGGATTTTCAAAGCTGAGATCAGTGACCCTTACAAGGAGTTTGTGGTAGAATATGTTGACAGTATGTCTCCAAATCAATGCGGTAAAGCCGGAAACCCGATTGACTTCCCATTGGCAACTATTAGGTTGGTGTTTGCACCTCAGGAGCAAGATGGTGTTGCTGTTCCTTATTTTTTGAAGGACTTCTTGATTCCACTAGTTCGAGCTGGTCAGCAACTGCAAGTTCTAGTGAAATTGCTTGAATTGTGTACTTTTGTTGCCACCAAAGACCATACTTACGAGGGGTTTCTTCCCTGCTGGAGTGGGTTTTCGGGCAATAGTCCATGTTATTCATCTCCATTGACTTTCAGCAAAGAAAATATAGAGGCCATGATACTTTCAAGGGACACTTACTACAAAAAGATGCAAGAAAAACTAAAGAATCTTTCAGCGAAATTTGAATTCAGATTTCAACAGTGTGCAGCATGCAATGCAATTAGCATTTTATTCAGTTTCCGCTTCATAAATGGTTGGACTTCTCTAATTCTCAGGGCAGTTCTTGATTTGGATTTTGATGAATTAAGTGCAAGGGATGGTCTATCTGATCTGGTGGATACATACGAGTCATCTGAGTGTTCAACCTCCAGTTATTCTGAAGAGCAAGATGTGTCGGAGCAGAATATTGAGCTTCCCAATAATATCAATGAGCGGGAACAAAATTATCTATCTGCTTTAAGCTTTTCAATGAGTAGTCCTGTTGATAATTTGCAAAATCCTCATGTATGTGAAGATTCATGCCATATCATAACTGACCCGAATATATTTTGTGAAGAAAGAGATTCCCCTGTACATTCTCATAATGAAGGAATGTTTACAAGCCAGATATCTGTGCCCGTCAAACCAATGGAGTCAAACTGGTCTTGTATGTCTAGCGCTCAGTTGGTTAATTGTATATCTGCTAAGGATTGGCCAGAAAGTAGTTCATTTGACAATTATTCTGTCATTGATAAAGAGTACAGCGATGGTCTAAGGTCACATCCAATGGGTTCTGCCTCAAAGGTGAATGAGAGAATCATAGGGACCTTAAAGGAAGGTACATTTAAAAAAGGAATTGAGACTCATGCTTTAATTGAAGAAGCCTCTGGCAAGAATCAATCTCGAAACGCTACATATACTTCTTCAGATTTATTGACGTTACAACGTTGGAAGGTTAACTCCCATAACAATTTTCTCAGCATGAACCCAATGTTGACAAAAACTAACTTAATTCATCTGATAACCAAGCCAGGACAGAGACACAGAACAGACTTTGGGGTCTATTTGCCTTACTTTGACTTTTCTTTCATAAAAGACCCTGTTAAGGTGTATCTGGAAAAGCCGCCTGCAGGGCTCTCAGACTCCAGTGCCTCAGCAAGCAGTGTCAGGAGGGATCACCTTGGCAAACAAGGTTATGGTGGACATAATGTCTTGATTGATAAAACCGAAGCGTCTGATTTTCTTCCAATTTCTGACACAAAGGACCGCAACCAAGCAGACGCAAATTTAACAAATGTATCTGGTGGTAGTTGTTGGGAGAGTTTGCTTGGTAGATTTAGTGACACTGTCGTTAATAGAGTTGAAGATCACAGACAATGCAAGCCAGAGAATTTTGAGATACCACTTGATTTTATTATTGACAAATGCCTTCTTCAGGAAATCATGCTTCAATATAAGTATGTCAGCAAGCTAACTATTAAGTTGCTTGAAGAAGGGTTTGATTTGCAAGAACATTTACTGGCTCTGCGGCGCTACCACTTTATGGAACTAGCGGACTGGGCTGATTTGTTTATTATGTCCCTTTGGCATCATGTCAAAGATATGATGGATCTTCAGTCTGCACATATGGCATATTTAACAGATTCGCTTGACATATGTTTCCTATCTGATGAAACACGACCTATAGCTCGTATCATTGAAAGCATTCTGCAGTGTGCTCTTGACTTCAGGTCTTGTCTGACTGGGGGAATGTGGGATGTTGGAACAGGTGAAGGGAATAGAACGGCTAGGCTTTCTGGAATGAATATATCCCAGGTGGTTGCTATAAAACAAACTTTTGACAAGAACATGAAAGAACTGCACCTCTGTTACCTAAAGTCACCTAAACATGGGGAGTTTGGACTTTCTCATTTTTGGGAATACCTCAACTACAACAAGTATTACTCAGACGTTGGTAATGAAATGGCCTTTTATGCCTTCGCAATCTAA
>Pbr018957
ATGAGCAGCAGAGACAGAAGATGGTCTCTTGACGGAATGACGGCTCTTGTCACTGGTGGAACCAAAGGAATTGGGTATGCAATAGTGGAAGAATTGGCAGGGCTAGGTGCAATTGTGCATACTTGTTCGCGAAATGAAGTTGACCTTAATGACTGCCTGAGTCAATGGGACGAGAAGGGTTTTCAAGTCACTGGCTCAGTCTGCGATGTGGTGTCAAAGACCCAAAGAGAGGAGCTTATAAACAAGGTCTCATCACTCTTTGATGGCAAACTTAACATCCTTATAAACAATGTGGGGGCTAACAAACCAAAAGCAACACTAGATTACACAGCTGAAGATTACTCATTCATGATGGGCATCAATCTTGAATCTGCTTACCATTTGTGCCAACTTTCACATCCTCTTCTCAAAGCTTCTGGATCTGCTAACATCGTTTTTTTATCCTCCGTTGCTGGTGTGGTCTCACTAGAGGTTGGATCTATATATTCTGCAACTAAAGGTGCTTAA
>Pbr008359
ATGAGAATTCTGAGTCTTTTATTCGATTTTATTGGATTTGGATTTGGAATTCCAATCGGCCTTGTACTGGGATTTTTCATATTTATATACTCTAAGCCTGAAGATGTGAAGGATCCAATTATTAAACCCCTTGATGAGATTGATACAGGCTCTCTGATTGATCTTTTGCATGAGATTCCTCCATGGGTGAAACATCCTGACTATGAAAGAATTGACTGGTTTAACAAGGCTTTATATGATATGTGGCCTTACCTTGATAAGGCAATATGCGGTATCATACGAAGCGCCACGAAACCTATATTTGCAGAGTACATTGGAAAGTATCAGATAAAATCGATCGAATTCGAGACCCTGACTCTCGGAAGCCTTCCTCCTACAATTTACGGCATGAGAGTGCATGAAACCACTGAAAACGAACTGATATTTGAGCCTGCAATTAGATGGGCAGGAAATCCCCACATAACAGTGGTGTTGAAACTGTTGCCGTTTCGATTTACAGCACAGTTGGTGGATATCCAAATATTTGCAGCACCAAGGATAATTTTGAGGCCTCTGGTGCCATCATTCCCATGTTTTGCAAACGTAGTAGTGAGTTTGATAGATAAGCCACATGTGGATTTTGGACTCAAAATTCAGGGAGGGGATGTGATGGCAATCCCTGGTTTGTACCAATTCATCCAGGAATTTATAAAAAGACAAGTTGCTAGCCTTTATTTATGGCCCCAAACTCTGGACATACCAATTCTTGATAGTTCCCTATCAGGGACAATAAAGAAGCCAGTAGGGATACTACATGTGAAGGTTGTAAAAGCACTCAAACTCTTGAAGATGGACATCATTGGAACATCTGACCCTTATGTTAAAATCAAACTAAGTGGGGAGAGGCTTCCTTCAAAGAAAACTACCATTAAGATGAGGAACCTTAACCCCGAATGGAATGAGAGTTTCAGGCTCACAGTTAAAGATCCCCAGACCCAAATCCTTCAATTTGATCTTTATGATTGGGAACAGATTGGAACACATGACTTTTTAGGAATGCAAATTGTTCCACTGAAGGTGCTTATCCCACATGAGACGAAAGAATTAACTCTTGATTTGGTGAAGAACACAAACCCTTATGATCCTGTAAACAAGAAAGGGAGAGGCCACCTCATAGTGGAGTTGACATACAATCCTTTTATAGATGACCATGGAAACTACAGTGGACCTTTGGATGGAAAAGTTGCAGGGGAAAAAAGTCATCAAAGTAAGAGCCGAAAGGGATCCAAGGATTTTTCTTGCTTTTCGTCGCTAGAAGCAGCCGGTTTGCTTTCGGTTACAGTCCAGGGAGCTGAAGATGTTTCTGGCAAGAATCGCAGTAACCCTAACCCTTATGCTTTGGTTAGCTTTGGAGAAGAAACTAAAATAACCAAGATGCTTAGGAAAACCCAGTGTCCAAGTTGGAATGAAGAATTCCAGTTTGTGATAGAAGATGCTTCACTGAAGGAGAAGATCCATATTGAAGTAATGAGTAAGAAAAGATTTGGTTTTCGTCGACAGGAGTCGTTGGGGTACATTGACATCAATTTTAGTGATGTGGTATACAATGGACGCATTAGAGGGAAGTACAATTTGATCAACTCAAAAAATGGAGTTATACATATTGAGACGCAGTGGAATTCTACATGA
>Pbr009056
ATGTCTACTGTAGACGCGCTCCACCTCCGCGACACCGCACTCTCCCTTGCCGTCGAGCCGCCTTCGCCTCCGCCTGGTATACCTCGACCTCAGACAAAGCACGCTGCGCCCGTCCAAGCCGGCGCAGGCAAGGATCCGCATTTTAGAGGCGTGCGGAAGCNNNNNNNNNNNNNNNNNNNNNNNNNNNNNNNNNNNNNNNNNNNNNNNNNNNNNNNNNNNNNNNNNNNNNNNNNNNNNNNNNNNNNNNNNNNNNNNNNNNNNNNNNNNNNNNNNNNNNNNNNGAAGCCTCGGAAGTGGCTCGGCACCTTCGACACCGCCGAGGAGGCGGCGCGTGCATACGACGAGGCCGCGCTTAGCCTCCGTGGTCCCAAGGCTAAGACCAACTTCGGAAATCTCGCTCTTGTTCCGCCTCACTCGCTTCTCCTCGGCGGTGGCTCTGAGATGTTCTGGCCTCCGCCGCCTATGTACTTTATGTCTGGAGCTCCTGCGGTGGCGCCGATTAGGTCGGAGTATAGAGGGTACAAGCTTGAGAATGTGGACGCGGTGGGGGGCCAGGAGGAGAAGAAGATGAGGAAGGACAAGAAGCCGTTCTTATTCGATCTAAATCTGCCGGCGCCGCTGTTCTGA
>Pbr003615
ATGGCGGGTGGTGGGTTTGGGGCCGCATCAGGAGGCGGAGACTTTGAAGCAAAGATCACGCCTCTTGTCATCATTTCTTGCATAATGGCAGCTAGCGGAGGCCTCATGTTTGGTTATGATGTTGGTATCTCAGGGGGTGTTACATCCATGCCCCATTTCCAGAAGAAATTCTTCCCGGTTGTGTATAAGAAGACTCAAGAGCCTGGACTTGAGAGTAACTACTGCAAATACGATAATCAAGGCTTACAGTTGTTCACATCTTCATTGTACCTGGCTGCTTTAATGTCAACCTTCGTTGCCTCGTACACAACCAGATCACTAGGCCGAAAGCTAACTATGTTTATTGCCGGGATATTTTTCATAATCGGAACAGTTTTTAATGCTGCAGCTATTAACCTTCTCATGCTTATCATAGGGAGGATCTTGCTTGGCTGTGGAGTTGGTTTTGCTAACCAGGCGGTACCGCTTTTCCTTTCGGAGATTGCACCCACAAGAATTCGAGGGGCACTTAACATCCTCTTCCAACTCAATATTACCATTGGCATTCTTTTTGCAAACCTTATTAATTACGGAACTAACAAACTTACGGGAGGATATGGATGGAGGGTATCGCTGGGTTTGGCTGGGATTCCAGCAGGTTTGCTAACCTTGGGGTCGCTCATTGTGGTCGACACTCCTAACAGTTTGATTGAACGAGGCAAGTTGGAGGAAGGAAAAGCAGTTCTTAAAAGGATTCGTGGTGTTGACAATGTGGATCCAGAATTCTTAGAGATCGTTGAGGCAAGTCGGGTGGCTAAAGAAGTGAAGAATCCCTTCCAAAATCTCCTTAAGCGTAGGAACAGGCCACAACTGGTCATTGCAGTTATGATGCAGGTGTTCCAGCAATTCACTGGCATCAACGCAGTCATGTTCTACGCTCCGGTTTTGTTTCAGACCTTGGGTTTTAAGAGTGACGCTTCCCTCTACTCAGCTGTTATAACAGGAGCTGTCAACGTGCTATCAACCGTTGTATCAATCTACTTTGTTGACAAAGCTGGTCGCCGCATGCTCTTATTAGAAGCCGGGGTCCAAATGTTCCTTTCTCAAATGGTGGTTGCAGTAGTGATGGGACTCAAAGTCCAGGATAACACTAACAACCTTACCCAAGGCATGGCAATTCTTGTTGTCATTATGGTTTGCAGTTTTGTTGCCTCCTTTGCATGGTCTTGGGGACCTCTCGGGTGGTTGATTCCTAGTGAGACTTTCCCTCTGGAAGCTCGCTCGGCTGGCCAGAGTGTGGCTGTGAGCATCAACATGCTCTTCACCTTTGTTATAGCACAAGCCTTCCTCTCAATGCTTTGCCATATGAAGTTTGGCATTTTCCTGTTCTTTAGTGCTTGGGTCCTTGTCATGACAATCTTTGCAATGTTCTTAATTCCCGAGACCAAGGGTGTCCCGATCGAAGAGATGACAGAAAGAGTCTGGAAGCAACATTGGTTCTGGAAGAGATTCATGGATGACTTTGAAGATGATCCCAAGGGCAAGGCCCATGTTTGA
>Pbr012565
ATGGAGTCACTGGTTGATGGGGTTAGTTCTTTGCCGAAGATTCGCTATTCTGCCCCGCCGGAGGTAGGCAACAACCCTCCTTCCACAACTGGGACTGCTCGTCCTTCTCAGCCCCCATCTCCAAAACAATCACGAAGTGAAGGGGTTTTGTCGCCATCTTGCGTGACTGCGCATACTTATTCGGTAAAGACAGTTAGCTATTCAAATGGTTCTGTAAATATTCTAAAGAATCCCAACAAGGCAACTAATCATAGCATGCAGCAGGAAGAGTTTCTCCATATGGGGAAACATTACCACAGTTCGCATAAAGGAAAACTCGAACATGGAGGCCCAAATGATGTTCTTAACAAATCAGCCGAAACTTCTTATCTGAACAAGGTTTCCATGCTGGAAGCAAAATCAAGTGACAAGAATCCGGTTAATGATTGTGATTCGAGTAGATATCTGGAATCTAGAAATCACGGTTTGGTTCCTTATAAAGTAGTGGCTGGGCAGAAAAATAGCCACTTCGTTTCTCACTGTGCAAGCCCTCAGAACAGTTTATATTCTGCCTCTCTGTATTGTGAAGCCAAGCAGAGTTTCACCAACACAGAAGTTAGTGAATGTACCAGCAGTGTGGAGAAGTCTGTTGAAAGCGGCGAAGTTACTAATTCGTGTGATCTTATTGAGAGCAGGACGACCAGCATCTACAGAGGCAGCACTGGCAGCGATGTTAGCGATGAGAGCAGCTCCAGTAGTTTGAGCAATGCCATGAACAAGCCCCACAAGGCAAATGATATTAGATGGGAAGCGGTGCAAGCTGCACGATCTCATCATGATGGAACGCTAGGTAAGGAGCATTTCAAGTTGCTGAGGACACTGGGATGTGGAGATATAGGCAGTGTTTATTTAGCTGAACTGATTGGCACTAAAACTTACTTCGCCATGAAGGTTATGGATAAAGCATTACTGGCAAGTAGGAAAAAGCTTCTTAGGGCTCAGACAGAGAGGGAGATACTGCAATCTCTGGATCATCCTTTCCTGCCAACTTTGTATACACACTTTGAGACAGAGAATGTATCTTGCTTGGTGATGGAGTTTTGTCCCGGGGGTGATCTTCATGCACTCAGACAAAAACAACCCGGGAAGCATTTTCCGGAGCATGCTGCCAGGTTTTATGTGGCTGAAGTTCTTCTTGCATTGGAGTATTTGCATATGCTTGGGATCATTTACAGAGATCTCAAACCAGAGAATGTTTTGGTGAGGGAAGATGGACATATAATGCTTTCAGATTTCGACCTTTCTTTAAGATGCGCCGTTTCCCCCACCCTGGTAAGATCTTCAAACTTAAGCTTGGAGACAAAGAAGTCAGCATATTGTGTACAACCTGCATGCATCCAGCCGACTTGTGTGATGCAGCCAGATTGCATTACCCCCACATGTTTTGGTCCACGCTTTTTCACGGGCAAGCCCAAGAAAGATAAAAAGACCAAAGTGAAGAAGAATAACAATGATGTACACAATCAAGCAAGCCCTCTCCCTGAGCTCGTTGCAGAACCAACAAGTGCTAGATCAATGTCCTTTGTGGGAACACACGAGTACTTGGCGCCTGAAATCATTAAAGGTGAAGGCCATGGCAGCGCTGTGGATTGGTGGACATTTGGGATCTTTCTCTACGAGCTTTTGTTCGGAAGAACTCCATTCAAGGGGCAGGGAAACCGGGCTACTTTGTTTAATGTGGTTGGCCAGCCGTTAAGATTTCCAGAGTCGCCTTCTGTCAGCTTTGCAGCCAGGGACCTGATCAGAGGTTTACTCGTAAAAGAACCACAGCATCGTCTTGCATATAGGAGGGGAGCAACAGAAGTTAAACAGCATCCGTTTTTCCAAAGCGTGAATTGGGCACTAATTCGCTGTACAACTCCACCTCAGGTGCCAAAGCACTACATACTGGAGACTCCTGACACTCCGAAAGAACCCATGAACGGGAAGATGCCGGGTGTTGATTTGAAGCCATCTGGTAATTATTTAGAGATCGATTTCTTTTGA
>Pbr018151
ATGGAGCCTATCCCTAGTGGAAATCTGCCTCCCGGATTTGACCCGTCTCAGTGCAACAGTGTCTATGTTGGAAACATTCATGTAAATGTCACCGATAAACTTCTTGCTGAAGTCTTCCAGAGTGTTGGTCCTCTTGCAGGATGCAAGCTCATCAGAAAGGATAAGTCGTCGTATGGATTTATTGACTACCTTAACCGACATTCTGCAGCCCTTGCAATAATGAATCTGCATGGACGCCAACTTTATGGTCAGGCTCTTAAGGTGAATTGGGCATATGCCAATAGCCAGAGGGGAGATACTTCAGGGCACTTCAATATATTTGTCGGTGATCTTAGTCCAGAGGTTACAGATGCAACTTTATTTGCTTGCTTCAGGGTCTATCCTAGTTGTTCTGATGCAAGGGTCATGTGGGATCACAAAACTGGCCGCTCAAAGGGATATGGCTTTGTTTCTTTCCGTGAACAGCAGGATGCTCAGAGTGCTATAAATGATTTAACAGGTAAATGGCTTGGAAATAGGCAAATAAGATGCAACTGGGCAACCAAAAATGCTGGTTCTAGTGAAGAGAAGCAGAGTAGTGACAATCAAAATGCTGTTATGCTTACAAATGGATCTTCAGATGGAGGTCAAGAGAACTCCAACGAAGAGGCCCCTGAAAACAATCAAGCATACACAACTGTCTATGTTGGCAACCTCTCCCATGAGGTTACTCAAGCTGAACTTCATAGTCAGTTTCATGCTCTTGGGGCTGGGGTTATTGAGGAAGTACGTGTGCAGAGGGATAAAGGTTTTGGATTTGTGAGATACAAAACTCATGATGAAGCAGCGTTGGCTATTCAAATTGGAAATGGCAGGATAGTTCATGGAAAGTCCATGAAGTGCTCGTGGGGTAGCAAACCAACTCCTGCCGGGATAGCTTCTAATCCACTACCTCCTCCTGCCCAGCCCTATCAGATTCTTCCTACTGCTGGTATTAACCAAGGATATTCTCCAGCTGATTTGATGGCTTATCAGCGTCAACTTGCCATGGGTCAGGCTGCTGCCACGTCCATGGCATTGAACTCTGGCGGATCCCAACCTATGTACGATGCGTATCCTAACAGTTCATCCGGTCACCAGCTAATGTATTATCGTTAA
>Pbr014040
ATGAGCGGGGTCGTCGCATATACTAGCAACGACGTGATCAACGTTAGCGCCGACTACATAGCTAGTTACTCCGGCGATGTGAAGAGAGAGATCACGGGTGTGCTTTACCATGAGACAACGCACGTGTGGCAATGGAATGGGAATGGTCAAGCCCCAGGGGGTTTGATTGAGGGAATTGCTGATTACGTGAGGTTGAAGGCAGGGTACGACCCGAGTCACTGGGTTCAGGCAGGGCAGGGGGATAGGTGGGACCAGGGATACGATGTTACTGCTAGGTTTTTGGACTATTTGAATGATTTGAGAGATGGGTTCGTGGCTGAATTGAATAGCAAATTGAGGGATGGCTATAGTGCTACATATTTTGTTGACTTGCTGGGGAAGAATGTTGATCAGCTTTGGACGGAATATAAGGCCAAATATGCAAACTAA
>Pbr013362
ATGGTGTCTGGTGGCGGTGACAGAATGGCACTGCCGTCTCATCAGCCTCCAAACGGCGGCGTTTCACAGGATCCCGGCCACGCCCGCCTCCACGAACTCGGCTACAAGCAAGAGCTCAAGCGTGACCTCTCGCTGCTTTCGAATTTTGCGTTTTCGTTTTCCATCATATCGGTGCTCACCGGAGTAACCACTCTGTATAATACTGGGCTGAGATACGGCGGCCCTGTGTCTTTCGTTTATGGGTGGTTTATAACGGGTGTCTTCACCATCTTCGTTGGGTTATCAATGGGGGAGATTTGCTCTTCGTACCCAACTTCTGGGGGTCTGTACTACTGGAGTGCCAAGCTTGCTGGCCCCAAATGGGCACCCTTTGCTTCTTGGCTCACTGGCTGGTACTACTTTCCTCTCCTTTCAGTTGTTTTACTCTTACTAACATTTGAAAATCTTTCCTTCTTCATTGCTATGATGCTTCATCGCTCGGATTGGATCGGATTGGATAAGTCACTAGATCCAGCGTTCAACATAGTTGGTCAGTGGGCAGTTACAACTAGCGTGGATTTCTCGCTTGCACAGCTGATTAACGTGATCGTTCTCCTTAGCTCGCGTGAAGGGAATGGCGGTGGTGGCACTTCGATAAATAAGTATGGAACCATTGGTATCCATGCAGGAATCTTGTTTCTACATGCTCTTATAAACAGTCTGCCCATCTCGTACTTATCTTTGTTTGGACAAGTCGCTGCTGCGTGGAATGTTGCAGGCGTCTTTCTCCTCATGATTCTCATACCCTGTGTTGCAACGGAGAGGGCCAGTGCGAAGTTTGTATTCACTCACTTCAACACCGATAACGGGGAGGGAGTCAGCAACAAATTTCACATTTTTGTTCTGGGACTTCTGTTGAGTCAATATACCATAACCGGCTATGATGCTTCTGCCCATATGACAGAGGAAACCAAGAGTGCTGATACGAATGGGCCAAAAGGAATAATTAGTTCCATCGTGATATCCATTATCGTTGGATGGGGTTACATACTCGGCATCACCTTTGCAGTTACTGACATCCCGTACCTTTTGGATGAGAACAATGAAGCTGGCGGTTATGCCATTGCTGAAATATTTTACCTTGCATTCAAGAGTAGATACGGCAGTGGAGTTGGAGGAATTGTATGCTTGGGAGTGGTTGCGGTTGCCATATTCTTCTGTGGTATGAGTTCAGTTACTAGCAACTCCAGGATGGCGTATGCATTCTCTAGAGATGGAGCCATGCCATTATCACCCTTTTGGCATAAAGTGAACAAACACGAAGTCCCCGTAAACGCTGTTTGGCTTTCAGCTTTCATATCTTTTTGCATGGCACTAACGTCTCTCGGAAGCCTTGTGGCATTCAATGCCATGGTTTCCATAGCAACCATTGGACTGTACATTGCTTATGCCCTACCCATCTTCTTTAGGGTGACCATGGCACGCAAATCCTTTGTCCCGGGACCTTTCAACTTGGGACGCTACGGGGTCCTTATTGGTTGGATTTCAGTTCTTTGGGTATCAACTATCTCTGTCCTCTTCTCATTGCCCGTGGCCTATCCAATTACCATCGAGACACTCAACTATACTCCCATTGCTGTTGGCGGTTTGCTGATCGTCACAGTTTTAGCTTGGATACTGAGCGCTCGGCACTGGTTTAAAGGTCCTATAACGAACATAGAAGCATGA
>Pbr003372
ATGACAAGCCTTAACGGTGACATTGTTGGTTTGATAAAGAAACGAGTGATTGACATAGCTGGCTGCCTCGGAGAGACGGTGGAGGTTAAGCTAAATGGAAGGGACGTCGGCACAAAATCATTCTCTACATATGTTGATCTATACTTAAAACCTAGAGCTTTTCATTTTGTCAACATTCCAAGGATAACCATGAAAATTAGTGATGACATGGAGATCTGTGTGACTCTGAGCAACGGACATTTCCAACAGGTCAGTTTTGTCAACTTAGTCAATACAAGCCATGGTGGAGATAATGTTGATGTCGTTAGCAATGCGATTGCAAAACATCTTTTCAAAACTATCAAAGAAAAGGATGAGAATTCAACCCTAAATTCAGATGAGAATGAGAATCAAAACTTAAATTTAGACAAGGACGAGAATCCAAACCTAGATTTAGATGAGGACGAGAATCCAAACAAAGATTCAGATGTTGTGAAGAATCATTTATGGATTTTTTTTAACGTTAAATTTCGCAATCCTGTGTTTAATCTCCCAGCAAAAGATACTTTTGATCATCCGTGCCATAATAGAGCATTTACCAAAACATTTGAACTTTCAAAAGATTTCTTAAAGGAAGTGGTAGACTCATCAATTTTCAATATTTTGAAGAGACGTTTTGGCATGAATGAAGAGGAAGAAAATCTTCAGGTAGAAAACTTGACGGATGCATATTTTGCCGGGAGGGAGCACTCTAAAGATTGCACCTTGATTTTCGTAGAAGGAAATTCAGCTGAGTCGCTTGCAACGACAGGGCTCGGTATTCTGGGTCGGGACTCTTTTGGTGTGTTTAGGTTGCAAGGTATATTGCTCAATGTAAGAGAAAATAGCAAAGACAATAAGATAATTGACAACATCATGACAAGTATGGGGGTACAGAAGAATAAAATCTATGAGGGTGAGGATTACGCTGATTCATTACGCTACGGCAAAGTAATGATTATGACAGATCAGGATGATGATGGTTTCCACATCAAAGGACTTTTGATTAACCTTTTCCATTGCTTTTGCCCCTCACTTCTTAAAATTGAGGGGTTTTTGGCTGAGTTTATAACTCCTTGTATCAAGGTGACTAAGGAACATGATCAAAAATACTTTTATTCTACCAAAAGCCATGAGGAGTGGAAGAAGACACGGGACAATAACGCTAGTGACTGGTCGACTAAGCACCACAAGGGTTTGGGAACATTCTCCCCTGAGGAAGAAGGGAAAGATTTTTTTCGAAATCTTGAGAATCATAGGAAATACTTTGTTTGGGATGATAGAGCTGATGAGGCGATTGATCTTGCCTTTAATAAGAAAAGAGTAGATGATAGGAAAGGGTGGCTTAACAACTATAATCGTATGGAGCTGAAGCGGGAGTGGGAGGAGCAGCGTAGTAACCAAGTTAATGATGAGGATGAAGAAAACGACGAGGATGAGGAGACGCATACAAACTATACTGATTTTTTTTAA
>Pbr012548
ATGGCACTTACTAGGTTTTCGAACCCCCACAAAAGCTCGACAGGACAGCTTCGTTCGCTCCGAACCTCAGCCTCGGACACAGGTTTCGTCAACCTCCGGGCCCCACTGAGAAAGCCTGGCGGCGGGTCCGCCTCCTCGACGACCAAAGATTCTGAGTCCAAACCTGAGGCCCGGAGGCAAAGGCTCGTCTAG
>Pbr013976
ATGGTGAGCAAGAGACAGAGAGAAGCTCGCAGGAAATTCAGAGCAGAACACCCAGAACTGGCTAAACAGCCAACGCCCCCAAAAGACCCAACCAAAAAGAAGGAGAAGAAGAGCTCCTTCAAGCGCAAGAAGGCACCCAGCGACCCAGCCAAATCCAGTAAAAACCCCCATAGAAAACACCCCCTCAGAGTGCCCGGCATGAAGCCTGGAGATAGCTGCTTCATCTGTAAATCCACCGAACATATCGCCAAGCTCTGCCCCGAGAAAGTTCAGTGGGACAAGCACAAGATATGTTTATATTGTCGCCAACGTGGGCATAGCATCAAGAATTGCCTTAACAAGAAAGACGATTCCGTGGCTGAGAAGTTATGTTATAATTGTGGGGAAAATGGGCATTCGCTTTCTAATTGCCCCTATCCTCTTGAAGACGGAGGAACTAAATTTGCCAAGTGCTTCATCTGTAATGGGACTGGTCACTTGAGCAAGAACTGCCCTCAAAATACTCATGGGATTTATCCAAAGGGTGGTAGTTGCAAAATTTGTGGAGGTGTAACACATTTGGCGAAGGATTGTCCAAACAAAAGCAGCAGTTCAATGTCCGCTGGTAGATCTGCTCACTCATGGAAAGAAAGTGATCTTCCAAGAGGAAAGGTTACCAAATTTCTGAGTGGAGACGATCTTGAGGATGATTTCAGTTTCATAGATGAGAAGAAAAATGGCGTTACACAAGACAAGTCCGCTGGTACAGTCTGTCCTGCTTCTCTTTCACAAGAAAGCACTTTATGGAGACGATTAGTTGTGGACATGATCAGCCACAGAAGCTTTAGAGAATTCTCAGCCTTTGTTTTGCCCCTTAAAATTCTCTTCCCCTCCGCAATTTTCTGGTCTCAGCCTTTCCCCCCAAAAACAAGGATTTCTCCTTCTGCTGCTATACTTTCCATCTCTCTCTTTCTTTTCCGGCTTTCTTCTTCATTTCGCACTACACTCCGTCTCTTTTCCGACGACAAAATGGCGTCCGGCATGGCCGTGAATGATGAATGCAAGCTCAAGTTCGTGGAGCTAAAAGCGAAGAGAAACTATCGATTCATCGTATTCAAGATTGACAAACAAGAAGTGGTGGTAGAGAAAGTTGGCAGCCCGGATGAAACATACGAGGATTTCGCGGCGTCGCTGCCTGCTGATGAGTGCCGCTATGCTGTCTTTGATTTTGATTTCACCACTGCTGAGAACTGTCAGAAAAGCAAGATTTTCTTCATTGCATGGTCTCCTGAGACATCAAAGGTGAGAATGAAGATGGTGTATGCAAGCTCTAAAGATCGATTCAAGAGGGAACTCGACGGCATTCAAGTCGAGTTGCAGGCAACTGATCCGAGCGAAATGAGCCTCGACATTATTAAGGGCCGAGCTCTTTGA
>Pbr006427
ATGAGCGGCCCTCATATTTTAGTTCTTCCTGCTCCTGCACAAGGCCATGTAATTCCCATGATGGAGTTGTCACAAAGCTTAGTGGATCATGGCTTCAAGGTCACATTTGTCAACACAGACTTCAATCACAACCGCGTCATGAGCGCCTTGCCTGATGATCAAAGTCATATAAGGGGGGATTGCATCGACCTAGTTTCAATTCCGGATGGCTTAGAACAGGGGCAGGACAGGAATGACCTAGGAAAGTTATCTGAGGCAATGCAACGAGTCATGCCAGGGAAGTTGGAGGAGCTGATAGAGAAGATCAATAACCGAGGGGAAGGCGATAAAATCACTTGTGTCATTGCTGATCAGGCTATCGGGTGGGTTTTGGAAATTGCGGTGAAAATGAAAATCAAGGCGGCCGCCTTTTGGCCGGCATCAGCTGCAGTTTTAGCCTTGACGTTTAGCGTCCCCAAGTTAATTGATGAAGGAATCATTGACAACGATGGAACCATATTGAAAAACCGGGTGATTCAGTTGGCACCAAACATGCCCACCATGAAAACTGCAGACTTTGTCTGGGCATGTCTTGGTAATAAAACCACTCAGGAAATCATGTTTCAGAACATGGTAAAATGCAACAAGGCTGTGCAAGTGGCGGACTGGCTTCTTTGCAACTCTGCGTATGATCTTGAGCCAGCAACATTCACCTTTGCACCCGAGATTCTACCAATAGGCCCGCTCTTGGCGAGCAGACGGCTTGGAAATTCAGCAGGCTACTTCTGGTCGCAAGACTCAACTTGCTTAGAGTGGCTGGATCAACAGCCACCCAACTCAGTGATCTATGTTGCATTTGGCAGCTTCACAGTTTTTAATCCAACCCAATTCAAAGAATTGGCTCTGGCTCTTGAATTATCGGAGAGGCCATTTCTCTGGGTCGTGAGGCCAGATATCACTGACACGAGTGATCCCTACCCGGAAGGATATCAAAAGCGAGTAGCCTCTCTCGGTCAGGTGGTGGGTTGGGCACCTCAACAGAAGGTTCTGGCTCATCCTTCGATTGCTTGCTTCCTAAGCCATTGCGGTTGGAACTCTACCCTAGAAGGCCTAAGCAATGGGGTTCCTTTCTTGTGCTGGCCATACTTTGCAGACCAGTTCACTAATGAGAGCTACATTTGTGACGTTTGGAAGGTGGGATTGAAATTCGAAAAGAATGAAACTGGCATCATCACAAAAGAAGAAATCAAGAACAAGTTGGAACAACTGCTCGGAGACAAAGATTTCAACGAAAGAGCTTTGAAACTGAAGGAATTGGCCGTCGCCAATGTCGAAGGAGGCCAATCTAACAAGATCTTCAAGAATTTTGTTGAATGGATGAAATCATAG
>Pbr026758
ATGGCTCTGCAGTCGGTGACGCCGATTGCTCAGCTTCTTCACTACTCCAGCAATGGCCGCTCCCCCGCCACCCAGCCGCCCCGGAACGGACTCTTCGTCGTCGATTTCGCCGGCTTGTGCGGTAAATCGAAGCGGACTCGCAGGAAATTCGGAGCCGCCTCCGACCGTCGCACCTTCCCTCATTTCGTCTCCAGGAATTGCCACTCGGTCAACGCCGTTCTTGACGTCGGACGCAGCAGCGACGCCGCTGCCTCGGATCAATCAACTCCGATGACTCCTGATTTAAAACCTAAGGTTGCAGACTTGCAAGATATAATATCAGAAAGAGGAGCTTGTGGAGTTGGATTTATTGCCAATTTGGAAAACAAAGCATCCCATGGCATTGTTGAAGATGCTCTAACGGCCCTTGGCTGCATGGAACATCGTGGGGGCTGTGGAGCAGATAATGACTCTGGTGATGGTTCGGGATTGATGAGTTCAATTCCCTGGGATCTATTTGACAATTGGGCTAACAAGCAAGGAATTGCTTCCTTTGACAAGTTGCACACCGGTGTTGGAATGGTTTTCCTACCACGAGATGACAACCTTATGAAAGAAGCCAAAAAAGTTGTTGTGAATATTTTTAGACAAGAGGGTCTTGAAGTGCTTGGATGGAGACCTGTTCCCGTGAATGCTTCTTTAGTTGGTTACTATGCAAAAGAAACAATGCCAAGCATACAACAGGTATTTGTTAAAGTTGTTAAAGAGGAAAATGTTGAGGACATTGAAAGGGAACTGTACATATGCCGAAAATTGATCGAGAGAGCAGCAAGCTCAGAAAGTTGGGGAAATGAGCTTTATTTCTGTTCTTTGTCCAATCAAACAATAGTTTACAAGGGAATGCTCCGGTCAGAAGTTCTTGGTTTATTTTATTCTGACCTCCAAAGTGACCTGTATAAATCCCCTTTTGCCATCTATCATCGGAGGTATAGCACAAATACCACTCCCAGGTGGCCCCTTGCACAACCAATGAGGTTACTTGGTCACAATGGAGAGATTAATACCATACAGGGAAACTTGAACTGGATGCAATCTCGTGAAGCCTCATTGAAATCACCTGTATGGAATGGTCGTGAAAATGAAATTCGCCCATTTGGCAATCCGAAGGCATCTGACTCTGCAAATCTTGACAGTGCAGCTGAATTCTTATTAAGAAGTGGCCACAGTGCTGAGGAGGCTCTAATGATTCTTGTCCCAGAGGGATACAAAAATCACCCAACTTTGTCGATAAAATATCCTGAGGTGATTGATTTTTATGACTATTACAAGGGTCAGATGGAGGCTTGGGATGGGCCTGCTTTACTGTTATTCAGTGATGGAAAAACAGTTGGGGCCTGTCTTGACCGGAATGGTCTTCGCCCGGCTAGGTATTGGAGGACATCTGATAATGTTGTATATGTTGCATCTGAGGTTGGTGTTGTACCTGTGGATGATTCTAAAATTACAATGAAAGGTCGTCTAGGTCCCGGAATGATGATAGCTGCTGATTTAATAAGTGGGCAGGTTTATGAGAACACTGAAGTTAAAAAGCGTGTAGCTTTATCAAATCCATATGGAAAGTGGCTACAGGAAAACATGCGATCGTTGAAGGCTGTGAACTTCCTTTCAGCCACAGTTGCAGAAAATGATGCAATACTAAGACGGCAACAGGCATTTGGCTACTCCAGTGAGGATGTACAAATGGTTATTGAGACTATGGCTTCACAAGGGAAGGAGCCAACATTTTGTATGGGTGACGATATTCCATTGGCAATATTATCTCAGAGGCCACATATGCTTTATGACTATTTCAAGCAACGGTTTGCACAGGTTACAAATCCAGCCATTGATCCTCTTCGAGAAGGTTTAGTTATGTCTCTTGAAATCAACATCGGAAAGCGACAAAATATTTTGGAGGTTGGACCTGAAAATGCATCGCAGGTTATCTTGTCTAGTCCTGTGCTGAATGAAGGAGAACTTGATTTATTGCTAAAGGATGCGAAGTTGAAACCCCAAGTTTTACCGACATTTTTTGATATCCATAAAGGGGTTGATGGTTCCTTGGAAAAGACTCTATATAGGCTTTGTGAAGCTGCTGATGAAGCTGTTCAAAATGGTTGCCAACTGCTTGTGCTTTCTGATCGGGCTGATGAGCTGGAGGCAACTAGACCTGCAATTCCCATCCTTCTTGCTGTTGGTGCTGTTCATCAGCATCTTATTCAAAATGGCTTGCGAATGTCAGCTTCTATCATAGTAGACACTGCTCAGTGTTTTAGCACTCACCAGTTTGCCTGCCTGATTGGATATGGTGCAAGTGCTATTTGTCCATACTTGGCATTAGAGACGTGTCGGCAATGGCGTCTGAGTGCTAAAACTGTAAATTTAATGCGTAATGGGAAGATGCCTACTGTAACAATTGAACAGGCTCAAAAGAATTTCTGCAAGGCTGTTAAAGCTGGTCTTCTTAAAATTCTTTCCAAAATGGGCATCTCGTTGCTTTCAAGTTATTGTGGTGCACAGATATTTGAGATCTATGGATTGGGGAAGGAGGTTGTTGATCTTGCATTTTGTGGAAGTATATCTTGTATTGGTGGATTAACTTTTGATGAGCTTGCAAGGGAGACTTTGTCCTTCTGGGTGAAGGCTTTCTCTGAGGATACAGCTAAAAGACTTGAAAATTTTGGATTTATACAATTCAGGCCAGGAGGGGAGTATCATGGAAACAACCCAGAGATGTCAAAATTGCTCCACAAAGCTGTCCGCCAAAAAAATGAAAGTGCTTTTTCAGTTTATCAACAGCATTTAGCTAACCGACCTGTAAATGTTCTTCGTGATCTTGTTGAGTTCAAAAGTGATCGTACTCCAATTCCTGTTGGAAAAGTTGAACCTGCTGTATCCATTGTTCAACGGTTCTGCACTGGTGGGATGTCACTTGGAGCTATTTCAAGAGAAACTCACGAGGCTATTGCTGTTGCAATGAATAGAATAGGTGGAAAGTCCAATTCTGGAGAAGGTGGTGAGGATCCTATTCGTTGGAAACCACTTACAGATGTCGTTGATGGATACTCTCCCACCCTTCCACATCTCAAAGGTCTTCAAAATGGAGATACTGCTACAAGTGCTATCAAGCAGGTTGCTTCAGGACGTTTTGGTGTCACTCCAACCTTCTTGGTCAACGCTGATCAGCTGGAAATTAAAATTGCACAAGGTGCGAAGCCCGGTGAAGGTGGCCAATTGCCTGGTAAAAAAGTCAGTGCATATATTGCGAGGTTGAGAAATTCTAAACCAGGGGTTCCACTTATATCTCCACCTCCACACCATGACATTTATTCCATAGAGGATCTTGCCCAATTGATCTATGATCTTCATCAGGTGAACCCTAATGCTAAGGTGTCAGTAAAGCTTGTGGCAGAAGCTGGAATTGGTACTGTTGCTTCTGGTGTTGCAAAGGGTAATGCTGATGTCATTCAGATATCAGGTCATGATGGTGGAACTGGAGCCAGTCCTATAAGTTCCATCAAGCATGCTGGTGGTCCCTGGGAACTGGGACTTACAGAAACACACCAGACACTCATTTCAAATGGACTTAGAGAACGAGTTATTTTAAGAGTTGATGGTGGCTTTAAAAGTGGAGTCGATGTCTTAATGGCTGCAGCAATGGGTGCTGATGAATATGGATTTGGTTCTGTTGCAATGATTGCTACAGGGTGTGTTATGGCCCGCATTTGCCATACAAATAATTGTCCAGTTGGTGTAGCCAGTCAGAGAGAAGAACTGCGTGCTCGATTTCCTGGAGTCCCTGGTGATCTTGTCAATTTTTTTCTATATGTTGCTGAGGAGGTAAGAGGTATGTTAGCACAGTTGGGATATGAGAAGTTAGACGATATAATTGGGCAGACAAATTTACTGAGGCCACGAGATATATCTCTAGTGAAAACTCAGCATCTTGATCTCAGTTATCTTCTCTCAAATGTCGGGTTACCAAAATGGAGCAGTACCACAATCAGGAACCAAGATGTTCACACTAATGGACCTGTTCTGGATGATGTTTTACTAGCAGATCAAGAGATATCAGATGCAATTAAGAATGAAAAGGTGGTCCACAAGACCATAAAGATATACAATGTTGACCGCGCAGTTTGTGGACGTATAGCAGGCGTGGTTGCCAAAAAATATGGTGACACTGGTTTTGCTGGGCAGCTAAACATAACTTTTCAAGGGAGTGCTGGGCAGTCATTTGGGTGCTTCTTGACTCCTGGGATGAACATTCGACTTGTTGGAGAGGCAAATGATTATGTCGGGAAGAGTATTTCCGGCGGAGAATTGGTTGTGACTCCAGTTGAGAATACTGGGTTTTGCCCGGAGGACGCAACAATTGTAGGGAATACCTGCTTGTATGGAGCCACTGGAGGTCAAATCTTCATTAGAGGGAAAGCTGGGGAACGATTTGCTGTCAGAAACTCACTTGCGCAAGCAGTGGTTGAAGGAACTGGAGACCACTGTCTTGAATATATGACTGGCGGTTGTGTGGTGGTACTTGGAAAGGTCGGTAGAAATGTTGCTGCTGGAATGACTGGAGGTTTGGCATACATCCTTGATGAGGACGATACTTTCATCCCCAAGGTAAATAGGGAGATAGTCAAAATCCAAAGAGTGAATGCTCCTGTGGGGCAGATGCAGCTGAAAAGCCTTATCAAAGCCCATGTTGAAAAAACTGGAAGCGGCAAGGGCGCAGCTATCCTGAAGGAGTGGGACAAATATTTACCACTCTTTTGGCAGCTGGTTCCACCTAGTGAAGAAGACACCCCAGAGGCATGTGCAGATTATGAGCAAACAGCTGCAGGTGCGGTGACTTTGCAGTCCGCGTAG
>Pbr007275
ATGGCGAGTCGGAGCGAGGATCGGTTCGAAATAGCCTTCTTCGACGTGGAGACGACGGTGCCCACCCGACCCGGACAGGGCTTCACCATCTTGGAATTCGGGTCGATTCTCGTTTGCCCTAGGAAGCTGGTGGAGCTCGAGAGCTACTCCACCCTGATTCGACCCGCCGACCTCTCCGCCATCAATTCCCTGTCCGTCCGTAGCAACGGCATTACCCGCGACGCCGTCATTGCCGCCCCTTCTTTTCAAGACGTCGCCGATACGGTCTACGACATTCTCCACGAACGTATATGGGCTGGTCACAACATTCTGAGGTTTGATTGTTATCGGATTCGGGAGGCTTTTGCACGCATTGGTCGGCCTGCACCAGAACCGAAAGGTACCATTGATTCATTGGCATTGTTGACACAGCGGTTCGGAAGGAGAGCTGGTAACATGAAGATGGCCTCCCTTGCAACCTATTTCGGGCTTGGACAGCAGACACACAGGAGTTTGGATGATGTTCGAATGAATCTTGAAGTGCTGAAGTATTGTGCAACCGTGTTACTCTTGGAGTCGAGCCTCCCAGACATATTCACAGAGAATAGTTGGGTTTCTCCAAATGCTACCACAAGAAGTCGTAGTGACGGGAAATCATCTGCTGAGGGGTCTCGCATAAACATGAATACTGAGCATGAGAATCGTCAGATGTTATCTTCTACAAATCAAATAACAGGGGAGAATCATCCAATAACATCTCTTAGGACTAAAGACACTGAAGAAGTCTCTAATCTGATTGAATCTAGCACCGCTCGACCAGATCCCTTTGACATGGGCCCACTTAACGATGAAGTGATGAAAGAGCTGATTCAGCCAGACATCGCCATGGTAGAAATACCTTTGAAAGAGTCTGTCGAGAGTTCTTCCCCTTTTGCTGCATCGGGGAGTTCCAATGGCACTTTGGACTTTTTGCAGCCTGATGAAATCTCTATTCCTTCTATCTGTGCTTCCCTTGTTCCGTTGTATCGTGGGAGTCAGAGGATAAAGTTGTTACACAAAGATGTAAGTTTGCAGCTTTGCTGTAGGCATATGAAATTGCGGTTTGGAATCAATGGAAAGTTTTTTGATCATGCTGGCCGGCCACGATTGAATATTGTTTGTTACGCATCACAAAATTTGTGCAAAGTTCTTGATGCATGTGATGGCATTGCACAAAACATACAGACAGCAGTATGTGGGGATATTGCAATATACGCCACAGAGATATATCAAAAAGAGCCTTCTGGCGCCGAGGAGAGGCTCGTCTTCACCAAGTTTGATGCTTCAGCACTTAGCACCCTTTTCAAACCGCAGACTTTTATGGATGCATTCTTCTCCTTGGATCCGTATGACTATCAGCAGAGTGCAGGCATTAGGTTGGTGGCAAAGAAATTGATTCTTCATTCCAATTGA
>Pbr038434
ATGGGTCGATCACCGTGCTGTGACAAGGTGGGTTTGAAGAAAGGACCTTGGACTCCAGAAGAAGACCAGAAGCTCTTGGCTTACATTGAAGAACACGGCCATGGAAGTTGGCGTGCCCTCCCAACAAAAGCTGGTCTTCAGAGATGTGGAAAAAGCTGTAGGCTTAGATGGACTAACTATCTTCGACCTGATATTAAGAGGGGAAAGTTCAGTTTGCAAGAAGAACAAACCATAATTCAACTCCATGCCCTATTAGGGAACAGGTGGTCGGCCATAGCAACTCACTTGCCAAAGAGAACAGACAATGAGATAAAAAACTACTGGAATACGCATCTTAAGAAGAGGCTAGCCAAAATGGGCATCGACCCCGTCACGCACAAGCCAAAGAACGACGCCCTACTCTCTAGCGCCGACGGTCACTCCAAGAACGTCTCCAACCTCAGCCACATGGCTCAGTGGGAGAGCGCCCGGCTCGAAGCCGAGGCTCGCCTCGTCAGAGAATCAAAGCTCCGCTCCCACAACTCCTCATTACTCCATCAGCTCACCACCATAAACCCCAATACCTATGTTCTGGTGAATTCTTCGTCTTCGGGTTCGACTTCAGCTCAACTTCAGATTAAGTGGCCGTCATCAAACCCTTCTAATAATAATATTGATCTCGAGTCTTCGACATCTACGCTCAATTACAATTCCGATCAGACTAACGTTAATAACGCATCGTCCTCCACAGTGGGGTCCGCGATTATGCAGCCGGCGATGATCGAATTTGTTGGGTGTTCAGGTTCTTCTGAGACCAAGGAAGAATGTGGGGATAAAGAAGAAGATTGGAAGTCCCATTTGTCTTTCACTTCATTAGGGTTAGTTCATGATCATCAGACCATCACAATGTCCATGGACGCTGGAGGGGCATGGACTACTGCTACTGATCATCAAGTTGGCAATGTGGTTGCTGACATGGCAGCTGCTGATCAAGAAGGGATCACTAATCTCTTGCTTAACAACTCTGATGAGGTGCACAGTTTGCCAGACGGGGATCACGGCGGGGATTCTGATAACGGTGGTGGAAGCGGCAGCGGTAGCGGTACTGACTACAACGAAGATCATAAGCATTACTGGAATAGTATTCTCAATTTGGTGAACTCTTCTCCCTCAGAATCTCCACTGTTTTGA
>Pbr031494
ATGGCTAATTCATCCGACCCATCTTCCTGCTTGAGCTTCACCTCCTCTCCCCACATATCCAACGCCTCCATTAACCCCAACTCCTCCGCCTCCGACCCGCCGCCCACCCCCGAGTTACTCACCAACCTCAGCTCCAATTTGGGCCGGCTACTGGCCGACTCCGGCGGCGACTACAGCGACGCCGAAATCACCGTCGAGGGCGTTCCGGTTGCTGTCCACCGATGCATTTTGGCTTCGAGGAGCGAGTTTTTCGCGGAGTTATTCAGGCGGGAAAATGGGGATTCCGAAAAAGAAGGAAAGCCCAAGTACTGTATGAGTGATTTGCTGCCTTTTGGGCATGTGGGTTATGAAGCGTTTCTGGTTTTCTTGAGCTTTGTGTATACTGCAAAGGTGAGGGATTTTCCGGTCGAGGTTTCGAGCTGCGTTCACAATGTGTGCGGCCATGAAGCTTGTCGACCCGCCATTGAATTTGCTTTGGAGTTGATGTGTGCTTCTTCGGTTTTCGGAATGCCGGATCTGGTTTCCATATTGCAGCGACAGCTTATCGATTTTGTAGTGAAAGCTCTGGCGGATGATGTTATCCCAATCCTCGTGGTTGCGTTTCATTGTCAGTTAAGTCAGCTCATTGATCAGTGTATAGAGAGAGTGGCACACTCAGATCTTGATAGTATATCTCTAGAGAAAACACTTCCTGATGAGGTTGTGGAGAAGATTAAAATTCTTCGCCGCAATTCTCAGCACTGCTGCGACCCAAACATGCCAGCCGTGGACCCCTTGCGTGAGAAGAGAATCAGGAGAATACATAAGGCACTGGACTCAGATGATGTTGAACTTATGAAACTTCTTTTAACCGAGTCTGATGTAACCTTAGACGAAGCCAATGCGCTCCATTATGCTGCTGCTTACTGCGATCCTAAGGTTGTGGCTGAAGTGCTTGGCCTGGGTCTGGCTGATGTTAACCTCCGGGATTCCCGGGGTTATACAGTGCTTCACATTGCTATGATGCGGAAAGAGCCATCAATTATAATATTGCTTTTGTCTAATGGCGCTCGTGCATCAGAGCCGACTTTGGAAGGTGAGAGTGCTGTTAGTATTTGCCGGAGGTTGACAAGGCCAAAGGATTATCATACAAAAACAGAGCGGGGGCAAGAAGCAAACAAAGACCGGATTTGCATTGATGTTCTTGAGAGAGAAATGCAGAGGAATCCAATGGCTGGAGAGGCATCTATATCTTCCCAAATAACGCCCAATGACCTGCACATGAGATTGCTGAAACTGGAGAATCGAGTGGCATTCGCCAGATTGTTATTCCCTGCTGAAGCCAAGCTAGCCATGGCCATTTCACAGGCAGACACAACGCCTGAGTTTGCCGGGATCTCTTCGTTGAAAGGATCTAGTGGGAATTTGATGGAGGTTGATTTGAACGAGACTCCCACTGTGCAGAACAAAAGACTCCTTTCTAGGTTGGAATCCCTTGTGAAAACAGTCAGTATGGGTAGACACTATTTTCCACATTGCTCGGAAGTCCTCGACAAGTTCCTTCAGGTCGACCTTCCTGATTTGTGTGTCCTTGAGACGGGCACCACTGATGAGCAGAAAATAAAGAGGCGGCGTTTCTTGGAGCTTAAGGAGGAAGTACAAAAGGCATTTGACAAGGACAAAGCTGATAAGAACCTATCCGGGCTGTCTTCGTCATCCTCCTCACTTCCTCCGAAAAAGTTTGGGCGCAAGTCCAAAGGTTAG
>Pbr006084
ATGAAAAAAAAGATATCAGTTGATTCTGTGTACATTAGAAATGTCTATTTGAAGTTGAGATACGAGTTGATACAAGAACTTCTCAAAGAGAATGGGTCTGAGATTGAACAGCAAGTAAAAGATATGGATGTGCAGTTGATAGGAATTATGAAAGATATGTTGAGTGGATGTGAAATAACCGATGGGACAGATTTTGATATAAAGAAAATGAGTGATAAAGAAGTGTTATCGTTTCTAGTATCAAGCGATGCGTACATTGATAACATCGAGGAAGACAAAGACTTATCAAAAAAATTGAAAGAAGAAATGAATGTTTTTGATGATATTTGTATTGACAAAGGAGAAAAGCTTATCAATTATAATCATTTTAGCGACAATTATGTTAAGCACGGAGAGGAAAGGATATCTGAGTATCTTGTGGGTCTGGACAGGAAAATTGCGGTAGCTTTAAAAGACAATGTTGATTATCAGCAACTCGAACAGGAAGTCCAAGAAGAAGGCGAAGCCATGAATATAGAATTTTCCAAATATCGGGACACGCTAGCAAACTCTATGTTTAGTCTGTATAACTTGCAGTCCAATGGGAATCTTCAGGAAGTGGCTCAAAACTATGAGACCTTGAAAGCGAAAACAGAATTTTTATTAGAAAAGAAATAA
>Pbr035599
ATGGGTGGAAACTACAAGTTGGTTGTTGTTTTGGTGGTGGCACTGGGTGTGTTGCTTGAAGGGTCGACAGTGTCGAGCTTGTGCAACATGACTGACGAAGGTATCGCCGATTGCAAGCCGTCGGTTACGAAGACGAATCCAACTCCGCCAACTCCTGAGTGTTGTGAGGCTCTCAAAGGAGCTGACTTGAAATGCTTGTGTGGTTACAAGAACTCGTTTCTGTTGCCTTCTCTCGGTATCGACCCCACTCTTGCCATGGCTCTACCCGCTAAGTGCAACCTCACCCCTCCTAACGATTGCTAA
>Pbr032477
ATGGCAATCCCAGTTATTGATTTCTCAAAACTTGATGGTGAAGAAAGGGCCAAAACATTGGCTGAGGTTGCTAATGGATGTGAGGAATGGGGATTCTTCCAGCTGGTGAACCATGGAATATCGGAGGAGCTTCTCGAGAGGGTGAAGAAGGTGACTGGGGACTTCTTTAGGATGGAAAGACAGGAGAACTTTAAGAATTCCACACTAATGAAGGCAGTAAATGAAAACAAAAAATTGGAGAATGTGGACTGGGAGGATGTCTTCACCCTCTTGGATGACAACGAATGGCCCTCGAAAACCCCTGGATTCAAGGAAACCATGGAAGAATACAGAAGAGAACTGAAGAAACTTGCTGAGAGGGTTATGGAAGTGATGGATGAGAACTTAGGGTTACCAAAGGGATACATGAAGAAAGCCTTCAACAGTGGCGAAGAAGACAATGCCTTTTTCGGCACCAAGGTGAGCCACTACCCACCATGCCCTAAGCCAGAGCTGGTGACTGGTCTCCGAGCTCACACTGATGCAGGCGGTGTAATATTGCTCTTCCAAGATGACAAAGTTGGAGGCCTCCAAATCCTGAAAGATGGGCAGTGGATAGATGTGCAGCCATTGCGCAACTCGATTGTCATCAACACTGGGGACCAGATTGAGGTCCTGAGCAATGGCCGCTACAAGAGTGTTTGGCACAGGGTTTTGGCTACCCCAACTGGGAATCGAAGGTCAATTGCTTCGTTTTATAACCCATCAATGAAGGCCACCATAGCTCCTGCGCTGGAATTGGTCAAAAAGGAGAACCAAGAAGTGGATCAGATTTATCCCAAGTTTGTGTTTGGTGACTACCTCTCTGTATATGCTGAGCAGAAGTTCCTCCCCAAGGAACCAAGGTTCCAGTCTGTGAGGGCCGTGTGA
>Pbr030458
ATGGAAAGCATCAGCAGTAGTTGTAGCTTCAGAAAAGTTGTGTTTTTGCTACAGATCTTCATCTTCTTTGAAGCCCGTCTTTTCTGTGCTGCTGATCCAACTTATGGGTTCACACTCGTGCAACTCAGTGCACAAAATCGCAGATTACAGAAACCATATGACAAGGCTCCTCATGGGCGTTACAGTAATGTAGATGGAGTTGAAAAGTTTTGGATCTACAACCACGACAAGCCCTTTCGAAAGCACAATCCAACCAGGCCACACTCCGAAATCAGAATTTCTGGCACGTCGGGGGCTACAATAATGCAAATCTTTGGTTCACCCAAACAAGCTACAACTCTGCAAATAGGTGTCTACAATGGGGATTTGAAGTACTTTCGTGACAATGTGCTAGCTGCCAATATCTACAACAAGTGGGTAAGGCTCAACGGGATTCACAATGTTTCTGCAAGGACAGTGACCATTTTTATCGATGGCGAACGGAAGTTGGTCAGCAAAGATCACGGCCGAGCAACCTTTTACTCCAAGTACGGAGTTTATGGAGCCTTGTATCATTCAAGTAATTATATGCAATCAAGTTGGAGAGGGATCCAACTTTATAAAAAATGA
>Pbr005409
ATGAAGTGGAATGTACTCGTGACCTCTCCTACAGAAAATGATTACATACGGGAGCTGGCAGTGTTACAGAGAGAATTTAGTATGTACACTGAGGTCATGGAATATGTTACAAACACATGGTTGAATCCTTTCGAGGACAGATTTGTGTCAGCTTGGACGGACATGATCATGCATTTTGGTAATGTAACATCAAACAGGGCCAAGGGTGCACATACCAAGCTTAAGAGGGAACTTGGTATGAGCCAGGGGAATTTTGAGGGTTCTTTTGAGAGTATACACTCTCTTATTGAGTTACAGCACACTGACATAAAGATATCTTTTGACAAGTGTTTGATGGTCACACAACAAAGCTTCAAGTCTTCAGAATTCAAATATCTGAGAGGAGTTGTATCTATGTTTGCATTGGAGAAGGTGTTATCTCGGTCCAAACTAGCCACCTCAATTGGTGTTGATGGTTCAGGATGTGGTTGTGTCATACCCCGAACCCATGGTCTACCTTGTGCCCACGAGATTGTGAAATACAAGGGGGAGTGTCAGCCAATTCCTCTTGAGTCTCTTGACCCCCATTGGGCAAAACTTGATATACTACCTCCTAGTTCTGCTCAGGATTCTATGGATGTGAATGAGTTTCCTGAGTTGGAGTTGCTTCAACAATACTTTCTGGAGGCAAATGCAGAAAATAGGTTGATGCTCAGGAAAAGAGTGAGAGAACTTGTAGCACCCTATACAACTAATCTTGTTGAACCAGGAGTCAAGTCCAGATTACGAGGTCAACTGAGGGGGAAAATTGATATGTCCACTCAACAGGATCCATATGCATTTGATTTGAGATCTGCATCTGTGGATAGTCACTCACCTAGCCCAATGGATGGTCAGCAAAATTTTACATACAAGCAAACAGAGCGAACCAAGAAGAAGATAATAAAGATACCAATTACTAAATCAAATATCATATAG
>Pbr004948
ATGTCGAATTTGGCGAGTAATTTCAATCAGAAGATCGACTACGTGTTTAAGGTGGTGCTGATCGGAGACTCGGCGGTGGGTAAGTCTCAGCTCTTGGCTCGCTTTGCTCGGAACGAGTTCAGCTTGGAGTCCAAGTCAACCATTGGGGTTGAGTTCCAGACTAAGACCCTCGTGATCGACCACAAAACCATCAAGGCCCAGATTTGGGACACTGCCGGCCAAGAAAGATACAGGGCGGTGACAAGTGCATACTATAGAGGTTCGGTGGGGGCAATGCTGGTCTATGACATAACCAAGCCTCAATCATTTGAACATGTAACCAAGTGGTTAGAGGAATTGAGGGGGCATGCCGACAACAATATTGTTGTGATGCTTGTAGGTAACAAGTCCGACCTGGGGACACTGCGAGCTGTACCTTCTGAGGATGCTAAAGAGTTTGCCCAAAGGGAGAACCTCTTCTTTATGGAGGCATCAGCACTTGAGGCTACTAATGTTGAATCTGCATTCGTTACAGTCCTAACAGAAATTTATAGAATTGTTGGCAAGAAGTCCCTCATTCCCAATGAGGAAGCAGAGTCTGGGAGTTCCTCACTTCTCAAGGGAACAAAACTTGTCGTTCCTGGACAGGAGCCTGAGCCTCAAGCAAGTAGCTGTTGCTGGTCTTCATAG
>Pbr028820
ATGCGATCAAGAACAGCTGTGGAACTTCTGAAGGCCACGAGTGATATCGAAACGCAGTTGGATAAGCTCTATCCAGATGGTTTTCACTGCATTCTTCAAGGGGAGCCCGATGACAGAACTGTCCTTGATGACATTGTAACACGACCGGAGTTGAAAGGGTTTCCCCGCTTTATACTGGGGCAGTCCTTGCGTGGCGTGGTTACTCTCAAGGTGCACTTAAAGGAATCATATGCATGGGATGGAGTAGTTCTTGTGGCATCAATGTGTAAAATTGCAGAGGACGTAACACCTCCAGCGGCCGTGCCGAAGATATTAACTCTCATGTCAAAAGTTATGCCGAAAGCAAAGCTTGTCCCACAGAATGAATTAGCGGAGCTGGCCTTCAGAGACCTTCGAAAAAGGGAAATGGCAGTCTACAATGTGATATGTTACAACGACAACGTGTGGTTAAAAACTGCTGTGGAACCGCTACAGGCTACTTACGTTATCGAGATGCAACTGGAGAAGGTGGAGCATGTTATACGAGAGCAAAACATTTGGGCTGCTTATGAGATATTGGAGCTGTTCTGTGAATTCGTCCTTGCACGGGTTCCCATTATTGAAAGTCAGAGGGAGTGCCCAACGGAATTACGAGAAGCTATATCGAGCATAATTTTTGCTGCTCCAAGATGCTCAGATGTTCCAGATTTAATGCAGATCACAAATTTGTTTACAGCAAAATATGGGAAGGAATTTGTATCAGCTGTGTCTGAGCTTCGTCCTGATTCCGGTGTCAACAGAACAATAATTGAAAAGCTTTCAGTTAGTGGTCCCTCCGGAGAGGCAAGGCTTAAGGTATTGAAGGAAATTGCCAAAGAGTACAAGCTGAATTGGGATTCTTCTGACACTGAAGCGGAGTTCAGTAAAAAGCATGAAGATCTGCTGGGTGGACCGAAGCACATAAGTGGTGCTGCTGCACCTTCTCAAGCTCCCGCAAAACAAATCACATTTAGTTCCCCGCCTGCTAATGGGGCACATTCTATTGTGCCTGCAGATATTAAACAAGAACCTCAATACCTTCATGCTCCAAGATCTTTAAGCAAGACACCATCGTTCACTAATGAGATTCAACCATCAGCGAATGATGATAAAGCAAGACCAGTTAGTGAAACCAAAGGGGAGACAAGACCACAATCGTCTGATATCCTCGAGAGAGCTCGAGCTGCCATTGCCTCTGCTGAGCATGCGTCTGCTGCTGCCCGTCAGGCTGCAGAGCTGGTTAAGTCCTTATAA
>Pbr007876
ATGAAGTTTAACATTACGGATCCCACCACTGGGTGCCAGAAGAAGCTAGAGATCGACAACGACTCCAAACTACATGCATTATGGGACAAGAGGATATCTCAAGAAGTCAATGATGATGCGTTGAGCGATGACGAGTGCCCCTCGGTTAAAGCCGCTGAAATGTCTGCAGAAAAGGAACGTTTGATGTTTGCTTTTAATTTGGGTCATAGAGATATTGTTCTTGAGCTCGACGCGAAAGGAGTGGTGGTGGCTGATATTAGGTCTATGGAGGATTGTCTGGGTCCAGAGGGTTGTCTCATGGAGAATATACAAATGTTGGTAAAAAGTTTCGAATGTTTTTGTCAATGGCAAAACAGAGCTTGCTGTGGCTCATGA
>Pbr033898
ATGAAAAGCCAGCTGAGGGAAAATCCTAACAACCATCCACCCGAGGTCATACACGAGATTCTTTCATGGTTGCCAGTTAAGTCCTTACGCCGCTTTGAGTGCGTCTCAAAGTCATGGCGTTCTCTGATCTCCGACCCCAAATTCGTCACAACGCACTTCATCAAAGCGATCAAAGACAAAGACCGTCTACACTGCCAAACACGAAGCGTCATGTTTACTGATGCGGCACATAATGGCCTCCACTCCGTGCTTCTCGACAAGTTTCTCGATCATAAGTATCACGATGATCCTAATGATACCAGTGATCGAAGTGTAGTAGCAGCCATCGAGCACGATTATGTTTATAGCGAAGTGTCGGGTGTTTGGGTTTCTCTGTTGTGTTCCTGCAACGACCTGTTGTTATGCATGCTGTGCGACTCGAGGTTATATTTGGTTAACCCCTCCACAAAGGAAACCAAGAAACTACCAGAAACACCAAAAGAAGAGAAGTATCGTAGTTCAATCAATCTATATGGGATTGGATTTGATCACTCCACTTATGAACACAAGGTGGTTAAGGGACTCTACACGAAACACAATCGCTTAATCAACCTCTTGCTCGGTGATTTTCATGAAGACGTTGTGTTTAGTGTTTACACGCTGGAAACCGATTCTTGGAGAAAGATCGAGGGATCATTTCCCTGCAGATTTTATGCAAGTGAACAAGGGATTATGCTGAACGGAGATCTCCATTGGTTCGGGGAAAGACTCGAAGACCAGTCACGGCTGATTGTTTCCGTCGCTCTAACGGGGGAGGAGAGGGTTCGAGAAATTCCGCTTCCGCTTGAATGTGGTTATATCGGAAGTACTAATCAGAGGATGAAACTGGGAGTCTTCAGACAAAGGTTATGCATAACGTATTATTCTTGTCCTCGTGGTGGGACATATAACGAGTTTTGGGTCATGACGGAATATGGAGTGAGGGAGTCTTGGACTAAAATGAGGGTCTCCATCCCATATTCGAAGTTAAAACATTCCGGCTTCTGGACAAAGTCCCATGATTTGATGGTGTTCGGAGAACATTTAATCATGTACAATTTTAATGACGAAAGCCATTGGAAGATCAGCATTCGTGGAATCGGCAAAGTTGGCCGTGTTTTTACGTGCTTGAAGAGCCTTGTTTCGCTTAAACAACGTCAGAGAAGTAATTTGAAGATTGAAGCGTGA
>Pbr034240
ATGGTGGGAACGAATATGAAGGCGGAGACGATGGGTTTAATGGAGAAGAGGACCGCCCTGGAGGCGGAGATGAACGCAATCATAGAGAGTCTTACTCAGCCCGGCGGCCCTGGAATCTCCGGCAACCTCCTTGACTCCGAGGGTTTTCCTCGCGAAGACATTGACATCCCAGCTGTGCGAGCAGAAAGGCGTCGTCTTGCTGAATTGCGTAATGATCACAGAGAGATTACCGAGAAACTGAACAGAAATATTGAAGTTCTGCATTCGGCAAGTCTTGCTCCTAAACAATCATCACTCAATGATCCAGATGGCCAAAGCGCATCAGCTGTCAACGATGTTGCATCTGCATCCTCAACCAATGTTCATACTGCCATGGATGAGGATATGATTGTGAGCGTACCCTTTGCGTTGGTGGATGAGATAGCTGATGCATCACCAGCAGCAGATGATGGTTTACAGATTGGAGATCAGATTGTTAAATTTGGTAATGTGGAAAATGGTGATAATTTGTTGCAGAAACTTGCTTCTGAGGCTCAAGCTAATCAGGACCGTGGGATACCAATAATACTTGTAAGGCAAGGTGCTCAAGTCAACTTAACCGTGACACCTAGAACATGGCAAGGCAGGGGTCTACTTGGGAAGGGCATTGGTTAA
>Pbr002595
ATGAACCAAGTGATAGCCAGACCACCTCTTAATCTCAGTCCTACGAATCCCGCATTAGCATACCAATTAAAAGAAAATGCCGAAATGGAAAAGGCACTCATGAAAGACATTGCAGACAGTGCCATGGAAGAACTGGTCAAGCTTTTCCAGATCGAAAAGCCCATATGGATCAAATCCCCAACTAATGGCAGATATCTCCTCAACCGTGATAACTATGTTAAGATGTTTCCAAAAGCCAAACACTTCAAAAACTCTCGTGCTCGGGTCGAGTCTTCGAAAGATTCAGGAGTTGTGCACATAAGTGCAGCACACTTGATTGACATGTTTTTAGATTCCAACAAATGGGAAGAACTCTTTCCAACAATCGTAACAACAGCAAAGACAATTGAAGTACTCGAAACTGGAATGTCAGGAAATCGGAATGGTTGCTTGAAGCTGATGTATGAACAAATACACATTCTCTCGCCTTTGGTGCTGCCACGGGCTTTCTACTTTCTTCGCCATTGTCAACAAACTGAGCCAGGAACTTGGGTCATCGCTGATGTCTCATATAACTCCGCAAAAGGGAGTTTTGCAAGACAGCCTCAATCTTGGAGGCTACCATCTGGATGCATGATAGAAGACATGCATAACGGATACGCCAAGATTACTTGGATTGAGCATATGGAGGTTGACGACAAGACACAAACTCATCGGCTCTATAGAGATCTAATTTGTAGTAGTGTTGCATATGGAGCTGAGAGATGGATTGTTACTCTTCAAAGGATGTGTGAGAGATTCGATTGTTTGATGGACGATGTTGGTTCTACTTGTGTGTTTGGAGGAGTGGTTACTTTGCCTGAAGGCAAGAAAAGCCTAATGAAGCTTTCCCAAAGGATGGTGAAGAACTTTTGCGGAATGTTGAGCATGGAGGGAAAACTTGACTTCCCCCAACTGTCAGAAGTTGACAGCAGTGGGATTCGAGTCTCTGTTCATAAAAGCGCAGAAATTGGACAACCACATGGCACGATCGTCAGTATTGCTACTTCTCTCTGGCTCCCTTTGTCGTCGCAAACTATCTTTAACTTCTTCAGAGATGAGAAAACAAGAATTCAGTGGGATGTTCTCTCTCATGGAAACCCAGTGCATGAGATTGCCTACATTTCAACTGGAACTCATCCCGAAAACCATATATCCATCATTCGGCCTTTCATCCCCACGGAGGACAACATGTTGATGCTTCAAGAGTGCCACATAGACCCTCTTGGATCCTTTATCATATACGCTCCGGTTGACATACAAACTCTCAATGTAGCAATAAGTGGGGAAGACTCATCGAACATAGCTATACTCCCATCGGGGTTCTTGATATCCGGCGATGGTCGTCCTGAGATGGGGGATGCATGTGGTTCACTTGTTACAGTGGCTTTCCACATATTGGTTTCCAGCCCCACAACTTCAGAGCAGATGAACATGGAGTTAGTGGCAACTGTAAATACTCTTATCAGTTCCACCGTTAAAAAAATTAAAGTTGCCCTCAAATGTTCCGGCTTGGATTAA
>Pbr034558
ATGTTGGATTTTCACTGCTTCCTTTACATTCTGATTCTCTGCATTTCCAAAGCCGCCGTGTTCACCGTCGTCGCCGCCACCGAATTTGACTTCGGCACCTTGACTCTGAGCAGCCTGAAGCTCATTGGCGATGCCCACCTGAGCAATGGGAGTGTGCGGCTCACCCGCGACCTCGCCGTTCCCAACTCCGGCGCCGGCCGCGTTTTATACTCCAAACCCATTCGCTTCCGCCAGCCTTCCTCCCCAGTCCCGGCGAGCTTCTCCACATTCTTCTCATTCTCCGTCACCAACCTCAACCCCTCCTCCATCGGCGGCGGTCTCGCGTTCCTCATCTCCCCCGACGACATCGCTCTCGGCGACGCCGGCGGGTTCCTCGGCCTTCAGTCGGGTCCGGATACAGGGTCGGGTTTCGTGGCTGTCGAATTCGATACGCTCATGGACGTCGAGTTCAAGGACATCAACGGCAACCACGTCGGGTTGGATCTGGACTCCATAGTGTCGACACGTGTCAGCGATCTGGATGCCGTCGACATCGATCTCAAGAGCGGCGATCTGGTGAACTCGTGGATCGAGTACGACGGGTCGAGTAAGGTCATCAACGTCTCGGTTTCGTACTCGAATCTGAAACCCAAAGACCCGGTTCTATCATTCTCCCTCGATCTAGCCCAGTACGTCAGCGATTTTATGTACGTTGGGTTTTCCGGGTCGACCCAGGGAAGCACGGAGATTCACAGCGTCGAGTGGTGGAGCTTCAGCTCGTCGTTCGATTCCCCTGTTTCGCCATCCGGGTCGGCGTCTCCGCCGCCGCCGAGCACTACTTTGATGAACCCAACTGCCAATTCAGTAAAATCTCCACCACCTTCAATGCCGCCAAGTGGGTCTTCTTCTAGTACTGCTAGCGGTACTAATCAGAAGAGCAAGTCGTCTTCTTCCTGCCATAACCAGCTCTGCAGAGAAGGTCCAGGAGCCGTCGCCGGAGTTGTCACCGCTTCCGCTTTTGTTTTGGCTGTGTTTGCGGGTGTTTTAATCTGGGTTTACTCCAAGAAAGTCAAACAAGTCAAGAAATCGGATTCGAATTTCGCTTCGGATATCATCAAAATGCCGAAGGAGTTCACTTACAGGGAGCTCAAGGAAGCAACTAAGTGCTTCAATGCCAATAGAATCATCGGGCATGGTGCTTTTGGAACTGTCTACAAAGGCATATTATCCGACACCGGTGACATTGTCGCGGTAAAGAGGTGCAGCCACAGCAGTCAGGGGAAGAACGAGTTCTTGTCGGAATTGTCGATAATTGGAACTCTCAGGCACCGGAATTTGGTGAGGCTCCAAGGCTGGTGCCACGAGAAGGGCGAAATTTTGTTGGTGTATGATTTAATGCCGAATGGCAGTCTCGACAAGGCATTGTTCGAGGCAAGAACGCCGCTTCCATGGCCGCACCGGCGAAAAATTCTATTGGGAGTTGCCTCTGCTCTGGCCTATTTGCACCAAGAATGTGAAAATCAGGTGATCCATAGGGACATTAAGACCAGTAACATAATGCTGGATGAAGGGTTCAGTGCCCGGTTGGGGGATTTCGGTTTGGCAAGGCAAATCGAGCACGATAAGTCGCCAGACGCCACGGTGGCGGCCGGGACAATGGGGTACCTGGCGCCGGAGTACTTGTTGACAGGCAGAGCTACTGAGAAAACGGATGTGTTTAGCTTTGGGGCGGTGGTGCTTGAGGTGGGGAGTGGGAGGAGGCCAATTGAGAGGGAGGTGAGTGGGGTAGGGAAAGTTGGTGCGTGTAATAACTTGGTGGAGTGGGTGTGGGGATTGCACCGAGATGGGCGGCTGTTGACGGCGGCGGACCCGAGACTGGAGGGGCAATTTGATGAGGGGGAGATGAGGAAGGTGCTGCTGGTTGGGCAAGCAGGAGCGTGTAATAATTTGGTGGAGTGGGTGTGGGGATTGCACAGAGATGAGCGGTTGTTGACGGCGGCGGACCCGAGATTGGAGGGGCAATTTGATGAGGGGGAGATGAGGAAGGTGCTGCTGGTTGGGCTGGCTTGCTCACATCCTGACCCTAATTGTAGGCCAGCAATGAGAGGGGTGGTTCAGATGCTGGTGGGTGAAGCTCAAGTCCCAATTGTGCCAAGAACAAAGCCTTGTACAAGTTTCAGCACTTCACATCTTTTGTTGAGCTTGCAGGACAGTGTTTCTGACTGCAATGGCATGATCACCATCTCCACCTCCTCCTCCGAACTCAGCTTCGGCGCCGCCGCCGGCGGTGATCACATCGTCTGA
>Pbr042652
ATGGACCTCTCTCGATCCCACTCTGACGATTTCTATCAGCTTTCGTACCCTCAACAATTCGATGACGACGACAAGGACGACGAAGATTTCGTTTCCAGCTTTCAGTTCCGCCCCGGACGACGGGTCGTCTCGCAGAAGCCGCGTGTTTCCGCTCTCGAGCGTGGCAGTTCTGTGGACTTCCTCAACCTTGCAAAATCCGGAAGCAAGCATGTTGACAGGGCTTCCGAGGATTCAGCATTGATTTCGGTGATAGAACGAAAGATGGACGAGCATTTTGGCAATCTGTTGCACGGGGTGGAGGGTCTCAGTGCGCGAATTTCTCAGCTGGAGACTCGATTACGCCGGCTGGAGAATTCTGTTGGCGACTTGAAGGATTCTACTGAAATCAACCATGGGAAGGCTGATGGGAAACTGAGGCAACTAGAGAATATGCTAAGAGAGGTTTACGGTGGTATGCAGGATTTGAGAGATAAACAAGAGATAACAGAGGCTCGGTTGGAGCTTGCAAAGCTTCAAATGTTAAGGGGTTACCAGCAATCGGAAAACCTAATGAACAATGTACAAACAGTTTCAGCTCCAGGAGTATTGTCCTCCTCGCCTCAGCAAAGCTATCAACCGCATGCAGTTCAGGCCCCAACCCTACAAGTTCCTTCTCTTCCTACTGATGATCCCCGAACTCTACCCCATCAAAATTTTCCACCAGCACAGGTCCCCACCCAGTCATCTCAGAGTCAAATCCCATCTATCAAATATGCAGATCATAACTACACACCACCTCTGCAAAATCCACAACCCGCACCTCGGATGTACTGCAGCTTTCAAGTACAACAGTCGCAACCGCCGCCCACTGCACCGTATCATCTTTCTCCTCCAGCGCCACATCCTTCACTAACGTCACAATTACAGCAGCTGCCTCAACAGCACCCACCTTTCAATGCTGTTGACCCAGAAGCCCAGTTTTCTTTGGTTCATAATCCTGGAGAAACCTCCATGCCATCTCAAAGATATCCGCCGAGCTTCCACATCACCTCTAATGCACCTGGCTTGGCTCTCCAAACCCAACAACAGCAATATGCGGGTTCCATTCAGTATACGCATGATCCAACCACAAGCAATCAGTACCCGGAGTTTTCCCCTGGCAATATGCAGCCAGTTCAACATTCATATTTTGATGACTTTCGTTCCCACAGTGGATCTCAGTCTTACAACAGCGGTCCAAACATGAAACACTCGCAAGTCTTGCCAGCCTCATTTGACCGTTCTGGTGGAAGCAGCTTTTTGAAACTGCCAACTGCCAAGGTTTTGCCACATGCAATACCCATGGCTGCTAGTGTGGATAAGGAATCGAGTTCTAGTGGGACTGGAAACAGAATACCAATTGATAATGTCATTGATAAGGTTGTAGCGATGGGATTCCGAAGGGACATGGTCAGAGCAACAGTGAGGAAAATGACTGAGAATGGGCAGTCGGTGGACGTCAATCTTGTGCTGGATAAGCTGATGAACAATGGAGAACAGCCTCAAAGTGGTGGATTTGGCCGGTAA
>Pbr028187
ATGGCTGATGATCCACATTTGGTGACAAGTGATAAATCAATGGCCAAGAAGATGTACATGCGTGGGAGCTACCACCGGTATGCTGCTGATGACCCTAGGGCCGTTTGGCCACAGTGCAAATATACTATATCTATCGAGGTGCCTTGTGCTGCTCAAGCTACCGCCGAAGGGTCAGCTGGTGGCGGGGAAGGGTATGGTAAAGATGTTGCAACTTACATGATGCTGGACAATTAA
>Pbr030613
ATGTTAGGACTGGATAGGTTGGTGGTGAACTTGAAATCCAAGTTGAGGTCTTTGAAGGTGAGTAAGAAACCTTACGACAAGATTGAAAAGAGTGAGAGCATGAGAGTTGAAATAAGGAGCAAGAAGGCCAGAAAGCTCATTGAAAAGACTTTGAAGGTCGCAGATTCTTCCAAGTCCAAAACTTTTGCTTTTTGA
>Pbr031973
ATGAGCAACTTCGGGACGAGAGGAAAGGCAACAAAAAGAGTGAAAAACTTGGGGACAAAAGAGAAAAATAAGGGCAAGTGCAACGCGGTGGGCAAAATCAGTCGTCGTTTGCCAAATAGTCTTCTATTCTCGCTTTTCATGCTAACGGGAGCAGCCTCTGCTAGGAACCTTTATCGGCGGAGTAGAGACATGCCAAAAAGAAAAAAGAAAAACTTGGGAATAAAGGAGAAAAATAAGGGCCAAAACAACAATTTGGTGGACAGAATTAGTGAGTTGCCTGATGAAATACTTTCTAGTATTGTGTCTCTCTTGCCACTTAAGGAAGCAGCAGCTACCAGTATCCTTTCTAGAAGATGGCAGTATGTGTGGTCGTCCACTATGAATCTCGATCTGGATGCTAAATTTGAACTTGGTGAATATTTATTTCGCTTCATGGTAATGGAACCAGAACTAAAAGACCAAGAGCAGCAGAGATACGTCAATTGGGTAGATAATGTGGTGGAACAACATAGAGGTCCAGTCATTGAACACTTCCGGGCTTGCTTTTATGTAGATTTCCGTTTTTCAAGTTTGCTCGACAAATGGATTCAGTTTGCAATGAATAAGAGAGTTCAAGTACTTGAGCTGGTATTCTATCTAGAATTTTGTAACCGTATTTCAGACGATCTCTATCCATTTCCCCACAAGCTATTAGGTCTTGAAAACGTTTCTACATCGAAGCTCAAGGACATGCATTCTGACATTCCAAGTCTACACTCTTGTGGATACAATATTGGATTTAAGTTTCTCAGAGTTCTTCGGTTTCGATATATTGATGTGACTGGAGAAGTTCTCGAGTGCCTTTTGGCTAACTGCCCAGTTCTGGAAAGATTAACAGTGCACTTTGCTACTAAAAATTTGGTAGGCTTAAGAGTTGTTGGTCCGTCGGTTGCTTTGAAATATTTAGATATACGGTCCTGTTGGGTCCTCAAAAGCATTGAGATTTGTGATGCAAACCTTGTTTCACTTGTTTATGTGGGACGTGCGATAAACTTGCTTCTCAATAATGTACCTTTGCTCGCTGAGGTATCCATTTCTGAGAGGCTTGATGCCCCCTTCAGGGATGGGCGGGAGTTCTACTATAGATCCATAGAGCTCCCTTTTGCCCAACTTTCATATTGTCTTTCTCGACTGGAGGTTCTCTCGATGAATATAAATGGAGCGATGTACAACAAGAATTATGTAGTTCCTGTATTCGCAAACCTCAAGCATTTGGAATTGATAGTTCAAGCCGATTATCGCTGGGCTCTTTGTCATTTGACTTCCTTCATGGGGTCAGCTCCTTCCTTGCACAAACTTGTGTTGAAGATGAATTTTTTACCGTATCCAGTAAAACTGAAAAAAGAGAAAGTTGCCAAAAAACCCCATCCTAACCTCAAGGTGGTAGAAATAGTAGGGTATCGTGCTCGTCCAGGTGTTGTTGAACATGTCATGTACCTTATAGAGAATGCGGTTGCACTGGAGAAAATAGTTGTTGATCCTGTTAGGCGTTGGTTGTATCCTAGTACAACATATGCCAGTGCAAGGGATAGGGGTGTTGCACAAGTCAAAGAGGAAGAGAGAGCGAGAGATCATGCTATGCAACACCTGAAAGAACAAATGCCTTCAACTGTTGGATTTGAATGCTTGTAG
>Pbr021368
ATGCTAGGTCACTGGCGAATTGCAAGTGCAATTGTGATTGCTGGAGCTGCATATGTTATTGCTACAGTTGCAGGTGTTGTTCCAAATATAGCTATCAAAGTTTCTCCCCTAGACTTCCTTGTGGCCCAAGGTCGTCGTATTCCGACGTATGTCTATGTTGTTATTGAAGCCATCCAACTCGGCACTATACCATACGAAGATCCCCAAGTCTTCGAAGATGTTTCCGGGCAATGGAGAGTTAGAGTTCATCGTGATACTGTTATCCATCGTGGCATGAGACAGAGATGTGGAAAGATCTACAAAGATCCCCAGCCCACTTTGGCTGTCAGATGCATAATAACAATTTCAGTATCTTGCAAGAACCGTAACAAACCTATCTCGCGCATTTGCTCTCAAGAACCCAATGAACCGATCTCGCGCTTCCGATCTCCTGCAATTGACAAGGTGTCTGCAATTGTCGTTGCTTTTTTGAGTTGGCTGACATCTGCTGTTGATGCGATCAATTTCGATCCACTAAGGCATAAGTAA
>Pbr020441
ATGGCGGATGAGGCAAAAGAAAGAGAGGAATACTCGCTGCTGAAGGACTTCAGAGCGGAAATTGAACCAAAAGATGGAGCCTTTTCTCTTTGCTTTTGGCTCTACCTCACGAGCTCCGCTGCCTCTCCTGCCACGCTCATTCAGGAGCAGTCGGGTGCCACTGGAAGTGCGCCCTTTCTTGTTTTGAGCGAGAAGAAGAAAATGGTGCTTTTGCCGTTGGGAATCTTGCACAAGGAAGCTCCTGAAACTTGTGACTTGTCTTCGTTGTCCGAAGATTCATATGTATCTACGGAGAATGAGTTTCCAACGGAGAAATGGATTCATGTTGGGTGTGAGGTTTTGTCTGATACCTTGCGGCTGCATATTGATGGTGAAGCTGTGGGAAATAAATCTATGTCGTCTTTGTTCAACAAGGACTCCATTGCAAGTGGTTTGACGAAGATCATTTTGGTATCTGGTGGCAGAGAGGACAATAGTTTGCAGGGTTACATCTGCAATCACAAAGTTTTGCCTTTAACTTCATCTATTTTGGAATACTATGCTAAGGACCCACCGCTAAAATTATCCATTGATAATTCATCTGCTTCTGAGATTGAGGTAGACAGTGATGGTGTTTGGAGTATTGTTGGCGGCAAGGCCTCGTGTCGCAGGATTTTTTCACTGGATGTTGTACTGTTAGATGCCTTTTCCCATCCTTCAAACCAGGAGTTGGAGGTTATTGCTTCCCTTGTGTATGCTGACAATGGGGAACCTGTGGAGAAGACAAGTGATGGGGAAGCTCCGCTTTTGGCAAGTCATGATGGGTTTGAATTTGCTTTTTCGGACAGACCAAGTAAAACATTGAAAGGGCATGCGTCTTTTAAGCTCAAGATATCCCAGCTTTCATCTAAGTGTGATAATCGGATGTTCCGCGTAATGTTTCACATCCCAAAATTGGAAAAGTATCCTTTCCTCAAGGCATTCACTCCTCCAATTCGTTGTATCTCAAGGAGCCGCACTACTCGAATATCCACTACAGCATGGAAAAGACCAGCATCTGCCAGTGATCCAGTTAGTTTATCTCAGTTATCGGGATTGGGTGATGAAACCTTAGAACTTCAGCACAGTTCTGTTAATGAAGAGAAACTGAGTCCATCATCAAAACGGTGTAGGTTGGGACAAGATAGAATACGTGCAACTGTTTCCGCCTTGGAGCAACCCGATGACGAATGCAACTCTCATGCTAGAACTGCTAAACAGGTTGAAGCACTTGCGAAAAATGTGGTTGGTAGACCCAACAGTGTTGAAGAAATAGACGACTCCCGAACTGATTCAGAGAGACCCGAAGTGAGAAACCCAGATCTTATGAGTACATCAAGTAGTAGAAATCCAATTTCAGATGCAACTATTTTCAAATACTGCCTAGCAAGTTTATCTGAGAAGACTCTTCTGCTCAAAGAGATTGCCAGCACTGCTTCCAATGAAGAAATTTTGAGTTTTTCCCATCAGGTTTCCTTGTATTCAGGATGTTCACACCACAGGCACCAAGTAGAAATGGCAAAGAGTTTGGTAGAAGAAGGAACTAAAGCTTGGAATTCCATCTCACAAAATAACCGCCAGGACTTTGAGCTACTGAGGAGAATCGCTGGTTGCCAAGAACATCTTGCCAAAGAGAACTTTGAAAAGTTGTGGTGTTGGTTATATCCTGTAGCTTTTACGTTATCAAGAGATGGGATAAATACAATGTGGAGTTCAAAATCTCCCAAGTGGATAGAAGGGTTCATTACAAAGGAAGAATCTGAGACTTCGCTTCAAGGTTCAAGGGGTTTCCAGGAACCTGGAACATTTGTACTCCGGTTTCCTACTTCAAGGAGCTGGCCCCACCCGGATGCTGGCAGCTTAGTTGTGACTTATGTGGGCAGCAAGCACACAATTCACCACAGGCTTATCTCCCTTGATCATATGTTTAGTCCTGCTGAGAGAGAGCAGAATGCAAAACCACTGCAAGACATGCTTCTTGCGGAGCCTGAACTCTCTCAATTGGGAAGGCAAGAAATTTGTTCAATTTACTTCACCGTGCATTGTATTACCATTTACTAA
>Pbr007584
ATGGCTTCTCTCGTCGAAGGCCCCCCTTCCACACAATGTGCTGGACTGTGTAAAGGCCTAGCAGACATCGAAGACGAAGATGATCTCTTTGAGATCGATCTCGATTTGATTGACAGCGTTCCTCAAACACAGTACTACTGGAACAGGTATTTCACTGCGACCCGAAATGCACTGCTTGCCAATTGCCTACTGCCGGCCACCGACATCTCCCGTGCCATCCCCGTGGTTTCGAAGGCACTGTCGTCGTCGGAGCAGACTGGTAATGTTGTTATTGTCCCGCAAGCTGTGCCCTTGGGGCAGCTTCTAGGGTTGCCATTCCAGGAGGCATTTGGGCTTCACCTAAAGGAAGTGAAACAAATGTGCAATCCGATTAGGAAAAATGTTCCATCATTTGGACGTTGGGTCTGA
>Pbr024584
ATGAGCTCCCAGCCGACTCAGCGCGCCTTCCAGCTCCGTGTCAACCCGCTCACCGGAAACTCCGAGTGGATCGTCATTGAGGAAGACGGACCAGAGGAACAAACTTTCAACAATCCCCAAAATGCCCTTCTCGCCACAACGTCGTATCTGGACATGCTCAACGACTCCCCTCGAAACAGAGCATTCCGTGCAGCCATTGACAAGACCATCACCGCTCCCTGCCATGTTCTCGATATCGGTGCTGGAACTGGGTTGCTGTCGATGATGGCAGCACGGGCAATGGGCCCAACGACATGTCGTATGGTGACTGCCTGCGAGTCTTACCTTCCAATGGTGAAGCTAATGAGGAAAGTGGTGCGCTTAAATGGCATGGAAAACCAAATAAAGGTCATCAACAAACGCTCCGATGAGCTCGAAGTTGGAGTTGACGTTGCTTCTCGTGCTGACGTACTGGTTAGTGAGATTCTGGATTCTGAGTTGTTGGGAGAAGGGCTCATTCCAAGTTTACAGCATGCTCATGACATGTTGTTGGTGGAAAATCCCAAAACCGTGCCGTATAAGGCGACCACCTACGGCCAGCTTGTTGAGAGTACATTTTTGTGGAAGCTTCATGATTTACATGGCAATGAGGCGAAAGCATCTGAAGGGATTCGTCTAGTTCCAACTGGGTTGGGTGATATTCTAGGTGTTAAGCCGCAACAGTATGCCTTTCACTGCAATGCGATAGAGAATGAAGTGAAATTGCTGTCCGAACCCTTCAAAATTTTTGAATTTGATTTTTGGAAACGGCCCGACAGTTGTGGGGAGACTGAGCTATTTGTGAAGGCAACTAAAGATGGTCGAGTTCATGCTGTAATTTCATGGTGGATACTTCAGCTTGATCGTGAAGGGACAATTTTTTATTCCACTGCCCCTAGGTGGATAAGTTTGCCAGCCAACATAAGTCATGGGGATTGGTGTGACCATTGGAAACAGTGTGTTTGGTTTGTTCCTGGTGAAGGTATGTCCATAACTAAGGATGAAGAGGTTTGTTTACATGCTGCTCATACAGAAACTAGCATCTCTTATAATCTCAAGAACCAATTTCCAAGAAATGAGACTCTACAGTATGGCCTCAAGAATGGGGAATTCAAACTCACACTACCCCCAGAAAGAATTGCAATTTATGGAGACAGTGAATGGAGGCATTCCATGTTTAGTGCCATAACCAAACCTTTACAGGGAAGAGTTGATCCGTTATGCATTGTTGCAGATGACAGCATCTTCTTAACACTCCTCGTTGCACATATTTCTAAAACATCACATGTGATGTCTTTCTTTCCGGGGTTGCAAGGCAAGGGTATTGGATATTTGCAAGCTGTTGCTAGTTCAAATGGTTTTTCAATGGATCGTGTAGAATTTATTAATAAGAGGAAAACAAAGTTGACCATGCATGACACACACCAGAAAAAGGTTGATCTATTGATTGGAGAACCTTTCTACTATGGAACGGATGGCATGCTTCCATGGCAAAACCTACGGTTTTGGAATGAAAGGACAATGCTTGACTCTGTCCTATCTGAAGATGCATTGGTACTGCCATGTAAAGCAATATTAAAGACTTGTGCCTTGTCTATCCCTGATCTTTGGAATAGTCGTCGCTGCTTAAGTAAGGTTGAAGGTTTTGACCATTCAGTTGTAAATTCCACCTTAGGAGCATGTGGTGAATTACCTGCAGGGCAAGAGTCTCCTTGTCTGTCTTGTTTCATCTGGCAGTGTGGAAATGTTAGGAAGCTCAGTGAAGAATTTACGCTCATGGAGTTTGATTGTTCAAAACCTATAACGCCATCTTATGGAGAAACCCAGGTTGAATTTACGGAGCCTGGGATATGCCATGGATTTGCACTCTGGATTGATTGGGTGATGGATTCGGAGAACTCCCTTGTGTTCTCTACAGGGCCAGAAAAGAGATATTGGAAGCAAGGAGTAAAGCTTCTGGCCAAGCCTGTAGCAGTTAGAAATAATGAATCGAGTATGGGAGAAAGTCGGTCTGCAATAATTCAAGCGTCGTTTGATCCATCAAACGGTGACCTCAACATCAGACATGATTTCTTATAG
>Pbr015182
ATGTACGGAAAAGCCGCCTTCGCCCTCATCATCGCCTTCCTCCTCCTCCTCACCTACTCAGTCTTCATCGGCACCGTCGACATCCGATCCTACTTCCTCCCGCTCCTCCCCTCATCGCCGCCGCCGGTTGTCCAGTCCCTCTGCGCCACCACCTCCCCGCCTCTCAAGGTCTACATGTACGATCTCCCGCGCCGCTTCAACGTCGGAATTATGAACCGCCGGAGCACCGACCAGACTCCTGTCACCGCCCGGACTTGGCCTCCGTGGCCAAAGAACTCCGGGCTCAAGAGGCAGCACAGTATTGAGTACTGGATGATGGGCTCGCTTTTGTTCGACGGTAATGGCGGTGACGGGAGAGAGGCGGTTAGGGTTTCTGATCCGGAATTGGCCGATGCGTTCTTTGTGCCGTTTTTCTCTTCGTTGAGCTTCAATACTCATGGGCACAACATGACAGACCCGGCTACTCGGATTGATCGCCAATTGCAGATAGATTTATTGAAAATCTTGGGAGAATCAAAGTACTGGCAAAGATTTGGAGGGCGAGACCATGTTATCCCTTTGACACATCCCAATGCTTTCAGATTTCTTCGACCACAGGTCAATGCGTCAATTCAGATCGTTGTAGATTTTGGCAGGTATCCTCATGTTATGTCAAATCTGAGCAAAGATGTGGTCACCCCATACGTACATGTTGTGGATTCCTTTACAGATGATGACCGTCCAGATCCATTTGAGTCCCGTACTACGCTTCTGTTCTTCCAGGGAAGGACATACAGGAAAGATGAAGGCATTGTTCGTGTTAAACTGGCAAAAGTCTTAGCTGGTTATGATGATGTTCACTATGAGCGAAGTGTTGCAACAGGAGAGAACATAAAATCGTCTACACAACGGATGCGTTTATCAAAATTCTGTCTGCATCCTGCTGGAGACACTCCTTCATCTTGTCGCCTATTTGATGCTATTGTGAGCCACTGTGTTCCTGTCATCGTGAGTGATGAAATTGAGCTCCCGTTTGAGGATGAAATTGACTACACCAAATTCTCACTATTCTTCTCATTCAAAGAGGCTTTGAAACCTGATTACATGGTTAATCAGCTCCGTAATGTTTCAAAGGAGAGATGGATTGAAATGTGGAGGACACTTAAGAATATCTCCCACCATTTTGAATTCAATTACCCCCCAGAGAAAGAGGATGCAGTCAATATGCTATGGAGACAGGTGAAGCACAAGCTCTCTGCTGTCAAACTCTCTGTACATAGAATCCAAAGGTTGAAAATACCAGACTGGTGGCGGAGGAGAAAGTGA
>Pbr033276
ATGAAGAAAATTCTCTGCGATTTTCGGTTCCTCCTGTTTCTCGCGGCTGCGGCGTTCATCTATATCCAGATACGGCTTTTTGCTACGCAATCGAAGTACGCTGATCGCCTCGCCGATGCGATAGAGTCAGAGAACCAGTGTACATCTCAATTGAGGACTCTTATTGATCAAATAAGCTTGCAACAAGGACAAATTGTTTCCCTTGGGGAAGAAAAGCAACGGCTAGAGCAAGAGTGTGAACAACTGAAGGTCCTAGTTCAAGAACTTGAAAGAAAAGGCCTAGGTCGGCTGATTGACAAAAACCAGGTGCCAGTGGCAGCAGTTGTAATTATGGCATGCAATCGTGCTGATTATCTGGAAAGGACTGTTAAGTCTGTTTTAAAATATCAGAGTTCCGTTGCATCAAAATTTCCTCTATTTGTCTCCCAGGACGGATCGCATCCAGCTGTCAAACAAAAGGCTTTGAGCTACGATCAGCTTACCTATATGCAACATTTGGATTATGAACCAGTTCATGCTGAAAGACCTGGGGAGTTGATTGCATACTACAAAATTGCACGTCATTACAAATGGGCACTGGATGGATTGTTCTACAAGCATAACTTCAACCGCGTAATCATACTTGAAGATGATATGGAAATTGCTCCCGATTTTTTCGATTATTTTGAGGCTGCAGCAGCTCTTCTTGACAAGGATAAGTCTATCATGGCTGTTTCCTCGTGGAATGACAATGGGCAAAAGCAGTTTGTGCATGATCCTAAAATACTTTATAGATCGGATTTCTTTCCTGGACTCGGGTGGATGCTGGCTAGATCTACATGGGATGAGCTATCACCAAAATGGCCAAAGGCTTACTGGGATGACTGGTTGAGGTTAAAAGAAAATCATAAGGGTCGACAATTTATACGGCCAGAAGTGTGCAGAACATATAATTTTGGAGAACACGGTTCTAGTCTGGGACAGTTTTTCAAACAATATCTTGAGCCAATCAAGCTAAATGATGTCCTGGTTGACTGGAAATCAATGAATTTGAGCTACCTGATGGAGGACAAGTATATAAAGCACTTTGCTGACATTGTGCAAAAAGCTAAACCTATTCGTGGATCTGATCTTGTACTAAAGGCACGCAACATTGGTGGTGATGTTCGCGTACAGTACAATGACCAGCCAGACTTCGAATACATTGCTGGCCAGTTCGGTATTTTTGAAGAATGGAAGGATGGTGTGCCACGGACAGCATATAAAGGAATAGTTGTTTTCCGGTACCATATCCCACAACGTATATTCCTTGTTGGTCCAGATTCTCTCAAGCAGCTCGGAGTTAATGATTCTTGA
>Pbr001895
ATGGCTAAAGGGATTGAAGGGATTGAAGTCCATCACGAAAAGTATCGCTTGGACTTTTACATTACACCGCTTGACTACAACAACGTAGGTGGCTACGAGCCTTCCTCGCCGTCGGTTCAGTATGTAGTGAAGTTTGACTACCATGTCAACCACGCATACTTCGACGTTCATTCCTCGGCCGATATTGGAACCCGTCGTCGAACCCTAATCGACCAGTATCATGAACAAGAGGAGAAACCAGTCAAATTTGACCGAACGGAATTAAAGAGCTCTGACGAGGAGCTTCTTTCGGATGCGGTTTTGTCATTTGGAATCGAAAGATCAGGCGAGCATGGTGAGTTGCACAAGGATATAATGGATATGATTATGAAGCGGGGTTGCGAAACTGAGCAACATAAGATTTGGATAAAGGATGTAGAGGTATCGGGGTTGTACATTTATGTAGGAAAATCGCATGACATGTATCGGTGTGGGGAGTGTAAGCTGAAGAGGCGTTTGGAGGAAGCAATAGAGGTGGTTAAAGAGAGAATAAGGAAGAGAGATGTAATTAGGGCGTGTGATGATGTGAAGGAGGAGGAGGAGGGTATCAATCCGACGAACAAAGAAAAAGACGGAGGAGATCCGACCAAAAAAGAAAAGGAAGGTAGAGCGAGAAAAAGAAGAAGAAATAAATACTACAAACCTGCTCGCAAGAGAAATATTAGGGTAAAGTGA
>Pbr010047
ATGGTATTCGGAACCCTAAGGTCCATCGTGCGACCTCTATCAAGAACCCTAATATCCCGAACCTCAACTTCTTCCTTGACGTCCTTTGCTGCCAGCACTGCGTGCCCGAAACCTGAGCTCCGCTGCATTTCTGGTGGCAGCCAAGCTCCGTGGTTTTTCCCCATTTCCAACTATTTTCACAGCTTGACAGATACTCGTTTCCCCAAACGGCGTCCGACCGACAAGCCACGTAGAAAAAGGGCCAGCGTTAGACCTCCAGGACCATTGGCTGCAGTTCAATGTGTTCCTGGTGCGCCAATAGTTCCTAATAGACCCAATGAAGGAAGTGTGAAGAGAAGGAATGAGAAGAAGCGCATGAGGCAACGTCGTGCATTTATATTGGCAGAAAAAAAGAAAAGGAAAGCTCTGGTGCGGGAGGCTAAAAGGAAGAAAGTTATAAAGAGAGTTGAGAGAAAAATGGCCGCTGTTGCAAGGGAAAGANNNNNNNNNNNNNNNNNNNNNNNNNNNNNNNNNNNNNNNNNNNNNNNNNNNNNNNNNNNNNNNNGAAAGAGCATGGACTCAAAGACTCGCCGAGCTGCAGAAACTGGAAGAAGAGAAGAAAAAGTCCATGGCTTAGTATCACTATTGTGGAATCACTTTGCAATTGCGATGCTGCGAAAGTTTTTGCACTACCATTCAATTCGAATTGGTTTCTTTAGGTTCGTTATTCCCCTTGATATTCTCCTTAGTGTTTTGTAG
>Pbr025336
ATGACAGGTTCTGGTTCTCCTTGTGGAGCCTGCAAGTTCTTGAGAAGAAAATGTATTAGGGGTTGCATTTTTGCACCTTACTTCTGCCATGAACAAGGCGCCACCCACTTCGCGGCCATCCACAAGGTTTTCGGGGCAAGCAATGTGGCGAAATTGCTTGCTCAACTCCCCTTGAGTGATCGATGCAGAGCCGCGCTTACAATCTCATACGAAGCTCAAGCTAGGGTTCAAGATCCTATTTATGGCTGTGTTTCCCATATTTTTTCTCTCCAACAACAGGTTATCAGTTTAGAAGCACAACTAGCTTCAGTCAAGGAACAAGCAGCTAAAGGCTACTCCAGCAGTAACTTCCAAGGTTGGCATCAGTCGGAAAATTCCAACATACTGATGCCACAAAGTGTGATTAATGAATCAGTGACACCATTATACTCCGGAAACAAGAATCCTAACTCTTTCGGGGCAAACGCAAATTTCATGATTCCAGAAGTACTTGATGACATGTACGGAGATCCTTCTAATTCCATGTGCTCATTAGACATGCAGATGAGCAATATGTCATGGGGTTTTGATCAAGATCATGACTGA
>Pbr041998
ATGGGGACCGAACTGATGGTCACAACGGACAGAGTCCAGAAGTTCTTTGGCGACCTAGACGAGCAGAAGGCGATACTCTCCACCTCCACCAAGCTTTTCACAACCCTCTCCGACCACTTCGATTCCCTCCAGAAATCCATCTCCGACAAATCCCATTCCCTCGAATCCAAAATCCAATCCCTCGAATCCCGTACCCGCGAAAACTCACACTCTCTCGACCACCGGGAGGCTTCCATCCCGGAGCGCGGGTCCTCCGCCGCCGCCAGAATCGAGGAGCAGAAAGCCGCGGCCTTGGCAGAGGTGGAGAAGAAAGCATCCGGGGAGTTGGATTTGCCGGAGACCCTGAAATCGTTTTGCAGGAAAATGGACTCGCAGGGGTTGGTGAAGTTCATCGTTTCGAAGCGGAAGGAGTCTATATCGCTCAGGGCGGAGATTGTGCAGGCAATTGCGGAGGCGGTTGACCCGCCAAGATTGGTGCTTGATGCATTGGAAGAGTTTTTGGATTCTAAAGCCAAGAAATTGGGGGTTACCGATAAGCGGTGGGCGTGCGGGCTGTTAGTTCAAGCTCTGTTTCCTGAGGGTAAAGCCGGCCCAAAAGGGCCGGAGTTTTCCAGGAGCATGGTGGAGAGAGCGGCGGGGGGTGTAGATACGTGGAAGGCGCATATGGGTGGAGATTCAAACGGTGGTGGCTGGACGTTGGGGGCTGCGGAGGCGGTGATGTTTGTGCAAATGCTCGTTGGGTTTCGATTGAAAGAGAAGTTCGGTGAGGAGTTCTTTCGGAAGTTGGTAATGGAGCACGCAGCGAGGAGGGATATGGCAAAGCTTGCAGGGGCTTTAGAATTCGGAGAAAAAATGGGAGATGTCATTGATGAGTTTGTGAAGAATGGCAAGGAGATAGAGGCTGTATATTTTGCTTCTGAGTCTGGTTTGACTGAGAGTTTTCCTCCTGTTTCTCTGCTCAAATCATATCTCAGAAGCTCCAGAAAGAATGCTACGACCATATTGAAGAACGGCAATAATAGTGTGGCTGCAACTGAGGAGTCGAGCACAGTGGAGTTGAATTCCATCAAAGCAATCATCAAATGTGTAGAAGACCACAAGCTTGAATCAGAGTTTTCTCTTGAGAGCTTAAGAAAGCGGGCTACTCATCTGGAGAAAGTCAAGACAGAAAAGAAGAAGAGCTCAGCATCTTCCAGCAAGCCCCATAATAATAAGCGAGCCTACGGTGGGGTTGGGGGTGGCAGCCGAGGGGTTGGACAGTCTTCATTCCGCCCTGCCAAAGCAGCCAAGTTTTCCAATTCATACCCCTCCTTTACTAGGAGGAACCCAAATCCTCTTCCACAACATAGCCCCGCAACAAGATATTCTGGTCCTTACAGTTACCCAAGCCAAAGTGTATTCGATGTTCCAACAGCACCATCGTATGGATCCTCATATGGTGCACCCCCTGCTCAAAGCCCCGCTGCTCTTCCTCAACACTACTCCCTCCCTGGGGACAGCATGGGGGCTGCCGGGTTTGGAAGCAGTGGTGCTTATGGTGGCGGCCAGACCAACTACGTCCCATATAATTACTCGAATGTTGCTCCACCGGCATACCAGCCTCCCTCGTATCCGCAATAG
>Pbr006666
ATGGCAACTGTGCGAATGTTGCTTTTTCTGGCTATCGTCTACTCTGCAGGGATTCATGTGATCGTCTCCCTTACAGACCTTAATGATGCTGCTGTACTCCAATCCTTGAAGGGGGCATGGCAAAATACACCTCCCAGCTGGGACAAGTCGAACGATCCCTGTGGTTTGCGCTGGGAAGGAGTCACCTGCAACGGTTCAAGGGTGTCTGCACTGGCATTGTCAAGCACCGGTCTGAAAGGGGAACTTACTGGTGACATTGGGGGACTCACTGAATTAAGATCCATGGACCTTTCATTCAACCCTGGCCTCACCGGTTCTCTCTCTCCGCGACTAGGTGATCTGAAGAAGTTAAATGTCATGGTCCTAGCTGGGTGCAGCTTCAGTGGTAATATTCCAGATGAATTAGGCAATCTTGCAGAGCTAACCTTCTTGGCTCTGAATTCAAATAACCTCACTGGTGTTATACCTCATCCTTTGGGTAAACTCTCAAACCTCTACTGGCTGGACCTGGCAAAAAATCAGTTGAGCGGACCTATCCCTATTTCGACCTCCACTTCCCCAGGCTTAGACCTCCTGCTTAAGGCTAAACACTTCCATTTGAACGAGAACCAGCTTTCAGGTTCCATTCCGCCCCGACTTTTCAGCTCCGAGATGACACTGATAGACTTGTTTTTAGACGGAAATAGGTTTACCGGTTCTATTCCAATAACATTAGGATTTGTTCACACTCTTAAAGTTCTTCGGCTTGATGGAAATTTTCTGACGGGAATTGTTCCATCGAATCTTAAAAACCTTACAAATGTCTATGAATTAAATTTAGCCCGCAACTCCTTGACAGGCCCTTTACCGGACTTAAGTGGAATGAATCTCCTCAATTATGTAGACCTTAGCAACAACTCATTCGACGCGTCAGAAGCTCCGCTTTGGTTCACCACCATACCCACACTCACCACTTTGGTAATAGAATTTGGATCACTTCAAGGGACTCTACCGGAGAAGCTTTTCGGCCTTCCAGAATTACAGCAAGTACTTTTCGGCAACCCGGTATGCAGCGGTTCGGGTGCCCCAAATCTTACTTTCTGTCAGCCTCCCCATCAAGCTACAAAATCTTAA
>Pbr007459
ATGGATGATTGTGTAATTTTCGATCTTGATGATATATTTCCCGAGGTCAAGGCCTACTTAGATGAGACCTTAGCAATCCGGTACAAACATTGGAAGAAATATCTTCACACGCATTTTAAGCTATGGGATACTCCGGAGATTGCTCGCCTACATGGTTGCCCAAGCGAGTTGAAGGACCTGCCAGAGGATTGGGAATGGCTTTGCAAACATTTTACGGACCCAAAATTTGTGAAGAAATCTGTTGCTGGCAAGATAGCTCGGGAGTCAAAAACACTTCTCCACCATTCTGGTTCAAAGCCCTTTTCATATAGACTTCAGACACGACGTCAGGAGGGTTCTAAGTTCCCAGAGATCGACATGTTCGAGGACGTTTACGTTCGACCTGGAGATGAGACCGCTGGGCAGCTTCATGCTCTTATGCTGGAACAGAGCACTACTGTTCTCCAAGAAGCAACATCGCAACTTCCCCCGGAGACCCCAATTGAGGACGTCACAGTACCTGATGATGCAGGTTTTCAGATTTTGACTAATGTCCTAGATCAGAACTTCGGTCGTCGTCACGGCAAGGTTGTTCGGTGCATGGGGAAATCACGACTTCGGGAGACTGGTGCCTCTTCTTCCAGATCAAACACCACAGAGGTCGATTCATTGAAGGAGGAAGTGATAACCCTAAAGGGTCAGCTTGAGGTCCAGGGAGAGCAGATTAGGGCCCAGGGTGAGCAGATGAAGGAGCAGATAAGGGCCCAGGGCGAGCAGCTGCATACTTATGACGGACATATGAGAGATCTTATACGAGCCATACAGATGACCGGCCTCCAAATCTCACTACCAATACCTGATCTTGCTACACCTTCAACCTCCGAGCCACTTCACCCTGCCGATACCCAGTAG
>Pbr011426
ATGAGGCCGGGCAAAGAGCCAAAGAGGCGGAGCCGCCCTTCGTCTCCACTCAGGGACCGAACCGCCGCGCCCTCCGCCCGTTTCGAACGACGTAGCAGCTCACCACCGAAGCCTCGCGCCTCCGCTCTTCTCAATCGGGACCTCGTCGTCACCGACGTCACTGCCACTACTCTCTTCGAAGAAGAGCTCGCGACTTCTTCTTCTTTTAATAGCAACCCACGAAGCTTTCCGTACAGCGTGAAGCAGCAGTGCTGGGACAAGGCGGAGAAGATCAAAGGTCGAGACCCGGACCGGTGGCGCCGTGACCCTCTCGGAAACACCATTTTTCGGAAGCTCGTGGGTTGCCCCGGTTGCTTATGTCATGATTATGATCACATTGTGCCTTACTCCAAGGGAGGACAAAGTACGCTCGAAAATTGCCAGGTCTTACAGGCAACAGTCAATCGATCAAAAGGAAATCGGACTGAGTTTTCTAGAGCCGAGCTCATCCAGAAGAGTTCTTACTGTCGGGTTTCAGGTCGTGACATGGATCTTCTCGAACTGTCAGCCTATGGCAACGTCCGTCGTGGACAAGATTCAGGGGGATGTAGAATCCAATGA
>Pbr021082
ATGGTGGAGCGATGGAAGCAGAAGAAGTCTCGAGGCGGAGTTCTTACCAAGGTGGAGTTTGTTAGAAATTGGTATAGAATCCGAGAAGGATCCCTAACTGGTGTGGAAGTTCTAATTGTAATAGTTCTTCACGTAGCAACCTGGAAGAAACAACACCAGGTAGTGGAATGGTTAGTTGGCAATGGAAAAACTCCAAGTGCATTGGAAGTAAACATTGTAAACCAGAGTGGTCTAACACCTCTTGATCTGCTACTAATCTTCCCGAGTGAAGCCAGCGATAGGGAAATTGAAGAGATCCTTCGTGGTGCCGGAGCTTCGAGAGCACAAGACATACAATATACTCCCTCTCATGGTCCCATGGAAACAAATACCCTTCAGCTGCAGCAGCCAAACAACCCGATGGAATACTTCAAGTTCAAAATGGGCAGAGACTCTCCCAGCGATGCACGCACGGCGCTGCTAGTTGTTGCTGTACTAGTGGCCACCACCACCTTTCCAGCCGGACTCAGCCCTCCGGGTGGCTTTGTGACTTTCAACTCGATGGGATTTTTTGTTTCACTTTACATGATCTGTGTCCTCAGCACCGATTTCCCTATGCAGTTGGAGCTTCTAATGTGTATTCTCGCGATGTACAGCACGTACAACACTGCAGTTATCAGCATTGCACCGGCGAACCCGATGGTGTGTGTCTCTCTGTTAATTTGTGGTTTGCAAACTTTGCTTTCACTTGTTGTCCTACTTTGCCGGCTTTTCAGGATCAGGCTTAGAGAACTGCATCAAGTGGTTCATTTATATTTGTACATAATTAATAAGTCTATTTCCGGGATCAAATCATTGTTGCCGCATTCATCATAG
>Pbr002951
ATGGAAGAGAAGCTGAGATCAGTCATCGGAATCCCAAAAGACGTGCACGTGAACAAAGAGCTGGGTCTGACCATGGAAGAACACCGCCGGAAGAGGAAGGACAAGGCCGACATTGCTGATCCCTCGAACCCCCTTTTCATCCGTTCACGGTGGCGGCAGCATTGGCCCTTTATCAAACCCTTCCTCAACGGCGGAGCTGTCGGCGTTCTTGCGGGCTCCTGGGCTTCCCTTTACTACTCCAAGAGCTGTATGTATGCTCAGTGTCGCCAGATTCCGATGCTCCACTGTTATACCAAGATTCTTCCCGGTGCGATTTACATTCATGTGTTGACGATGAGCCAGCAATTAGGATTGTATGAGATTTTGAGAAATAAAGCAATTGCTACAAACGAAGGAATGCCACCCACTCTTTGTCAAGAGGCTGCTTGTGGGTTGGCTGTTGGAACAACTGGAGCATTGATCAATTTTCCATTATACTCTGGGTATCTTGTGTATAATTATCATCTAGCAACCAAACGATTTTCTATTTACAGATACGTATTTTCATTTGTCCGTAATATGGCAACCCAGAGAGCTTTGTTGCGAGAAATGTGGAATTATGTAGGTCCTTTTCTGAAGAGGAAGATGTGGTTAGACATGGGCATGCTCGCATCATATAATCCAAGCCTTGATTATCTCAGGGAGTCTTGTGGTTTTAGTGAAGCAAAAGCACAATTGGGTGCAAGTGCTTCGTCAGCATTCTTTGCTGCAGCATGCAGTTTACCCTCAAAACACATTCGCATAGTCAGACAAGAAACTGGATATGCTAGCTCTCTGGATTGTGCCCTTGCAATTCTAAAATCAAGAGGTCCTCTTGGCTTCTTTACTGGATTCCCCACATGTTTTGGCCGTGTTGCACTTCCTATCATGGTACTCTTTCTCTTTCTCTTTCTCTCTCTCTCTCTCTCTCTCTCTCAAACACAAACACAAGCACAAGCACAAGCACACATCTATTTATTAGTAATGATTATGTTATCATGCTGCCTGATTTTGCAGACTACATGGTTTGTCTTGGAAAAGATTCGGAAACTCGAGATATCAATTGGACTGTAG
>Pbr009843
ATGAACAGGGAAAAGGGCCAAGTTTGCGATGCTCCCTTCGACGACACAGCCCCGGCGGCCCCTCCTCCTCCTGAAAGAGAAAGGCTATACCTAGTGTGGCAGGGTAACAATAAATTTTTGTGCAGTGGAAGAATAGTATTTGGTCATGACGCTGCATCACTGTTTCTAACAAGCTTTTTGATTGGATGTCCTGCACTAACATTCTGCATAAGAATGTTTGTAAAGATGAGACGACAAGATGGACATTATGACTATTCCGTACTAGCTGGGGGAATAATCCTCACTGTTTTGGATTTCACCTTTCTGTTTTTGACTTCCGGTAGAGATCCTGGTATAATTCCGAGGAACGCAGGACCACAAGAATCAGACGAGGCATATGACGGTTCTACCCCTTCAACGGAGTGGGTCAACAACAAAGCCTCCAGTTTGAGAATACCTCGAATAAAGGATGTAACGGTCAATGGCCACACAGTGAAGGTCAAATTTTGTGACACCTGTTCGCTGTATCGTCCACCACGTGCCTCTCATTGTTCCATCTGCAACAACTGTGTTCAGAAATTTGATCACCACTGTCCATGGGTGGGTCAGTGTATTGGATTACGCAACTATCCGTTTTTCATTTTATTTATTTCGTCATCGACGTTGCTGTGCATATATGTGTTTGTGTTTTCGTGGATCAACCTTGTCCGAGAAAGTGGCAATCTGTGGAGGGTCATGGCGCGAGACATCGTATCAGTTATTCTTATAGTGTACTGCTTTGTAGCAGTCTGGTTTGTTGGTGGCCTTACAGTTTTCCATATCTATTTAATTTGCACAAACCAGACAACTTATGAAAATTTTCGATACCGTTACAATAAGAACGAAAACCCCTATACAAAAAGACTACCAGAAAACCTGAAAGAAGTGTTCTGCTCAAGGATTCCTCCCTCGATGGTTAACTTCAGAGAATGGGTTTGGATTAAGGACATCGACGTCGACATGGGAAGGGCATCCATCGCTTCAGAAAGCAACAGAGGCTTCATCGCCTCGAAAGAGAAATTTGCCATAGAGATGGGAAATAAGTATGGAAAGGATCATCGTGGAGTTCCAAGTATTTTGCGGAAACTGGACTACAGTGGCATTGATGATGGTAACATGAAGAGGAAACGGAACAATAATAATTTGATTGGCGGAGGTTTTAACGATAATAATCTAAAGAAAGGGACTAAGGCGGCTGAAGAAAAAACAAGTTCAGATGACCATCGGGAGAGGATGAGTAGTTCGGACCTAGGATCAGTTAATTCATCTACTAATGGTAATGAAAAGAAGACTACTCATCAGCAGTAG
>Pbr010133
ATGGTGATTTCGGGGCCCGTGATGGCTTGCATTGCCGATTTGGCTTTCAAGTATATAGTGTCCTGTATGTTAAATTTCAATCATGGGTTACTAATGGAAGATTTGCAATTTTGCAAAGCAGAACAGCTGGCAAAGGACCTCGAGTTATTTTCTCAACACGGTGGTCGTAAAACTGCAAACATGGAAGATGTCATACTTTCTGCACACAGAAACGAACATCTGGCCACCTTGTTGAGGTCCTTCTGCAACGATCTGAAGGCCAAAGAACCACAATCCGAGAGGAAGAGAAAGAAATCATCAAAGACGGAAGACCAAGCAACTACCAGTGTAGTACATGTTCCAGATTCTTAG
>Pbr015960
ATGATGTGCCTTGGCTGGGACTGGGATCCTCAGACAAGAAAATATGGAGATAGGCGAACAATAGATGGTACTTGGCCTCCTGGTATTCCTGAAAAATTTAGTTCGTTGGTTAAAAGAGTGATTCGAGAGGCGCATGCCCACGTTAAAGAGGAACTCAGAGTTAGTAGAGCAGAAGAAATACTCCCTTCAATGTCTCCTGATTTATGTATTGCCAACTTTTATACAACAACTGGCCAACTTGGTCTTCATCAGAATCGCGATGAAAGCAGAAAGTCTCTCCGAGAAGGATTGCCTGTCGTCTCCATCTCTATAGCTGATTCAGCAGACTTCCTCTACGGAGATGAGAGAGATATTGCAAAGGCAGAGAATGTTGTTTGGAATCAGGAGATCTGCTGA
>Pbr027599
ATGGGAATAAGGGGAAGCAGGTCCTTCACTTGGTCTGCTTGGCTATTGATTATAGCTTTTCTTGTCGTTGGCTTATCGGGTGAAACTTGTAGTGCAAAGGATGATAGTACAAACTGTACCTTCTCCTGCGGCAATATTCACAACATAAGCTACCCTTTTCGACTAAAAGGTGGTCCAAAGCACTGCGGCCACGTTCTGTATACGCTGTCTTGTGAGAACAACAATACAGTAGTAGACCTACCTTCTTCCGGAAAATACTATGTCCAGGCTATCAACTATGATAACCAAACAATCCGCATCATAGATCCTGGCCTTCAGAACAACAATTGCTCCTCCATGTTGAGAAATCTGCCTTCTACAATAAATTCACTACCATATAGTTTGTATGGTAATGATTCACTGCTTTCAATAGTTATATTTTACTTGCAGTGTTCCAATCCAAAGAATTCTTCTCTGTATGTGGACACTGCTCCATGCCTTGGTGCACGTGCTTCTTCGAGCCAACCAAAAACGTATAGCTATGTCAAGGTCGGGTTTATGGAAGTAGGGGATTTGGATGAGGGTTGCAGTGCAGAGTGGATGGCTTTGGCACTCTCGAGCTACGTCAAGGACTACAACACCTCTTATGAAAACATACACAAGGCGCTCATGTATGGATTTGAGCTTCGAGTATATGGTGTTGATGAACTGGGTCCAATCTGCCAAGGCCAATGGAAGAGTAATCTTAAATGTTTTCCACACAGCATCCCAGGTTTCTTTCGATTTCTGTGGGAGGCGATTCATGGACCTAGATGGTTGATACCCATTTGCCTCGGTTTACATTTAGTAGGAAGACTACTTTTAGGGGTTCCATTTCTGATTGCATTTCTGATCTATAGATGGCGAAGAAGACATTTGTCAGGGTTTAGCATCATCGAAGATTTTCAGCAAACCGAAAACAACTTCATGCCAATAAGGTACTCTTACTCGGACATTAAGAGAATGACTAATAAATTCAAGGACAAGCTGGGGCAAGGCGGTTATGGTTCTGTATTTAAAGGAAAGTTACGCAGCGGTCGTTTTGTGGCAATTAAACTTTTGGGCACGCCTAAAAACAATGGGCAGGACTTCACTAGTGAGGTAGCTACTATTGGAAGGATTCACCATGTTAATGTTGTGCAACTTGTTGGTTATTGTGTTGAAGGATCAAAGCGCGCTCTAGTATACGGCTTCATGCCTAATAGTTCTCTGGATAAGTACATTTACTCCAAAGAAGGAAGTATCCCTTTAAGTTGCAAGAAGATGTATGAGATTGCTTTTGGAGTTGCTCGAGGGATCGAATATCTACATCAAGGTTGTGACATGCAAATTCTACATTTTGATATCAAGCCTCATAACATTCTTCTTGACGAGAACTTTAACCCGAAGATCTCCGATTTTGGGCTTGCAAAATTATATCCCGTAGACAATAGCATAGTTACCTTGACGGCAGCAAGAGGGACGATCGGATATATTGCTCCAGAGTTGTTCTACAAAAATATTGGAGGGGTCTCATACAAAGCTGATGTCTATAGTTTTGGAATGTTGTTGATGGAAATGGCAAGTAGAAGGAAGAATTTTAGTACAACCGCAGAGCATTCGAGCCAAGATTACTTCCCGTTATGGGCTTACGATCAATATAGCAAGGGAAATGATCTCTTGGAGATGGGCAATGTTACAGGGGAGGAAAAGATAATGATAAAAAAGATGGTTATGACTGCTTTCTGGTGTATTCAAATGAAGCCAAGTGATCGCCCTTCGATGGACAAAGTCATACAAATGCTTGGAGGAGACGTTGAAAACCTAAAATTGCCCCCCAAACCTTTTTTTAATCAACAAGAAATGCCGGGAGTCGATATTCAAGGTAGTTTGAACCCAAAATCTTCTAACGGCGAGATAACGTGGAGTTTGTCAGCTAGGTGA
>Pbr006043
ATGGACGGGCTGATTATTTCAATGTCCACACAGGCTGCCAATGTCAGTTTGGCGGTTGGATCTCATGTTTGGGTCGAGGATCCTGAGGAAGCCTGGATTGATGGAGAAGTTGTAGGAGTCAATAATGAAGAGATTGAAATAAACTGTACATCAGGGAAGACGGTTACGGTCAAAGCATCCAGTGTCTACCCAAAGGATCCTGAATTTCCTCAATGTGGTGTAAACGATATGACAAAGTTGGCTTATCTGCATGAACCAGGGACTTATACAGGAAGTATATTGATAGCTGTGAACCCCTTCCGGAGGTTACCTCATTTATATGATAATCATATGATGGAGCAGTATAAAGGGGTGGCTTTAGGTGAGCTGAGTCCACATCCTTTTGCTATTGCTGATGCTGCCTACAGACAGATGATTAACGAGGGAATAAGCCAAGCAATTTTGGTCAGTGGGGAAAGTGGAGCCGGAAAAACAGAAAGTACAAAGATGCTTATGCGTTATCTTGCCCATATGGGTGGGAGAGCTGTATCTGAGGGGCGGTCTGTGGAACAGCAAGTCCTGGAGTCTAACCCTGTTCTTGAAGCATTTGGTAATGCAAAGACTGTCAGAAATAATAATTCCAGTCGTTTTGGTAAGTTCGTGGAGCTTCAGTTTGATAAAACGGGCAGAATCTCAGGAGCTGCCATTAGAACTTATTTATTGGAGCGATCCCGAGTTTGTCAAGTATCTGATCCAGAGAGAAATTACCATTGCTTTTATATGCTCTGTTCTGCACCTCCAGAGGATGTCGAGAAGTACAAATTGGGAAATCTAAGAACATTTCATTATTTAAATCAGTCAAACTGCTATGAGCTGGATGGGGTGGATGATTCTGAGGAGTACCTCACAACTAGGAAAGCTATGGATGTGGTTGGGATCAGCTCTGATGAGCAGGATGCAATATTTCGAGTTGTAGCTGCAATACTTCATTTAGGCAATGTTAACTTTGCAAAAGAGAATGAAACTGATTCTTCTGAACCCAAGGATGACAAATCTCGGTTCCATCTCAGAACTGCTGCTGAACTTTTCATGTGTGATGAGCAATCTCTTGAAGATTCTCTGTGCAAACGTGTGATTGTGACCCGTGATGAGACCATAACGAAAAGCTTGGATCCAGATTCTGCAGCCATCAGTAGAGACGCATTGGCCAAAATTGTTTATTCAAGATTATTTGATTGGCTTGTGAACAAGATAAATAACTCTATTGGTCAGGATCCTGATTCCAAAAATTTGATTGGAGTTCTGGATATTTATGGATTCGAGAGTTTCAAGACAAACAGCTTTGAGCAATTTTGTATCAATTTGACAAATGAAAAATTGCAGCAGCATTTCAACCAGCATGTGTTCAAGATGGAGCAAGAAGAATATACTAAAGAAGAAATTGATTGGAGTTACATAGAGTTCATCGATAATCAGGATATTCTTGATCTCATTGAAAGGAAGCCTGGTGGCATCATTGCTCTTCTGGATGAGGCTTGTATGTTCCCAAGATCAACACATGAAACATTTTCACAGAAGCTTTATCAAACTTTCAAAGACCATAAACGTTTTAACAAGCCAAAATTGTCGCCTACCGACTTTACCATTTGCCATTATGCTGGCGATGTTACTTATCAAACAGAGTTCTTCCTGGATAAGAACAAAGATTATGTTGTTGCAGAGCATCAAGCACTCCTTAGTGCCTCCAAATGCTCTTTTGTTTCAGGCTTGTTCCCTCTTTTACCCGAAGAATCTGCCAAACAATCAAAGTTCTCATCAATAGGTTCTCGATTCAAGCAACAATTGCAATCATTGCTTGAAACGCTAAGTGCCATTGAGCCTCACTACATACGCTGTGTAAAGCCAAATAATCAACTCAAACCGGCCATATTTGAAAATAGTGCTGTTTTACAGCAGCTTTGCTGCGGGGGAGTAATGGAGGCAATTCGGATTAGTTGTGCTGGATATCCAACTAGAAAGACCTTTGCAGAATTTACAAGTCGTTTTAAAATTCTGGCACCTGAGGTTCTAAATGGAAGCGTTGATGAGGTCACCGCATGCAAGAAGCTTTTACAAAAGGTCAACCTCAAGGGATATCAGGTTGGGAAAACAAAAGTGTTCCTCAGGGCTGGCCAGATGGCAGAATTAGATGCTTATCGAAGTGAGGTATTGGGAAGATCGGCTAGCGTTATGCAGAGAAAAGTTCGCTCCTACCTATGTCGCAAAAAATTTGTCTTGTTGCGGTTGTCTGCCATCCAAGTCCAAGCCTTATGTAGAGGACAAGTTGCACGCCATCGATATGAAAACATGAGAAGGGAAGCTGCTTCTGTGATTATCCAGAAATATGGTCGCTCGTATCTTTCTAGGAATGGTTATAAAAACTTGTGCTCTTCAGCTGTTTCTATTCAAACTGGTATGCGAGGGCTGGCTGCTCGTAAGGAGCTTAGGTCCAGGAGGAAAACAAGGGCTACAACTGTGATACAGAGTCATTGCCGGAAACACTTAGCCCATGCTCGTTATTTGAGGATGAAGAAAGCAGCTATTGTGTGGCAATGTGGTTGGAGACAAATAGTTGCTCGTAAAGAGTTGCGGAAGCTAAAGATGGCTGCAAAGGAAACTGGTGCTCTCCAAGAAGCCAAAAATAAGCTGGAAAAGGAAGTTGAAGAGCTAACCTGGCGCCTGCAGCTGGAGAAGCAAATGAGGGCTGACATGGAAGAGGCCAAAACAAAGGAAAATGCGAAGTTGCAGTCTGCTTTGAAAGAGATGCAACTTGAATTTCAAGAAACTAAATCCCTGCTTATGAAGGAACGTGAGGCTGCAGCAACAGCGTCAGAGGAGGCAGCAAAAGCGGCTGAGGCTGCAGCAAAAGTGGCTCAACAAGTGCCAGTTGTACAGGAGGTTTCAGTTGTTGATCAGGAAATAGTCAATAAGCTTACTGCTGAAAATGAGCAGCTCAAGGCCCTCGTAGACTCACTGGAAAAGAAGATTGATGAAACAAAGAAAAAGTTTGAAGAAACAAGCAGGCTCAGTGAAGAGCGGCTCAAGCAGGCTATGGAGGCAGAATCAAAGATAATTGATTTGAAGACTGCCATGCAGAGGCTAGAAGAAAAACTTTCTGACATAGAAACCGAGGACCAAATTTTGCGTCAGCAGGCATTAAAGATGTCAGCTTCTATGAAAATGTCAGAGCATTTGGCGGGAAAAGAAACTCAGCCTTTGGGGAATGGCCATCATGAACCACTGAGACCTACACCGTCAAAGAAATTTGGCTCAGAGTCTTTCAGGAAATCCCAAATTGAAAGACAACATGAGGGTGTAGATACTCTTATGAAATGCGTGACAGGTAATCTTGGGTTCAGTGAAGGAAAGCCAGTTGCCGCAATAACACTATACAAATGTCTTCTCCACTGGAAATTATTTGAAGCGGAAAAAACTAGTGTATTTGACCGACTTATTCAGATAATTGGTTCTGAAATTGAGGACCAGGATAACACTGATCATATGGCTTATTGGCTTTCCAATACATCTACATTGTTGTTCTTGCTCCAGCGGAGTTTAAGAACTGCTCCACGAAAACCTCCTACTCCTACGTCTTTATTTGGAAGGATGACGCAAGGCTTCCGATCGTCTTCTGCCAATCTTTCAGTTGGTGCTTCTGATTTAGTGCGTCAGGTTGAGGCCAAGTATCCGGCTTTGCTCTTTAAGCAGCAACTTACAGCATACGTAGAAAAGATATATGGAATCGTCCGAGACAATTTGAAGAAGGAATTATCACTTCATCTTTCTTCTTGCATCCAGGCACCCAAAACACCAAAAAGTGGTGTTTCAAAATCACCTGAAGGATCAACTGGTAACAGTCCTCAGGCTAATCCTTGGAATAGCATCATTGCAAATCTTAGTGGGTTTCTCTCTACATTGAAAGAAAATTGTGTGCCTCCAATTCTTGTCCAGAAGATATTTACTCAAATGTTCTCATATATCAATGTACAGATTTTTAATAGCCTTCTTTTTCGTCGAGAGTGCTGCACCTTCAACAATGGCCAATATGTGAAGAATGGGCTAGCTGAATTGGAGCTATGGTGTAACCTAGCAAAAGAAGAGTATGCTGGCTCATCATGGGATGAACTCAAATATATTAGGCAGGCTGTAGGATTCTTGGTTCTACACCAAAAGTCCAGAATCTCCTATGATGAACTAACAAATGACCTATGCCCTGCATTGAGTGTTCAACAACTTCATAGAGTATGCACACTATTTTTGGATGACGATTACAACACTCAAAGTGTTGCCCCTGATGTCATTTCCAGCATGAACTTTCTAATGACAGATGAATCCAGCGGTGACGATAGCAGCTCCTTTTTGCTGGATGACAATTCCAGCCTTCCTTTCTCAATTGAAGATATATCTGGTTGCATGCAAGACCAGAGCTATTCAGATGTAAAACCTCCTGCAGAGCTTTTGGAGAATCCAGACTTCCACTTTTTACAGGAGTAA
>Pbr038713
ATGTGGGCTCTCCGCCGTGCTTCTCTTCCTCTCAGGTTTCCTCTTGCGTCCAGGAACCGAGCATTCAACATAGGAACTTCTCGTGTATGTTGTGCTAATTTGGAGCTACCAATTACTGACAGACATGAGGATGTTTGTTTCTTTGAGTCCTGTAAATCATTGTCTGATGAATGTCTGCCTTCCAAGAGACTATACCACACAACATGTGTTTCTTGGAACTTCTCCATGGATAAACGCAGCCTTTCTTCACAAGCTGGTGCAAAAAGCAATGGCGAGGAAGATGACTTGGAAGATGGGTTCTCTGAACTTGAAACACCATCTAGTGTTGAAGCAATTCCAGAGATCAATGGAAATGATGAAAATGTAGATGAATTAATTTCTGAACCAGAACTCTCTGAAGTTGATGAAGAAGTTGAGGCTTCCCAACATGAGCTGGAGTTGTCAGAGACTGAGACCGATCCAAGTGAGAAAATATTGCGAAAGAAAAGAAACCCTTTAGCACTTTACAAGGCCATCTTAGCTTTCCCAGGTTTCTCTGTTCATGGTGCTCTTGATAAGTGGGTAGAAGAAGGAAATGAAATAAACCGGACACAGATATCAATGGCCCTGCTCAATTTTCGCAGGCGTCAAATGTTTGGGAGGGCATTACAGCTTTCAGAGTGGTTGGAGGAGCATAAGAAGATTGAATTTAATGAAAGAGATTATGCAACTCGTCTCGGCTTAATCGCCAAAGTACGTGGCCTCCAAAAGGCAGAAAACTATCTCGAGAAGATTCCAAAATCCTTTAGAGGTGAGGTAATGTACCGAACCCTGTTGACGTACTGTGTCTCTACCAGCAATATGAAGAAAGCCGAAGAAGTTTTCAACAAAATGAATGACCTAGAATTCCCGGTCACAGCATTTACTTGCAACCAGTTGCTACTCCTCTACAAGAGGCTTGACAAGAAGAAAATACCAGCTGTATTACTGTTAATGGAGAAAGAAGATGTCAAGCCAACTGCCTTCACATATAAAGTCCTAATAGATACAAAAGGCCAGTCAAATGACATAACTGGAATGGAGCAAGTTTATGAGACAATGAAGGCGGAAGGCATTGAGCCAGACATCAGCACAAAAGCCACCTTGGCTAGGCACTATGCCACTGGCGGGCTTAAAGAAAAAGCCGAGGTGGTTTTGAAGGACATGGAATCTGGAAGCTTAAAACAGAATCGTTGGGTTTGTCGATCTTTGCTTCCCCTTTATGCTGAGTTGGGAAATGCCAACGAAGTAGGGAGAGTTTGGAAGGTTTGTGAATCAAATCCTCTGTTTGTAGAGTGTTTGGCTGCAATCGAAGCTTGGGGAAAGTTGAAAAAGATTGAAGAAGCAGAGGTAGTTTTTGATAAGATGTTAAAATCAGGGAAGCAACTTTCTTCCAAGCATTATTCTGTGATGTTGAAGGTGTATGCGAACAATAAAATGCTAGACAAGGGTAAAGATCTTGTCAAGCATATGGCAGATAACAATTGCGAGATTGGGCCATTAACTTGGGATGCACTTGTGAAACTCTATGTGGAAGCAGGAATGGTTGGAAAGGCTGATTCTATTTTGCAGAAGGCTACCCAAAACAACCAAAAGAAGCCACTGTTCACTTCTTATATGACAATTTTGGAACAATATTCAAAGAAGGGGGACATCCATAACTCAGAAAAGATATTTCATAGGATGAGACAGGCTGGTTATACGCCTCACCTTCGTCAGTTTCAATCTCTTGTTCAGGCCTATGTAAATGCCAAGGCTCCAGCTTATGGAATCTGGGAGAGGATGAAAGCAGATAATGTCTTTCCCAACAAATCTGCACTGGCACAGTTGACACAAGTTAATCCATTTAAGAAGACAGCAGTGTCGGATTTGTTTGATTGA
>Pbr042786
ATGAAGAACAACGAAGATCTCCAATCGCAATCGACGAAGAAAACCAGAGAGTTGCCGAATCTGTCAGAGTGCCATTGTTGCCACCTGAGAGTCGACATTGCCAACGCCAGCGCCAAGAGCAAGCTTCAGATCCTCTACAGCGAGTGGCGCGTCGTCCTCCTCTGCAAGAAATGCCTCACGCGCGTCGAGTCCTCGGAGCTCTGCTCCTACTGCTTCGCCGCCACCTCGCCGTCGCAGGAGGACTCCTTCACTTGCTGCCAGTGTAATCGGAGAGTGCACAGGCGTTGCGATTCCGAGTATCGAGGGATTGCGCTGTTGTCTCAGAATTCTTGCTTGGCGGTGGAGGCTGAGGTTTGTGCCGATTGCTGGCTGCCGGAGTCGCTTGCGCGGTGGAGAGGGGTTGTGAGGAGTCGGAAGGCGCGGAGGAGTGGAAAGGGGAGAGCTTGTTTGGGATTGGGGAAGTATAGGGTTTCGGCCGTGGTGGATGGCAGGAAAATTCGTGATGTGTCTGGTGCTGAAGAGGGCTCAAAGGATGCGGCTTTCGATGATGATGATGATGATGATGATGATGATGACGATGACGATGACGACGACGACGACGACGACGACGACGACGATGGGCAGTTGGCTGCCATGAATGGCTCTGCTAAGAAACTGCGTTCGCGGAGTTTGAGAGTGTGTGTTTGTGATTCGTCGACGGATGTTGGTTGTTTGAAGCTGGATATCGAAGAGGAGAATGGGGACGATGACGGGCAGTTGAAGGAAGGACAAGGGAGCTGCTCCAACGGTGTTGACTTGGAGTCTTTTGCTCTCAATAAACAAGAGCAAGATGAATGTGTCTGTGTAACAATGCCGAAGGACAAAAGGCGCGATTCAAAGCTTGATCCTTTTTACTTCAAGTACAGGAAAAGGAGCAGGGTTAATCAGTCTGTATTAACATATAAGAGAAGGCCCAAAAAGCTCAATCCTTGTTCCATGTTAACATATAAGAGGAGGAGACCCCAAAGCCACCTCTTTGCTTGTTATCTGTTAACATATAAGAGGAGGAGACCCACAATCGTATATGACCGTTCATCTGGAGACTGA
>Pbr004233
ATGTCCACCTTAGAAATTGAAGCTCGAGATGTCATCAAGATTGTGCTTCAATTTTGCAAAGAGAATTCTTTGCACCAAACGTTTCAAACATTGCAGAGTGAGTGCCAGGTATCTTTGAACACTGTCGACAGTGTTGAGACATTTGTTTCTGACATAAATAGTGGAAGGTGGGATGCAATTTTGCCTCAAGTGGCTCAACTTAAGCTTCCAAGGAACAAATTGGAGGATTTGTACGAGCAGATTGTACTGGAAATGATTGAACTTCGAGAATTGGATACTGCTCGTGCTATCTTAAGACAGACTCAGGTAATGGGTGTAGTGAAGCAAGAACAACCTGAAAGATTCTTGCGACTTGAGCACCTCCTTGTCAGAACATATTTTGATCCAAATGAGGCTTATCAAGAGTCAACCAAAGAAAAGCGGCGTGCTCAAATTGCTCAAGATTTAGACCAGGCCCTAGGTATGGAGAGTTTAAATGTGAGATACAGTCAGAGGTGTCAGACTTTGAAATCTGACAAAAAATCACTTGCTGCGGAAGTTACTGTGGTGCCACCATCAAGATTGACGGCTTTAATTGGTCAGGCTCTAAAGTGGCAGCAGCACCAAGGATTGCTTCCCCCAGGAACACAGTTTGACTTATTTCGAGGAACAGCTGCTATGAAACAAGATTTTGGGACAAAAAGTCATGCAGAATGTGCCCGGTTCTCACCAGATGGGCAGTTTCTTGTCTCTTGCTCGGTTGATGGATTTATTGAGGTGTGGGATTACTTAAGCGGGAAACTCAAGAAGGATCTTCAGTACCAGGCTGATGAAACTTTCATGATGCACGACGATGCTGTCCTCTGTCTTGAATTTAGCCGAGATTCAGAGATGATTGCATCCGGGTCACAAGATGGAAAGATCAAAGTTTGGCGTATTAGGACTGGGCAGTGCTTGCGCCGTCTTGAACGTGCACATTCACGGGGTGTCACCAGTGTTTCCTTCTCTCGGGATGGAAGCCAGTTACTTAGTACATCATTTGACAGCACTGCAAAAATCCATGGCCTAAAATCTGGGAAGATGTTGAAAGAATTTCGTGGGCATACATCTTATGTAAATGATGGAATCTTTACTAGTGATGGAGCTCGTGTAATTACTGCATCTAGCGATTGCACAGTCAAGGTCTGGGATTTGAAGACTACAGACTGTCTACAGACATTCAAGCCACCTCCTCCTTTAAGGGGAGGTGATGCTTCTGTGAATTCTGTTCATCTTTACCCAAAAAATACTGATCACATCATTGTATGTAATAAGACGTCATCTATTTATGTCATGACACTTCAAGGACAGGTTGTGAAGAGCTTTTCATCTGGTAAAAAAGAAGGCGGAGATTTTTTGTCAGCTTGTGTGTCACCAAAAGGGGAATGGATTTACTGTGTTGGTGAAGACAGGAATATGTACTGTTTCAGTCACCAATCTGGTAATTTAGAGCATCTAATGAAGGTCCACGAAAAGGAGGTAATTGGCATCAGCCATCATCCTCACAGGAATATTGTCGCTACATACGGCGAGGACTGCACACTGAAGTTATGGAAGCCTTGA
>Pbr006017
ATGGTTGATTCTGGAGAAGGTTCTGGCAAAAATAAAGTTGTTGTGCGATTAGAGAGGTATAGACGGAAGCAAGTGCCATATTTTGAAGGCAAAAATATGGCTGAGGCGTACGCCGAATTTAAATATGACATTGGGAATTTGGTGCGGAGGGATTGTTCTACCGAGTTTGAGTCTTGGAAAAAGGTTCATTGGGATTTTGATGAAACCAATGAGAAGCAACGGATTTATGTGGATGGGCTTTTCAAGCAAAGTTCCTGGCAGTGGAAGTTTGATGTCTTGCGGGCGAGGAAGGAGTGA
>Pbr031121
ATGGAAGGCCAAGACCAAGAGCACATTGTGATGCTGCCATTCATGGCTCAGGGCCATCTCATACCATTCCTGCAACTTGCAAGAAATCTCCAACAGAGAAAAAGCTTGATCACTGTCACCGTCGCAAGCACCGCCCTCAACATCGACTACCTCCGCACAACGATCGCCTCCAACTCAAGCTCCCAATCTGACTCCAACATCCGCTTGGCTGAGCTATCATTCTGCGGCACAGACCACGGCTTGCCGCCGAACGGCGAGAACACGGAGAACTTGCCTCTCAGCAAAATAGGAAACCTAGTTGCTGCATCAACGAGTCTTGAAGCTCCTGCTCGCCGCCTTATCTCGGATATCATCGAAAAGGAAGGCCGCCCGCCGCTTTGTATTATCTCTGACATGTACTTTGGATGGGCTGCTAATCTTGCAAACAGCTTTGGAACTGCGCATGTGACTTTCACCACAGGTGGTGCCTATGGCACTGCAGCTTTGGTGTCTATTTGGCTTAACCTCCCACACCGTTCTACAGCTTCGGATGAGTTCCCGGTGCCGGGGTTTCCTGAGAGTTACCGCTTCCATATATCTCAGCTGAATCCATACTTAAGAGCTGCAGATGGTACTGACTTCGGGTCAAGAATTTTTCAACCTCAGCTTTCGCTTTCAACGAAATCCTTTGGTTGGTTGTGTAGTACTGTTGAGGAGATTGAGCCAGTTGGATTGAAGATCTTGAGGAACTACTTGGGGCGTCCTGTATGGTCCATCGGACCACTTCTTCCTTTAGAAGCACTCAACAAATCATCTACGTTGCGCTTAAGTGTTTCAAGGCAACGCGCCGGAAAAGAGTTCGGCATACCTCCTGAAGCATGCCTCGAATGGCTTGATTCACAAGGTTCGGATTCGGTTGTTTACGTCTCATTTGGTTCTCAAAACAGTATAAGTTCAAACCAGATGATGGAATTAGCTCTTGGGTTGGAAGAAAGTGGAAGGCCTTTTATTTGGGTAATAAGGCCTCCGATTGGATATGACATGAAGGGTGAGTTCCGAGCAGAGTGGTTGCCCGAGGGGTTCGAAGATCGAATGAGTAAAGGAAGACAAGGGTTGGTGGTGCACAATTGGGCACCCCAGTTGGAGATATTGTCACACAAGTCGACGGGTGTGTTTGTTAGCCACTGCGGATGGAATTCAGTGATGGAGAGCTTAAGCCAGGGGGTGCCAATGATAGGGTGGCCGTTGGCGTCCGAGCAGGCATTGAACTCGAAGATGTTGGCGGAGGAGATGGGCGTGAGCGTCGAACTTACAAGGGGATCACAGAGTGTTATTGTTGGGAAGGAGGTGAAGAGACTGATAGATTTGGTAATGGAGAAAAGTGGCAAAGGAGGAGAAATGAGGAAAAAAGCTGGTGATATTGGGGAGCAGATAAGAGCAGCAGTGAGGGATCAGGCAGAAGACAGGGGATCGTTTATTTTGGAAATGGATGATTTTCTTGGCACCATTTTAGCAGCTAGAAGAAAAAATTAG
>Pbr015564
ATGAGGAAGCTGAGCAGAAAATTGAGAAATTCACAGGACGATGACTTCTCTCTACCCACCTGGGACGATCCTTCCCTCAACGATTCCCGCCCCATGGATACTCAAGGGCAAGAGGAGTTGGTTCGTGAAATGGAGAAGAGTCAAGCTCAACAGAGTCGGTTATGGAGGGTTTTGTTTGCATTGCTTCTCTTTTGTTTCGCGGTGTTTCTGTTGTACTCAATCTGTCAGCAGGTTCTGTCTCCATGGGAATTGGACTACATGTTTGACAGTGGGCATCTTCTTTCAATTGCATTTCAAATAATTCTTTGGGAGCCATTGGGTCTCAATTGGGATTGGCTAGCTGTTGTAACATATTCATCAGCTATCATAGGATTGCTTCATGATTCAAAGCATCACCGCCAATGGATTTGGTACTCACTCTTTAGTGGCATTGTACTTGCAGCTTTCTGGCTGTATTACATGTTGAGATTGCCAAGGTTCCGCTGGGATGTAATCTGGCTTCCATTTGGACCTCTAAGCGGAGCGGCACTGGCTCTGTACGTTGATCATCTGCTAACTGAGTCATCAGAAGAGATAAGAAAGCTTCGAGGCTATATGTATGCTTACAAAGCTAGCTGA
>Pbr024519
ATGTGGGACGCCATCAGTGCCATGGCGAAAGAAAGGTTACTCTCTTTGGCCATTTTTGCTTCTGTTTTTAGTAGTTACGTAGTTGCCAGTCGTGTTAAAGAGGCTATTTCGACTTTTGAGTGTATGAGCCAGTATGGTTGTCCTAGGGACATTGTGGCCTTGAATTCACTTTTGAGTGCAATCTGCAGAGATGGCAAGGCCGTTGATGCCGTTGAGTTTTTGCGCGTTGCCAAGGTTAGTATTACGCCGGACCCCGATACTTACACCATTTTGTTAGAGGGTTTGGAAAATGAAGGCAGCGTAGATTGTGCTAGGCAGGTTTTTTCTGAGATGGTGATTGAGATTGGTTGGGATCCAAACAATGTGCCGGCTTATGATTCATTCTTGAATACTTTGCTTAAGGGACCTGATGGGATCTGCAAGGTGGTGAAGTTCTTTGAGACCTTAGAAGATAGGAGGTGTTATCTGGGGATCAATTTTTTTAGGCTTGCACTTGATGAGTGTGTCAAGAAGGGCGATGCTTGGGGAGCTGACACTCTTTGGCAGGCAATGACAAAGAGAATTGGATTCCGACCTGATACAAGTATGTATAGTACAGTGATTTCTTTACATTGTCATGATGGCAATGTAGATTTAGCGAAAAGGATGTTGGATGAGATGGTGTACGATGGGGCGTTCCCGAATTCACAAATATATAACATGGTGTTTAAGTTTTTAATCAAGGATAGGAAGTTAAAGGAGGCTTCGGCATTGTTTACTAAGATGGTTAAAAATGAGTGTGTTCCAGAGCTTGCTAATTGTGGCACAGCAGTATGGATTTTCTTGGATTTTGGGGACCCTTACTTTGCTATAAAAGTTTGGAAGTGCATGATAGAGAATTACCATTCCAACTTGGAGGATACCGGGAATTTGTTGGTGGTAGGGCTACGTGATCTGAATAGGGTACCAGAAGCAGTCAAGTACGCGGAGGATATGATTGCAAGAGGAATCAAATTGGAGTTTTCGACATTGTCAAAGCTGAAACAAAACTTTTTCCAAACAAGGAAGGAAAACTCGACAGGTAGGTTAGAAATACTTAAGACTTATGCATGTTTGCGACATTGTTGCACTAGTTTCGTATTCCATCTATGCTGTGTCAACTGA
>Pbr016623
ATGGAAGAGATAGTGGAAAATGAAGAGAATACAGATGACATGCTTGATAAGCTAAACCGTCTAGAGCTACAACATCTTCCAAACCTCATTAGATTCAGCTCAGGAAGTTATATTAGATTTCCGTCTTTGGTGTATTTGGAGTTAGAAGATTGTACTAAATTGGAGACATTCATCTTTGATGCCAAGAGGGAAAATATTATAACCAACAAAGAAGAAAGAGATATTGAGCTCTTTGATGAAAAGGTAGGATTTCCTAGCTTGGAGACGTTGTACATATGGGACTTACCTAAGTTGCAGAGAATATTCCACAACCAACTTCATTCAGAATCTTTTGGCAAGCTCAGAATTATGGATGTTCATAGATGCCACAATTTGATTAATATCTTTGGGCCAAGTATCATGGGAAGATTGAATGCTCTAGAGAGATTACAAATAGTGCAATGCCAGTCCCTACAAGTGGTATATGACTCATCATCTACCACTCAGTTGAACGGTTTTGAGTGCCCAAATCTAAACTCAGTTGAGATAGACTCATGTGATAGTTTGAAAAATGTTTTTCCCGTCTCAATGGCCAAAACTCTTAAGCAGCTAAGCAAGTTGAAGGTTGAGAATTGTGGTTTAATGGAGGAAGTTGTCACAAGGGACGGACCAAAAAGGACACATGAGGAGTTCGGGTTCCCTAAAGTAGAAATTGTGATATTTGAAAATCTACCTCGGCTTCGGAGTTTCTATCCTGGATTGCATGTCTCTAATTGGCCATTACTCAACAAATTGAGCTTCATTAAATGTGGTAGTGTGGAGATTTTTGCTTCCGAATTTTCAACATATCAAGACAAGCTTGACTTGAGCCACTCAAGGCCAATGGCACAACCTTTCTTTTTAATTGAGAAGGGTAAGTCATTCCTCAACTTGGAATTCTTGATGTTGGACAAGAACACGGAGATTTGGTATGAACCGTATGGTCCACTCCTGGCAGAGTTGCTGAGAAAACTAAAAGGACTTCGTTTTGCTACTTCACATCCCAAGTCAGATTTTTTCTTTGAGAATTTACAGAATCTTGAACAACTCTGTGTCCTCTCTGCTCCTTGGAAAGAATTATTTGGCCACGACCACCAAGGAAGTAGTAGAGGAGAAATACATGAAGTTGAGACCCTCCCACGTGTAAAAGTTTTGGGGCTCTTCGATATGCCGGAGCTGATACATCTAGGAAAGGAAAACTCCCAACCAGGGGGCCCTGTTTTTCCAAACTTGGAACTTCTATGCCTGAAGAAATGTGGCAGATTAGAGAATCTAAGTTCATCATTGATATCCTTTCGAAATATAACCACTTTGTACATATTCGATTGTCACGGACTGCAATACTTAATACCTTGTTCTGTGGCTAAGAATTTGCAGCAACTCAAGAAGTTGGAAGTTGAGTCCTGTCAAAGAATGGTAGAAATAGTAGCAAGCAACGAAGATAATCCAGAAAATGAGATTACTTTCAGTTGCTTGCAACATTTGAAACTTTCTGATCTACCAAGTCTGAAAGGATTTTGCACGGAAAATTGCGTTGTCAAAGTCCCATCCTTACCGACTTTGATTGTCAAGGACTGCCAGCTTATCGAGTTTAAGATTTCTCCTGATGGGTTACTCCAAAGTGATCCAAGACCAGAAAGACTAGAAATAGCAGAGGAAACTGATGATGTACTGATGCCGAGTGATTCAATGGAGAATGATTGTGATCAAACCGACCCGCCGATGAATGCGGATACAAATGTATATGCTACAATTGCAAGATTCTCTACCAAAAATGCATCATCATATATTGCCTGGCGTGTTAAGAACCACGAGCACGCAGGAGTTGGCTACTTTGAATTGCGTCTAAGAGTTGCCCCTCGTGTCTCCGCCTCCACCTTGGCTACTAGATTCACAAATGCGTATACCCCTATTCCTCACTGA
>Pbr037094
ATGTCCCAGGTGCATGAAAATGAAACCCCTGAAGATACGGTGGTCGAAATCCTGTTCAGGTTGCCGCCTAAGTCTCTGATGCGATTCAAATGCATACGCAAGTCTTGGTGCACTCTCATCAAGAGTCCAAGTTTTGTGGCCAAACACCTCAGCAATTCCATGGACAATAACCTCTCGTCCTCAACTTCTATCCTTCTCAATCGTTCTCAGGCTCACATTTTCCCAGACGAGAGTTGGAAATATGAAATTTTATGGTCCATTATTAATCTTTCCATTGATAGTGATAAGTACAACCTTCATTATGATGTTGAGGAGCTAAACATTCCGTTTCCAATGGAAGACCATCACCCAGTACTGATTCACGGTTGTTGCAATGGGATTGTCTGTGTAATAACAGGGAAAAATGTTGTTTTATGCAATCCTGGAATTAGGGAATTCAGGCAACTTCCCGATTCTTGCCTTCTTCTACCCCATCCCAAGGGAAAATTCGAATTGGAAACAACCTTTCAAGCAATGGGATTTGGCTATGATTGCAAAGCTAAACAATACAAGGTTGTGCGAATTATAGAAAATTGCGAGTATTCAGATGATGAGCAAACATATTATCATCGTATTGCTCTTCCTCACACGGCTGAGGTTTATACCATGGCTTCCAACTCTTGGAAAGAGATCAAGATTGATATATCAAGTAAAACTTATTCCTGGTCTTGTTCAGTGTACTTGAAGGGATTTTTTTATTTGTATGCAACGGATGGCAAGGAATACATACTTTCATTTGATTTAGGTAATGAGATATTTCATATAATACAATTCCCTACTAGTAGAGAAGCCGGGTTTAGTTTTGATTATATTTTTCTTCGTAATGAATCCCTTGTTTCCTTTTGCTCTCGTTTTGATCCAAGTGAGGATTCTCAATCATGTGAAATATGGGTAATGGACGACTATGACGGAGTTAAGAGTTCATGGACAAAACTCCTAACCGTTGGACCCTTACAAGGCATTAAGCAACCATTGACATTTTGGAAAAGTGACGAGCTTCTTATGCTTGCCTCCGATGGAAGAGCCACCTCTTATAATTGTAGTACCCGAAATCTCAAGTATATTCATATTCCTCTTACTGTCAGTGAGGTTATAGATTTCGAAGCTCTTATTTATGTGGAAACTATTGTTCCAATCAAGTAA
>Pbr011961
ATGCAGTGGAAAATGAATGAAATGATTTTCACATCCCTTTCCAGTCTCAATCATCGCTACCACCAGTTCAAGCAGACCTCATCTCTCAGCTTTGTGATCTGCCAGGTCCGGACATCGCAGCCGCCTCGCGCTGTTTTCCAAAATCCTCTCTCACTTGGCATGCTCAATGAGTGCTGCAGCACCACCATCCCTGAATCAGAAGATACTCAGAAGGAAGAAGAAGAAGAAAGTTGTGGAATATCAAAAGCTTTTTGCTTTGTGAAGGAAGGCACACCTATCTGGGCAATGTCAGGATGTCTAGGCTTGGGTGGAGACGTGGACTTATGGAAGAGGTGA
>Pbr028531
ATGGCTTATTATGGAAGAAGCCCAACCAGCTCCTTCTTAGAAGGGTTTTCTCTAAGTCCTCTGCCCTACCCAGTTCTACTAATCCTAGCAGTACTCTCTATCTTCTTAGGCATCTCATGGTACTCCTCCATTGAGTCAGCTGTGGAAGAAGTTGGACTGCAATTCAATTGGGTGTTTTTGCTCACACCAGTAGTTCTCATCCTCATTGTGAAGGGGCTCTCATATATGGATCCTGATTGGCTCTTCCCCATGTCGCTGTGGGAACGACGCCGGAGGACTCACCATATACCTTCAGAAGGAAGCTCACCTTGGGGTGTTGCTGCTTTCATTGTGGTCGTTCTTGTTTTGCTCAATTACCAGTCAATTTTTCGTGATAGCTGGCTCTTTTAG
>Pbr010205
ATGCCAATAAAAGGAATAAGGACCTTGTGCTTACACTCCAAAACGCCGTCGTTGGCGGCCTACTCTTCTTCCCCTTCCAGACTATCGGCCTACTCTTCTTCCCCTTCTAGGCCTTCCGTTTCATTTCCAACCCCGCGGCGCTTTCCCGTGGAGAACTTCACGGACGCGATGATCCAGCAGATCATCGACAACGCCGCCGTATTGGTCATGAAGTGGAACCCGGACACCTCCACGTACGCCAAAGTCACTTCCTTATTCTACGAGAGCAAAAACGAAGCCCGGCAGTTTATCCGCTGCGTGACGGACCTCCAGAGTGCCATGCACTACCTCGTCCAGGAGGACCCCACCTCAGAAAAACTCGTTCAGGCGCAGAGCCTCATGCAGGTGGCAATGAAGCGCCTCCAGAAAGAGTTCTACCAGATCCTCTCCATGAACCGGGCGCACCTCGACCCAGAATCAGTCTCCACCCGGTCCAGGTCCTCTATCGCCTCGACCCGGTCCAGCATATCTGATGACGACGAAGACCGCGGCGCCACCACAGACGACGACGTAAAATTCGCCACAGACGCCATCCTCGAAGTCGAACAGGTCTCGGCCATCGCTATGAACGACTTGAAATTAATCGCCGAATGCATGATCACATCGGGATATTCGAAGGAATGCGTCCACATCTACAAAATCATCAGAAAATCGATTATCGACGAGGGAATGTACAAGCTCGGCGTCGAGCGGGTCAGCTCCTCGCAGATCGGGAAGATGGACCGGGAGGTTCTGGATCTGAGATACAAGAGCTGGTTGAACGCGGTGAAGATCTCGATCTCCACGCTCTTCAATGGCGAGCGAATCCTCTGCGACCACGTGTTCTCATCCTCTGCCTCGATCCGCGAGTCCTGCTTCACGGACATTTCTCGCGAGGCGGCGACTTTGCTCTTCGGCTTCCCGCAAGTTCTGGTGGCGGTGAAGAGCAAGAAGAACTCTCTCGACATCTTCCGCCTCCTCGACATGTACACTGCGATCTCCGAGAACTGGCCGGAGATCGAATCCATCTTCGGCTTTGAATCCACGGCTGCCGTCCGTTCTCAGGCGCTCAACTCTCTCATCAAACTCAGCGAATCGGTGCTATCTCTGCTCTCCGATTTCGAGTCCATGGTCCAGAAAGACTCGTCGAAATCCGTCCCCACCGGCGGCGCGATCCACGATCTGACTCTCCGCGCGATGAATTACCTCTCGCTCCTCACCGATTACAGCAACGTCCTCGCTGACATTATTACCGACTGGCCTCCGCCGGCGAAATCATCCCATCCAAAATCATACTTCGACAGCCCCGTCTCCGACGAAGCTCCTGCACCGGCCATCTCCGCCCGCATGGCGTGGCTCGTCCTCGTCCTCCTCTGCAAGCTCAACGACAAGGCCAAGCACTACAAGGATGTCTCACTCTCGTACCTCTTCCTCGCCAACAATCTCCAGCACGTAATCTCGAAAGTCCGTACGTCGAATCTCCAGTACCTCCTTCGCGAGGACTGGATTTCGAAGCACGAGGAAAAAGTGCGGCAGTTCGCGGCGAACTACGAGAAATTGGCTTGGGAGGAAGTGTTATTTTCGCTGCCGGAGAATCCGACGGCTCAGATTTCTCCCGAGGAAGCGAGATTGATCTTCCGCAACTTCAATTTCGCGTTTGACGAAGCCTGTCGGAAACAAAGGACGAGTGTCGTACCCGACCCAAAACTCCGAGACGATATTAAAGTTTCGGTAGGGCAAAAGCTCGTTCCGGTTTACCGGGAGTTTTACGAAGCGCACAGGATGACGGTCGGGGGCGGGAGAAGCGGGGTGCTTTATGCCAGAATTGCCCCTGAAGATGTTGGAAATCACTTATCCGACCTGTTTCTTCCACCGTCGTCGTTGTCTCATCGGCGGAGCCATTGA
>Pbr031361
ATGCCGAGATTAAATGGGGCAGCGGAGGTCAGTGCTGCTGTTGTGAGTTTTGAGGGTACTAAAGAAAGAATAAAGAAGATGTTCGACAAGGTTGATCTCTCGGTTTCCTCGTATGACACTGCTTGGGTGGCAATGGTCCCTTCTCCAAATTCCCCAAAGGACCCTTTTTTCCCTGAATGCGTAAACTGGTTATTGTGTAATCAACTCCATGATGGTTCATGGGGTCCTCCTAATTTGCAACCCTTGTTCACGAAAGATGCTCTCTTATCTACCTTAGCATGCATCCTTGCACTAAAGCAGTGGAATGTTGGCGAAGAACAAATTAACAAGGGGCTACATTTTATTGAATCAAATGTAGCTTCAGCTACTGATGAAGAACAACAATCTCCTGTTGGATTTAATATACTGTTTCCTGCGATGATTGAGTCTGCAATGAATTTGAAGATGAACCTTCCCTTGGGTGCACCAACCCTAGACGCCTTATTTCACAGAAGAGACTTTGAGCTGAAAAGAGGCTATTCAAGCAACTCAGAGGGGTGGAGAACGTTCTTAGCATATATTTCAGAAGGATTTGGAAAGTCGCAGGATTGGGACCTGGTCATGAAGTATCAAAGGAAGAATGGGTCCTTGTTTAATTCACCATCAACCACCGCCTCTGCTTTTACTCACCTTAAGAATGCTGATTGCCTTAAGTACCTACGCTCACTCTTGGAGAAGTTTGGGAATGCAGTTCCAACGGTCTATCCTCTAGATAAATATGCCCGCCTTTCTATGGCTGCCAGTCTTGAAAATTTGGGTATTGATCGACATTTCAGGGAGGAAATTAGAAGTGTACTGGATGAAACACACAGAAGCTGGCTGCAGGGTGATGAAGATATAATATCAGATGCTGCCACCTGCGCAATGGCGTTTCGACTCTTACGTGTTAATGGATATGATGTTTCTGCAGATCCATTAACTCAATATTCAGAAGATCGTTTGTTCAATTCCCTTGGAGGGTATATGAAGGACATCGATGATGCCTTAGAGTTGTTTAGAGCTTCAGAAACCATCATACATCCAGATGAATCAGTTCTAGAGAAACAACATCACTGGACGAGTCATTTTCTGAAGCAGGAGTTATCCAATACTTTAATTCGGGGTCATAAACTGAATAAGCATATCGGCCTAGAGGTGGATGATGCTCTTAAACTTCCTCGCTATGCAATTCTGGGCCGGTTGTCAACCAGGACTGCTATAAAATATTACAACACAGATAGTACAAGGATTTTAAAATCTTATTATCGTTGTTTGAATATTGGAAATGAAGATTTCCTAAAGCTGGCTGTGGATGACTTCAATAATTGCCAATCTATACACCGTGAAGAACTCAACCATCTTACTAGGTGGGTTGAGGAGTACAGATTAGACAAGCTAAACTTTGCCAGACAGAAGCAGGCATACTGTTACTTCTCTGCTGCTGCAACCCTTTTTCCTCCTGAACTGTCAGATGCACGCATATCATGGGCCAAAAATGGAGTCCTTACGACTGTGGTCGATGATTTCTTTGACGTTGGAGGTTCCGAAGAGGAACTGATAAACCTCATACAATTGGTTGAGAAGTGGGATGTGAATGTGGGTGTTGATTGTTGTTCCGAGAATGTTGAAATTATATTTTCAGCACTCAAGAACACAATCAATGAGATTGGAGCCAGGGCATTCACGCGGCAAGGACGCAGTGTGACAAGTCATGTGATAGAGATTTGGTTGGATTTGATCAAGTCTATGTTCAAGGAAGCCGAATGGTTGAGAAATAAGTCAGTTCCAACAATGGAGGAGTATATGGAAAATGCATATGTATCATTTGCCTTGGGACCGATTGTCCTTCCAGCTCTCTATTTGGTTGGGCCTAAGCTTTCAGAGGAGGCTGTAGGAAGTTCCGAATTTGATCATCTGTATCGACTCATGAGCACTGCTGGGCGCCTTCTCAATGATATCCAAGGGTTTAAGAGGGAATCTGCAGAAGGGAAGCTAAATGCTGTGTCCTTGGCCATGATCCATGGCAACGGCCTTACCGAGGAAGAGGCCATTAACGAGATGAAGAATGTAATAGTCAGCAAGAGGAGAGAATTGCTAAGATTAGTTTTGCTCGAGAAGGGTAGCGTAGTTCTGAGAGCTTGCAAAGATTTGTTTTGGAACATGAGCAAAGTGCTGCACCTGTTTTACGCTAAGCATGATGGATTCACAGCACATGATATGATGAAGACGGTAAATGCAGTAATGGAAGAACCTATCCTTCTCAGCGAACTGTAA
>Pbr003691
ATGGGAAACAGCAGAAGCAGAACAAACGGCGGCCGCCGGAGACATGGGTCCCGCCAAANNNNNNNNNNNNNNNNNNNNNNNNNNNNNNNNNNCGGCGCCCGCCGGAGACATGGGTCCCGCCAAAACCACCCTGCTCCGCCTCCTCCAGCGCCACCTCAGCCCGAAATCTCTCAAAACCGCTACGTATTCGCAGCGGAGACTCCGTACCCCTCTCAGTACCCGAACCCCAACCCGCCCCAGTACTACCAGTACCAAGGTCACTACCCGCCACAGCCCATGCCCTTGCCTCTGCCCGCTCCGTACGATGAGCACCACCGCGTCCCCCATCCCCACATGGACCCGGCCCATCCGAATTGGGCTGGCGGGCGGTACCGGTGCGGCCCGGTAATGCAGGCTCCGATGCCATACGTGGAGCACCAGAAGGCGGTAACTATAAGGAACGATGTGAATCTGAAGAAGGAGACTCTGAAGGTCGAGCCCGATGAGGAAAACCCTGGAAGCTTCCTCCTGTCCTTTGCTTTTGATGCCACTGTTGCTGGGAGCATCACCATTATCTTCTTTGCGAAAGAAGGCGAGGCCTGTAATCTGACAGCAATGAAATTTAACCTTCATCCACCTGTGACAGTACATTTTGAACAAGGTCTGGGCCAGAAGTTCAGGCAGCCCCCTGGAACTGGAATTAACTTCTCAAAGTTTGAGGATACAGAGTTACTGAAAGTAGCTGACTTGGATATCTATCCTATAGCTGTGAAGGCTGAGGCATCCCCTCCTGCCCATGATGGATCAGAGGGAAGCCCTTTGTCTGTAACAACAAACTCCCAGATAACTCAAGCTGTATTTGAAAGGGAGAAAGGTGAATTCCAAGTTAGGGTTGCCAAGCAGATTCTTTGGGTGAAGGGGATGAGGTATGAACTACAGGAGATATATGGCATTGGTAATTCAGTTGAAGGTGACGTGGACGGGAATGACCCAGGGAAAGAATGTGTAATTTGCCTGTCTGAACCACAGGATACAACTGTTCTTCCATGCAGACACATGTGCATGTGCAATGGGTGTGCCAAGGTCTTGAGATTCCAAACAAACCGCTGCCCTATTTGCCGACAGCCAATTGAGAGGCTTTTGGAGATAAAGGTCAACAATGGCTCTGAGGAATGA
>Pbr014070
ATGTGTTTGGATCACAGGTTGGATGTGTATATCTATGATTACCTTATGAAGAGAAAATTACATGCTTCTGCAAAGGCATTTCAAGATGAAGGAAAAGTTTCTACGGATCCTGTAGCTATTGATGCACCTGGTGGCTTTCTTTTCGAATGGTGGTCTGTCTTTTGGGACATATTCATTGCTAGGACGAATGAGAAGCATTCAGAAGCAGCTGCATCTTACATAGAGAACCCGGCGACTGCAAATTCTATGGCAACAAAAATGTACGAGGAGAGATTAAAGCTTCCACCACAGAGAGATGCTATGGATGATGCAGCTATCAAGCAAAGGTTAGGCGATAATATGAGTCAGCTTTTGGATCCCAATCATGCGTCGATGATGAAAGCAGCCACAGCAGGTGGCCTGCCTCCTGGTCAAATGCTGCATGGTACACCTGAAGGTGTGTTGGGGAATCTTCAACAACCTCACAGTCGGAGTCAGCAACTTCCTGGTTCTTCACAGGACATAAAGAGTGAGGTGATGAACCCCAGAGCTGTTGCTTCAGAAGGATCATTGATTGGTGCTCACGGATCAAATCAAGGCAATAACAATTTGACTCTGAAGGGATGGCCTTTAACGGGATTTGATCGGCTTCGATCTGGGATTCTTCAGCAGCAAAATTCTTTGATGCAGTCCCCACAACCCTATAATCAACTTCTGCAACAGCAGCAACTTATGCTAGCACAACAAAATTTGGCTTCCCCATCTTCCAATGACTTGGACAATAGACGGATGAAAATGCTTCTCAACAGTCGAAATTTGGTTATTGGGAAGGATGGTCAATTAAGTTCTGTCGATGTACCTAATGTTGGATCACCAGTGCAAGTTGGTTGCCCGGTCTTGCCTCGTGGAGATGCTGACATGCTGATGAAGCCAACCTATCAGTTACAGCAACAGCAGATGCAAAGCAACAATCAACAGCAGCAGCCATATTCGCAGCATCCGCTTTCAGGTCAGCATTCTCAGAATTCAAGCCAACACCTTCAGCAGCATGAAAAAATTATGGGTTCTAGCAGCATGGCGCCAGATGGTAGCATGCCTAACACCTTACAAGGGAATGACCAGGCTTCAAAGAATCAACTTGGGCGAAAGAGAAAGCTGCCAGTGTCATCTTCGGGTCCTGCCAATAGCTCAGGGACAGTTAATACCACAGGGCCATCTCTCAGTTCACCTTCAACGCCTTCTACTAACACGGCAGGAGATGTCATGTCTATGCCAACTTTACCCCAAAATGGTGGTTCGTCGAAGTCTCTACTTATGTTTGGCTCTGATGGCTTGGGCTCACTTGCATCAGCGCCAAATAAATTGACTGATGTAGACCGTTTTGTGGACGATGGATCTTTGGAGGATAACGTTGAGTCATTCTTATCACATGATGATGCTGACCCTAGAGGTAGAGTCGTTCGGTGTTCAGATGTCAGCAAAGGCTTCAGTTTTACGGAAGTCCAGCTTATTCCTGCAAGTACAAATAAAGTTGAATGTTGCCACTTCTCTTCAGATGGAAAATCACTTGCCACTGGTGGGCATGACCGAAAGGCTGTATTGTGGTGCACTGAAACTTATAGTGTCAAGTCTACACTTGAAGAGCATTCTCATTGGATAACTGACGTTCGCTTTAGTCCTAGCATGTCAAGGCTTGCTACATCTTCTGCTGACAAAACCGTCAGGGTTTGGGATGCTGATAACCCTGGATATTCACTACGTACTTTTACGGGACATTCTACCACTGTCATGTCGGTGGACTTCCACCCCAGCAAAGAGGACTTTCTCTGCTCCTGTGATAACAACAGTGAGGTACGGTACTGGAGTATCAAGAACGGTAGTTGTGCTGGAGTTTTCAAGGGTGGTGCAACTCAGGTGAGGTTTCAACCGCGTTTTGGAAGAAACCTTGCTGCTGCAGCAGATAATTTCGTATCCATCTTGGATGTCGAGACACAAATTTGCAGGCTTAAGTTACAGGGTCATAAAAGCACTGTCCATTCTGTGTGCTGGGATCCTTCTGGCGAGAATCTAGCATCAGTGAGTGATGATTTGGTGCGAGTGTGGACAGTTGGTTCCAGCTGCAAAGGGGAATTCATTCACGAGTTGAGCTGTTCTGGCAACAAATTCAATACGTGCGTGTTCCATCCTAGTTATCCTGCATTGTTGATCATTGGCTGTTATGAGAATTTGGAGCTTTGGAACATGGCCGAGAACAAGACAATGACTCTGCATGCTCATGAAAAGCTAGTGTCTTCTCTGGCGGTATCAAGTGCTACGGGGTTAGTTGCTTCAGCCAGCCATGACAAGTGCGTCAAGCTCTGGAAGTGA
>Pbr036303
ATGGCGTCGAACGGGAGCGGAGAGTTCAGCTTTGCAAACGGTGACAGAACAGCGAGGAAAGGGCTGGCGAAGATCCAGACGCAGAAGAAGGGCAATGAGGTGTGTCACGACGACAGCACACCATCTGTGAAGGCTCAGACGATCGACGAGCTCCACTCGCTGCAGAAGAAGAAGTCGGCACCCACCACCCCTATCAAGGGCACTCAGGGTGTTGCCTTTGCCGTCACCATCTCTGAGGAGGAGCGTCACAAGCAGCAGCTCCAGTCCATCAGTGCATCTTTGGCGTCGCTGACGAGAGAGACGGGGCCAAAGGTGGTTCGAGGAGACCCGGCTAAGCAGTCTGATACGCCTAAGGTTTCGTCGCACGTGTCGCACCACCACCACTTCACGCCCACCATTAGCGTCAGTGACAGCGCCCTCAAGTTCACACACGTCCTCTACAACCTTTCTCCAGCTGAGCTATATGAGCAGGCGACAAAGTATGAGAAAGGGTCGTTCATTACGTCAACAGGTGCACTAGCAACGCTTTCTGGAGCCAAGACTGGTCGCTCTCCAAGGGATAAACGCGTCGTCAAGGATGACACCACCGAGGACGACCTGTGGTGGGGAAGGGGCTCACCTAACATTGAAATGGACGAGCACAGCTTCATGGTTAACAGAGAAAGAGCCGTGGATTACTTGAATTCTTTGGACAAGGTCTTTGTAAATGATCAATTTTTGAATTGGGATCCGGAAAACAGAATCAAAGTTAGAATCGTGTCTGCCAGGGCTTATCACTCATTGTTCATGCACAACATGTGTATCCGACCCACTCCTGAAGAGCTGGAGAATTTTGGTACTCCGGACTTCACTATATACAATGCTGGCCAGTTCCCGTGTAATCGTTACACCCACTACATGACATCCTCTACTAGCATAGATCTTAGTCTTGCTAGGAGGGAAATGGTCATCCTCGGTACCATGTACGCCGGGGAAATGAAGAAAGGTCTCTTCAGTGTCATGCATTATCTCATGCCTAAGCGACGAATCCTCTCCCTGCATTCTGGCTGCAATATGGGGAAAGATGGAGATGTTGCGCTCTTCTTTGGATTGTCAGGTACTGGAAAGACGACTTTGTCTACGGATCACAATAGGTACTTGATTGGAGACGATGAACACTGCTGGACTGAGAGCGGTGTGTCAAATATCGAAGGTGGTTGCTACGCCAAGTGCATTGACCTCTCAAGGGAGAAAGAGCCCGACATTTGGAACGCCATCAAGTTTGGTGCTGTGTTGGAAAACATCGTGTTTGATGAGCATACACGAGAGGTGGACTATTCTGACAAATCTGTTACAGAGAACACTCGTGCAGCCTACCCCATCGAGTACATTCCCAACGCAAAGATACCATGCGTAGGTCCGCATCCAAAGAATGTCATACTTTTGGCATGCGATGCATTTGGTGTGCTCCCTCCTGTGAGCAAGTTAAACCTTGCTCAGACCATGTACCACTTCATCAGTGGCTATACTGCTCTGGTTGCTGGAACTGAAGATGGTATCAAGGAGCCGACGGCAACATTCTCAGCGTGCTTTGGTGCAGCATTTATAATGTTGCATCCTACTAAGTATGCAGCAATGCTGTCTGAAAAGATGCAGAAGCACGGTACAACAGGATGGCTTGTCAACACTGGATGGTCCGGTGGAAGCTATGGATCAGGAAAGCGCATTAAGTTGCCCTACACTAGGAAAATCATTGATGCCATCCACTCTGGCAGCCTCCTAAATGCGAATTACAAGAGGACTGAAGTGTTTGGACTTGAGATCCCCACTGAGGTCGAGGGAGTGCCTTCAGAAATACTGGATCCAGTGAACACTTGGTCGGACAAGAACGCATACAATGAAACTCTGATGAAGCTGGCTGGCCTCTTCAAGAGGAACTTTGAGACTTTCACAAACTACAAGATTGGGAAGGACAACAAGCTGACCGAAGAGATACTCGCGGCCGGACCAAATTTCTAA
>Pbr024582
ATGATCATTCCAGTTCCAAACTTACAGGGGCGGACGATGTCCATACCCGTCATCCTGGAGTTCACAACGGCACCGCTCGAGCCAGTTCTTCATCGTGCGAGTCTGGGCAAGCAAGCTCAGCCTACGGAAGGAGAAGATGAGATAGAGTCTCAATTGGTGGGTTTGGATTCAACGCTTGGATTGAACCCTTCCCGTGCACTTGAATCAACGCCGTCAAACCCTTACCTGAGGTCGCTCATATACTCGCCGCCACTGACCTCCATTCCGCATTTGGAGTCAGTTACGAAGGCTCTTTGCTCCTTCTCTGCTGTTTTAATTTCCTCAATTTCGCCAGAAATTGGGTCTTCGCTCGTAGTGTCCCTGAGCACTCATCAAAATGCACCAACAAATGTCACTGTGTCAATGTTTAGCCCTCATTCATCGCCCTTTGCCTATACTATTTTGCCTTCTCATGGGCTGTCGTTGGTCCTGAATTCTACCAACTCCACCGATGCACTACCTCATCTGAGTGGTTGCAACGACTTACACAAAGGTGTACAAAGTATGGGTTTCTTGCTCACACACTCAGACGCCAATTTGCAACTTATGCGCCTTCGTCAGCTCTCTTTCCTTGACACTACGGAAACTGGACCTGAGATATTTAATTCCTTGAATGATTGTTTGGGAAATTGGAGGGTTTTATTTTGTTGGCTCCTATGTGATGTTTTTATTAATGATTCCACTGGGTGGTTTTGTAAGTACCTTGTGGGCACATTCAAGAAAGGTATTTTGAATGCAGCTGAACTGTTTGATGAAATATCTACGAGATAG
>Pbr031070
ATGGCAAGCTCTGAGTGCTGCTCAAACCCACCAGCCCTGAACCCGTCCAGCGGCTCCGGCCACGTCGAAAAGCTCGGCGGTTTCGATTCCTATGTCACTGGCTCCCCTGAGTCCAAGCTTGCCGTTCTTCTCGTCCATGACGCTTTTGGATATGAAGCTCCAAAGGCTAGGATGCTTGCAGACAAAATTGCAGCTGCTGGGTTCATTGTTGTGCTCCCGGACTTCTTCAATCGAGACCCTTTTAATGGGGACCTTGCCTCTCTACCGGTTTGGATAAAAGCTCATGCACCGGACAAAACAATCGAAGATGCAAAACTGGTAATTGAAGCTTTAAAAAGTAAAGGTGTTTCTGCAGTTGGTGCTGTAGGCTTCTGTTGGGGCGGCAAGGGTGTCGTTGAACTTGCGAAGCATGACTTTATCCAAGCCGCTGTTTTGTGTCATCCTTCATTTGTCACTCTGGATGATATCAAGGCGGTTAAGGTTCCGATTTCTGTACTTGGAGCTGAGATTGATCAGCTGACTCCACCCGAAGTCGTCAAACAATTTGAAGAGGTTTTAACTGCAAAACCTGAGATTAAAAGCCATGTGAAGATATTCCCGAAGCTCGTACATGGGTGGACGTTGAGGTACAACGATGAAGACGAGGCGGCTGTCAAGGTAGCTGAGGAGGCTCATCAAGACTTGTTGGGGTGGTTCTTGGAGAATATCAAGTGA
>Pbr005689
ATGAGCTCCTTCACCAACACCACCAATTTCGACAACCTCATGCTCCAAACCCTAATGGGCAGGCTCCAAATCCGACCCCCCACCAACAACTCCTTCCTCTCCCAAACCCTCGAGGAGCTCCTCTTCGACGCCGCCAATCTCTCCGACGACGACGACGATGAGAACAAGACCCAGCTCGCCAAGGAAGAATCCCGCCTTGAGAAGGAGATCATCCGGGTTGTTCTCAGCGGCAAGACCGATTCCCTCAAGCCCAATTCGGGTCAGGCCGTCACGATCGGGGAGCACCACATTTGCGTTGGGTTTCATGAGGAATCGGGTTCGGAATATCGGGTTTGGGAGTGGCATGGGCATATCATGCTCTTTGATGAAGAGAACGGGTACACCCCTGAGTATATATATGGGAATTACTTTGAGAGGCTGATTGGTAAGGCTCGTGGAAATGGCAGCGGCGGAAGTGGTGGTGTTCGTGAAGAGGAGACCAAGGAGGAAGAGGAGGAAGATAAAGAGAAGGTGACCACTTTGGGGCTCAGGGAGTTGATTGATGGTGTGGATTCGGGTCAGGGTCGGATTCTTCATCGGAATATCAATGCGGGTTCTACAAGGTTGATATGA
>Pbr024743
ATGACTGTCAATCCTTCACCAAGTTCTGAAGCACAGCAGTCTAACCCGTCAGTTGACATTCAATCTATAAGTGACACAGGGTCTCAAATGCCTGCCGGTCAATATGTTCAGTCCTTTCGGGTTTTTGTAGCGACATGGAATGCAGGAGGGAAATCTCCTCATAGTGGCCTTCATCTGGATGATTTTCTGCAGGTTAATAACGAATCAGACATATATGTCTTGGGTTTCCAGGAAATTGTTCCGCTAAATGCTGGAAATGTACTAGTTCTAGAAGATAATGAACCTGCAGCAAAATGGCTCGCTTTAATCAATCAGTCACTAAACAAATCACCTGACGGGTGTTCAAGAAGCAAAGCAGGTGGTTCACGATTTTCCTCGAAGCCTTCCCTTAAAAAGGTCAGTAAGACATTTAGGACAGAGAGCAAACGGAGGTTGAAGAGTTGCAACTGCCCTTTTGAACTAGAAAGGAAACAAAGTAAAGATTTTTGCTTTCGGTGCCAACAACCAAACATAAATGAAGACGACCTTTCTTCAGATCCGGATGAGGATGGATCTAATGCCTTTGATATATCAGAAATTTCCATGGCCTCTGCTACCAACCAGATGAAGTACGGCCTTATAGCAAGTAAGCAAATGGTAGGAATTTTTGTTACTATTTGGGCGAGGAAAGAGTATATACAATATGTTAGCCACTTGAGGATCTCTTGCATCAGTCGCGGGATAATGGGACTTGGAAACAAGGGCTGTATATCTGTGAGCTTCTTATTCCATCAGACAAGCTTTTGCTTTGTCTGCAGTCACTTGGCATCTGGGGAGAAAGAGGGGGATGAGCTTAGGAGAAATCTGGATGTATTAGAGATTCTTAAAAGCACTCAGTTTCCGAAGATTTGCAAAACGGCTCATAGTAGGATGCCGGATAAAATTCTAGGACATGATGTGGTCATATGGTTAGGGGACTTGAATTACCGCATTGCTTTGAGCTACTCTGAAACCCAAAAGCTATTGATGGACAACGACTGGGATGCACTTCTTGACAAAGATCAGCTCAAGATCGAAAGAGAAGCAGGGCGAGTATTCAATGGATGGAAAGAGGGGAAAATCTACTTTGCACCTACTTACAAATACTTTTATAACTCAGACACATATTTTGGAGAGATAAAAACATCAAAAAAGAAAAGAAGAACACCAGCTTGGTGTGATAGAATACTATGGCATGGAAATGGGATTAGACAACTTTCTTACATATGTGGGGAGTCTCGGTTCTCTGACCATCGGCCAGTGTGTGCAGCATTTTTTGTGGATGTTGTAGTTAATGAGAATGAAAATAAGAAGGGATCGCCTAGCTCTAATATGAAAATCGAAATTGAAGAGCTTTTACCAACTGCTAGATACCAGAGAAACATGTAA
>Pbr039282
ATGTCGTCGTTGCCGGCCGAGCAGAACGGCGACTCGGCGCCTGCTGGAAGCGGTGGCGGCGGAGGAGATTCGCAGAGATCGCTTCCGACGCCGTTTTTGACCAAAACGTATCAGCTGGTTGACGATCCATCCGTCGATGATTTAATATCGTGGAGCGAGGATGGATCGGCGTTCATCGTCTGGCGACCTGCCGAATTCGCCAGAGATTTGCTTCCCAAGTACTTCAAACACAACAATTTCTCCAGTTTCGTTCGCCAGCTCAACACTTACGGATTCCGGAAAGTCGTGCCGGATCGATGGGAGTTCGCAAACGATTTCTTCAAGAAAGGCGAGAAAGGACTTCTCCGGGAGATTCAGCGCCGGAAAATCTCTCCATCGGTGTCGGCGGCAGCTACGGTTGTTCCGCCAGCGATGGCGGCGATATCCGCGTTGGCTCCCCGGGTGTCTCCGTCTAACTCCGGCGACGAGCAAGTGATCTCGTCGAATTCGTCTCCGGTGGCCGCTCCGGCAATGTTGGCGAGCCGAATCAGGAGCTCCACCTCCACGTCGGACGTTCTAGAAGAAAACGAGCGGCTGAGGAAAGAGAACATGCATCTGAGTCACGAGTTGACTCAGCTCCGCGGGTTATGTAATAACATATTGGCGTTGATGACGAACTACGCGTCTGGTCAGTTAGAGAGCGGTGGCGGAGGAGGAGGAGGAGGAGGAGGAGTGGAAGACGGTAGGACTTTAGAGCTGTCGCCGGTGAAAGAGGCTGAGCCTGCTGCAGAAGACGCCGGTTGCGACGGAGCGAATGCGGAGGCTTCCGGGACGGAAGAGGAGGAGGAGGAAGAAGAGGAGGAGATGAGGCCAAGGTTGTTCGGGGTTTCGATCGGGGTGAAGCGCGTGAGGAGAGACGAAGACGAAGAGGAAGAGCATCGGGAAGGCTCCGAGGGGGCGAAGCAAGAGCCGTCGGATGGGAGCTTGAAGCGCGATTATGACGCCACGTGGCTGGAGCTCGGAAAGTGA
>Pbr025238
ATGGCGGATGAGGTGGTTTTGTTGGATTTCTGGCCCAGCCCGTTTGGGATGAGGCTGAGGATCGCTCTGGCTGAGAAGGGCATCGAGTATGAGTACAAAGACGAGGACTTGTGGAACAAGAGCCCACTGTTGCTGCAGATGAACCCGGTTCACAAGAAGATCCCGGTTCTCATTCACAATGGAAAACCGGTCTGTGAGTCCCTTATTGCGCTTCAGTACATTGACGAGGTTTGGAATGATAAGGCTCCACTCTTGCCCTCTGACTCTTACCTCAGAGCCCAGGCCAGGTTCTGGGCTGACTTCGTCGACAAGAAGATATATGATATTGGGAGGAAGCTGGGGACAACCAAAGGAGAAGAATATGATGCGGCAAAAAAAGACTTTCTCGACTGCATCGGCGTGTTAGAAGGAGAGCTCGGAGACAAGACTTTCTTTGGCGGGGAGACCCTCGGATTTGTGGACGTCGCGCTTATTCCGTTCTATAGCTGGTTTCTTGTGTATGAAAAATCTGGCAACTTCAGTGTTGAGGCAGAGCACCCAAAGTTTATTGCCTGGGTTAAGAGGTGCATGGAGAAGGAGAGCGTGTCCAAGTCGCTTCCCGAGCAGGAAAGGGTCTACGATTTCACCATGCTTATAAGGAAAAAGCTTGGAATTGAGTAG
>Pbr038437
ATGAAGAATGTTTACAGAATTGTGCCAAACATAAAGCATTGCGGGTGCATGGTGGATTTGTTAGGGCGTGCCGGGGTATTAAATGAAGCATTTGAGTTCATAGAGAAAGTGGAGATTGCTCCCAATGCCATTGTTTGGAGGAATCTGCTTGGGGCATGTGGAGTTTATGGAAACCTTGAGCTGGGAAGGCGTGCAAATAAGCGACTACTTGAAATGAGAAGGGACGAGAGTGGGATTTCGTGCTATTATCTAACATATATGCTTCGCGAGGTGAGAGGCGAGGGGATGTAG
>Pbr014539
ATGACGTTAACTCTCCGTTCTTCAACTTCGTTAGTCAATCTTAAATACCATAAGGGCCTTAAAACCTCTGAAGACTCCCCCGGCACGATATGCTTTGCCCAAATCAAGCCATCATGCCGTCTCCGGGCAAAGAGTTCAATGCAAGATACACGGCTCTTGCACGAGAACAACTTAATGACCATCTCTGATGGAAGGAGAGAGTTGCTTCATGCACTACCCAATATTGCTCACACCAGCACTGACAACAAGGTGCCTGTGTACGTGATGCTTCCGCTAGACACGGTTAGTCACGGAGGGCATTTGAATAAGCCGAGAGCAATGAACGCAAGTTTGGTGGCCCTGAAGCAAGCAGGGGTTGAAGGAGTTATGGTGGATGTGTGGTGGGGATTGGTGGAGGAGGACGGACCTTCCAAGTACAATTGGGAAGGTTATGCCGAGATTGTGCAGATGGTGCAAGAGCACGGCATGAAGATCCAAGTCGTCATGTCTTTTCATCAGTGCGGAGGAAATGTTGGAGACTCATGCAGCATTCCTTTACCTCCATGGGTGCTTGAAGAAGTCAGCAAGAACCCTGACCTTGTTTACACAGACAAATCAGGCAGGAGGAATCCTGAATACATATCCTTGGGATGTGATTCATTGCCTGTTCTCGGAGGAAGAAGTCCATTCAGGTCTACACCGATTACATGA
>Pbr000609
ATGGCCACTCGCATCGCCCTCCGCCTCAAATCCCACCTCCTCCGCGCCACAACTCCGATCCACCACCACCCCATCAAATCTCCACCGTCCATCTTCTCCCTACTCTCCAACCCTCATCTCCACCCTCCATCAAATCCCCACCTTCCCTTCACTCTCCGTTTCTTCTCCCACTGCCCGCCGCGGCCCGACCCGCCCCAAACCCGTCGACATCGGTGCCCGCGCCCGCCAGCTCCAGACCCGCCGACTCTGGACCTACGCTCTGACCTTCAGCTGCATCGCCGGATTCGTTGTCATTGTCCTCAACAGCTTCCAAGACCAGCTCGTCTTCTACGTCACGCCAACCGACGCAATCGAGAAGTACTCCGCAAACCCAAGCAAGAGCAAGTTCCGGGTCGGCGGCCTGGTCCTCGAAGGCAGCGTCGTCCAGCCGTCCTCCTCGCCGGAGATGGAGTTCGTCGTCACCGATTTGATGACCGATATCTTGGTCCGGTACAAGGGATCATTGCCCGATTTGTTCCGGGAGGGTCACTCGGTGGTGGTGGAGGGATTTGTGAAGCCTTTCACGGATGA
>Pbr009062
ATGGCCCGAGATGGCCTGCTGGTCCCGGCGGCCGCGGAGACTGCTCAGACGCAAGCTCAAGCCTCTGCCGCTGCCAAGAAGAAGACTACATCTTTGAGAAGCTGGATTTCGCTGGACCATGACGGGCAGGGAACGGTTTTGGATTTGGATAAGCACGCCATTATCCGCCGAGTTCAGATTCACGCTCGAGATCTTCGGCTTCTCGATCCTTTGTTATCGTATCCGTCTACAATCTTGGGCAGAGAGAAAGTCATTGTTCTTAATTTGGAGCACATCAAAGCAATAATCACAGCGGATGAGGTATTGCTTAGAGACCCACTTGATGATAATGTACTACCTATTGTTGAGGAACTTCAAAGACGCTTGCCTCCATCAAGCGCCAATTTCAATGGCCAAGGAGAAGAAGAAGATGCTTCTGGGGTACAAAAAGATGGCGAAACCGATGACGAAAACGAATTCCCATTCGAATTCCGAGCTTTAGAAGTTGCACTAGAAGGTATTTGTAGTTTTCTTGATGCGCAGACTAGACAACTTGAGGCTGCTGCTTATCCGGCTTTAGATGAGCTGACCTCCAAGATTAGCAGTCGTAATTTGGATCGTGTGCGTAAGTTGAAGAGTGCAATGACCAGGTTGACGAATAGGGTTCAAAAGGTAAGAGATGAACTCGAACAACTTCTTGATGACGATGATGACATGGCAGACCTTTACTTATCAAGAAAGATGGTCGGGACTTCACCCGTCAGCGACTCTGGCGCTCCAAATTGGTCTCTCGCCTCACCTACTATAACTATAGGGTCAAAGGTATCCAGAACAAGCAGGGCGAGTGCAGCAACGACAGTTGAAGATGAGAATGATGTCGAGGAACTTGAAATGTTGCTCGAGGCTTACTTTATGCAAATTGATGGTACATTGAATAAATTGACAACGCTGCGCGAATACATCGATGACACAGAGGATTACATTAACATCCAGCTTGACAATCATCGGAATCAGCTAATTCAGCTAGAGCTGTTCCTAAGTTCCGGAACTGTTTGTTTGTCTATGTGTTCTTTGGTGGCCGCAATTTTTGGCATGAACATCCCATATACTTGGAACTATGGTCATGAATACGTATTCAAATGGGTGATCATCGGCACGGGGATGGTTTGCGCCTCCCTTTTCTTGTTGATAATGTCATATGCTCAGCACAAAGGTCTCGTTGGATCTTGA
>Pbr021190
ATGAGTGCAGCCTGCCGAGCTTGGGTGGTGGCAGCAAGCATTGGAGCAGTGGAGGCACTGAAAGACCAAGGAGTCTGCAGGTGGAATGGGGTTCTGAGATCGGTCCACCAGCATGCCAAGTACAACATCAGATCCTATTCCCAAGCCAAAAACCTGTCCTACTCATCGTCTTCTGCAATTTCTATGTCGATGCAGAGATCACAGGAGGAGAAGGTGAAAAAAGTCATGGAGTTGGTTTGCTGGGGTCCCAATACTGTTAGAATTTAG
>Pbr008971
ATGCGGGTACAGGGGAGTGCTATGCATACTATGAAAGCACTGTCAAATCATGCTTTGGCAGCACAAAGTTTGATTGAGGATGATTCTCTTCAGTTGCTCTTTCAGATGATTGCGAATGGCTCTTTGACAATCTTCTCTCGCTATAAGTTGGGCCTGGCTCTGCTGCACAGCATTAAGCTTCATATGCTTGTTATGCAGATCAAAGCTCTTTTAATGGCTGTCAAAGATTTCAATCCTAATTTCGGTGATTCCACATATACCATGGGAATTGTGGATTTGCTGGTTGAATGTGTGGAATTGTCGTATAGACCTGACGCCGGTGGTGTCATGCTTAGGAGGATATTCATAGTGCCAAACTAA
>Pbr018540
ATGAATCCAGGGACTTTGAAGCCGGAGGATACAAATGGAAAAGTGCTTTCATGGTTGAAACTCGAATGGGGGTTCAATCTATTTGTCCCCCAAGGTGTTTTCACTGAAGCTTCCAATGGATTCCTCATTGATGACACCTGTGTGCTCGGAGCGGAGGTCTTTGTTTCTAAAGAGAGCAGCACTGGCAAAGGAGAGTGTTTATCGATGGTAAAGGGTCCTGTTATGTACAAGAATATTTGGGTGATTGAAAACTTCTCTAAGCTAGACGAGGAATCCTATAATTCAAAAACATTCACTGCCGGAGACCAGAAATGGAAGATACAGCTCTATCCCAAGGGAAAAGAAAATGGAGTTGGTACTCATTTGGCTCTTTATTTGGCGTTAGCTGAACTGAAATCCCTTCCTCGTGGCTGGAAAATGTATGCAGAGTTTAGCCTACGCCTCCTAAACCAGGTGCATGCCAGGCATCAGTTTGGTAAAGACAAAATTTGCCTAATCCTATTGCTACTTAATCAGATGAGGAAATAA
>Pbr001057
ATGGCGAGCTCTCTGCAGCGCATATCAAACCACGCTCGTCTTCTCCGAGCCTCTGTTGCCTCAAGGTCCAGGTCGTTCTCGACGGACGCTCTAGTCGAGTACATGCCCGGCGAGATCGGAAAGGTCGCCGGCATTCCCGACGAACATCTTCGCCGGAGGGTTATAATATACTCACCTGCAAGAACTGCATCTCAGCAAGGATCAGGGAAAGTTGGGAAGTGGAAAATCAACTTTGTGTCAACACAAAAGTGGGAGAATCCATTGATGGGATGGACTTCCACTGGGGACCCATACGCACACGTTGGTGATTCGACACTGGGTTTTGACAGTGAAGACGCTGCAAAGTCCTTTGCACAGAGACATGGTTGGGATTATGTGGTTAAAAGGCGGCAAACGCCATTGTTGAGGGTGAAAGCATATGCAGACAACTTCAAGTTTAAAGGCCTCCCCAAAACTGAGGAGAATTGA
>Pbr029715
ATGAAGGATGACGATGGCCTTCCAACAACGACGGCGGCCAGCAGCGGGAAGAAGGAGAGCTCGGATTCGGGTCTAATACTCGGCAAAGGCAGGTACAAGTTCTGGGCTTTGGCCGCGATTTTGTTGCTCGCGTTTTGGTCCATGTTCACCGGCACCGTCACGCTCCGGTGGTCGGCCGGCAACCTCAACCGTCTCTCTGACGACTTCGACTCGCCCATTCACGACGATCTCGACGTTCTTGAAATGGAGGAGAGGGAGAAGGTGGTGGAGCACATGTGGGATGTGTACACTAATAGCCGTCGGATCAGATTACCGAGGTTCTGGCAGGAGGCATTTGAGGCTGCCTATGAGGAGTTGACCAGTGACGTCCCTGGTGTTCGAGAGGAAGCCATAACCGAGATCGCTAAGATGTCCGTTCGCTCTGTGGATCTTGATCCGCCTCCGTTCCAATCTGCAGAGCACTTGAAAACTGGGTTGATTGAGATCGCCCTGGCCAATGTCCGAATTCATCCCAAATCTGTCATTGTTCAGCTTTCAATTGATTAG
>Pbr026865
ATGGCTACCGCCGTCGCCGAGAGGGCGGAGCTCGCCAAGCTCTGCACCTCACGTGACTGGTCCAAGGCCATCCGAGTCATCGACTCCCTCCTCTCTCAGTCTTCTTCCATCCAAGACATCTGGCATCTTTGCGATCTTAGAATTGGTTTTTGTCCTATAGGCCGTGCATTTTCTGCTTTGGGAAGGAAAGAGGATGCTTTTTTGGTTTGGGAGCAAGGCTATGAACATGCCTTGCGTCAGTGTGCAGATCTGAAGCAGTTGCTAGAACTGGGAGAGCTTTTAACAATTGCAAAGACGGACAAAAGTAATGGAGATGATAACCAAGCAAAAGAGTCAGCATCATCTAAACTTGTGTCTGAAGCAAGCCCGCATATTAATGGTAAATCTGGTGATACTTATAAGAATCACAATAAATTGAGTGGTGAATCAAAATTATGCTGTGGATCAACAGTTACCTCCACGGTCCATAGCAAGGTTAATGGAAATGGAAATTTTGTCGCATCCAATGGAATTGGTGATAAAGCCCGAGGGAGTAAGAAGTTTGATAGCCAAATGAATGGGAATCATGATATTAATGATAAATTACATTCTGAATCATGCAATGATTTAAGTGATACATACAGTAAGTTACCAATGATTTGTAGCAAATCAAGTGATTTAACAGAAACTCCTCCCACACCCCCTAAACTAAGTACTAAATCTGATATACGCCATGAAATTGGTGAGGAGTCCAAGAGAAGTAAAAAGTTCTCTGTTGCTAGACCTTCAAAGACCAAGTCAATAAGTGTGGATTTTCGACTATCAAGAGGTATAGCAGAGGTTAATGAAGGGAAGTATGCTCATGCCATATCTATGTTTGACAAGATATTGAAAGAGGATCCTAACTATCCAGAGGCACTAATAGGGAGAGGGACAGCCTATGCATTCCAACGAGAGCTTGATGCTGCAATAGCTGATTTTACAAAGGCCATGGAATCAAATCCATCAGCTTGTGAGGCATGGAAACGGAGAGGACAAGCACGAGCTGCCATGGGAGAATTTGTTGAGGCTATTGAAGATTTGTCCAAGGCATTAGAGTTTGAACCAAATTCAGCTGACATTTTGCACGAAAGGGGAATTGCCAACTTCAAGTTCAAGGAATTCTACACTGCCGTTGAAGACCTAACTGCATGCGTGAAACTTGACAAGGATAATGCATCTGCGTACACATATTTGGGTTTAGCATTGTCCTCTATCGGTGAATATAAAAAAGCTGAGGAGGCACATTTGAAAGCAATTCAACTGGATCCGAAATTTCTTGAAGCATGGTTGCAGCTAACCCAGTTCTATCAAGATACGGCAAACCCAACCAAGGCTTTGGAATGTCTGCAGAAAGCTCTACAAATTGATGGGAGGTGCCTGGTGTTAACACTGGAGATTTTTTCTTTGTCTAAATCTGAAAGGTTTGCCAAAGCATATCATTTGCGTGGACTACTGCTCCATGGGATGGGAGAACACAGCAAGGCTATTAAGGATTTGTCAACTGGTTTGAGCATTGAGAGTGCCAATATTGAGTGCTTGTATTTGCGGGCATCCTGCTACCATGCCCTTGGAGAATATGGACATGCGGTCAAGGACTACGACGCTGTGCTCGATTTGGAGCTAGACTCAATGGAGAAGTTTGTGTTGCAATGCCTTGCTTTTTATCAGAAAGAGGTTGCTCTATACACAGCATCAAGAATCAACAGTGAATTTTGCTGGTTTGATATTGATGGAGATATTGATTCACTTTTCAAGGAGTACTGGTGCAAGAGATTGCACCCCAAGAATGTATGCGAAAAGGTCTTTCGACAACCTCCCCTGCGTGAATCTTTGAAGAAGGGTAAGGTTAGAAAGCAAGATTTTCCAGTTACAAAGCAGAAGGCTGCTCTTCTGCAAGCTGCTGATTCAATTGGAAGGAAAATCCAATATGACTGTCCTGGCTTCTTACCAAATCGACGTCAGCATCGTATGGCAGGATTGGCTGTTATTGAGGTTGCACAAAAGGTTTCAAAAGCATGGCGTTCCTTCCAAGCGGAGTGGAAATATTCCAATAATAAAAGCACCTTGAAGTTTGGTAAGAGAGGCCGGAGAAGCGAAAGAGTTAATTTGCCCAGCCAGAATAGAGGCGGTGCTGGTTGCAGTACAAGTAGCTCTTCAGAGACCTCAACTTCATATGGAATTACAGAAGCTAATTCATCTGCACGGTCTATGATGTCATGGCATGAGGTTTATTCGATAGCTGTCAAATGGCGGCAGATTTCTGAACCGTGTGACGCTGTTGTGTGGATTAACAAGCTAAGTGAAGAGTTTAATGCTGGATTTGGGTCTCATACACCATTGATCCTTGGACAAGCAAAAGTTGTTCGCTACTTCCCAAATTTTGAAAGAACATTAGAAGTCGCCAAGGCTATAATGAAGGAAAGGTCATTTGTGTATAATAAGGTCGATAACCTTATTGATTTATCCAGGGATGGGAAATTGCAAGATATTATGCAAGCAAAATCTTGCACTGATTTATACAGAGTGGTTGGTGAGGACTTCTGGTTGTCTACTTGGTGCAATAGTACTGCCTTTGAGGGGAGGCATCTTGAAGGGACAAGGATTACCCTAGCTATATGCAATGCTTATTGCGGTGAAAATTATGGATCTAATGAATTCACCGTGCTTGAAAATGTGAGAGATGCGATTTTAAGGATGACATATTATTGGTACAATTTTATGCCTCTTTCAAGAGGCTCTGCAGCTGTTGGGTTTGTTGTTATGCTCGGATTATTTCTTGCTGCTAATATGGAGTTCATAGGAAATATCCCACAAGGTTTACAGGTAGATTGGGAAGCCATTCTGAACTCTGATCCGGACTCGTTTGTTAATTCGATGAAGACTTGGTTGTATCCGTGTCTGAAGTCAACGACATCCTGGAAAGATCATCCAGATGTGCAATCAACTCTGGCCACAACCGGTTCAGTTGTTGCTGCTCTGAGCACTTACAATGACTGA
>Pbr036707
ATGGGTCCGAAATTACCCATAAAACCTCAGTGTTGTAATGTGATTTGGGTTGGTAATGTTGATTCTGAAGATGATGTGAAAATTCTTGAAACAATTTCCAAAAAGTTACACAACACTCACTGGAACATCAGTCAAAGTTCTTGCCAAGATGGTGGAGCAGGCTTCTACAAATACTTCACTGATGATATTCTGAGCAATGTCACTTGCAACTGTTCCTTTCCAAGCAACACTTGCCATGTCACAATCATTGAGATGAAGGGTCTCAATTTAACTGGAGTTATACCTGAGGAACTCGGAAATCTTACACATCTGGAAGCAATTGATCTCACTCGCAATTACATCAATGGATCAATCCCTGCAAGCCTCTCTCGTGCTCCTTTTCGCGCTCTGAATCTTTTGGGAAATCGACTCAATGGTTCAATTCCCATTGATGGCTTTACTATGCTTACAGAGTTGGTGTTGGAAGATAATCAGTTTGAAGGGCATCTTCCCCAAAACATCGGAAAGCTAACTAACTTAAAAAGACTCCTTCTTTCTGCCAACAATTTTACAGGGACTATACCAGAATCATACGGAAACCTAAAGAACTTAACTGATTTTAGGATAGATGGGAGCCGATTATCAGGGAAGATACCGAGTTTTATTGGAAACTGGACCAAACTTGAAAGACTTGATATGCAAGGCACATCCTTGGAAGGCCCTATACCTTCGATCATATCTTCGTTGAAAAACTTAACTGAATTGAGAATATCTGATTTAAACGGAAGTTCACCGTTTCCTAATTTGAAAGATATGAAGGATATCAAGCTAGTGACTCTGAGAAACTGTTCAATTAGTGGTACAATCCCAAATTATTTTGGCGAGCTGAGGCAATTAAAAACATTAGACCTGAGCTTTAACAACTTGACTGGTGAAATTCCACAAACGATTCAGCGTGTTGACACTCTAAGTTATATGTTTTTGACCAACAACTCACTCACCGGAGAAGTACCAACCTGGATATTGAACAACAAAAATTACTTGGACTTGTCTTACAACAATTTTACAGGATCGCCTTCTGTTAGTTGCCAGCAGTTGACTGTGAATCTAGTTTCTAGTTATTCGTCTTCAGAAAACTTATGGTGCTTAAAGAAGGACCTCCCTTGCTCGTCAAAACCGAAACACCATTCCATATTTATCAATTGTGGAGGGAGGAAGATCGAGTTCGAGGGTAATGAATACGAAGAGGACTTGAGCACTGTGGGACAATCACACTTCATTTCAACGTCTGAAAGATGGGGTTATAGTAGTACAGGGGTATATATGAACAACGATGATGCAGATTACATCGCAAAAAACACATTTTCTCTTAATGTGGATGGTCCAGACTTTTATCAAACGGCTCGCCTTTCTCCTCTCTCACTCAAGTACTATGGCCTTTGCATGTTAAAGGGCAGTTACAAAGTTCGGCTCCACTTTTCTGAAATAATGTATACTGATGACCAGACATTCAGCAGCCTTGGGAAGCGCATATTTGACATCTCAATTCAAGGGAATTTGGTTTGGAAGGATTTCAATATTATGGAGGAAGCAGGAGGTGTTGGTAAAGTTGTCGTGAAAGAATTGGATAATGTTATTGTTAATGGCAGCACTCTAGAGATTCACTTATACTGGGCAGGGAAAGGAACTACTGCCATTCCCAACAGAGGTGTCTATGGGCCTCTTATATCTGCAATTACTGTGACACCAAATTTTAAGGTTGATACTGGGGGGCTATCTGCTGGTGCTATTGCCGGTATTGTAGTAGCATCATTTGTGTCTGTTGTATTGGTTTTGGTAGTCCTCCGAAAGGCTGGTTACTTAGGGGGTAAAGACGAGGATGAAGAACTGCGTCGTGGGTTGGAACAAAAAACTGGTTATTTTACTCTACGACAAATTAAAGCAGCCACTGGTAACTTTGATCCTTCAAACAAGATTGGTGAAGGAGGTTTTGGGCCTGTTTACAAGGGTGTACTGTCAGATGGTTCTATAATTGCTGTTAAGCAGCTTTCGGCCAAATCAAAGCAAGGCAACCGTGAATTTGTTAACGAGATAGGCATGATATCAGCTTTGCAGCACCCAAATCTCGTGAGGCTTTTCGGTTGCTGTATTGAAGGAAACCAGTTGTTGCTTATATATGAATACATGGAAAACAATAGTCTTGCTCGCGCTCTTTTTGGTCGTGAGGAACAACGGCTACATTTGGACTGGAAAACAAGAAAGAAGATATGCTTGGGTATAGCACGTGGATTAGCTTACCTTCATGAAGAATCAGTATTGAAAATTGTGCATAGGGATATAAAGGCAACCAATGTGCTGCTTGATAAGGATCTAAATGCCAAGATATCTGACTTTGGTTTAGCTAAGCTGGATGAAGAAGAAAACACGCATATCAGCACACGAATAGCTGGAACAATAGGTTATATGGCTCCTGAATACGCAATGAGAGGTTACTTAACTGACAAGGCAGATGTTTACAGTTTTGGTATCGTTGCCTTAGAAATTGTTAGTGGAAAGAGCAACACGGGTTACAAGCCAAAGGAGGAGTTCGTGTATCTTCTTGATGGGGCCTATGTTCTACAAGAACAAGGAAACATGCTAGAACTCGTGGATCCAGATCTTGGTTCAAACTACTCTAAAACGGAGGCGATGACAATGCTGAACCTGGCGCTCTTATGCACAAATCCATCTCCCACTCTCAGACCAACCATGACTTCTGTAGTAAGCATGCTCGAAGGAAAAACTCCAGTTCAAGCACCAATGAAGCGTGGTCCAGTGGAACAAGATGCAAGGTTTAAGGCCTTTGAGAGGCTATCACAAGACAGTCAAACCAACGTTTCCATGCTCTCACAAGATAGTCATGTACGAGGCATGTCAATGGAGGGTCCGTGGGTTGATTCCTCGGTTTCTCTTCCTAGTAAGGATGAGAATATGGAACATTCTTCAACAAGCAAGCTACTTAATAATATGTGA
>Pbr000534
ATGTTCTTTCTATCTCAGCCTTATGTTAATTCTCTCCCGTTTTCCCCAAAAAAGTTAGCCTCTTTAGGGTTTCAGAGCAACAGCCATGGTGCCTTGATTGCTTCTGAGCTTTCTGAAAATGGGTTTGTTTTAGTTTTCAAAAGAGATTCTGCCATCGGACACGTTGACGGTCTGATCATGACCAGGGCTGTTCGCAATAGGATACTCAAGGATGCGAATGGTGATACTAGTGATCATCTGCGCAACCACATTCATTTGACAAATTGCATTCACTTGAAGAACCATATGCACAAGCAAAGCCCCATATTGGCTGACAGGTCACTTATGAGGGACCTTGTCGTCCTTCAGAGGTCGCGATCTCTCAGGGACCCTTCTGCCAGTCCGCCCTCATGGCATTCGCCTTCCATTCTTGATATGCTTTCCAGAAGAGGTGAAAATGATGCCTTGGTGCGTGAGGGGAGAAGGTCAGTAGGAAGTGAGTATCGAAGGGATGCCAGGAGGCTATCAACAGGTTCTCCACCTTTGGCAAGTTTAGCGACACCAAAAGTTGCTCAACGTGGGGCTAATGGGGGAAATGATGGTGTGGCCGGAACCAGTGAACATGGAAGCAAGAGTGGAGTTAGGGATGGTAGGAAAATTAGGAGAGAAGAATCTAGTCAGAAGAGTAAAAGGAGTGAAAGTTTGGGTGGCAATGAGGAGCCTCCGCCAGACCAGAATGGTAACGATTTGACTCATGATGCTCTTTCTGGGAATTCAGAATCCAAAAGTAGAAAAAGTAAACAAAAGGGAAAGCACACCCAAGGTGCTCGAATGAAGACTCTCTCAGAGCAATTGAATGATGTTAGGATGGATACCGATGATGTAGCGTCCTCTAATATCCACCTGCCTGGAAGACGGTCCCGGCAGGGAAGAATCTCTGAGGAACCGGAGGTCAGCTCCCGGGGCTATGGCAGTGGACTAAGTAGGGTAAAAAGGCGGAGATTACGAGGTGGAAGAAGAAGCCGTGCTTCTGTAGCGTCCAGAGACTTTGGACCTCAGCATGGTTTATCTGTAGCTTCTAATTCTATAGCTCAAGGGTCAGCTCACCGAAAGTATCACATGGAACAGGGAGCGGATGAGTATGGTGAGCAAAATGTCACAAGGGCTCCTAGAAACGGGTGTGGGATTCCCTGGAATTGGTCGAGAATCCATCATAGAGGTAAAACATTCCTTGACATTGCTGGACGGAGCATTTCTTGTGGTTTATCTGATTCAAGGTTTAAGAAGGGTGGTCTGGCTGCCCATGGTAGAGATATTTCTGACATGCCCATGGCAACTGATAACTCGAGCGTTTCTACTAAATCTGAATCTGAGGCACTTCCCTTACTAGTTGAAGCATCTGGATCACAGGCAAGCTCTGACAATGCTTGTTGGGTACATGACTATTCTGGTGAACTTGGTATTTATGCTGATAATTTATTCAAGCATGACGTCGGTTCCGACTATGCTTCTGAAGCTAGATCTGGTGATCAACGCAAATTGAGGGGACACCGCCGTCGTAGGCACCAAAATCTGACGCAAAAATACATGCCGAGAACCTTTAGAGATCTTGTGGGGCAGAATTTGGTGGCACAAGCTCTTTCAAATGCTGTCATGAAAAAGAAAGTTGGGTTGCTATACGTGTTCTATGGTCCTCATGGCACAGGGAAAACATCATGTGCTCGCATATTTTCTAGAGCTCTAAATTGCCAGTCTGTGGATCATCCCAAGCCTTGTGGCTTTTGCAATTCTTGCATCGCACATGATATGGGCAAGAGTAGAAATATAAAGGAAGTTGGGCCTGTTAGTAACTTCGACTTCGATAGCATTATGGATCTACTTGACAATATGAGTATTTCCCAACTGCCATCACAGTACAGAGTGTTTATCTTTGATGATTGTGATACATTGTCCCCTGAGTGCTGCAGTGCCTTATCGAAGGTCATTGATCGAGCACCCAGACATGTGGTTTTTGTCCTTGTCTGTTCAAGTCTTGATGTTTTGCCTCACATAATCATATCCAGGTGTCAAAAGTTCTTTTTCCCTAAGCTAAGGGATGCAGATATTATTTACAGTTTGCAATGGATAGCAGCCAAAGAAGATCTAGAAATTGACAATGATGCACTGAAACTTATTTCGTCAACGTCAGATGGTTCATTGAGGGATGCTGAGATGACTCTAGAGCAACTGAGTTTACTTGGCCAGAGAATCTCAGTTCCTCTTGTTCAGGAACTGGTTGGGCTTATATCTGATGAGAAATTGATAGATCTTCTTGATTTATCATTATCTGCAGACACAGTTAATACTGTGAAGAATTTGAGAATGATAATGGAAACTGGAGTTGAGCCATTAGCTTTGATGTCACAACTTGCAACGGTGATTACAGATATACTTGCTGGCAGCTATGATTATAGAAAAGAAAGGCGTAGAAGGAAGTTCTTTCGGAACCAACCATTATCAAAAGAAGACATGGAGAAGTTGCGTCAAGCTTTGAAAACTTTATCTGAGGCCGAGAAACAATTGAGGATGTCAAATGACAAGTTAACATGGCTAACCGCTGCACTTCTCCAACTTGCTCCTGATCAACAGTATATGTTGCCTAGTTCTTCTGGAGGCACAAGTTTCCATCAGAGTCCGTTGGCCTTAAATAATGTGAGCGGAAGGGATGCGGTCAGGAGAGATAGTGAACAAGATGAGATGCCAAATTATGAGAAAGGCTTGCCGGCAAATGCTCGAAATTCTGGAAAAGGTATGAGTTTAGATAGAAAACGTCATGCTGGGATGGGTATGGCTTCTCAGCAGATGGCTACAAGCTCTGCTGAAATAACCAGGGTAAATGGGAGGCAAATCCATGGCAAAAGCCACAAAGGAATTGAAGAAATTTGGTTGGAGGTGCTTGAGAAAATTCCATTTATTCGCGTAAAAGAATTTTTGTATCAAGAAGGGAAGCTGACCTCAGTTAGTTTCGGTGCAGCTCCCACTGCGCAGTTGATGTTCTCTTCGCATATGACCAAATCTACCGCAGAGAAGTTCAGAGCACAGATTTTGCAGGCATTTGAGATTGTTCTAGGGTCTCCCCTGACAATTGAGATTAGATGTGAATCAAAAAGAAATAGTAAAGAATGGGCCCAGATGCCTATTATTATACCAGCTTCAAAGGATGGTTCATCCCAGATTAGAGATGAAAATACGTTCAGCACCCGTGAAGTGGGGACGAGTGAAATTGTTGAAGTAGCTGCATCTCCTAGGGAAAGCAAAGGTAGTGGTCAAATGCATAACCCAAAGAAATCAACCATGGCGATAATTCCAGAAAAACAACAAAGCCAGAGTCAAAGCATTGTTAGGAGCAAGGTGTCCCTTGCACATGTACTTCAGCACTCAGAGTTGCAACGTGGATGGTCACAACGTAAAGCAGTTTCTATTGCTGAAAAGCTCGAACAAGATAATTTGAGACTGGAATCTCGATCGAGAAGTTTGCTTTGCTGGAAAGCATCTAGAGTAACTCGTCGAAGGCTTTCGCGGTTGAAGATAAGGGCACGAAGACCGCATTCATTGCTGAAGCTCGTGTCCTGCGGAAAGTGTCTCTCTTCAAGGTCTCCAAGGGCAGTATAA
>Pbr031924
ATGGCCTCCCTAGCCCCTCTCATATTATTGCTCTTATGTTTCTTAACTTGTATTGCTCCAACATTTCAAGCCTATTCCCCAGACTACTACACCACCCCCAAAATCACTCCCAAAAACATCATGAACGTGGTAGACTCGTGTTGGCGCACAAAGTCCAATTGGGCCACCAACCGCCGCGCGTTGGCCAACTGCGCAGTAGGCTTCGGCAAAGACGCGTTGGGAGGAAAATACGGGGGTACTTATGTAGTCACGACCTCAGATGATGACCCCGTAAACCCTGCACCCGGCTCACTCCGTTACGGGGTGATCCAAACGCAGCCATTATGGATCGTTTTTGCCAAGGATATGGTCATCACGCTCAAAAATGAACTCATTATGAATAGTTTCAAGACCATAGATGGTAGAGGGGCTAAAGTTGAAATTGCGTACGGACCATGCATAACGGTGCAGGGCGATAGCCACGTCATTATACATGGATTAAGCATTCATGATTGTAAGCCTGGGAAGGGTGGGAATGTTAGGAGCACTCCTACACATGTAGGGCAACGTCTAGGGAGCGACGGAGACGCCATATCTGTCTTTGCTTCATCGCATGTTTGGATTGACCATTGCTTCCTAGCTCGTAGCACAGATGGCCTCCTTGATGTCACCCATGCTTCCACTGCCGTCACCATCACAAACAACTATTTCTCTCAGCATGACAAAGTGATGCTGCTTTGGGTTAGGTTTGGGTATGCGCATGTGGCCAACAATTTATACAAGGAGTGGAAGATGTATGCCGTAGGAGGCAGCGCCAATCCAACAATTTTCAGTGAAGGGAACTACTTCATAGCTCCTGAGACTCCTTTTGCCAAACAGGTTACAAAGAGAGAGGCTGGAGACAGTTGGAATAATTGGAAATGGAGATCTTCAGGGGATGTGTTAAAAAATGGTGCTTTTTTTGTTCAATCTGGATATGGAAGCTGCTATCCACTTTACTCTCGAACGCAATCGTTTAAGGTCTCTCCAGGAGCCATGGTTCCTGCTTTAACCTCAAATGCAGGTCCTCTGGGCTGCATTGGTGGCAAAGCATGTTAA
>Pbr022271
ATGGCGGTGTCTTTCCTGCGGTACTTTGAATGCTATGACTTTAGTTTCTTAACAGGTTACACTGGGCAAGGCCATCACGAAGGTTGGGATCCTTATCGAATCTTAATGAATATCAAAAGAGCTAACCTTAACGTCCTTGAGCATTTGAGGAGTAACTTCATGGAGACGTCTGTCGATGAGGACTTTGGTCCAGATGATCCAACTAGTAAGGCTATTGTAGCCGATGATAAATGGAAGTTGGTAATGGTGGAGCATAACTCCAAGGGGCAATGCAGTTGA
>Pbr022737
ATGGCGTTGTCTCAGTCGTCGCCTATCCTTCCTCAAAACCCAGCGAGCTTCATTGGGCATCGACAGAGAGATGGCTGCAGCAAAGGTACGAAGAGATACAGGGCTGGATTGAGCTCGGGGTACGGCCATGTGGCGCAGAGCTGGATTAGGGTTTTTCACTTCCTGCGGGGTACGGCCATGTGGCCCAGAGCTGGATTGAGCTCGGGACTGAACCTCCGGAAGCTCTCAACCGCAGTACGACGCCGTATCGAGGACGAAGGCGACTGGTCCTACGCCTCGGAGTGGCGGGGGGAAGAATCCGAAGGCCACACCGTCCTCCGCTCCACATCCGACAAAGGCAATGGCGTTGTCTCAGTCGTCGCCTATCCTTCCTCAAAACCCAGCGAACTCCATTGGGCATCGACAGAGAGATGGCTGCAGCAAAGATATGAAGAGATACAGGAGTGCGGTCAGGACAACGAGAGATTCAGAGTGCTCGGATATCAATGGCGCGCTCTCCGCTTTAACGACGACACCCGCCAGAGCACCGTTAAGGTTTTGGCTGCCTATCGGCGATCGGAACCGGAATCGATCGCCCTTATGCAGCAGCCTCATTGCTTGGCTCTTCCTTATCTTAAGAGTATGATAGCAGCTGGGTTGGCCACTATAGCATCTTGTAATTACAATCTCATGAACGCGGTGACTGGGACCGAAAATATTCGTATACTGTGCATTGGTCAGGGTGGCGGAAGCTTACCGTTGTTTTTGGCTAGTAAAATTCAAGGTGCTATTGTTGATGTTGTTGAAATCGACCCTCTTGTTATCTCAGCCTCAGTTCGAGCCATGGGATTTCCGGCTTTCTCAATTATGACTCCATCAGGCAAGCGTGCCGTGTCACCCAATACCATGGATACCGTTATGTGGAAAGGCGTCCACGAGAGGCTGTTCCTCCATGAATCCGATGCTGAGGATTTCGTTCTCAACACCACCATTCAGTATGATATGGTCTTCGTTGATGCTTATGATGGGGAAGACATATTCCCACGCAAGTTATGGGATCCACATTCCCCATTTCTAAAAGCCCTCAGCAGCCGGCTTCACCCGGATCATGGCACAGTTGTGGTGAACCTTCATTCAGATTCTGATATCTTGAACCCTGACGGTTCCGCACCATCCGTTCTGCAGCAAACTTTGCCAATGGGAAAGTACGTCTCGAGGGTTTGCCTGCAGGCATACAAGGACGTGGTAGTGGGAAGGAAAGATTCTGGTTTGGGGTTTACAGTTTCAGTTCCGTGGCTGTGCAATTCTTCTCTGGTCGTGTGCAGAGGTTTTGTGGTTACGGGTGAGGATTGCAACAGGGATGTGATCATGGAGACTCTGATATCCAAATCATTTGAATTGGAAAATGTACTAAACTTACCATTCTCCTGTTTTGAATATATAAAGAGAGAACTTGTGGGAGTTGCGGACGTCACGGTGTCCAGAGACCAAGCTATCCTTCAGTATCTCCCATCTCGGGCACCGGAATATCTTTACGTGTCCGGCATTGCTGTTTTGAAGAGTTTCAGGAGGAAGAAAATGGCAACTGTTGTGCTAAAAGCGTGCTACACGCTCTCAGTAAAATGGGGCTTTGAGTATCTTGCCGTCCGGGCTCATGAGGATGATTTCGGTGCTCGCCAATAG
>Pbr020809
ATGCAAACTCTGTACCTTGTGATACATCGCACTCTCGTTCAGGCAAATCGTCGAACAGTTCACGTCCCACAATTTTCTGCTCAGAAAATTTCGTTCGGCTTCAAATTTTTTCTCTGCACCCAAACACCAAATGATTTTCCCGAGAAAATCGTCGAGTCCGAACGAGCAGAACCGAGTCCCTGCTTATCTCACAGGATTGAGAAGCTGCCGAGTGGAGAACCAGTTGGGTCTGCCTTCCAGAGCTGGATGGGTGATGGCTTCCCCATTCATAGAGGTGAGGTCTTCCACGCCATTAACCGCCTCAGGAAGCTCAAGCAGAATAAACGCGCTCTTGAGGTAATGGAATGGGTGATCAGAGAAAGGCCCTACAGGCCAAAGGAGCTAGACTACTCTTACCTGCTGGAATTTACAACCAAGTTTCATGGGATATCTCAAGGCAAAGAACTCTTTACGCGCGTTCCAGCGGAGTTTCAAAACGATCTCCTTTACAACAATCTTGTGATTGCCTGCTTGGATAAGGGTGCAATAAGGCTTCCGCTCGAGTTGATGAAGAAAATGAGGGAATTGGGCCATCCCATCTCGCACTTGGTATTCAATCGGCTCATTGTTCTTCATTCCTCTTCAAGGCGTAAAAAGTTGATAGCGAAAATCCTCGCTCAAATGAGGGCCGATAAAGTTCCCCCACATGCCTCGACATTCAACATTCTCATGAAAATAGAAGCGAATGACTACAATATTGAGGGATTGATGAAGGTATACTCTGATATGAAGCGAGCAAATGTTGAGCCAAATGAAATATCTTACTGCATCATAGCTACTGCCCATGCAGTGGCAAGGTTGTATACGGCCGCTGAAGCGTATGTTGAAGCCTTGGAGAAGTCAGTTACGGGTAATAACTGGTCAACGTTAGATGTTCTAATTATGTTGTATGGGTATTTGGGGAAGGAGAAGCAATTGGAGAAAACTTGGGGCATAGTGAAGGAACTCCCCCATGTTAGGTCTAAAAGTTATGTGCTGGTAGTTGAAGCGTTTGGTAGAATCGGACAACTCAACCGAGCTGAAGAACTTTGGTTAGAGATGAAGTCGGTGAAAGGGATGAAAACCACTGAGCAGTTCAATTCCATGATATCTGTCTATTCCAAGCATGGCCTTATCGATAAAGCATCCAAGGTTTTCCGGGAGATAAAGACGGATGGGTGCCAACCAAATGCCATAACTTTCCGGCATCTTGCTCTGGGTTGCTTAAAAGCAGGATTGGTAGAGGAAGCTGTTAAGACTTTAGAGTTGGGGATGAGTTCGACGATGAGCAACGTGATAAGGAATTCTACCCCATGGTTGGAGACCACTCTTTCGATAGTCGAGGGTTTCGCCAAGAAGGGCGATGTAGGGAATGCTGAGAAGTTGTTTGACGAACTTGCAAAAGCCAAGTATGCAAGGCATACTTTTGTGTACAACACTTTGATTAAGGCTTATGTAAAAGCCAAAGTTTATGATTCAAACCTTTTGAAGAGGATGATTCTTGGTGGCGCAAGGCCGGATGCGGAAACCTATAGTCTGATGAAACTTGCCGAGCAGTTTCGAACCTGA
>Pbr040899
ATGGGGTGCGTCTTCAGCAGACATCCGTCCGCAAACCCCGTTGGGAACAACGGAGATGGCGAAATTAGAGTTTCCAGGAAAGCTGAGTCCACCGCCGGCGGCGGTGAGGTCAGTGAGGTGAGGAATGGTGTGAATAATAGTATTAGTAACGATGATAGTAACAGTAATCGGAAGGAGAATGAGGAGGAGAGGAGTTCGAGGCCTAAAGGGGAGAAGAGACGCTCCTCCAAGCCCAATCCTAGGCTCAGCAATCCGCCCAAGCACCTCCTTGGCGAGCAGGTCGCCGCCGGTTGGCCCTCCTGGCTCTCCGCCGTCGCCGGCGAGGCCATCAATGGCTGGACGCCCCGCCGCGCCGATACATTCGAGAAGCTTGATAAGATTGGGCAAGGGACGTATAGTAATGTGTACAAAGCTAGGGATGCTTTGACGGGGAAAATTGTTGCGCTGAAGAAAGTTCGGTTTGATAATTTGGAGCCCGAGAGTGTAAAGTTCATGGCCAGGGAGATCCTCATTCTGCGCCGTCTAGATCATCCTAATGTTGTAAAATTGGAAGGTTTAGTGACCTCGAGGATGTCGTGTAGTTTGTACCTTGTATTTGAATATATGGAGCATGATTTGGCAGGACTTGCTGCAAGCCCTGCAATCAAGTTTACAGAGCCTCAGGTTAAGTGTTATATGAACCAACTATTATCAGGGCTGGAACACTGTCACAACCGCTATGTGCTTCATCGTGATATCAAAGGGTCCAATCTTCTTATTGACAATGGTGGGGTCCTAAAGATTGCTGATTTTGGATTGGCTTCCTTCTTTGACCCTAATTATAAGCAACCAATGACTAGTAGAGTGGTCACTTTATGGTATCGACCACCAGAGCTTCTTCTAGGTGCCACTGATTATGGTGTAGGTGTGGACCTCTGGAGTGCCGGCTGCATTTTAGCTGAGCTGTTGGCCGGAAAACCGATCATGCCAGGTCGTACAGAAGTGGAGCAACTACACAAGATATTTAAGTTATGTGGTTCACCTTCTGATGATTACTGGAAAAAGTCAAAGTTGCCTCATGCAACCATTTTTAAGCCTCAGCAATCATACAAACGATGCATTGCAGAGACATTTAAAGATTTTCCACCTTCATCATTACCACTAATCGAGACACTCCTTGCAATTGACCCAGCTGAGCGTCGGACTGCCACTGCTGCATTGAGGAATGAATTCTTCACAACCAAACCTTATGCCTGTGAACCTTCGAGCCTCCCAAAATATCCACCCAGCAAGGAGATGGATGCTAAGCTACGGGATGAAGAAGCTAGAAGGTTGAGAGCTGCTGGCAGAGCTAACGCAGATGGTGTGAGGAAATCTCGACCACGTGATCGCAAGGGAATTCCTGCTCCAGAAGCCAATGCTGAACTTCAAGCCAATCTTGATAGGCGGCGTCTAATCACACATGCAAACGCAAAGAGCAAGAGTGAGAAGTTTCCTCCTCCACACCAAGACGGAACACTTGGCTATCCGTTGGGTTCATCAAATCACATTGATCCTGCTTTTGATCTTCCGGATGTTCCATTTAGTTCCACAAACTTTTCGTATTCAAAAGAATCCATCCAAACATGGTCTGGCCCATTGATAGACCCTGCTGCGGTAGGGGCTCCAAGGAGAAAGAAACACTCATCTGGACAAATTCATTCGCTGTCGAAGCCCTCGAGGAAAGACTCAAAAAGATGA
>Pbr000640
ATGTTTCTACCATTTTCCACCCTAGCTCAAACCTCCAAAAACATTTCTTTAGGCACATCTCTCACTGCACTAAATGATGATAACTCATCATCATGGACATCACCATCTGGCGACTTTGCTTTCGGTTTTCAAAGAATCGGAAAAGAGGGGTTCCTACTAGCCATTTGGTTCGATAAGATAAAAGATAAAACTATTGTCTGGTCAGCCAATGGGGATAATCTAGTGCCAGGGGGATCCAAAGTTGAGCTTTCGAACGGTGGCGAGTTTATGCTGAACGATGCAACCGGCAAGCGCATATGGTCTGCTCAATCTATTGGTCTTGGAGTTGCCTATGCATCCATGCTAGACACTGGAAATTTTGTGCTGGCAGATCGAAGTTCATCCAATGTGTGGGAGAGTTTTGGTGAACCAACGGATACAATACTACCTGCACAGATTCTAAATCAGAATGACAAACTCTTTGCGCGCTACACGGCAACAAATTACTCACGGGGAAGATTCATGTTTTCGCTACAATCTGATGGAAATCTCACGATTTACACAACGAAATTCCCACTGGAGACAAACAATTTTGCTTACTATGCAACCTCGACTAATACTGGCTTTCAGGTCATCTTCAATCAGTCTGGCTATCTATACCTTACTGCAAGGAATGGAAGCGTACTGAATATGATATCATCCAACACAATTTCCACGCAAAATTTCTACCATAAAGTAACTCTGGAGCATGACGGAGTTTTGAGGCACTCTGCTCATCCTAAAACCGCTGCCTCAAGTGCCGGAAGCCCCATGGCTTGGTCCCCTTTGACCTCTGAACCTTCGAATATTTGCTTAACAATTGAAGGAGACGCAGGCAGTGGTGCATGTGGATACAACAGCCTCTGCAGCTATAATGATGAAGGACCAACTTGCCAATGTCCTTATGGCTACACATTGATTGATCCCAATGATGTCTTGAAAGGATGCAAGCAAAACTTTGTTTCACAAAGTTGTGATGAGGCCTCGCCTGAGACAGAGAGTTTTGAATTTCGTGAGATGCAAAACACAGAGTGGTCTGGCGGTGGTTATGAGCAATTTACACCGGTAGATGAGGATTGGTGTAGACAGAATTGCTTCGATGATTGTTTTTGTGCCGTCGCCATTTTCAAGAATGGAGAGTGTGAAAAGAAGAGAATTCCTCTTTCAAACGGAAGGATGGACCCGACTGTTGGTGGAAAAGCTCTCATCAAAGTAAGGAAAGACAACTATACTTTGATACCTGAAGTTCCAAATACAAAAAAGAAAGATCGCTCAACTTTGATCCTCATCGGATCAGTGCTCCTGAGTAGCTCGGGGTTTCTGAACTTGATCTTGCTATTAACAACCTATTTGATTGTTTTTCGTATTGCTTATAGAAAAGCGAAGCTGATTCAACCTTATCGAGTCATCTCTGATATGAATTTGAGGCATTTCACTTATGAGGAGCTAAAAAACGCTACAAACGAATTCGAGGAAGAACTAGGACGCGGTACTTCTGCAATAGTTTTCAAAGGAGTTTTAGCCCCTGATAATGGGAAGTGCGTTGCTGTCAAATGCTTAGTCGCTAGGGTCGGAGAAAATGATTTGGAATTCAAAGCGGAAGTGAGTGCTATTGGCAGAACAAACCACAGAAATTTAGTCCAGCTGCTTGGATTTTGTTACGAGGGAGAGCACCAAATGCTTGTGTATGAGTTCATGAGCAACGGATCTTTAGCGAGCTTCCTTTTCGGAGAGTTGAGGCCAAGCTGGTGCCAGAGAAGGCAAATTGCACTGGGAATTGCAAGAGGGTTGTTGTATTTGCATGAGGAGTGCAGCAGAAAAATCGTACATTGTGACATCAAGCCTCAAAACATTCTTCTCGATGACTCTTTCGCGGCAAGAATTTCTGACTTCGGACTAGCCAAGCTTTTGAAAATCGACCAAACTCTAACCACAACCGGAATCAGGGGAACGAAAGGTTATGTGGCCCCTGAATGGTTGAATAGGTTGCCTATCACGGCCAAGGTTGATATTTACAGCTATGGAATTTTGTTGTTAGAGATTATTTTCTGCAGGAAGCATTTCGAGGCAGCGGCGGAGGATGAAGATCAAATGATACTAGCTGATTGGGCATACGATTGCTATAAGCAGAATAATCTGCACCAGCTATTCAAGAATGACCATGAGGCAATGCATGACATCAAGAAGATGGAGAAGTATGTGATGATTGCAATATGGTGCATTCAGGAGGATCCGTCGCTCAGACCTACCATGAAGAAAGTCGCATTGATGCTTGAAGGAACTGTCGAAGTCTCAGCTCCACCCGATCCATGTTCTTTCATAAGTTCAATACTTTAA
>Pbr014649
ATGGGACAATCCCATTCCCCCCACCAACAGGCTCCACCTCATGTGCAGCTACGGCGGCCACATCGTCCCCCGCCTCCACAACAAGTCGTTGTGCTACGTTGGCGAGTTTGGTATGCTCAATCGGGGTTCTCAAACTCCGCCTTCGTCAATTGCTTCCTGGGTCTCGACGACAATTTGATTTTAGGTGGGGCTGCCAATAATTTGGACTTTGGTTCAAGAGACGTTGAGGCTTCAGTTCTTGCGAATTGCAAGAATGAAAACAGGGCGGATATAGCGGCGGTGGGAATGGGCAGGACGTTCACTCCGTCCTCGATTCGCCGAGGCTTGAGAACTCCTCTTCGTTTGGGTTCATATCATCAACTCAAATTAATTTTTCCTAGTTTTCAGCAAAGGACCCGCGAGGTTGTAGGTATTTTTTGGCCAACTTTGGCCACGACTCAGCCCCAATTAGGTATATTTCTATTCCTTACCTCTTGA
>Pbr001657
ATGGAAGCTCGGTTAAAAGAAGATATCTTGCGAGAAGCTGAGCATTATGGGGGTGCCATAATGGTTATTCATGAAATGGATGATGGGCAAATAGTTGATGCTTGGGAGCATGTAAATTCTGAGGCTATTCAGACCCCGGTAGAGGTTTTTAAAGGTTTGGAGGAAGATGGTTTTCCCATCAAGTATGCGCGTGTACCCATCACTGATGGTAAAGCTCCCAAAAGTTCTGATTTTGACACATTGGCTATTAATATTGCTTCTGCTTCCAAGGACACTGCTTTTGTTTTCAATTGCCAGATGGGTAGAGGAAGGACAACTACAGGTACGGTAATTGCTTGCCTTTTGAAACTCCAAATTGACTACGGGAGACCTATCAAAATCCTGGTTGACAATATTACCCTTGAAGAAGTGGATGGTGGTAGCTCAAGTGGTGAAGAAACTGGAGGTAGTAGTGCTGCATCAACCTCCAGTGTTACAAATTTTAGAAATGAAAAGGAGCAAAGCTGTGTATTCGGCATGAATGGCATCCTCTTGTTGTGGAAAATAACAAGATTATTTGATAATGGGTTGGAATGCCGGGAAGCCTTGGATGCTATAATTGATAGATGCTCTGCTCTACAGAACATACGTCAAGCTGTTCTGCAGTACAGAAGGGTATTCAATCAACAACATGTTGAGCCAAGGGTAAGGAGGGTGGCATTAAATCGTGGTGCTGAGTACTTGGAGCGCTACTTCCGTTTAATTGCTTTTGCAGCATACTTGGGAAGTGAAGCATTTGATGGATTTTGTGGGCAAGGAGAATCTAACATGACGTTTAAGAATTGGTTGCATCAGCGACCGGAGGTTCAAACAATGAAATGGAACATAAGACTAAGACCTGGACGCTTTTTAACTGTCCCTGAGGAGTTGAGAGCACCACTTGAGTCCCAGCATGGGGATGCTGTCATGGAGGCCATTGTCAAGGCCCGTAGTGGTTCGGTTTTGGGGAAAGTTTCAATACTTAAAATGTATTTCTTTCCAGGTCAAAGGACGTCTAGTCACATACAAATACATGGTGCACCACATGTTTTTAAGGTGGATGGATATCCTGTGTATAGCATGGCTACACCGACAATTCATGGTGCCAAAGAGATGTTAGCATATTTAGGTGCCAAACCCAAAGCAGAAGGATCTGCTGCTCAAAAAGTGATTTTAACTGATCTGAGAGAAGAAGTAGTTGTCTACATTAATGGCACACCATTTGTTCTACGGGAGTTAAACAAACCTGTTGATACACTCAAGCATGTGGGAATCACAGGCCCAGTGGTGGAACACATGGAAGCACCACTAAAAGAAGATATACTATCTGAAGTCAGGCAGTCTGGTGGCCGTATGCTTTTACACCGTGAAGAATATAGCCCAGCTTTGAACCAGTTCAGTGTCATAGGATACTTAGAAAGCATCTTTGCAGATGATGTGAAGACACCAGCTAAAGATTTGCCTTCTCGAGCTTCTGATGAAGAAGCTCTGGGGATGGGTGACTACCGAGACATACTAAGCCTTACAAGAGTTCTTGTATACGGTCCTAAGAGCAAAGCAGACGTTGACATTGTTATAGAAAGGTGTGCAGGTGCGGGACATCTGCGAGATGACATTCTTTATTATAGTAAGGAACTCAAGAAGTTCCCTGATGCTGAGGATGAGCAACGAGCATATCTCATGGACATGGGGATCAAAGCGTTAAGGTAG
>Pbr018836
ATGATATTTGAAGTCATGGATCCTTCTGTGTACGAGGCAGCAAGATCGGGTGATCTTGGTTTCCTTAAAAAAATTGGAGATGGTGATCTGTCGATTAATCTTCTTCTGCAGAAAACACCTAAAAATAACAATATTCTTCACCTTGCAGCTGAGTTCAAACAAATCGATTTTTTCAAAGGCATCCCGATCGACAATCAATCTCCACTATTTTGGAACACCAACAACAAAGGCGACACTCCCATGCACGTAGCTGCCAAAGCAGGCTGTGATGAAGTAGTAGGGTTGCTCATTAATCATGCAAGGATGCTACACACTGACGGAGCAGATGAGGAAAATGCATTGGCCGGTGGCAAAGCGTATAAAGACTTACTCCGGATCAAAAATTTGATTGAGGATACAGGATTACATGTTGCCGTCAAGTACGGTCACCTCAAAGTGGTGATTCTGTTGGTTGAAGCTGATCCTGAATTGTGTAGTTTTACTAACAGTGCCAACGAATCCTCATTGTTCTTAGCTATTAGCAGGGGCTTTCCGAACATTGCTCGCTATATGTTAGACAAGTATCCAACATTTACTTCTTTCCAGGGAACTAATGGTGTCACAGCTTTGCACGCCGCAGTAACTCACAAAATCAAATGCAAAGACAATTTAGGCATCGTGGAGATGATGGTGTCCAGCCATCCTGAAATAATCGAAGAAACTGACGCCAACGGATGGACTGTGTTACACTATGCGGCGTTGAGAGGGAACGTTGAAGCAACTCGATTATTGATGCAGCAGGATAGTTCTATTTCTTACATCTTGGACAAATCTGGAATGTCAGCTCTTCATGTTGCGGCGTACGCAGGGCGCAAGAAAGTGATGGAAGTGCTGACACAATTCCGGCCTGATACTTGTGAATTGGTCAATCACAAAGGCCAAACGGTTCTGCATGCAGCAGTTTTAGGTGGGCAATCTTTTACTGTCAAATACATTTTGAGCACGCCTAAGTTTGCAGGACTTATAAATGAAGCAGACAACGACGGAAACACGCCTTTGCATCTAGCTGCTATTCAACGTGATACTAGTGTCCTAAGACCTTTGGCACGGAACCCTAGAGTGGATAAGACTGCAATCAATAAGCAACTCTTGAAGGCTGCTGACGTTTACCTTGGGGACGACGATATTGAATTTGTCGCCACCGGTGGACGTTGGGATTTGAAGCATCTGGGCCGCCATGTTGGTGTGCCAATCTTCCAACAACAAATCCGCCGTGAATTTATGAAACTGGAATCACCGGAGAAGAACGATACACCAAAAAGCACGTTGATCATTGCAGAGAAGAGAGCACAACAAGCCCATTGGGATGACTCGAGCAAGTTCGACACCAATCTAGTGGTAGCAATGCTTATTGCAACCGTCACGTTTGCGGCAGCTTTCACCTTGCCTGGAGGATTCAAAAGCAACGGAATGCCCGTCTTGTACAAAAGGGCATTTTTCCATGTGTTTGTGGTATTCGACGGCATCTCCTTCTTTCTATCAACTTTGGTGGTGTTCAACCATTTTATGTTGGTGACTCTCTCACTAACCCCACCGACATCAGGTACCCCAATAATTTTCATTCAGTATTCCATTGGAGGAATGATGGTAGCATTTTCTTCAGGTATGATTGTAGTGCTACCCAAATACAGTCCACTTGGTATTCTGATCATTCTAGCATGCTGCATAGCCTGTTCTGTTGTCATCGTTCAAGCGACCAACCGCCAAATAAAGATCCGGGGATGGCTCCGATCCCGCATAATCTGA
>Pbr038729
ATGAAGCAACAAGCTGATAAACATCGTACTGAACGCACTTTTGAAGTGGGTGACATGGTCTACCTAGGGCTTGTTCCTTACCAACATCAGTCTTTGGCTAGTCATCCATTGCATAAGCTACAACCAAAATTTTATGGACCCTTTGAGGTGTTGGAGAAGATTGGGTTAGTAGCTTACAAAATCAAACTTCCAGTCCACTCTAAATTACATCCTGTCTTCCATGTCTCCTGTTTGAAGAAGCAGTTGGGTGTGGGTGTGACTCCTACTACTATGCTCCCTGATGTCACGGATGCAGGTCTATTACAAGCAACCCCATTGGCCATTCTACAACATTGTGTGATTACCAAAGCCAATTCGTAG
>Pbr023290
ATGAGGGGATTCGTAGTCCCGCTTCTGTTCTTCGCTTCACCTCGTGTTGCTTGGCTTCGCCTTAGGCTTGAACGACAACTTGCCTTCCCTTTCTCTGACTCTCTCTCTCCTCCTCCTTATTCTTCTCCATCTCAGAAGATCTCCAAGTCTGCAATATTGGGTTTGACAGAAACGAATCCAAGAAATCCAAGACATCGCCGTCTCTCACTTCCCCGACTCCACAAACCCCGACTCGTCGCTGGTCAGCTCACTAGGCATCGCTGTAGGCCGGTTTCGCTGCTCCACAGACTTGCGGCTCCGATTGAATCCACAGACTTGGAAAGCTTTCTCCAGTTGGAATCTTGCACCAAATAA
>Pbr002363
ATGCCAATTGAGGAGCGCTGTCTTCAGGTGAAGTTACTTGATCCAGAATGCAAGATAGAAGAATTCTTGCGCAAGACATTGGATCCTCCACGTGCAGAGACGATACGCAATGCAGTTTCTGTTCTTCAAGATAATGGGCCTCTGTTACTCAATGAGAAACTTACAGATCTTGGAGAGAAGCTAGGCGCTACCTGTTCATCCATTGACAAGCAGGATGCTTTTCTATGCAATACTGATGAACTGTCTAGACCCAGCTTTTTGTCTGGCATGTGCTTCTGA
>Pbr040679
ATGAGGAAGAAGAGGAAAGGCGGTGAGGCTGACCCGTACCCAGATCCATTGGAAGATGTGACATCACAGGCGGAAGATGTGACATCGAAGTCGTGCAACTCTAGATCATCGGCCCTTACATCGCATTATTCTCTAGAGGATTTTACAAGGTTGAAGAAGCGGTGCAAAGAAGATGATGCGAGCACTGAACCTGTGGTGTCGCATACAAGTAGGCTTGCAGGCATTGCCACTGCTCCGCCATGTGGAACTTCGTCTTTGGTTGCACCCGGAAGAGGTATCAAGAGGAAGATAGGGTGTATAGATGTTGCTACCCAGATGGGTAGGAAGAATAAGATTGAAGAAGATTATGTTTCGGGTGAAACACTTGGGCATGGAAAGTTTGGGTCGGTTTGGTTGTGTCAGTCCCGGGTTAGTGGTGCAGAGTATGCATGTAAGACTCTGAAGAAAGGGGAGGAGACTGTTCATAGGGAGGTGGAGATAATGCAGCATTTGTCTGGTCATCCAGGGGTTGTGACATTGCAGGCTGTGTATGAGGAGTCGAATTGTTTTCATCTTGTGATGGAGTTGTGTTCTGGAGGGCGCCTAATTGATCAAATGATTCAGGAGGTTCAGTATTCAGAGCAACGGGCTGCTAATATATTCAAGGAAGTAATGCTAGTTATCAAGTACTGTCATGATATGGGGGTAGTGCACAGAGACATAAAGCCAGAGAACATACTTCTCACAAAAGCAGGAAAAATAAAGCTTGCAGATTTTGGGCTGGCTATGAGAATATCAAATGGTCAAAATCTGACTGGTTTGGCTGGCAGTCCAGCTTATGTTGCACCAGAAGTTTTGCTAGGAAAGTATTCTGAGAAGGTGGACGTCTGGAGTGCTGGTGTCCTCCTACACGCACTCTTGGTTGGCATTCTTCCATTTCAAGGAGACTCCTTAGAAGCAGTTTTTGAGGCAATTAAGAACGTGAAACTTGATTTCCATTCAGGGATATGGGAGTCAATTTCGAAACCTGCTCGGGATCTTATTGGGAGAATGCTGACAAGGGATGTTTCAGTACGGATAACAGCAGATGAAGTACTAAGGCATCCATGGATATTGTTTTATACTGAGCGAACACTAAAGGCACTAACCATTAAATCAAGATTGAAGAACCAAGCAGGAGAACCTTCTCGCCAGCTTGTCATTCCACCCAGACTCAAGGCATGTCTAAACCAGTCAGAAGATGGCTCTCTCAGTGAAACTTCAGGTCTCCCTTCATCTTCTGATAGCTGCAAGTCAGAAGATGGGGGCGATTCTGGTTTAGTGGATGCACTTGCCACTGCAGTTTCACATGTGAGAATTTCTGAGCCAAAACGGAGCAGGGTGTGCGGTCCAACAGGTCGTCCAATCGAGCAGCAGTGTTCATCTAACATGAAAGCTAACAACCTCTGTAAAGCGTTTTGA
>Pbr029788
ATGCCGCTCGGCGAAAGAGCTGGAGACAAGAGTGAGTCTCGGTACTGCGGCGTGGAGACGGAGTTCAACGATGACATGCCCCACGTCCTCGCTTTCAATCTCTCGAATGGATCCTTCGATTTCGTTATTGCTCCTCTGATGGATCCTGCTTATCGACCAAGTTTAATGCAAAAGGACAATGGTGTATCTGGTGTTCCTCCATTTGCTGGCTCAGACTTGGTTTTGAGTCCTTCTCAATGGAGCAGTCATGTCGTGGGAAAAGTTAGCTCATGGATTGACTTAGATTCAGAAGATGAGATCCTCCGGTGCGATTCAGAAACTACTTTGAAGCAAGAGATAGCATGGGCTTCTCATTTGTCCTTGCAGGCATGCCTTCTTCCAGTTCCAAAGGGGAAATCCTGTGCTAATTATGCTAGATGTGTAAATCAGATTTTACAGGGCCTAAGCAGTATGCAGTTGTGGTTGCGGATTCCATTGGTCAAGTCAGACAGTGAAACCATGGATGTGAACACTGATACCTCGGATGATTCTTGGGAGATTTGGAATTCATTTCGTCTGCTATGTGAACATCACAATCAGTTATCAGTTGCTCTTGATGTTTTGAGTTCTCTACCTTCTGTAAACTCTCTTGGACGCTGGTTTGGGGAATCTGTTAGAGCAGCCATATTCAGTACTGAGTGCTTTCTAACAAATGCCCGAGGCTATCCATGTCTGTCAAAGCGCCACCAAAAGCTCGTTCATGGGATTTTCAATCATTCTATACAGATAGTTCTATCAGGAGAACCAGTGCATAGTCTTCCCAAGTTAAATTCACATATAGCTGCCAATGATAATGATAATAATGTTGATGGTGTCCAGAAACATCCGTTGAGACCGTATTTGGATTATGTTGGCTATCTCTACCAGAGGATGGATCCCCTTCCTGAGCAAGAACGGTTTGAGATTGGTTACAGGGATTACTTGCAGTCACCCTTACAGGCTAACTCTGCTACTCTAATGCAGCCGCTCATGGATAATCTAGAGGCTCAAACCTATGAGACATTTGAGAAGGACACAATGAAATATATCCAGTACCAAAGAGCAATTTGTAAAGCTTTACAGGACAGGGTTCCAGATGACAAGGCATCGTCAATAACTACCGTATTGATGGTTGTAGGAGCAGGACGTGGACCTCTTGTAAGGGCATCATTGCAGGCAGCTGAAGAAACTGGGCGCAAGCTTAAAGTCTACGCTGTTGAAAAAAATCCAAATGCAGTTGTTACACTTCATAGCTTGGTTAAACTGGAGGGGTGGGAAAACATTGTTACCATAATTTCATGTGATATGCGTTACTGGGATGCTCCGGAGAAAGCTGACATTTTGGTTAGTGAATTGTTGGGTTCTTTTGGCGATAACGAGCTGTCTCCTGAGTGCCTTGATGGAGCTCAGAGACTTTTGAAGGATGATGGAATCTCAATACCTTCATCGTACACAAGTTTTATCCAACCGGTGACTGCTTCAAAGCTTTACAATGATGTTAAGTCGCATAAAGATATTGCACACTTCGAAACTGCTTATGTTGTTAAATTGCACAACATTGCAAGACTTGCTCCTCCTCAACCTGTGTTCACGTTTGATCATCCAAACCACTCAACTGACAAAAGCAATAACCGGTACACAAAGTTGCAGTTTGGAATATCAAGTGATACTGGCTCAGCCATGATTCATGGATTCGCTGGGTATTTTGATTCAACGCTATACAAAGAAGTTCATCTTGGCATTGAACCGTCAACATCAACACCAAACATGTTTAGCTGGTTCCCAATATTTTTCCCACTAAGGACACCAATTACGCTTGGTCCTGGCGCTTCTCTTGAAGTACATTTTTGGCGGTGTTGTAGTCCTACCAAGGTTTGGTACGAGTGGTGTGTGGCATCACCCTCCAGTTCACCGATTCACAACGGCAACGGGCGTTCATACTGGGTCGGGCTCTAG
>Pbr022234
ATGGCTGACAACACGCAGAAGATGAGCTACGACGCTGGAGTGGCCAAGGGCCGAGCTCAGGAGAAGACCAGTACAGTGATGGACAAGGCCGGCAATGTCGCCCAGTCTGCCAAGGAATCAGTGCAGAGTGCTGGCCAGACTGTGCAGGCCTCGGCACAGGGTGCTGTCGAGGCAGTCAAGAACGCCACCGGCATGAACAAATGA
>Pbr029764
ATGTACAAAGCAGCCTCCCGACTCGGGTCCCTCAAGGGCCGTGGAACTTTGGGGGCCACCCGGTTTGCAACAAGTGCAGCTGTATCGAAGCCATCATCTGGGGGTCTCTTTAGCTGGCTGACGGGGGAGAGCTCAAGTGCTCTTCCTCCGTTGGAAACCCAACTCCCAGGTGTTAACCTTCCTCCTCCAGTACCTGATTATGTTGAACCAAGCAAGACGCAGATTACAACTCTTTCTAATGGTGTCAAAATAGCTTCAGAAACTTCAACGAGTGCTGCAGCGTCCATTGGAATATATGTGGATTCTGGTTCCATATATGAGACACCAGTATCCAGTGGTGCCTCACACTTGCTAGAACGATTGGCTTTTAAGAGTACAACCAACCGGAGCCACTTACGCATTGTGAGAGAAGTGGAAGCAATCGGTGGTCACATAGGAGCCAGTGCCTCTAGGGAGCAAATGGGATATACTTTTGATGCTATCAAGACCTATGTTCCCCAGATGGTGGAACTACTTGTTGACTCTGTGAGGAACCCTGCCTTCTTGGAATGGGAAGTCAATGAAGAGCTCAATAAGGTGCGGGCAGAGATTGGAGAACTTTCTAAGAATCCGCAGGGCTTACTCTTGGAGGCGATTCATTCTGCTGGTTATTCTGGTGCATTGGCTAATCCTCTTTTGGCTTCTGAATCATCACTGAACAGATTGAATGGCAGCATCTTGGAGCAGTTCATTGCTGAAAATTATACTGCTCCTCGTATAGTTCTTGCAGCATCTGGGGTTGATCATCAGGAGATTGTATCCATTGCAGAACCACTTCTCTCTGACCTACCGAGTGTGCCTCGCTATGAGGAGCCACTATCCAAATATGTTGGAGGAGAGTTCCGTTATCAAGCTGATACACCGGAAACACACATAGCTCTAGCATTTGAGGTTCCCGGTGGCTGGCGGCAAGAGAAGCAAGCCGTCCTTTTGACAGTTCTCCAGTTGCTGATGGGAGGTGGTGGCTCTTTCTCTGCTGGGGGCCCTGGAAAGGGGATGCACTCAAGGCTATATCTCCGCGTCTTGAATCAGTATCCACAGATCCAATCCTTTTCTGCATTCAACAGCATCTTCAATGATTCTGGGTTGTTTGGCATTTATGCTAGCACTGGCTCTGAATTTGCATCGAAAGCAGTTGATATAGCAGCACAGGAATTACTTACAATTGCAACACCTGGACAAGTTACGGATGTACAGGTCAAACGTGCCAAGGAGTCCACAAAGGCTGCAGTTTTAATGAATCTAGAATCTAGAATGATTGCATCAGAGGATATAGGAAGGCAGGTTTTGACATACGGAGATAGGAAACCTGTGGAGCACTTCTTGAAGACAGTGGAAGGAGTGACGTTGAAAGACATTACTACAATTGCGCAGAAGATTATCTCTTCACCTCTAACACTGGCAACATATGGCAGCGTTGTACATGTACCGGGTTACGACTCAATTAGCAGCAGGTTCCATGCAAAATGA
>Pbr024840
ATGTCTATTGAAGAAGAGGTGACTATAATGTGCTTGGATGAAGGTTTTCACCAAGAAGAGGTGGCTGGTACAAGTGTGGTTGAGGAAGAAGATGTACAAGTTGCTCGAGAAGGAGGTTTACAAGATGTACAAGTTGATGAACAAGGTGTACAAGCTGCTGAAGAAGGTGAAGAGGAACACGGTGATACCTTCTTTGATGTACCAGTCGATTTTGAAGGAGACCAAGAAGAGAGTGAAGAAGAAGATCCTGACGAAGACAGTGACTTTGTAGAGAGTGACTATGATAGTGATGAAGATAACCCAAATTTTGCTAAGTATGATGTGATTCAGGAACCATATTATAATTCTGATGATCTGTAA
>Pbr016395
ATGGATTCGTCGAGTGAAAGCTATTTTTCCACTGCTAAATCCACCATCTGCTCTCTCTTTGGTTTTGTGTTGTGGGCATCACCTAGGTTACCATTATCTCCCATGCAAAGCCCAAAAGGATTTACAACTCACCAATGTCTCCAACTGGAACTGGGCCTCAAAACCCTAATTTTCCCAGAATTGGCTGATAAAACAGGCTCTCGCAATCTCGACCGTTATCACCCTCACATTATTCACAGCTTCATGGTTTCAACATCAATATCGTCTTCATTGTCGTCATCACGGTGGCAGCCTTCTTCTATGTTCTTGGATAGCACAACATCATGGTCGTCCGCTGCAATGGACGATCTGATTGGGACGGATAGCGGTGTCCAAATCATGCTATGCCAGGAACAGAATAAATTGTGGGTGGAGAATACAGCAGGATCGTCGACGTTTTCAACTCATATTAAGCGGAGACGGATTGGTACTGATCAAATACGTGATCGAAGGAAAAAGGAATACCCACCGCCAATACCACTGATAGCACAGACACGGAATTTGACAAGTCGTATGCCCTGGAGTTTAACCAGACATTGCTACAATGGAAGGCTGGTCCTCAAAGGCGAGAAAGTGAAGCACCAGGAATATTTTGAAGTCCTCCGTGAGAATGGTCGTCTTGTCATAAACCTTGTTCATCTAGACGATTATCATTTCAATGACGACGTGACGAGCAAGGAAAATGAAGAGCTTGAAATGGAAGAAGGCCTCCAATTCAGCGAAGAAGTTGATGAGGGTGAAATTAAGGCAGAGCGATTGGATGATGATGGGGATGAGGACGATGACTACGAGGATGATGATGAATCTGGCAACAATGCGCAGAAGGCAATGGCTTTGGCGGCATATAATTCGTTGCCTCAGTCTCATTTGGGGATGACAAGCAGGTGTAAGAGGCATCAAAATCTATCCAAGCATTTCAAAAGTGAAGGTGCGATGGTGAACTTGGTGGAATCGTCATCATTTGTTTCCCTTGGGAATGAGAGTGATCCCAATATCCCTCAGGACACCAACACTTACTTTGCACACCCAGATTCGGCTCCTCTTCGTCCCTTAATGGTTAGTGTCATGTAA
>Pbr013333
ATGAACCGAGAGGAAGAGGATAAGAGGAAGAGGAGGGCTCCAGAGTTTAATAGCCAAGTTGTAGGTGGCGGAGTAGCAGCAGAGCAGATGAACCGAGAGGAAGAGGATAAGAGGAAGAGGAGGGCTCCAGAGTTTAATAGCCAAGTTGTAGGTGGCGGAGTAGCAGCAGAGCAGATGAACCGAGAGGAAGAGGATAAGAGGAAGAGGAGGGCTCCAGAGTTTAATAGCCAAGTTGTAGGTGGCGGAGTAGCAGCAGAGCAGATGAACCGAGAGGAAGAGGAAGAGGATAAGAGGTCTGAAAAGAGGTCTACGGAAAGAAAAACCGAGAGGAAAAGAGGATAG
>Pbr027928
ATGGCTTGTGGAAATTCGGTTTTGGTCGAGGGACTTTTGCCTGAGCCTGTCACCGAGCAGCAGATGGGCTCGGAGATCTTGGTGCAATCTGTTTCTGAGCAGCCATCCTGCTCGGAGCCTTTACTTGATTCTGATGTTGACCATGCCAGTGTGCCAGATGGGGCTCTGGGATTGTCTAGGAATGATAATGCTGGTTTTGTGAGCTCTGGTGAGGTTACAGAGTCATGCAAGGTTGATATAGATGGTTTGGTTGGTGAGAGTGAGAATGCCAATGATTTGGATCTGCGAAGTAGGTTGAGCAGAGAGTGGAGGCTCAATAGGTGTTGCTCGACTGAGAGTCAGAGTAATGTTGATGGTTCCAATAGGGAAACTGATGGGACATGCTTGAAGGAAGGTGGGCCTGAACTTGAGGATGTATCTGCAGCTTCAGTTGGGGACTGTGAAATCCCTTTGGAAGTCATATGTCAGACTGGTTCATCAGGAGACGGTGTCCCACAGGATGAGCAGAGAGATGATAAGAGTGTTAGTGGTCTTTATTCTAAAGAGGTTATGGAAGTTACGGAAGAGAAAGGTGACATTTCTCTTGAGATAAAGAATGATAATCGTGAACCAGTATCTCCTTTGCAGGGTGGTGAAATTCCTTCAGAACTAGCAGAGATGGAAGCTTGCAGTAGTCCCTCTTTGGAAGCTGCATATGAGGAGAGTGTTGTTTCTGGTGGGATAGAAGCTGATTTGTGCAGCAAGACATCACCTGTACGGGATGTTGGGATGCATTCAGAAGTATCATACGCATGTGGTTTGGTGACTAATTGTGACAATAAGAATGAACAGATGGATGATAATGGTGTTAATGGTCCGAGCAGCCTCTCTCCTGAAGGGACTGCAGAGGTTGTTGAGATGAAAAGTAATGTTGATACATGCACTCAAATATTTCCTTCGCAAGGTTTGGAGAGAGCCTTGGAAGATTTACGTATACTTGATTTACCGAGTAGTTGTGCCCAACAGAATGATCAAAGTAGTGATAAAATTGCTGACGGTTCCTTGGTAGAGAGGTCTATGGATATTCTGGAAAAAAACAGTCATTCTATGACAGATTTAGAGGCTGTCATTCTCACCCAGATGTCTCCTGTGAAAGTTAATGTGTACTATTCTAAGGAAGGTTCCTCCGAAATAGCTTCCAACTGCAATATTGAGAACTCTGTTTCTATGCAGTCATGTCAAACCTTTGGGGTTGCCAATAACAGCGTCAATGGGCTCTGTACTGATATGGTTGTTGATATGAAAAGCAATATTAATCAAATATGGCCTCCAGAGGGTTGCCAGAGGACCTTTGAAGGTTCAGATGTGTCAGATTCACTGAGGGTTTGCACCCAAGAGAATGGTCAGAGGAACGAGAAGGTTATTGATTTTGCGTCTGCTGAAAGGGTATCAGACATTTTGGAACAGAAAAGTGATGCTACAACCGACACGAAGGTTGAAATTGGCACCCAGATATCAGTAATGGAGGAAAAAGTTTCCAATCTGAAGGAAGGTTCTGGTGGACTATCCCCCAACAATGTTCATGAGAAGTCCGTTTCTTTGAAACTGTTTCAATGTTTTGATATTGTCAAAAATGGCTCTTCTGAGAGCGTGGATGTGCCAGATAATGATTCCCCTGGTAATATTGATTCTAGCATTTCATTGGACTGTTCTGGGGAGAAATATCATGAAGGAATTGATAATGTCAAAGTTGATTGTGTTTCTAAAACCAAATTTCCTGACATTGTAGCATTGTCTTCTCGAAGGAGTGGCCGAAGCCGCAAGACTAACACGAAAAAGGCTCCAAGGAAAGGCAGAAGCACATCTAAAGAGTTGCAACCACTTGGAAGCCTTGAAACTGTCTTCAAGGCTGCTGGAAGGAAGAGAAGCTGCCTTTCCAAACCAGCTCGTTCTTCTATATGGGGATTATTAGGGAGTGTAACACAATCTTTTGAAGAGAGTAACAGGCTTGAGCTCAGTCAAGGTAAGAGTCAAGTATCGCAGAAACGAAGGAGTGGACAAAGAAGTGGACAACGGAATCAGAGTGGTGCTGGTGGAAATTCACAAAGGTCAAGGGGCAAGGGCAATGCTTCAACTAACCATGTTCGTTTGAAGGTTAGAGTGGGGAAAGAATTTTGTAATAGTTCTCTCTACATCACAGTACCTGAGGTTGTTGATACCTCTGCATCTGCAAATTCTGTTGAAAAAGGGGATGGAAATGAGGGCAATTGGAGAAAAGAAGCGACTGTTGGGAAGGCTAGAACTTATCTGAATGCTCCTGTTCTGGATGTTGATCTGGCTAATAAGGACTTGGAGAGTGTTGTTCTCACAGAGAATTCAGCTGACAATGTGATTGATAACTATCGTGGGGTTTCATCTCATACAGTTGCTGTATCTTCAGGAGGATCATTTGGGACTAGCTTTACAGATCCTGGAACTTCACCTGATTCTGAAATTATCAATATCGTTCCAGATGCAGATGTTGAGGCAAGACAGCAAGAAGATTCTCATGGTGATGTTTTAACTTCTGACAAGGTTTTGGCTGCTTCTGGAGACTTTATTAGCACTAATAGAGGGAATGAGAAGCGTAAAGTCCCTCATGCAAAAAATTGTGTTTGGGAAGGTGGTAAACTGTGTCCAGCAAGCTTGAATAAAGAAATGCAATCAGAACGAGATGGATGCAGGCAAAATCTGGATTTTTCTTTTAGTGAGATGCACATTTCATCCACCTGTGCAAATGCTTTGAGCAACTCATCAAGTGACAAGGAATCATCTTTGGAGGCACTGCGCTTGTCAGGAGAAACTGACCATGGAATTTCTGGAGATGTTCTTAAGGTGGAAGTGGGTGCAGACAATCTTGACGTGGGCTTAGGATTATCAAAATCACAATCCTCAAAATCTAAGGGACTGAAGCCTCCCAAGGGCAGGTCCAGAGCCTGTGGCTCAGCGAGCAAGAAGGGTAATGCTCATAGACTGACGGAAAACCAGAAAAAGTCTGCTAACAAGAAGAAAGTCATGGAAAAGGCTGATGGTGAACAGGTTTCATGCAAAGTGGCAAATCTCCCAGAATCAGGCAATCACGTAGTGGACAACAATAGAAAAACCAACTCTGTTAATGATGCTGAATGTGTAGGCGTTCCTAAGTCGGACATGGTACCTGTTGACATAGATAAGCAGTATTTACCACCGCGTAATGCTTGGGTGCTCTGTGATGATTGTCATAAATGGAGGCATATACCAGCTGAACTTGCAGATATTATAGACGAACAAAAGTGCACATGGATCTGTAAAGATAACAAGGATGAAGCCTTTGCTGATTGCTCAATCCCTCAAGAGAAGTCAAATTCAGAGATTAATGCAGAGTTGGATATATCAGATGCCTCAGGTGATGAAGATGCATCTGTCACCCGATCAAAGTACAAAGAATTGGAATGTCGGCGTCCAACGGTTTCCCAACAGAATGTTGCAAGCATAAAAATTAATCAGTTCCATCACCGTAGCCGTAAAACTCAGAATATTGACGAGATAATGGTTTGCCATTGCAAACCGCCTTCAGATGGGCAGTTGGGTTGTGGAGATGATTGCCTGAATCGAATTCTTAATATTGAATGTGTTCGAGGAGCCTGTCCATGTAGAGACCTCTGTTCAAATCAGCAGTTCCAAAAACGCCGATACGCCAAACTAGAAAAGTTTCGAAGTGGAAAGAAGGGTTTTGGCCTCAGGTTGCTTGAGGATATATGTAAAGGGCAATTTCTTATTGAATATGTTGGAGAGGTGCTTGATACAAATTCTTACGAGGCACGACAAAAAGAGTATGCTGTGAAGGGTCACCGACATTTCTACTTCATGACATTGAATGGCAGTGAGGTAATAGATGCATGTGCAAAGGGAAATTTGGGGCGTTTCATTAACCATAGTTGTGAGCCTAATTGTCGCACAGAAAAGGGTGAAGAGGTTACATTTGACTACAACTATGTAAGGGTTTTCGGAGCTGCTGCCAAAAAATGTCACTGTGGTTCATCTCAATGTCGGGGTTACATAGGTGGTGATCCTCTTGATACCGAAGTCATTGTTCAAGATGATTCAGATGAAGAATATATGGAGCCCGTGATGATCCCAGAAGATGGTGTATCTGAAGATAGGTCTGACAATACGTTGCCTGCAAATAAAGTAATTGATAATACAACAGTTTCTATTGGGGAATTGGAGTTTACCACACAAAGAGAGGAGTCCGTGAATCAATCTGATTCACTTGTTTCTCACATACACGATTCATTGGAATTGAATCACTCAAGACAGAAACCATCTTCTGTCCAACCAGTTGAAGCTTTCCAACAAAGAGAAGATGTAACTAGTGTACCCATACCTGCTATTGAGCAGGAAATTTTGGGGGAAAAGGAGACTACAGAAAAATCCTCAAACTCCTCTGAAACACTAGAGACTACTCCAATAAAAGTGCTTGGCAAATCGTTATCTGATGGCACTGACAGTAACAGGAAGTCCAAGTCTGGTACTATTGAAGTTGGACAGGTTCCTTCCAAAGTGTGTTCTAATGTGAAAACTTCCAAATCAACCAGTTTTGTGAAGAAAAGCAAAGTGAAGATTACCCCAAGTGGTAACAAAATTCAAGTGGCAGCCACCAAATCTCACGTGCTATCTATCAAACCCAAACGATTAACAGAAGGTTCAGTTGAGGAGAAGCTTAACGAGCTGTTGGATGGCGACGGAGGGATAAATAAACGGAAAGATTCCACTAAGGGCTACTTGAAGCTTCTGATCCTTACTGCTGTATCTGGTGATAGTGGCAGTGGTGAAGTAATTCAGAGCAATCGAGATCTTTCTATGATCCTTGATGCGCTTTTGAAAACAAAGTCACGGATGGTTTTGATTGATGTAATAAATAAAAACGGTTTGAGAATGCTACACAACATAATGAAAAAATACAGAGAAGACTTCAAAAAGATACCAATCCTTCGGAAGCTTCTGAAGGTCCTAGAGTATTTAGCTATGAGGCAGATACTTACATCAGAGCATATTACTGGAGGTCCTCCCTGCGCTGGAATGGAGAGCTTTATGGAGTCAATGCTGTCACTGACAGAACACGAAGACAGACAGGTCCACCAAATAGCACGGAATTTTCGAGACAAGTGGATTCCTAGACCTTTCAGAAGACATAGCTACGTAGACAGGGTTGATAGCAAGATGGAATTTAACAGAGGTTCAAACTCCAACAGACTTTCCCCATCACATGATGATTGGCGTGATCAAGGTGGAAGGTCTACTGAAGCTATAGATAGTTCCAAACAATCAATGGTTTCAACAACTTCTGTGAGTACTGGCTTCCAGGAGGTCTCTTCTGCACCTTGTACGGGTGGTTGCCCTACCAGTGAGACAAAAGTTCGCAAGCGTAAAAGCCGATGGGATCAACCAGCAGACCCAGATTCAAGTTTACTTCAGAACAAAGAACAGAAGAGCGAGTCTGGATTGCGTAGACAGTTAGCACCTAGTCCATTGCCTGGGATAGGTGAAATATCATTGCATATCCAGAGGGTGAGTGGAGAAGATGGAACTTGTTCCAGCAGTGTGCATGGCAACTGTCAGCAAAATGATGGAACAGAGATGAACCTCGACGATCTTCCTCCTGGGTTTGATGCCCCTGCAATTTCATCTTTTGCTTCGTCATCATTTTGTCCTTTGAAGTGTCCTGCTGCTCCAGTGATAGGGCATCCACAGGAGAAATTTGTTTCTCGCTTACCCATCTCGTACGGAATTCCACTGTGTGTCATGCAGCAATATGGGACACCCCATCTTGCTCCTGGGATACCTTTTCTTCCTTTCCCACCATTACCCTCGGTGCCCCGTCACAAGAAAGGCCCTTCACCTTCTCATCCCATCAATCATGTGGCAGTTAGTCAGCCTGCAGAAGGACAACATGACAGGTGTGTTCCTGCAATTTCTCACTCTAATGATAGCATTCCTAGCACAACTGGTGCCAATCAGGCAGAGTTTAACATTCCATGCGTAAACAACCAATGTGCATCTAAGCGGCCGAGAGAATTCTCGAATGATTTGGGAAGGAGATACTTCAAGCAGCAGAAGTACTGGAATCATAATAATGATAATAATATTAATACAAAATTTGGACCCCCATCTTTCGGCGACAGAAACGGGTGGGGGTGCAACGGAAACAACTCCCAGGGTGGAGCGAACAGCAGCATAGGCGTAGGAAATGTAGCAAATGAGCATACAAGTTCATTTTATGCAGAGGATTTAAGCCATAGGGTTGAGAGAGCTGGAAATACTGCCAGTCAGCATTCACACCACCATTGA
>Pbr028471
ATGGTGCCACAGAACATTATTTTGGTGACCATTTTTATGATTTTCATCAACCATTGTAGTTCTACTTTCTTTGATGCCAGTGGAGTTGAGCAAATGGAAACTGTGGCGGAGGAAGCCGAAGATCATTTGGCGTATCCAAGCCCAAATGATTGGGTTGAAGAGGTGAATGGCGGAATGGAAGACGATGAGTGGCACTTAGTGCAGAAGAAAGGGAACCAATTTGTGGTGAATAATCAACCTTTCTATGTGAATGGATTCAACACTTACTCGCTGATGGTATTTGCTGCTGATCAATCCACAAGAGGAAAAGTCACTGATGTGTTTAAACAGGCATCTTCGGTCGGACTAACTGTTTGCAGGACTTGGGCTTTCAACGACGGCCAGTGGCAAGCTCTTCAGAAATCTCCATCAGTTTATGATGAAGAAGCATTGGATTTTGTGATAAGTGAAGCAAGGAAATACAAGATCAGACTCATATTATCTTTAACCAACAACTGGGATGCATATGGTGGAAAAGCACAATATGTTAAATGGGGAAAAGCAGCTGGTGTGAATTTGACTTCTGACGACGATTTCTTCTCTCATCCAACACTCAAAAGCTACTACAAGGCCCATACCGTGCTTAATAGAGTTAATACACTCACAAACATAACTTACAAGGACGATCCCACAATTTTCGCTTGGGAACTGATGAACGAGCCTCAATGCACCTCAGATCCTTCGGGCGATAAACTGCAGGATTGGATACAAGAAATGGCAGTTTATGTTAAGAGCATTGATCCGAAACACTTGGTAGAGATTGGATTGGAAGGATTTTATGGTCCCTCAGCACCTGACCGTGTTCAATTCAATCCAAATCCATATGCTCAAGAAGTTGGAACTGATTTCATAAGGAACCACCAGGTTTCCGGTGTCGATTTTGCTTCTGTTCACATTTATGCAGACTCTTGGATATCATCATCAATCTCTGATGTGCATCTCCAATTTACCGAGTCATGGATGGAAGCCCACATTGAGGATGCAGAAAAGTATCTTGGAATGCCGGTCATGTTTTCCGAGTTTGGCGTATCTTCGAAAGACCCCAACTACAATTCATCATTTAGAGACACCCTTCTCAGCACAGTGTACAAGACCATCCTCAATTCTATGAAGAAAGGAGGGAGTGGAGGTGGGAGTCTTTTGTGGCAGCTCTTCCCAGAAGGAACGGACTACATGGACGATGGGTATGCAGTTGTTCTCTCAAAATCTCCTTCAACATCAAGCATCATAGCCCTTCACTCCACAAGACTTGGTCTATTCAACTCTCAATGTTCTTGGAAATGCCGGTGGGGTTGTAAGAAGAAGAATCCACTAGATGCATTCTTGTTGCATCACGATGATCTGTAA
>Pbr005464
ATGGCGATTGACTCAGATCATGGAGCTTTCGTGGAGAAATTTCTTCTTCAACCGCCGTCTTCGTCACATGACCTTCCTCTGAGCGGCCTCACCTTTGCTGTTAAAGACATATTTGATGTGGCTGGGCGTGTGACTGGGTTTGGGAATCCTGATTGGGCGAGGACTCACCCGGCTGCTGAATCAACGGCTCCGGCTGTTTCGGCAATATTGAATGGAGGTGCCACAAGTATTGGTATAACTGTCATGGATGAAATGGCATGCTGTATGAATGGAGAGAACAAGCATTACGGCACACCCAGAAATCCGTGCGCACCAGATAGGGTGCCTGGAGGCTCTTCTAGCGGTTCTGCTGTTGTCGTAGCTGCAGGCCTCGCAGATTTTTCCTTAGGAACCGATACTGGAGGAAGTGTAAGAGTACCTGCTTCGCATTGTGGAATTTTTGGGTTTCGGCCATCTCATGGTGTCATTTCTACTTCTGGAGTTACTCCTCTGGCACAAAGTTTCGATACAGTGGGTGAGAAATCAATGACATTTTATATTGCAGACTGGCTTTGGAAATAG
>Pbr029931
ATGGGGAGGTGGAGAGCCGCTGCTTCTCTTCTCCTCAGCCGCGTAGCCGCCGCCGGAGCTTCTAAATCATCCGTTCCCGCCAAGCCTCCTTTCCACATATACTGCCCTTCAGCCTCCACCTCCTTCCACTTCCGCTTCCTCAATTCACGACCTTTCTCTGCAATCCCGTCTCGGATTTCCTTTGAAGCCAATGATTACGACTCTGAGCCGCCCTGCTACGCTCGGAGTCAGAGCCAAGCTAAGGACGACGAAGAAACGGGAAAAATACCTATTAAAGCCTACTTCCTTTGTACCAGTATCAATTTGAAGAGCATGCAAGCCGAGAATTTAATCAATGTCATTCCTCCTTCTTCTCGCTCATCGAATTACATTGCTCTCAGATTTTGCGATTTCCCTTCAGAAAATACTGAATTTGGAGTCTGGCGTTATATGGTCATATTCCAGTATGGATCTGCTGTTCTGTTTAATGTTGAGGATCGTGAAGTTGATGGTTATCTGGAACTAGTTACAAGACATGCTTCTGGATTACTTCCAGAGATGAGAAAAGACGATTATGCTGTAAAAGAAAAGCCACAGCTGGATGAGGACATGCAGGGTGGCCCAGATTACATAGTTCTTAAGACTTTGGACACTGATTCTATTCGCATTATTGGCAGTGTGCTTGGCCAAAGTATTGCTTTAGATTATTTTGTTTCGCAGGTTGATGGTATGGTTGAAGAGTTTGCAGATATAAATCGTGGAATGGAGAAATCTGGAACATTCACAATGCACAAAAAGAAGCTCCTTCAACTTGTTGGGAAGGCAAACTCAAACTTAGCTGATGTAATTCTTAAAGTTGGTCTTTTTGAGAGATCAGAAATTGCTTGGAGGGATGCAAAGTACGCTCAAATACATGAGTACCTTCGGGAGGAGTACGAGGTTACACAACGCTTTGGAAACTTGGATTTCAAGTTAAAGTTTGTAGAGCACAACATTCATTTCTTGCAAGAAGTCCTTCAAAACAGAAAGTCGGATCTTCTGGAATGGTGCATCATCTTCCTGTTGAGCATAGAAAACATAATATCACTATATGAGATTGTTCGTGATTCAGCTGCAGCTTAA
>Pbr008420
ATGGCGAGTCGACTCGTTCTCGCGTTCGCACTCAGCGCTCTCCTCTTCTTCTCCCACTCGGTTTTCTGCAAGGAATCGCATCCCATCGACGACGACGATGAGGATCTCAGCTTCCTCGAGGAGCCCACCGACCACGGTGACGACGCGCCGCACTATCCAGATCCGGACCACTACGACGAGGACAATTACGACGATCTCGAGAACTACTCTGATTTTGACGAGGGTGGCGATCATGAGGACTCGTACAAGGAGCCGGAGGTGGACGAGAAGGATGTCGCCGTTTTGAAGGCGGCGAACTTCAGCGATGTGGTGGAGAAGAATAGGTTCGTCATGGTCGAGTTCTACGCGCCGTGGTGCGGACACTGCCAGGCCTTGAAACCGGAGTACGCGGCGGCAGCTACCGAGCTCAAGGGGGAAGATGTAATTTTGGCCAAGGTCGACGCCACAGAGGAGAACGAGCTGTCGCAGGAGTACGGCATCGAGGGTTTCCCGACTATCTTCTTCTTCATTGATGGCGTTCACAAGCCTTACGCAGGCCAAAGGACCAAGGAGGGAATTGTAACCTGGATTAAGAAGAAGATTGGACCTGGCATCCAAAACGTGACCACATTGGAGGATGCGGAACGCATATTGACTGCTGAAAGCAAAGTCGTTTTGGGCTACCTCAACTCTTTGGTGGGTCCTGAGAGTGACGAGCTTGCCGCTGCTTCAAGACTTGAAGATGAGGTGTCCTTTTACCAAACTGTAGATCCTAAGGTGGCAAAACTTTTCCATCTTGACGCTGAAGTTAAGCGCCCTGCTTTGGTCCTGCTAAAGAAGGAGGCTGAGAAACTAAGCTATTTCGATGGTAAATTTGATAAGACTGCAATTGTGGAGTTTGTCTTTGCGAACAAGCTACCTCTGGTTATCACCTTTACCAGGGACAATGCCCCACAAATTTTTGAAAGTACTATCAAGAAACAGCTGTTGCTCTTTGCCTCTTCAAAAGATTCAGAGAAGGTTCTCCCTGATTTTCAAAAGGCTGCACAGCTTTTCAAAGGAAAGCTTATCTTTGTATATGTGGAAACGGATAATGAAGATATCGGAAAGCCAGTTTCGGATTATTTCGGTGTCACTAGTGAAGCTCCAACAGTTCTTGGGTACACTGGAAATGACGATGGTAGGAAATTTTTTCTTGACGGAGAGGTGACCTTAGCTAATTTAAAGGCTTTTGGGGAGGACTTTATTGAGGACAAGCTTAAACCTTTCTATAAGTCGGACCCAATTCCTGAAAGTAACGACGGGGATGTGAAAATAGTTGTTGGGAATAACTTTGATGAAATTGTCTTGGATGAGTCAAAGGATGTTCTTCTCGAGATATATGCACCCTGGTGCGGGCATTGCCAATCTCTGGAGCCAACCTACAACAAGCTTGCCAAACATCTACGAGGCATTGACTCTATTGTTATAGCCAAGATGGACGGAACCACAAATGAGCATCCCAGGGCGAAGGCCGATGGGTTCCCCACACTTCTATTCTTCCCAGCGGGAAATAAGAGCTTCGATCCAACTATCTGCTTCCTTGATGCCAAACAGATTACCGTAGACAGTGACCGCACAGTGGTGGCATTCTACAAATTCCTCAAGAAAAACGCATCAATCCCCTTCAAGCTCCAAAAGCCGGCCTCAACACCAAAATCCGAGGGTTCTGCTGCTACAGAGAGCAAAGGGAGCGGCAGCGCCGAAGATTCGAAGGATGAATTGTGA
>Pbr012524
ATGGTGTGCACGACGTGCACACGTTGGTTACTTGTCGGAGAAGTAGATTTGCTCAAGAACAAGTGTTGGTTTGGCATAACTGACCCTTATAGAGAGCATAGCGGGCAGGTTAAGGAGACAGTGAAGAAATATTCTGATGAATTTTATGCAACGCTGGAGCACATGGAGCAGCAGCTCAAAAAACTTCTTGATACTGTGATGTCCTCGTGCGCAATTCCAAATTCCGTCGAATTTACTGCAACTGTCAACTTGTTTTCCAGGCCTATGACCCTTGGTGGGAAACACAAGCTTGGAAAGCTGACTCAGAAATTACCACCGAAAAATCTTTGA
>Pbr040835
ATGGATGCTAATTATAACTTTGTTACAACTAAGGCTCTCACCAAGGAAGTAGCTCCTACTAGCCCTACTCGTAGGACTAAGAGTGCCGGAGCGTCTGCTTCTTTTGGCACTCCCAAGCTTCATGAGTTCTTCGATATCACTGAAGCAAGTAAGGAAAAACGGAGCGCTGGGGAAGTTGACGGCGATGAGGCAACTGGAGGAGGCTTGGCCACTGAGGAAAGTATCAATATAAGTGTTGAGTCTGACCTTGGAAGCGGAGAACATCTTCAGGCTTCCCTAGGGAAGGACACAAAAGGTGAAGAAAGTGGTAGGGAGCCAAGCGGCAAGGATGATAGTAAAGTAACAAAGGATGTTGATCTTGACAAAGTTGATGGATTTTTGAATGATGACGTTCAAGCGGAAATAGAAGGGGCCAGAGTAGGTGTTGAAGCCCTCGAGAAGCTCAAGCATAATATCGCTAATGGAGACAAGTTATTAAATTCGATTGAGGAATTGATCCCTTCGAGTGAAGCTTTCTCTTCCTGGGTTGACTTTAGGGGAGTAGAGCTCCGTTCCATACTAGCTGAGGTGTTGGGCAAGTTCTTTGAGCGTGCTGGTGCTGAAGATGTGAGCTTGCTAGGTTTATCTCCTTTCATGCGTGGAATGATTTTTGAGGAACTAGGGACCTTGCTTTATGGCATGAAACATACTTCCCCATTGGAAATCACAGAGCACATGCTGCTATGTTGGCAAGACATGATTAGCGATGTGGTAGCTTTGGGTGTGCCAGTGGGTTCCTTAGTCGAGAAACTGGGAGAGTTGCGTGATACGTCGAGAAACTGGGAGAGTTGCCATAAGGAATTAGAGGTTGAGAAGCTCAAGTGGAAGAAGTTAGTATACGGGAGCTTTATGGAAATAGCAACTTGTCTTCAACTTGCAGTAGATCAATTGCATGCTGATACCTCTAGCGGTTCCTCGGAAAGGTGGCGTTATGAGCTTAATTCCTCACCTTCCCACAAATGTGCACTTTGCACGACTGTTTGCATTTTTCTAACCATCAGGTTCTTTTCTTGGCAGAGCATGAACCTTGAGATGTTGAAGTAG
>Pbr029804
ATGGAGAAGGAGGCTTCAGCTAAGGAAGATATCACAAGTTCTGGAAATTCTCAAGATTTGGACAAAGATACACTTGCTCTTTGTAAAGATCTGGGTGAACCATCAAAGGAGACGACAACTCTGAGCATCAGCACTGGTGGTCCCAAGTTAGAAGAGGATGGTGGAGAAGATGTACTAGTTGATAAGATGGCCAGGAGCGGGGATGTGAAGTCTAAAGATGGGGGAAAAAAATTAGACAATAATCCAAGTCAGAGGGACATAGGTGAGAAGATCGATGAGAGTAGGGATTTGGAATCAAAAATTCAAGAAAAAGAATTAGACTCTGATCATAAGGTGGAGTCCGAAAAACAAGAAGCAAAAACGCACAATGATGGTTTACAGAATAACTTGGGTAGGAAGGTGGATGAAAGTAAGGGTTTGGAGGCCAAAACTCAGGAGGAGACAAATCAAACCACAGATGAAATTCTTGGTGAGGAGGAAGAGCAAGAGCCGGTGTTTGATGGAACAGAGATTCCTGGGATGGCAGCTAACAGAAGTATGTCCACTCGTTCTTTAGATCTTGATTCAGAGAACCAGGGGGTAGTTGAAAAGGCAGTGGCGCTTAAAAACCTTGTTAAGGTTAAAGGTGTAGTTGCAGTCTCCACATTTCTGCGTCGCCTTTCTGGCAAAAGAGATGAAGATGGTGATGCAGAAAACAAAGCTGCGCAGAGGGAGGAAGTCACTGAAGGACCAGCACAAGCTATAGCCATGAAAGGAAGAATTATTCTGTTCACAAGATTAGGATGCCAGGACTGCAAAGAGGCTAGGTTATTTTTGTATAGGAAGAAGCTCAGATATGTAGAGATCAATATTGATGTATATCCCAGCAGAAAGCTTGAGTTAGAGAAATTTGCTGGGTCTTCTGCTGTTCCAAAGGTTTTCTTCAATGAAATCCTTGTTGGAGGCTTGAGTGAGCTAAAGGGCTTGGATGAGTCTGGAAAGCTTGATGAGAAGATTGAATATCTGATTAGTGAAGCACCATCATGTGAAGCTCCTTTGCCGCCACTTTCGGGTGAAGACGATCTGTCCAGTAGTGGAGCTATTGATGAACTAGCTTTAATTGCCCAGAAAATGAAAGAATTTGTTGACGTGAAGGATCGTTTTCATAAAATGCGCAGGTTCACAAACTGTTTTTCAGGTTCAGAAGCAGTGGATTTCTTATCAGAGGATCAGTATCTGGAAAGGGAAGAGGCTATTGAATTTGGGAGAAAGCTTGCAAGCAAACTTTTTATTCAGAATGTTCTTGAGGAAAATCTATTTGAGGATGGGAACCACCTATATCGGTTCTTGGATGATGATCCAATTGTTTCTCAATGTCAGAACATTCCGAGGGGTATAATTGATGTAAAGCCAAAACCCATCCTAGAAATTGCATCAAGGTTGAGGTTTTTATCTTTTGCAATTCTTGAGGCCTATGTGTCAGAGGATGGAAAACATGTTGATTACAGAAGTATCCATGGAAGTGAGGAATTTGCAAGATATCTGAGAATAGTAGAAGAGCTTCAAAGAGTGGAAGTGAAGGATATGAAGAGGGAGGAGAGACTTGCTTTCTTTATAAATCTCTACAATATGATGGCCATCCATGCAATATTGGTATGGGGTCATCCAACTGGAGCAATAGAACGAAAGAGGTTGTTTGGGGACTTCAAATATGTTGTTGGTGGGTCCACATACTCACTTTCAGCTATTCAAAATGGCATTTTACGGGGAAACCAGCGACCACCATACAACCTCATGAAGCCATTTGGTGCAAAAGATAAGCGTTCATTGGTGGCTCTTCCTTACCCAGAGCCTCTTATTCATTTTGCACTGGTTTGCGGTACTCGATCTGGCCCTGCTCTTCGATGTTATTCTCCTAGTGACATTGATAAAGAGTTGATGGAAGCAGCCCGTGATTTCTTAAGAAATGGAGGTCTTATTATAAATTTTGATTCGAAGGTTGCTTCAGCTAGTAAGATTCTTAAATGGTTTAGCATAGATTTTGGCAAGAATGAGGTAGAGGTACTGAAGCACTCATCAAACTACCTTGATCCAGCTGTCTCGGAAGCTTTACTGGAGTTTCTTGCCGACTCTCAGTTGAAGGTGACGTACCAGCCTTATGACTGGGGTTTGAACTGCTAA
>Pbr009104
ATGCCGATAAATAACGGAACAAGAACAGTACAAGGCGACGATGTTTACATCGTTTCAGCCGCTAGAACACCAATCGGGTCAATAGGAGGCGGACTGTCGTCCCTGAAAGCGCCCCAATTAGCTTCAATCGCCGTCAAGGCTGCCCTAGAGAGGGCCGATGTGTCACCTGATGCTGTACAGAGAGTATTTGTCGGCCAGGCGGTGCAAGCTCACACTGGCCAGGCGCCAGCAAAGCAGGTTGTCATTGGATCCGGCTTACCATCGACCTGTCGCGATACTCTTGTCAATGAAGTGTGTGCCTCTGGTATGCAGGCAATCATAATGAGTGCAGATCAAATCAAATACAAGGGCAAACAGTGTCTAGTTGCGGCCGGTATGGAGAGCATGTCGAATGCGCCCTACTATTCGCCACGTAGAGTTCCAACCTATGGTGGTTTCAAGGCCGAGGATAGTTTGACTGTTGATGGTTTGTGGGACACCTTCAATGATCGCCACATGGGCAATTGTGCCGAGCATACAGCTAAAAAGCACTCAATTAGCCGCGAGGATCAAGACACTTATGCAATACAGAGCTATGAGCGCGCCGAGGCTGCAACTGAGTCTGGTAAGCTAGCCAAGGAGATTTGTCCAGTTACGATACCTGGTGTAAGAGGAAAGCCACCAACTGTCATCCAAGAGGATGAGGAATTCAGGAAACTCGACATCAAAAAGGTGAGAAACTTGAATCCATGCTTCATCAAGGAATCAGGTACCATAACAGCAGCCAATGCTAGCTCATTAAGTGACGGAGCAGCAGCCTGTGTCTTAATGTCCGCAAAAGCCTTAGAGAAGTATGGTGTCAAACCTATGGCCAGGATTGTTTCCTCGGGCGAGGGCGCTTGCGATCCCATAGATTTTGCAACATCACCCGTGGACGCAATCAACGAGGCCCTCAAGGAGGCAAATCTAACCAAGGACGACATAGCCCTTTGGGAAGTCAATGAGGCCTTCAGTGTGGTCGCTTTGGCCAACATGAAAATCCTTGATCTTGATCCAAGCAAAGTGAATGTCAACGGAGGAGGTGTTAGCATTGGTCATCCTCTGGGCATGTCAGGCATTCGCATTGTCAACGCTCTAGTTCATCAACTGAGAGAAGGTGAATATGGCTGCGCCGCTATTTGCCGAGGTGGAGGCGGATCAGCCGCAATGATTGTTCAGAAACTTCCTGTCTCATAG
>Pbr031470
ATGAAAGGCAGCCACCTGCAGTTAGAGAGGAGAAGCTTGCAGAAGGCATGGCATCTTGGGCGAGGAGGATTGCCAAGGAAACTTGGGCGAAGAGTAGTGGTAGTAAGTGTTGCCAAAGCTGATGGGCAGAAGGAGAGGTCTTGCACAGGAGGAAGGATGCACAGAAACTGGAGCAGTGGAAGACTAGGTTACGGTTGTTTGAGGATGGCGGAGAAAACAACATCGTAG
>Pbr034283
ATGGCATTCAAAAATATCTCCCACCCGATCCTCTTCATCTTCCTCGTTTCTTGTAATTTTTTGTGTTCTTCTGCACAAACTTGGATTCGAGCTGGTTACTGGTACACCGGCTGCGACTTTCCTTTACCGGAGGTAAACTCTGCCTTGTTCACACATCTTATTTGTGCTTTTGCCAATGTGAATTCCTCCACCTACCAGCTCTCCATCCCTTCAGCTCATGAACAAAACTTCTCAAGCTTCACCGATATTGTCAAGCGCAAAAACCCATCAATCACAACGCTCCTATCCATATGGGACGGAGAAGCAGCAGCAAGTCAGCTAATTTTGGGTCAGAGAGCAAACTTTTCGGTTTTGTCTAAAATGCTCGAAATTCCTTCGAATAGAAAGTCTTTCATTGAGTCCTCCATCGAAGTGGCTAGACGTTATGGCTTTCAAGGTATAGACTTACTCTGGCCTTGGCTTAACACAGCCTCAGATACGATCAATATGGAAAAGCTACTGGACGAGTGGCGAGCTGCTGTGACTTCTGAGGCAAGACACTCTGATCTGCCACGATTAACATTGACAATGGCGGTTAGGTATATTCCCACTTTTGAATCGTTGATTTATCCAGTTGAATCTATGAAGAGGAATTTGGATTGGGCGCATGTTGTGGCGTATGACTACCATCTGCCTTTAAAAGAGAATGTTACTGGTGCTCATGCTGCTTTATATGATCCTGCGAGCTATGTTAACACCGACTATGGGATAAAGCAATGGTTAAACTACTCATTTCCGGCCAGCAAACTGGTTTTGGGTATGCCTTACCATGGCTATGCTTGGACAGTTGCAAACTCCAAAGACAATAATGGAATCAGAGCACCTGCATCTGGCTTTGCTGTGACAAAAGATGGATCAATGAGCTATAAGTTCATCAAGTGGTACACTCGAATCTATGGAGGGGTCATAGCGTATAATGATACTTATGTCATGAATTACTGCACGGTAGGATCGACTTGGATTAATTTCGATGATGTGGAAGCTATCAGAGCTAAGATTGCATATGTGAAAGCGAAGAAGCTACTCGGTACCAATGTGTTTCAAGTCAGCAATGATGATGAAACTTGGGCGCTTTCTCGGGCAGCTCAGGAGGAAGGAAATGATCACAAAAAGAAACCCCGGTTACTGCTTGTAATAGTGCTATCAGTTACTTTGGTCGTAATTCTCATAGCTTTCGTGGTGTGTTTCTGGCAGAGAGAACTATTGAAGACAAGAGGTTATATGCTCAACTGTGATGGGATGATTGTTCTAGGCAGATCAAGGTCTACTAGTACATCGGCTGTTGACAGTGATGCTCCGAATCTGAAAGTATACCGCTTTTCCAGTCTCAAAGTGGCTACAAATAACTTCTCAAGTGAAAACAAACTTGGAGAGGGTGGATTTGGTCCCGTTTACAAGGGTAAGTTGCGGAGAGGTCCGGAAATAGCAGTGAAAAGGCTTTCGAAAACGTCTACTCAAGGACTTCAGGAATTCGAAAATGAGGTTAAACTTACCGCAAGACTACAACATGTGAATCTAGTTCCTGTTCTTGGATTTTGCACGGAGAAGGAAGAAAAAATGCTGATCTACGAGTACATGCCCAACAAAAGCTTGGACTTCTACCTTTTCGATCCTACCAGACGGTATTTCATGGATTGGGGAAAGCGTGTGCACATCATCGAAGGCGTTACTCAAGGACTCCTATATCTTCAAGAATACTCAAACTTCACAATCATTCACCGTGATCTAAAAGCTAGCAACATTTTGCTTGATGATGAGATGAATGCTAAGATTTCCGATTTTGGAATGGCCAAACTTTTCAGAAAAGATGAACTCGAAGGAAACACAAGGCGGATTGTTGGCACATATGGCTACGTACCTCCTGAATACGTACGAAAAGGCATATACTCTATGAAGTACGACGTCTACAGCTTCGGAGTTCTACTTTTGCAAATGATTAGCGGACGGAAGAGTACAGGTTACTATGGTCCGAACGAAAGTATGCACCTCTTGGAATATGCATATGTATCATGGAAAGAGGACAAAGGACTGGAATTTATCGATCCGTCACTTGACGATTCTTCTTCTTCTTGTAAGTTATTGAGATGCTTGCAAGTGGCACTGCTCTGTGTCCAGGAAAATGCGGACGATAGGCCTACAATGCTGGAAGTTTATTCCATGCTCAAATCTGACACTCAAGCCGTTCCAACTCCTACAAAGACGGCTTTCTCAGTAAAAAATTACGACAATGTGGACAACATATGTACCCCGCAGCCAGGAAATTGTTCGGTTAATGATGCTCAGATCTCCGAACTGCAACCCCGATGA
>Pbr007805
ATGGGAAATTGGATTGGGAGAGGCAAGGGATTGCACTCAGCTGAAGATCCAGGATTAACCAGTCATAGAACATCCTCAAACAGTTTGAGAGTTAAGGTGCGTATGACTACCAGGCAACTCAAGGAGCTGATGGCGCAGGTGGACATGAATAACAGCGGTCGAAATTTTGAGGAGCTAGGCCTTGTGATCCTGCAAGAATGCTTGGAGGGTAGGCTTATCGCTGCTGTTGATATTAATCATGATGATGATCAGGTATTGACATATGGAAGGGGTAATTGGATGCTAAGCACCATTTGTGAAGGAGAACAAGAACATGATCATAGTTTGTAA
>Pbr023925
ATGAGGGTGGACCTTGACATCGAAGCTCAGGAGGTGGAATTTGCGAATTGGGAGCTGAAATTGTTTCAGCGATTGGTGTTTGGTGGGCAAAGAGAAATGGATGTGGTGGCTGAGTGCAAGAGAAAATTGGCATCCTTTCGAGTCACAGACCTTAAGAATGTTCTGACTCAGCTGGGTACGTCAAAGCAAGGGCGGAAACAGGATCTGATTGATAGAATCTTAGCAGAAGTTTCAGATCAACAAAGGTTCTTAGCAGCATCCAATGCACTCCATCCATCAAAGAAAAAATTCATTGAGAAGAAAGGAATAGCAGAACTGATTGATGAAGCTTACAGAAAATTGCCGAATGCACCGTCAGTTGATTCTGCTTCAAAGGAACAGAGTGGTTCAGACACCTGCAGTGTAAAACCTAAAAAGGAAGTTAAAATTTTTAATGATCCAGATGTGAAGATTCGCTGCCCCTGTGGAAGTGCATTGCCTACTGGGTCGACGATACAGTGTGTGGACCCAAGTTGTCAAGTACAGCAACATATTGGTTGTGTTATTATCCCAGAGAAAACAGGGGATTGCAATGTACCAGTTCGGCCTCTTTTCTACTGTGAATTGTGTCGTCTCAAACGAGCAGATCCTACAAATCCTACTCAGAGAGTAGAGAAGACATTTCTACTTTCTAGAGCCAATAGTGATATACTAAAGGATAATGAATATGATGTTCAGGCTTGGTGTATACTTCTTAATGATAGTGTTTCATTTAGGATGCAATGGCCACAGTATGCAGATTTACAGGTCAATGGTATTAATGTTAGGACAGTTAATAGACCTGCACATCAATTGTTAGGTGCCAATGGTCGTGATGATGGAGCGTTAATCAAATTATGCATTTGGGAGGGAATCAATAAGATTTCACTATCAGCATGTGATAATCGTGCTTTCTGTTTTGGTGTCAGACTTGTACAGCGACGAACAGGTCAGCAGGTTCGCAATTTGATTCCTAAAGAAGAAGATGGTGAGCTTTTTGAAGATGCACTAGCACGAGTTCGTCGTTGCATTGGCGGTGGGCCTGCTGTTGCAGCTGAAGATAGTGATAGTGACCTGGAAATAATTTCAGACTCAATATCAGTAAATCTCCGCTGCCCTTGGCAATGCCCTGTATGCCTGAAGAACTACTCTGTAGAGGATGTCATCATTGACCGTTATTTCAATCGCATTACAGCTATGATGCGAAATTGTGGAGAAGACATAACAGAGATCAACGTAAAGCCAGATGGTTCTTGGAGTGCAAAGACCAAAGGCGAGTTTGGTGATCTTGCGCAGTGGCATTTGCCAGATGGATCTCCATGCGGTGATAGTCATTTAGAACCCTCGAGGAAGTTGAAGCTGGAATCTGGTTTAAACGAAGATCATAGAGTTATGTATAATGTGGTTACTGAAGTTCGTGGGCATCAGCATGGCCCATTAGCGAAAGTATATGAGGGCTGCAGTCACAATGTAATAACAATGAGCAGCAGTGACTGCAGCGGGCACATGGATTTCTCTGTAAATGAGGACAATGAAATCAATTCTGTACCATATAATTCTGATCCAACGTTTTCAAATATGAATGGTGATTCTGCTGAAGCTAGGAATACTGACATCATCATTCTTAGTGACTCCGAAGAAGAAGATGCCAACTTTGTTTCTTCTGGAACCCCGTACAATCCATTGCCAGTAAGTGGAACAGATTCTGGGTTCCAATTCTTCGGTAATGTCTCTGGTTCTTTCATTGATAACACATTGGTTCCAGAGGATCTAAATTCGAGCACCCAAGTTATGAACTCTTCTATGTTCCATGCCGATGCTGGATTGGACTTGATTGAAAACACCTTGCCCCTTGCTAGTGAGGACCCCTCACTGCAAAATTTTCTTCCAACTCAGCCCTCGCCTTTGTTGGAACAGTCCGATTCTGGACATCCTCCTCCAGAATCAAACGGCATTAGTGGGGACGACTGGATCTCTCTTCGACTTGGCAGGGTCGATGAAAGTGTTCCCAATTCCTGCGCTGGACATGCATCCACAAATGAAATACAACTGAGTAATGAATGTGAATCAGATGAAGCTACTCCTTTAATTAAGGATAGAACTGATGAGGTTAGGTCTAACAAAGTAAAGCCACGGAGATTTTCAGATGGACCCTTCTCCTTTCCTCGTCAGCCGAGGACTTTGAGACAACGAGTTTATCTACCAGTAGAATCCAACTCTGAATAG
>Pbr021933
ATGAAAATAGAGAACGGAGAACGGGATATCTGCACGGCGTCTCCGGCGGCGAAGGCTGCGGCGATCGGAGACGAGAATGAGAGGGGCGGAGAGGCGTTCGTGCCCCCTCTGAACTTCGCCATGGTCGACAATGGCGTGTTTAGGTCCGGCTTTCCTCATTCCCCCAATTTCAGCTTCTTGAAATCCCTAGGCCTCCGTTCCGTCATGTGA
>Pbr011084
ATGGATGCAATCCAAGATATGGATGGAAGTTCAAGCTCTCACCACCATGAGATCACCATGGCATCGAGCCATAACCTAATTATCAACACATCCACAACGATGAACAGCAGTGCTGCTACTGCTAGTAGTACTACCACTGGTAATCTGGTAGCGGCTGCTGGAAGCTCATCTTCTCCTTCCTCGTCATCATCTCCTGGTTCCAGCAGCCGCTACGAGAACCAAAAGCGGCGTGACTGGAACACCTTCGGACAGTACCTCAAGAACCACCGCCCTCCGCTCTCTCTCTCCTGGTGCAGTGGGGCTCACGTTCTCGAATTCCTCCGGTACCTTGACCAGTTTGGCAAGACCAAAGTCCACACCCCAATCTGCCCCTTTTACGGCCATCCAAACCCTCCAGCTCCCTGCCCCTGCCCGCTGCGCCAGGCGTGGGGAAGCCTCGACGCCCTCATCGGCCGCCTCCGCGCCGCCTTCGAAGAAAACGGAGGCAAGCCTGAAGCCAACCCCTTTGGTGCTCGAGCCGTGAGGCTTTACCTTCGTGAGGTTCGTGATTTGCAGTCCAAAGCAAGAGGCATCAGCTACGAGAAGAAGAAGCGGAAGAGACCGCCTCTGCCTCAACAGCTGCCTCCACCGCCTCTGCCGCCGCCAGATCATCATCACCATTATCCCAGTCAACAATAA
>Pbr035964
ATGTTTCAGGATGCATCTGGGAACTTCTTAGAGGCAAAATGTGGCAGTTTTCCCGACATCTTCTCCCCTCTTCAAAGTCGAAGCATCTGCCTTCCGCGCGGCTGTGGTTTGGGCAACGCAAGAGGTCTTCAATCAATCTTTGTTGAATCTGATTCGCTTCAGATTGTGGAAGCCTTGTCTAATCCTTCTACCAATTTGTCTATTGTGGGACAAGTTGTTGAAGACATTAAGGCCACACTTCCATCAATCACTGAAGCTTCATTTACCCATGTCCGTTGCCAAGCCAATGATGCTGCTCACCGCCTTGCCCGCCTCGATCTCTCTCTTAGCCAAAATTGTGAATGGTTTGATTCCCCTCCAAGTATTATTCTAGATTTGCTTGTTAAGGAGTCCGATGTGCCTTAA
>Pbr032388
ATGGGGATTGTAAAGTTAGATATACACGTCAACTTTTGGTTCGACGTTGGAGCATTGGTGCGAGACAAATGTGTTGCGGTTTGGGAGTCTTGGAGAGCCATCCCCAAGAAGCTAAAGATGCATATGATTGATGAGTTAGCTCGTAATTGGGACATTAACAAAAGTAACCCAAATGTGATGAAGGCAATCGATAACATGTTCAAGTCTCGTTTTCGAGAATGA
>Pbr004133
ATGGAGAGGCTTCAGAGGATGTTCGCCGGCGCCGGAGGAGCTTTGGGCCACCCGCCTCCTGATTCCCCCACCTTGGATTCCTCCGAGCAGGTCTACATCTCCTCCCTCGCCCTCCTCAAGATGCTTAAGCACGGAAGGGCGGGAGTTCCGATGGAGGTGATGGGATTGATGCTTGGTGAGTTTGTGGATGAGTACACTGTTCGAGTTGTTGATGTCTTTGCGATGCCCCAGAGTGGTACCGGTGTTAGTGTCGAAGCTGTTGACCATGTTTTCCAGACTAACATGCTTGATATGCTGAAGCAGACTGGAAGACCAGAGATGGTGGTAGGGTGGTACCACTCGCATCCTGGATTTGGCTGTTGGCTATCTGGTGTGGACATTAATACACAGCAGAGCTTTGAAGCTTTGAATCAACGTGCTGTGGCTGTGGTGGTTGATCCCATCCAGAGCGTGAAAGGAAAGGTTGTCATCGATGCCTTCCGCCTTATTAACCCACAAACAATGATGCTTGGCCAGGAACCACGGCAGACAACATCTAATCTTGGACATCTTAATAAACCCTCCATTCAAGCATTGATCCACGGGTTGAACCGCCATTATTACTCTATAGCTATTAATTACAGGAAGAATGAGCTTGAGGAGAAAATGCTGCTTAACCTCCACAAGAAGAAATGGACAGATGGGCTGACACTTAGACGTTTTGATAATCATTCGAAGACAAATGAGCAAACTGTTGAGGAGATGAAGAACTTGGCTGTCAAATACAACAAAGCAGTGCAAGAGGAGGATGAATTACCACCCGAGAAGCTTGCAATTGCCAACGTAGGAAGGCAGGATGCCAAGAAGCACCTCGAAGAACACCAAGAGAAGCTTCTAAGTGGTGGCGGATTTGAAAAGCCATCGTGTTGGTCCTGTGCTTGGTACGGACTGGTCAAGCCATCTGGGTCACCTTACCTTGCTCCGGCACGAAGTGCGTCTCGGAGGAAATCCAGAACAACATCGTCGTTTTGGCCGATTACGTCGTCATCCCCGACGATCACTCCCACTCCCCCACCATCTCCGCCAAGATACATAGATTAG
>Pbr042860
ATGTTACAATGGTTGTTTCCTTTTCCTACTCTTCTACCATCTGTTCAGGATGAGCTCTGTATGTCAGAGCTCTTACCTTTCCAAAAAAATAGCACCCTTCCATCAAGAGTTCTTGCCTGGATTCAACATTTTGAACCAAGAAGTACTCCACTTCCGGTGGTTATAGTGCAGGAATGTCTTACTGTCTACATGCAGAAGCAGGTGGATTGTATTGGCAGGCATATTTTGTCAAAACTGATGAATGACTGGAAATTGATGGATGAACTAGCAGTCTTGTGCGCGATTTTCTTGCTATGGTCAGGTGATCTGCTACAGCACTTCTTGACTGTAATATTCAATAAGCTGGATAAAGGAGAAACATGGGATGATGATTTTGAGAGTTAA
>Pbr021046
ATGACGGTGCTGATTCCGAGGAACACGACTATTCCGAGGAAGAAAGAGCAGATTTTCTGGACTTATTCGGATAATCAGCTGGGAGTTTTGATTCACGTTTATGAAGGAGAGCGGGCGAGGACGAAGGATAATAATTTGTTGGGGAAATTCGAGCTCACCGGAATCCCTCCTGCTCCCAGAGACGTGCCTCAGATCAATGTCTGTTTCGACATTGATGCGAATGGGATATTGAACGTGTCGGCGGAGGATAAGACGGCGGGGGCTGAGCAAGGAGGAGACAGAGAAGATGGTACAGGATGCGGAGAAGGGCAGGGCGGAGGACGAGGAGGTGAAGAAGAAGGTGGAAGCAAAGAATGCGTTGGAGAATTATGCGTACAACATGAGGAACACCGTGAGGGATGA
>Pbr041216
ATGTGGAAGCTGAAGGTAGGGGCAGAGACAGTAGGAGGAGAAAGTGGAGGTCAGTGGCTGAAGAGTGTGAACAACCACTTGGGCCGCCAAGTTTGGGAGTTCCATCCAGAGATTGGAACCCCAGAAGAGCTTCAGCAAATTGAAGATGCCCGCAAGGCTTTCTGGAACAATCGTTTCGAAAGGCAGAACAGCTCTGACCTCCTCATGAGAATTCAGTTTGCGAAGGAGAATCCACATGCCACTAATCTACCGCAACTCAAAGTTAAAGATCAAGAAGGGGTGAAGGAAGAGGCAGTGGCAACCACTTTACGAAGGGCTCTCAGTTTTTATTCAACAATCCAGGCGCATGATGGTCATTGGGCTGGGGATTATGGGGGTCCCATGTTTCTGCTCCCTGGTTTGGTCATTACACTTTCAATTACTGGAGCTATAAATGCTGTGTTATCCAAAGAGCATAAACGTGAGATGTGCAGATATCTTTATAATCATCAGGCAGGAATGAATGAAGATGGGGGATGGGGTCTGCATATTGAGGGGCCAAGTACCATGTTTGGTACTGCTCTAAATTATGTTACTTTGAGGTTGCTTGGCGAAGGTGCGGATGATGGACAAGTCGCAATCGAACTTGCACGGAAATGGATATTCGACCATGGTGGTGTGACTGCAATTACTTCTTGGGGAAAAATGTGGCTTTCAGTACTTGGGGCATATGAATGGTCTGGGAATAATCCACTGCCGCCTGAAGTATGGCTATGTCCTTACTCTCTGCCATTTCATCCAGGAAGAATGTGGTGTCATTGCCGAATGGTGTATTTGCCTATGTCGTATTTGTATGGGAAAAGGTTTGTTGGACCTATCACACCAACAATCCGGTCATTGAGGAAGGAGCTTTATACAGTCCCCTATCATGAAGTTGACTGGAATAAAGCTCGCAATCTATGTGCAAAGGTTGGTAAGAAACATCTGCGCTTTCAATATACTCTGCTTCCTCCAGCTACCCTGCGTAAAGATCCCGTGTCTGAAGATCTATACTATCCACACCCAATGGTACAAGATGTCTTGTGGGGGTCTCTTCACTATGTTTATGAACCTGTTTTCACACGTTGGCCTGCAAAACAATTGAGGGAGAGTGCTTTGAAGACTGTAATGCAGCATATTCATTATGAAGATGAAAATACTCGGTACATATGCATAGGGCCTGTTAACAAGGTGTTAAATATGCTTTGTTGTTGGGCGGAGGATCCAAACTCAGAGGCATTCAAATTGCATCTCCCAAGAATCCCTGATTATTTGTGGATTGCTGAAGATGGCATGAAAATGCAGGGCTACAACGGAAGTCAAGCATGGGATACTTCTTTTGCCATTCAAGCGATTATATCAACTAACCTGGTTGAAGAATATGGACCTACTTTAAGAAAAGCGCATCAGTATATCAAAGATTCCCAGGTCTTGGAAGATTGTCCTGGAGATCTGGATTATTGGTATCGTCACATTTCAAAAGGTGCTTGGCCATTCTCAACAGCAGATCATGGGTGGCCTATCTCTGACTGCACAGCTGAAGGACTGAAGGCTGCCTTATTACTATCGAAACTTCCAACACAAACAGTTGGTGAATCATTGGATATGAAGCGATTTTATGATGCTGTAAATGTTACCCTTTCCTTACAGAATGACGATGGTGGTTTTGCCACTTATGAACTAACTAGATCGTATCAGTGGTTAGAGCTAATCAACCCTGCCGAAACTTTTGGTGACATCGTCATTGATTATCCATATGTTGAATGCACCTCAGCAGCAATTCAAGCACTTGCATTGTTCAAAAGGTTATGTCCTGGGCATAGGAGTGATGAAATAGAAAACTGCATTGCTCGTGCTGCAAAGTTCATTGAAACAATACAAGCAGCAGATGGATCTTGGTATGGTTCCTGGGGAGTATGCTTCACCTATGCTGGCTGGTTTGGAATAAAGGGGTTGGTTGCTGCGGGAAGGACATACGAAGACTGCTCAAGCATCCGTAAAGCATGCGACTTTTTGTTATCCAAAGAGCTTCCTTCAGGTGGATGGGGAGAAAGCTATCTATCATGTCAGAACAAGGTTAATGATTCCTCAAATTTGAAAACCCAAAAAGCTTCCTTCAGGTGGATGGGGAGAAAGCCATCTATCATGTCAGAACAAGGTTAA
>Pbr024064
ATGGTGACTTCTGGTTCAAATGTGGAGGGGCAGAGAGAGGAGAGAGAAACTAGTCTCTCTCTCCTGGATTTGCCCGACTTGGCCTTGGGCTGCATTCTTGAGAAGCTTCCCCCATCTGGGTTGTGCTCCATGGCAGCAGTTTGTTCTTCTCTAAGGGAGAGCTGCAGAAGTGATCACTTGTGGGACAACCATATGAAGCACAAATGGGGTACACTCATTGGGCCTGCTGCTTACGGACAATGGCAACTGCATGTGGCCTCAAGAAATAGAATCAGACATTACTGTCTCAAGACCAAGAAAAAAGGTCTAATGGAGTCCCTTGCGGCTATCATTTTGCCTTCCACATGGACTACTCTGCCACAATCAGTAACTTGTGTGTGTAATTGTAAAGTGAAGGCTAGCAGTCGTAGTTTACCAGTCCATTCGATCATGTCTCTGTATCTCTCTCTCGAAAGTGGCAAGTTCTGGTTCCCGGCTCAGGTCTACAACCGCGAGCATGGTAATCTAGGGTTTCTGCTGTCATGTTATGATGCACAACTGCGCTATGATTCGTGGACAAACACATTTCAAGCACGGTATTCACCTTATGGGCGGAGGGTAGTAGAGGAAAATATACCATGGGATAGATTAAGAGCGGCTCCAGTTGATACTCCTCCTTACAAACTTCATGTTTCTGATTGTTTACATGACTTAAAACCCGGTGATCATATTGAGATCCAGTGGAGAAGAAACAATGAATATCCTTATGGTTGGTGGTATGGTGTCATTGGTCACTTAGAGTTGTGCAATGGGAATGTGAATCACTGCCGTTGTCACTACAATGATATAGTAGTGCTGGAGTTCCATCATTACACTTCTGGATCCCGGTGGAGACAAATGACGATAAACAGGAAGGACCATCGAGAAGAAGGCAATGAAGCAGACGGCTTCTATGGAGGAATCCGAAAGCTTTACAACGACAAGGAAATTGCAAGGTGGAAGCGTTTATGGCCGAGCCAAGTTCTGGAATAA
>Pbr042807
ATGGGGGATCGTCCACGTTCAGCGTCGACGTCGGATCTCTACAACATGCTCGGAATATCGAATATTTGCAAAGGATACAAATCCTTTGTTATGAAATTGGCCCCCAACAATAAGAATGGAGAATCCAAGTTTACAGACAATCATGACACCACCAAGGTAACATATGCTCTCATCAAAACCATAATCCCTAATCATTAA
>Pbr008989
ATGGGAACTTTAGCACTTGACGATGAAAATGGAAGCTCGGATGTTTACCTCTCCTTGGGGCTTAAGACATCGGGCAAAGGTGTAACGAAAACTCCTCGGGTGCTGTCACCTCTCTCGTCAATTCTCGAGAGATCTGTTCAAAGGAACGAGATGCTATTGGAGACGACAAATATTAAAGAAGTTATAACCATCTTTCATGGTTTAAGAGCACCCCCTCTGAGCATCGGACAATATATTGATCGCATCTGTAAATACTCCGGTTGTAGCCCATCGTGCTTCGTTGTTGCACAGATCTACGTTGACAGATATCTTAAGTGCACAGAAGTGCATTTAACTTCTTTCAATGTTCACCGGCTTCTGATAACGAGTGTAATGCTAGCAGCGAAATTTATGGATGACGCATTCTTCAACAACGCATACTACGCAAAAGTGGGAGGAGTGAGCACGGCGGAGTTGAATAGGTTGGAGATGAAGTTCTTGTTTACTATAGATTTCAGACTGCAAGTTACTCTAGAGACATTCACAAAATATTGCTCTCAACTGGAAAAAGAAGCTGCAGGAGTCCAGATCGAACGCTCAATCCAAGCTTGCGGGATCAAAGAGAATTGGTCGAAGTCAAAAAACGAAGACTCAACTTACGCTCGCACAGTTGCAAGATGA
>Pbr038170
ATGAGAACATTTTTAATATTGATTGCGATTTTGTTAAGTTTGAGTTGTGAAAGCGTCGTAAATGGATTCAAGTTGATGCCATCAGAATTTCCGGAGGATTTCATCATTCATGTTAATACTGCCTCATCATCTTCTTCTACTGTGGCTGATCAGCAAAATGGAACCAGATGGGCAGTCTTAGTTGCTGGGTCGTTTGGTTATGGCAACTATAGGCATCAGGCCGATGTGTGTCATGCATATCAAATATTGAAGAAAGGTGGACTAAAAGATGAAAACATCATTGTTTTTATGTACGATGACATCGCAAACAACGTTGAGAACCCTAGACCTGGTGTCATCATCAATAAGCCAGATGGTCCTGATGTTTACAAAGGGGTTCCCAAGGATTACACTGGAGAAAATGTTACTGCTGCCAATCTTTATGCTGTTATTCTTGGAAATAAAACAGCTCTCAGCGGGGGCAGTGGCAAGATTCTGGACAGTGGTCCAAATGACAATGTTTTTATATATTATACCGACCATGGCGCCTCTGGGATAATTGGAATGCCTGAAGGCGATTATGTTTATGCTAACGATCTCGTGGACGTTCTGAAACAAAAGCATGAAGCTAAGGGTTACAAAAATATGGTATTTTACCTAGAATCTTGTGAATCTGGGAGCATGTTCGAGGGTCTGCTTCCAAGTAATATAAGTATCTATGCGACTACAGCGGCAAATGCAACTCAAGATAGTTGGGCAACATATTGTCCTGGTTTTGATCCTGCTCCTCCTGCAGGATATGACACTTGTTTGGGAGACTTGTATAGTATTTCTTGGATGGAAGATTGCAGCGATGTCAAAGATTTACGAAGAGAAACTTTTGCAGACCAATATGAAACGGTTAGAAATAGAACCGCAAATACTAGTGAAGGATTTGGGTCTCATGTTACTCAATACGGAAATTTGAACCAAGCCAAGGATTTACTCTTCTCTTACTTGGGTTCAGATGACAACTCTACTACTTACACCAACACTAAATCCTCACCATCATTCTTAGGGCCAGTTTTTAACCAACGTGATGCAGACCTCCTCCACTTTTTGCACAAGGTTCGTAAGGCTCCTGATGGCTCTCATGAGAAGTATGAAGCTAAACAGAAACTATCTCGTGAAATATATCGTCGGGAGCGCATCGACGACAATATAAATCAAATCGCGCAACTAGTGTTTCAATTTGATTCTAGCTCAAAAATGAAAAATATTTGGCGTAACGGGCAAGCTCTTGTGGATGACTGGAACTGCTTTAAGACTTTTGTGAAAACTTACGAGAAATATTGTGGAGTACTCTCAAATTATGGAATGCAATACACAAGAATTATTGCCAACATGTGCAATTATGGGGTTACCATGGAGCAGATGACTGCAGCATCAGCGAAAACTTGTTCTTAG
>Pbr012593
ATGGTTAGGAGCAGCAAGAACATTGTTTATGTGGCTGCTAGTTATGCAGATTTACTGCTTCCAAATGCTGGTGGTATTTTCCTTTTCTGCATGATCTTAATGTCCTTCTTTATAATATCAGTTGTCATATTTTCTTGCGGTAAGTCGTCTTGCAAGAAGAAGAAGAATACCGATGCGTATTATACTTATAGTGCTGCTGGAGATGGAACAGGCTGCGGAGGACATGGCCACCACGATCATAGGGGCGGAGGAGATGGCCATGGGGGCCATGGAGGAGGCGACCATGGGGCTGACGGTGGAGGTTGTTGCGGGGGTGGAGGTTGTGGCTCTAGTGCTACATGA
>Pbr024418
ATGGCTGCCACTCTCTCCACACTCACATTGGGCACTCCCTCCTACCCCGCCACAACCTCCGCTTCCTCCTTCCCTTCTCACTCCCCCAAGCCCCCCCTCCAATTCCCCTTCAACCCCCAAAACCCTACCCTCACCCACCGCGCCACCAACATACGCCCCCTCGCCGCCGTCGGAGCCCCAGAAAAGATCGAGAAGCTCGGCACTGACATCTCCAGCCTCACGCTCGAGGAGGCCCGCATCCTCGTCGACTACCTCCAGGACAAGCTCGGTGTCTCCGCCGCGGCTCTTGCCCCAGCCGCCGCAGTTGCTGTGGCGCCAGGAGCAGCCGATGGCCCCGCCGTCGTGGAGGAGAAGACGGAGTTTGATGTCGTCATCGAGGACGTGCCGAGCAACGCGAGAATCGCGGTGATTAAGGCGGTGAGGGCGTTGACGAGCCTGGCGCTGAAGGAAGCGAAGGAGTTGATTGAGGGTTTGCCGAAGAAGTTCCGGGAAGGAATTTCGAAAGACGAGGCGGAGGAGGCGAAGAAGCAGCTGGAAGCCGCCGGGGCGAAGATTAACATTGTTTAA
>Pbr019819
ATGGCTTGCTTGCACGATCACAGCTGCGAAGATCACGATTGTTCGTCCGGTTGGACTCTCTACGAGCATATCGACCTCCCCAAGGTTTCTGCTTTGAATGAGGCGGTTCCAGGAAGCGTCAAGTCGGTTTTCAAAGCTTGGGAGCAACGGCTGAATTCTAGTGGGCTCAAGTTTAAGAGGTTACTGATTGAGATTCAGTTCAGGAATAAGAAGGCTCACTGGTCCTACTTTCTGCTACAGGGACACTTGGAGAGCAATGAGGGTGATCCTGAGTTACTTGTTTACATTCCATTTACATCAGATGTAAAGATCAAGAGCATATCAGTTGTAGGTGGTGTTGACGGAACAAGTCCTTCCAAGATGAGGGCGTTCATAAACAAAGAAGGAATTGACTTTTCAGATGCTCAAGGAATGCAAGCTGTTCAGGAGTGGGATCTGGTCGAAAATTTTCAAGGAACGTTGGAGTACCAGACAAGATATTCCAAATTTCAAAACGTGGCCAGCATCACATTGCATTTTCCCAATAGTTTTGGTGGTGATACAACTAAGATAGAGTACATTGGCTTTAAAGGCGAAGCTACAAAGTTGAAGAGGGATGTTGTCGCAACAATTGTTTACGAACTCAGGCCAAATCCTTCCGATCATAACACATCAGTTTACCAGTACAACTCCATCCATAGAACTTAA
>Pbr019155
ATGGAAAGAAGCTCTGAGAAGATTTCATCTTCCACTTCCTCTGCCCTCTCGTCCACCACAGCAGAGGAAGAGAAGACCTCTTCCTCCGCCATCAACCTCAAGGAGACTGAGCTCAGGCTTGGCCTGCCTGGGTCCCACTCTCCTGACAGAAAAAAACCATCAGGGCTTGGACTTGGGGTCTCATTTTTTGGGAAAGATTTGGAGGAGAATAACAAGCCAACTGCGTTTTCTCCAAACCCTCCAAAGAACCCTGTGTCAGGGGCAAAAAGGGGATTCTCTGACGCCATTGATGGGTGTTCTGAGAAATGGGTTTTTACCATGAGTAATGGATCTGAGGTTGATGTGGGTAAAGCAGGAGTATTGGCTTCTCCATTAGCCAAGAAGGAGGTTTCTTCCGTTCCTCTGTCGCCAAAGCCAGCAGCTCAGTTGGAGAAGAAGAACACTCTGGCCTCTGAGCATGCTGCTGCTTCTCCTTCTTGCAAGGCACAGGTGGTAGGATGGCCCCCAATTCGATCATTTCGGAAGAATTCCATGGCCTCTAATCTGGCGAAAAACAACGATGACGCTGCGGGCAAACAAGGGTCCGGGTGCCTTTATGTGAAGGTTAGCATGGACGGCGCTCCATACCTGCGAAAAGTTGACCTTAAAACCTACAACAACTACACCGAACTTTCCATGGCTCTGGAGAAGATGTTTAGCTGCTTCACCATTGGGCAGTGCAGTTCTAATGGACTTCCAGAGCGAGATGGTCTGAGTGCAAGTCGATTGATGGATCTTCTCAATGGTTCTGAATTTGTTCTGACTTTCGAGGACAAGGATGATGACTGGATGCTTGTTGGCGATGTTCCTTGGCAGATGTTCACTGAGACCTGTAGGAGGCTGAGGATCATGAAGGGTTCTGAAACAATCGGACTAGCTCCAAGGGCCGCGGGGAAGTGCAAGAACCGCAACTAA
>Pbr011917
ATGGAGATGGGGAGGGACTACTCTGGCTGGTTTGTCAAGTACCATGTTGATCTTGACACAATAACCGCCAAGTTTCCGGAGATGGTTCCGCAACATAATATTGATGATCCTATTGAAGAAAATTGGTACTATGAGTTTGTTGTTCTCTTTCTTGTTCGAGAAGAAAATGAAGAGGAGACAGCTATGTTCTTGTATATTCCTTGTAAAGTCATCTCTTATAATCTTTTAGACAGAACCTGTAAGACAGCTTGTGAGTTAACTCTCAAAGGCAAGAGATCTTTGCAAATTGGGTGGCGAGATACTTATCATTGTATGGAGACGTTGGCTTGCGTGTGA
>Pbr031533
ATGATTTCGAATCCGGATCTGATTTTCTACGCCTGCATTGCCCACAAGGTCACGATTCTCGGCGAGTTTTCGAAAGAGCCGGGTCTCGGAAACTTAGCGCAGCAATGCGTGGAGGTAGCCCCTCCCCACCATTCCATGTTCAGTCACACGGTAAGAAAAAGGACTTACATTTTCTCATGTCATGACCCTTTTGTGTATTTCGCTATCTGCGATGCCCATCTTGATGACTCCGAGGCGCTTTCGTTCTTAAACCAGTTGAAATCCGGTTTTGAGGATGTTAGTGGAAGTGGGTCGATCTTGGTTCGGGATAATTTTGCCCCCAGTTGCTTGCAAGTCCAGTTTGATTCGATTATTCGAAAAGTAATGGCCTCGGACTCGCCCAATTCGCCGGCAGCCAGTCGGAATCTAAGCTTTGGTGCGAGTAAAGGGAAGAAAATGGTGCTGACACCGCTGCTTGGGAAGAATCCGAGCGAAGGGTTGAAGAAGAAGAGGAGGTTATCTGGGGAGGTTAATGGTGATCCTTGCAAAGATGTGACTGCAATGGAGAAGAAGGTGGATGTGTGCGATGATGCTAATGGCGGCGGGTTTAGAGATTTTCCGTTGCCAACACAAAAGAGTGGTCTTTTGCATACGGGTGACCGCCAAAAGGCCAAGCAAGTTTGGAGGAGGCATGTTTGGGTTGTTTTGATCCTTGACTTGTTTGTTTGCGCCGTGTTGTTCGGGATTTGGTTGTGGGTTTGCAGGGGATTCAAGTGCATTGACAGTTGA
>Pbr035899
ATGGAGCATGCAGCGCATTCTTCATATGAAGGGCTAGAGAGTCAACTCCTTCCTCCGCAAAGACCGGTTGGAGGATGGAGAGCCGTCAGATACATTCTCGCTAATGTGTTCAATATACGGTCTGGCTCATGCAACGTTGCACCATTGTTTGGTGCTTTTCTTGCTGATACTTACTTGGGAAAGTTTTATTCTCTTCTTTTCAGCTCGATAGCATCACTTCTGGGAATGGGGACCCTGACCTTAACTGCATGCATACATAAATTAACTCCGTGTGCCTGCACTGCAAAAACTGCGCAATGCCAACAGCCGAGTACTTGGCAGATAGCGATCCTGTATTCGGGTCTTGGATTGCTTGTTGTTGGATCCGGAGGCCTTAGACCATGCAACATTGCCTTTGGAGCTGATCAGTTTGACACCACAACGGAGAAGGGAAGAGCGCAGCTTGATAGCTTTTGCAATTGGTGGTACCTCTTGTTTACTCGAGCCCTCCTCATCGCTCTCACTGTCGTGGCTTACGTTCAGTCGAATGTCAGCTGGATTTTGGGTTTTGCCATCCCAACTGACTAA
>Pbr010864
ATGCAATCGGGAGGCTTCAACGGCGGAGGAGGCGGCGGCGGCGTCCCTGATTTCTACACTAACGGGCGATCCATCTCCATCTCCGCCGCCATGAACGGCCACAACCCGTCTCAGAACAATCCCTACCACCGATCCCAGCTCCCCAGCATGTTTATGGACCCTACCGCGTCCCAGATCGCTCGCCAAACACAATTTCAACCCCAAACCCAAAACCCAGCAGCCGGTCTCATCGGAAAGCGGACTCTCGCTGAGTTCCAGGCCCATCAGCAGAACCACTACAACCCCCACCAGAACTACCACCAGAATCCTGGCCAAAATCTCTATCTCCGCTCCCTAAAGCCCAGAACTTTCCAGCACTCTTCTCCGATTTCGCCTTTGTCTCCGATAGACTTCTCATCTGGGTCAGCAATTACAGGCTCCGACTCTTCGTCTTCTTCCTCCTCGATTTTATCCCATCAGCGGTTCGGGTTGCCTCTGCTTCACCAGCTCCGCCCTCAGCCCATTAACCAGACAGCACCACCGGCGATGTCGTATGTTAACAATCTGGTGCCTAACAATCCGGTTCAGAACAACCCAGTTCAGACCCGGGGTTTGGATTCCGAGAAGAAGATGATCAGTAACACGCTGCAAGAGCTGGAGAAGCAGCTACTCGACGATAACGACGAGGACGACGAAGGCGACGCCGTTTCTGTCATTACTAAAACCAACAGCGAGTGGTCCGAGACGATACAGAATCTGATGGGTTCGGCAGCTCCGAGTCAGTGCCAAAAGCCCATTTCTCCGTCGCCCACTTCGTCGTCATCTTCGTCGTCCTCCGTGGCGTCTCCGGCGTCCTCCACGTGTTCCAAGCAGTCGCTCATGGAGGCCGCGACGGCCATTTCTGAAGGGAAATCCGAGGCCGCGGCGGAGATCCTCGCCCGGATGATGGCGACACAGGTCCCGAATCCGAGACCCAATTCAGAACAAAGGCTTCTGGAGTTTCTGGGTTTAGCTTTGAAGTCCCGGGTCAACCCGATTGATAATTCGCCGCCGGCAAACGAGCTTTTTGGGCAGGAGCATAGCGGGTCGATTCAGTTGCTTTACGAGTTATCTCCGTGTTTCAAACTGGGGTTTATGGCCGCTAACAGCGCAATCCTTGAAGCGACCTTGACGGACCAATCAGCGACCAACAAGGTTCATGTGATTGACTTCGACATCGGGCATGGCGGTCAGTACATGCTCCTTTTCCAAGCGCTCTCAACGCGTCAGTATGTCTTGCCCGCCGTCGTGAAGATCACCACCGTCGCGGATAATGGCGGGGAGGGGAGGCTGAGAATGGTCCGTCAGAAGCTGAGTCAAGCCGCCGAGCGACTCGGGGTCCGTCTGGAATTCAACGTAGTGAGCCAGAAAATCGGCGAGCTGAACCGGGACTCGCTGGGTTGCGAACCGGACGAGCCGATCGCCGTGAATTTCGCTTTCAAACTGTACAGCATGCCGGACGAGAGCGTGTCCACGGACAACCCCCGCGACGAGCTTCTGCGGCGCGTGAAGGGGCTGGCGCCGCGTGTGGTGACGCTGGTGGAGCAGGAGATGAACACCAACACCGCGCCCTTCATGGCGCGCGTAAATGAGTGCTGCGCCTACTACGGGGCGCTGCTGGAGTCGATCGAGGCGACGGTTCCGAGGGAGAACCCGGGGCGAGTCAAGGCGGAGGAGGCGCTGAGTCGGAAGCTTGTGAACTCGGTTGCTTGCGAGGGGAGGGATCGCGTGCAAAGATGTGAAGTGTTTGGGAAGTGGCGGGCCCGCATGGGGATGGCGGGGTTCGAGTTGAGGCCCATGGGCCCAAACATGACCGAGTTGTTGAAAAATCGACTCGAATCGGGAAACCGAGCCAACTCGGGGTTCACGGTTAAGGAAGAGAATGGAGGGGTTTGCTTTGGTTGGATAAGCCGCACTCTCACCGTCGCATCCGCTTGGCGTTAA
>Pbr029966
ATGGCCAACGGTGTTACTTCTACGAAGTTCTTTCTCATTGCTCTTTTACTCTATACTTTCACGGCCGTTACCTCTCAAGTTGCAACCACAAATAATTATGCGTCTGACGAAGCCATTCTCATAACCGTGGACCAGTCCGGCAAAGGAGATTACTGGAAAATACAAGACGCCATTGATGCCGTGCCGTCGAATAATGTGGAGAATGTGTACATTGCAGTTAAACCTGGAACTTACACTGAAAAAATTTGGGTGCCTGCAGATAAGCCATTTATTACGATAGCCGGCGCGGGGCCGGGCGAGACGATAATAACATGGAGTCAGGGCGGGGAGATATACGACACTCCAACCTTCACCGTCCTGGCCTCTGATTTTACTGGACGAACCCTCACAATTCAGAACACGTACGGAAAAGGAGCTCGAGCAGTGGCACTTAGGGCTTCCGGAGATAGGGCAGCATTCTACGATTGCAGTATCAAGTCGTATCAAGACACCCTACTTTCCGAAAACGGCAAGCAGTACTACAGCAACTGCTACATCGAAGGAGCCGTCGACTTCATATTCGGAAGCTCAGCCGCCCTTTTCCAGAACTGCCACTTGCACTCGACTGCGGATGAGGTCGGATTCATAACCGCCCACCGGAGGGACAACGCTTCAGAGAACTTGGGCTTCAGTTTCGTGGGGTGCAAGATAAGCGGCTTATCAAAGACAACCCTAGGACGGCCATGGAGCCCCTATTCCAGGGTTATCTTTTCCCTTACGCACATGTCGAATGTCGTGGCGCCGCAAGGTTGGGACGACTGGGGTCGGTCGCCCGAAGAACTGAGTACTGTCTACTTCGGACAGTACAGATGTTGGGGACCGGGAGCCGATACGTCGCAGAGAGTTAAGTGGGCCCGGGAACTTACGTTCCAAGAGGCTGCGCCGCTTATGACGAGTGGCTTCATTGGTGGCAGATACTGGTTAAGGCAAGCTCCGACCAGGTTCAATAGTATAAGTGCACTCCGTTCTTCAAATCAGCAGCACCAGTCACTGGGGCTGGTTACGTGGCGTAGTGCTATTGGCACAAATGGCTTTCCAGAGCAACGGAAGCCGGAAGGTGTAGCAGATCAGTCAGTTCATGATGGTGAGGAGGTGACTGAGTCTTCTGGTGAGTTGGTTTCTGATTATGTTGTGGCAGAAAAAGCTGGGTTTTCTATTCATCAAAGACTAAAGAAAGGCAGATTTCTTGGAGTTAAATCAAAAGGGCTTTCTCTAAAAGAACTTAATTCCACAGAAAGCTGCCTATTGGTTCAGGTGGTGTTGTACTGGGAAAATGCTAGAGTGGAAGAGGATGTGTACAGCTCATCATGTGCATCACGTTGTATTTTGGCAATGAGGCCATTTTTGGTTAACAGTGGGAGCCAAGTCAACGACGTGTGGTTAGAGAGTGAGGAAAAGGCGCGGTGGCGGCTGGGGAGGAGGAGGAAAAGGAGATGCAGCAGCTCAACCAAACCAGTGGCTGGCAGCCCGTTTGGTTCACAAGGTTCAAGAAATGGAATGCTTCTTTTCTTTGTTGGAATCAGTATTGGAGTAATATATGGTATTAGTGCACGTAAAAGAGAAGTTGACAAGTTGAATGAGTTGTTGAAGCAGACTCAGAAGTTGGCACAAAACCTACCCGAGGAGGAGGAGGGTTTCAGATTCCAGGGAACTGAGAAGCAGATCATCACCTCCTTCAACGTACAAGAACTGGAGAAATCGAACAAATGTGTTGCGAAAAGGCTCGATGATCAAACGGAGGATGATGCTGAAGCAATGAGAAAAATTCAGGCAGGGCTCCTAGCCGAACTAGAGCTTTTGGAAATGAATGCTCAGGAGGAAATTAACAAAGGCGTGTCGCCTCAGGAGCTGAGTTTGCGTCTGTATGAAGTGACTGAGTCGAGGCTCGACGCACGAATCGTGGAGCGGGAGGCAGCACTTGAAGCCAGTGAAAAGAAGGTGCGCTTAATGGATTTGGAAATGAAAAACATCACTGATTGA
>Pbr003169
ATGAGCGGACGAAATGCCAAGACCAATTTCCCAATAACAACTACTACAACTCAGAGTAATGGTACCCGTGCCCCAGTAGGATCATCAGATCACCCAAAAACTAGTAGCTGCGACTTGGATTCACCATCCGAACAGAAGGGTCTATCGGAAATCTTGCATGCCAAGCTAAGGAAATGCAGCAAGATACCATCTCCATCCATGACCTGCTTGAGGCTCGACAATGAGAGCTCTCATATCGGAGTATGGCAAAAACGTGCAGGTCAACGCTCTGACAACTCCAATTGGGTCATGACTGTTCCACTTGGCAAGAAGAAGAATAATAGTATTGTTGATCCTAATAATGCTGATGATCAGAGTGTTCTGTCATCACAATTTATGTCGAATTCAGATCAATCTGCTTCGATTGAAACATCATCAGAGAGGGCCCCCCAACTTATGGCGGAGATGGATGAAGAAGAAAAAATTGCGTTGCAGATGATAGAAGAGCTGCTAAACGGAAATTGTGCAAGTCCGGATTTATCATTTGGCATTCAACAAGGGGAGGAAAGAATTTATTTGTAG
>Pbr010511
ATGGACGCTCTCCCGCAGGACACGCTCCACCAGATCTTCTCGAGCCTTCCCCTCCGTCAGATCATGATCTGCCGCTCACTCTCCAAGTTCTTCAAGCAACTCCTCACCTCACCCTCCTTCCTCCACCTCATCTCCACCCAATCTCCGCCCCTCAACCTCCTCGCCCTCCGCCCTCCCCACCACCGGCACCTGTCCTCCCCATCCTGCCTCCACGTCTTCGACCCCGACCTCAACCAATGGCTCAGATTCCCCCTCGATTTCCTCCCCTTCCGCTCCCCACACCCCGTCGCCTCCTCACTCGGCCTCGTCTACCTCTGGGGCGACTCGCCCGACCCGCCCGAGTCAACCAAGTCACTCGTCGTCTGCAACCCTCTGACTCGCCAGTTCCGAGTCCTCCCTCAGCTCGGCTCAGCCTGGTCGCGCCACGGCTCGGTCCTCGTTGACTCCCAAACCCGAGTCATGGTCCTCACTGAGCTTGCTGCGCTCTACTTCTCCGGTTCGAACCAGTGGCTCAAGTTCTCATCGAACCTCCCTTCAAAACCCAGAAGCCCAATTTTGGTGTTCGACTCGGTTTACGCCCTGTGCGATGTGGGTTCGCCGTGGCGGTGTCAATGGAAGCTGTTCCATTGCACAATTTCGAAGCTTAAGACCTCGCAGACGTGGACTCGGCTCGAAAAGCACGAGTGGGGGGACGTCTTCGACATCCTGAAGCGACCCCGTTTGGTTCGGGGGAATGGAAACAAGGTGCTGATGGTTGGTGGGTTGAAGTCTTCTTTCTCGCTCAACGCTTCGTGTTCGACGATTTTGATTCTGCGGCTGGACTTGGATAGCTTGGAGTGGGACGAGGCGGGCCGAATGCCGGTGGAGATGTTCAGGTGCTTTCAAGAGTCGAGCAAGTTCAAGGTGTTTGGTGGCGGCGATAAGGTTTGTTTTTCGGCAAAGAGAATTGGGAGATTGGCTTTGTGGGACCGTTGTTCCGGGAAAGCCGAGTGGCGGTGGATTGATGGGGTTCCCGGAAGTGGCGACGGGCTTTCCCGCGGTTTCGTTTTTGAGGCCACGCTCACTGCATTTCCTTGA
>Pbr019918
ATGAGGATTAAGCGGTTTGGGTTCATGGATTTCGATGAAGGGTCTCCATACAATTCACATTTTAGTTCATTTGCGGATAATTCATTGCAACGGTGTAGATACTTTCATGTTCCCGGAAGCTTAGCTCTTGAAGGAGCATTTAACCACATCTCAAAACTTGCTGGTTCTTTACTATTCTTCTTCTCTAGTGGACCCAATACAAATGCTACTAGAGATATAGAGGGTAATTTGCATGATTCTGAACCTGGAAGCTCCACGTCTTATCCACAAGTTAAACATTTTACTTCTGGTCGACATAATCTTAGAGGATTTCACTTTGGATTTGCATCAAGAGGAGAATCTGCTAATGCAGTGATTTTTGGAAAGATTTCGGCTTTTGTAATGCAATTCCTACACAGAGAAGCTGAAAAGCTACATTCACATCCCTTGCTCTCGTTAGCTGCTGGACTTGTACCTCCTTTTGGCAGCTTATCTTCAAATGTACTAGCTGTTCCATTGGATACTACGGATGTCTTGGATCAAAGGCCTTGTGAGGTTGGGCATCACAGATGTGCAGGATTACCAATTCCCGACTTGAACTGGAGAAGACATGCAGTGGAACCTATTACTGGCACTGAGTTTCCTATGATTTTGGACGACGTTTTAACAGGGGAGAGTAATTCCAGTTTAAGTTCAGAGGTCCTTGTGGGAACTGGATCCAAAACAATGACAATAATCAAAATAAAATCTCTGAAGGTCTATGCATTTGGGTTCTATATCCATCCTCACTCTGTTTGCAAGAAATTGGGGCCAAAATATGCTTCCATTTCAGTAGATGAACTAAACAAGTGCCATGATTTCTATGAAGATCTTCTCAGGGCGGATATTGATATGACAGTTAGGCTTGTGGTTAATTGCAATGGGATGAAAATCAATACTGTGAGAGATGCCTTTGAGAAATCCCTTCGAGCTCGATTGGTGAAGGCGAACCCAGAGACTGACTATCATTGCATAAGAACATTTGGTTCAAACTTCACACAAGATATTCCTTTGCCAGTGGGAACGACAATTGATTTCCAACGCACAGCTGATGGAAACTTAATTACTAAAATTGAAGGTAATCAGATTGGAGCAGTCCACAGCAAGGATCTGTGCACTTTCTCAATTGTAAAATTGGGTTTTCTCAAAAGTGTTTTGGGATCTGAGTTTTCGAAAATTTGTAAGGAAATGTTTGGTGGAAGAAGAGGCGTCGCCGCCACCGTTGTGGCATGCCTTGCTCTCCTCCAAGGACTTGTTCTTAGCGTTCATGGCACTGGTATTAATTACAAGGACGCTCTCACCAAGTCCATTATTTTCCTTGAGGCTCAAAGATCAGGGAAACTCCCTCCCAATCATAGACCTGCATGGAGAGGCGACTCCGCCCTCGACGATGGAAAAGAAGCAAATGTCGACCTTGCCGGAGGATACTATGATGCCGGAGACAACGTCAAGTACGGTCTTCCCATGGCATTCACCGTCACAACTCTGTCGTGGGCTGCCATGTTTTACAGGCAACAGCTCGAAGCTACTGGAGAATTGGAAAATGTTCTTGCCGGCATCAAATGGGGCACTGATTATTTTCTAAAAGCCACTCGAAAAAACAGATTATACGTTCAGGTTGGAGACCCAAATCAAGACCATCAATGTTGGACTAGACCAGAAGATATGCAGACACCAAGAACAGTGTTGAAGATTGATGATAGCACACCGGGAACTGAAATTGCAGCTGAAACTTCAGCCGCCATGGCTGCCTCTTCAATTGTGTTCAGAAAAACAGATCGTGCCTATGCTCGTAGTCTACTCAACAAGGCCAAACGTCTCTTTCAAATGGCTAAGGCGCATAAGGGAACTTACGATGGAGAGTGCCCTTTCTACTGCTCTTACTCTGGCTATAATGATGAGCTGTTGTGGGCAGCAACATGGTTGTACATTGCCACAAAGAGGCATGTGTATCTCAAGTACATTCAGGAAGAAGCCATCAGCGCCACCGTGTCTGAGTTCAGCTGGGACCTTAAATACGCGGGAGCACAAGTCCTCCTGGCCAAGCTGTTCTTTGAAGGTGAAAAATCCCTAGTGAACTACAAAAACGGTGCTGACAGTTACATTTGCTCAAACATCCCCGACAGTCCTTACAACCAAGTCACAATGACACCGGGCGGCATGATCCATTTGAGAGACGGAGCCAACACCCAATATGTCACCGGAACTGCCCACTTATTCGCCGTCTACAGCGATATCCTTGCCCAGCACAACCAAAAAGTCAACTGCGGAGGCAAAGAGTTCGACTCTGGCTCCCTGATCGCTTTTGCCAAGAAGCAAATGGACTACTTGTTGGGTGAGAACCCAAAAGGAAGATCCTACATGGTCGGGTTCGGACCCAACGCGCCCCAACAGCCCCACCACAGAGGAGCTTCGGTACCGAAGGAGGAAAACGGCATCGTTAACTGCGCCATGAGCTTCGTGAACTGGTTCAAGAAGGACGTGCCAAACCCTAATGAGTTGACTGGTGCCATCGTCGGGGGCCCCGATAGGTTTGATAACTTCGAGGACAAACGTTGGGCGTCGTCGTATACCGAGCCATGCACTTACGTGAACTCGCTCGCGGTCGGACCGCTGGCGAAGCTTGCGGCCTAA
>Pbr028652
ATGAACGGCGGCCCATCTGGTTTCCACAATGCTCCTGTTACCAGAGCCTTCGTCGTCGCCAGCGGTCTCTTCACCGTCTTCTTCGGGATCCAGGGCCGTTCTAGCAAGCTTGGATTGTCATATCTGGACATATTCGGGAAGTTTCGCCTTTGGAAGTTAATTGTGTCAATTTTTGCCTTTTCATCCACACCAGAACTGATGTTTGGGCTGTACCTGCTATACTACTTCAGGGTCTTTGAGAGACAAATAGGTTCCAATAAGTACTCGGTGAGTAATCTATTGGTGTAA
>Pbr023907
ATGAATACCATAGCAACAAGGTGGAGGCTTCTTGGTGGCGAAACTGATTGGGAGGGTCTACTTGACCCTCTCGACATTGATCTCCGTCGCTGTATCCTTCACTATGGCGAAAGAGTTGCCGCCATTGGCGACTCCTTCATCAGCGATCCAAGATCGAAGAATTGTGGACTTCCCCGTTACACAAAGACACATTTGTTCTCTAAGGTGGGTTTGGAGAATTCTAATCCATACAAGTACACTGTGAATAAATATATATATGCAGCAACAGAATTTTTACCCGGGAAATCGATCTGGTTAGGTTATGTGGCGGTGACAACGGATGAGGGAAAGGAGGTGTTAGGGAGGAGGGACATTTTGGTTACATGGAGAGGAACTGAACTGGATGCAGAGTGGGGTGTTGACTTACTGTTCGATTTAGTGTCAGCTTCTGATATTCTGGGAGACAAGTATGATCCTAAGGTGCACCATGGTATTCATTCCTATTACAATTCTGCCGACCCTGAATCTCCATACAGTAAAACTAGTTGTAGAGCACAGGTTTTAACTGCAATTAAAGAAGTGGTGGATCAATACAAGGATGAGGAAATCAGCATAACTGTTTGTGGCCACAGCATGGGCGGTGCATTTGCAATTTTAAATGCTATAGACATAGTTTGTAATGGGTACAACAAACCTACGGACCGTCCAGACAAAGCCTGTCTTGTTACATCCATTGTGTTTGCTAGCCCTCGTCTTGGAGATCAAGGTTTCCACAACGTATTCTCAAGTCTTAACAATCTTCACGTTTTGCGAGTCACAAATAGCTACGATATAGTCCCTTATTTACCACCGTTAGAAAAGTATGTTGATGTTGGAAAAGAGCTGAAAATTGACACTCTTAAGTCGCCCTATTTGAAGAATGCAAAAAAAGACGCGCACCGTTTGGAGATTTACTTACATGGGGTTGCAGGAACACAAGGGCGAAATGGTTTTCAATTGGTAATCAACCGTGATATTGCATTAGTAAACAAAAAGTTGGATGGTCTAAAGGATGAATATAATGTAATTGTTAATTGGTGGACTGAGAAGAACAAGTCTATGGTTCAAATGGATGATGGCTCTTGGGTGCTGTTGGATCATGAAAAGGATGATGTTTAA
>Pbr014605
ATGCAGGGATGTGATGCTTCGGTTCTGCTGGATGACACACCCAATTTCACAGGAGAGAAAACAGCAGGTCCTAATGCTAATTCTTTGAGGGGATTTGATGTAATCAATACAATTAAATCTCAATTGGAAAGTCTCTGCCCCAAAGTGGTCTCTTGTGCTGACATCTTAACCGTTGCTGCTCGGGACTCTATTGTTGCATTGGGTGGACCTACATATACAGTGCCATTGGGCAGAAGAGACTCCACCACAGCAAGCCTAAGTGCTGCCAATTCCAACTTACCCGCTCCCACATTGAATCTTGCTGGCCTAATTACTGCTTTCTCAAACAAAGGCTTCACTGCCAAGGAGCTAGTTGCCCTCTCAGGATCTCATACAATTGGGCAAGCTAAGTGCACATCATTCCGGGCACGTCTTTACAACGAAACAAACATAAACAATTCATTCGCAACATCATTGAAATCAAGTTGTCCAACTAGGGGAGGCGATAACAATCTCTCCCCACTCGATGTCACAAGTCCAACATCTTTTGACAATGCTTATTTCAGGAATTTGGTGAGCCAAAAGGGCCTATTGCACTCTGACCAACAGCTCTTTAGTGGTGGGTCTACAGACTCTCAGGTGAACGCTTACGTGAGCAATCCTGCAACCTTCAGAGCAGACTTTGCAAATGCTATCAAAAAGATGGGAAACCTTAGCCCTCTCACGGGCTCTAGGGGTCAGATTAGGACTGATTGTAGAAAAGTCAACTAA
>Pbr003141
ATGGCGCCGAGCACAATTCGCAAGGCGATTGGGGCGGTGAAGGATCAGACAAGCATTAGCCTGGCCAAAGTGGCCGGAAACATAGCGCCGGACCTCGAAGTTCTGGTGGTTAAGGCCACCACCCACGACGAGGACCCGGCTGATGAAAAGTACATAAGGGAGATCATAAACCTGACCGCCCACTCGCGCGGATACGTCACGGCGGCGGTGGCGACTATGTCGAGGCGTTTGAGCAAAACCCACGATTGGATTGTGGCTCTCAAGGTCCTTATGCTTGTTCATAGGGTTTTGGTTGATGGGCACCCTTCGTTTGCGGAGGAGATTGTGTCTGCAAGTCGGACAGGAGTGCGGTTTCTGAATTTGTCGGCTTTTCGTGACGAGGCGCATTCGGGTTCTTGGGATCATGCCGGGTTTGTGAGGTTTTATGCCATGTATCTTGAGGAGAAGGTGGAGTTTGAGGTTTATGAGAGGAAATCGAGAGGCAGGGAGGGCAGTAGTGGATTCGATCAGGAGAGGGAGAGAGCGAATCGAGAGGAAAGGAGGGAATTTGAGTACGAAAATTATCAGAGTGATCAGGCATTGGAGAGAGAGAAGAGAAGAGAGAGTAAGGATAGTACACCGGTGCGGGAAATGCGGCCGGAGAGGGTGTTGGTGAGGCTGAATGATTTGCTGAGGGTTCTTAATCGGATTTTGGGTTGCAGGCCGGTGGGTGCTGCAAAGAGTAGTAGGTTGGTGATCATTGCGCTATACGAGGTTGTGAAGGAGAGTTTTAGGCTGTATGTTGAGATATGTGAGGCATTGGGGGTGGTGCTGGATAGGTTTACTGAGATGGATTATGCGGATTGCGCTAAGGCTTTCGATGCTTATGTCAATGGGGCAAAGATGATTGATGAGCTTGTGGGTTTTTATGGTTGGTGTAAGGATATGGGAATTGCACGTTCGTCTGAGTTCCCGGAGGTGCAGAGAATAACTGATAAGCTTTTGAAGTCGCTTGAGGGTTTCTTGAAGGGGAAGACAACGAGGCCAAAGAGTCCTGAGAGAAACAGGGAGGAGAATGTTCAGGTTGACGAGGAGGCGAAGCAGGATGTGAATTATGAGGTGAAAGCTCTTCCTCCGCCAGAGATTTACACTGCTTCTCCTCCCCTGCCATCAGAAGTCCGGCCCAAGCCTTTGCAGCATCAGCCTGTGACAGAGGATTTGGTGAATTTGAGGGATGATGGAATCACAGCTGATGAGCAAGGAAACAAATTCGCTTTGGCTTTGTTCTCTGCGGCTCCTACTGCTACTAATACAAATGGGACCTGGGAAACATTCCCTTCAAATGGAGAGCCTGAAATGACTTCGGCTTGGCAGACACCAGCTGCTGAGAGTGGTAAAGCAGACTGGGAATTGGCATTGGTGGAGACGGCGAGTAATCTGTCAAAACAGAAGGCTGATTTGGCTGGTGGTTTTGATTCATTGTTATTGAGTGGCATGTATGATCAAGGCGCTGTGAAGCACCATGTGAGCGCCTCGCAATTGAGTGGTGGGAGTGCGAGTAGCGTGGCAATGCCGGGGGCAGGCAAGTCCGCTACACCAGTGCTGGCTCTGCCTGCCCCAGATGGGACTGTCCACGCAGTGGGGCAGCAGGACCCGTTTGCCGCCTCCCTCTTAGTGCCTCCTCCGTCATACGTGCAGATGGCAGACATGGAGAGGAAGCAACATTTGCTTTCACAGGAACAACTGCTTTGGCAGCAATATGGAAGAGATGGGATGCAAGGGCAGTTGGGTTTGGCTAAGATTTCTGGCGGCTACTATGGCAGTGCTCCTCAACCGATGATGCCTCAGCCGGGAGGGTACTACTATGCGCCCTATTGA
>Pbr009804
ATGAGAGACCTTATTAAGTATTGCAAAAGAAAGGGCCCGCTGATAGAGCTGGGCAGGGAGGCGATACTAGTTATCAGGTCAGAGAGACGCCTGGCCCGTAAGCCGGCCCCCTTAAAAACCCATTACTTAATAAGGATTTGTTACGCGCGATATGCCGACGACTTACTACTAGGAATCGCGGGTGCCGTAGAGCTTCTCATAGAAATACAAAAACGTATCGCCCACTTCTTACAATCCGGCCTGAACCTTTGGGTAGGCTCTGCAGGATCAACAACAATAGCTGCACGGAGTACGGTAGAATTCCCCGGTACGGTCATTCGGGAAGTCCCTCCGAGGATGACTCCCATACAATTCTTGCGAGAGCTGGAAAAGCGTCTACGGGTAAAGCACCGTATCCATATAACTGCTTGCCATCTACGCTCCGCCATCAATTCCAAGTTTAGGAACCTAGGTAATAGTATCCCGATCAAACAGCTGACGAAGGGGATGAGCGAAACAGGGAGTCTACTAGACGGGGTTCAACTAGCGGACACTCTTGGAACGGCCGGAGTAAGAAGTCCCCAAGTGAGCGTATTATGGGGGACCGTCAAGCACATCCGGCAAGAATCAAAGGGGATCTCGTTGTTGCATAGCTCAGGTCGGAGCAAGGCGCCATCGGACGTTCAACAGGCAGTTTCACGATCGGGCATGAGTGTCCGGAAGTTGTCATTGTATACTCCCGCGGGTCGGAAGGCGGCGGGGGAAGGGGGAGGACACTGGGTTGGATCTATCAGCAGCGAATTCCCCATACAGATAGAGGCGCCTATCAAAAAGATACTCCGAAGACTTCGGGATCGAGGTATCATTAGCCGAAGAAGACCCTGGCCAATCCACGTGGCCTGCTTGACGAACGTCAACGACGGAGACATCGTAAATTGGTCCGCGGGCATCACGATAAATCCTCTGTCCTACTACAGGTGCCGCGACAACCTTTACCAAGTCCGAACGATTGTCGACCACCAGATCCGCTGGTCTGCAATATTCACCCTAGCCCACAAGCACAAATCCTCGGCGCGGAATATAATCCCAAAGTACTCCAAAGACTCAATTATAGTAAATCAAGAAGGTGGTAAGACCCTTGCAGAGTTCCCCAACAGCATAGAGCTGGGGAAGCTCGGACCCGGTCAAGATCCGAACAACAAGGAGCGCTCAACTACTAGTCTAGTTTAG
>Pbr037471
ATGCTGCCTAGCTTACTAAGTCAGGTTGTGAGTGCAAATGTATCGTTACAACGTTTGGAGGAACTATTTTTAACTGAGGAGAGAATTCTAGTACCGAACTTGCCTCTTGAACCAGGGCTTCCAGCCATCTCAGTTAAGGATGGGTACTTTTCATGGGATTCAAAGGCAGAGAATCCCACATTATCGAACATCAACTTAGATATACCAGTTGGCAGCTTAGTAGCAGTTGTTGGTGGAACTGGAGAAGGGAAGACATCGCTGGTATCAGCCATGCTTGGTGAGCTGCCTCCCAGAACAGATGCCAGTGTTGTAATCAGGGGGACTGTAGCTTATGTTCCCCAAGTTTCATGGATTTTCAACGCTACTGGTCGAGATCTAACAGAGATAGGTGAAAGAGGGGTGAATATTAGCGGCGGTCAAAAGCAAAGAGTTTCAATGGCTAGAGCTGTATATTCTGATTCAGATGTTTACATATTTGACGACCCGTTAAGTGCTCTGGATGCTCATGTGGCGAGAGAGGTTTTCAACCGCTGTATCAAGGAAGAGTTGCAAGGGAAAACTCGGGTGCTGGTCACAAATCAGCTGCATTTTCTTCCTCAAGTGGATCATATTATTTTAGTCTCAGAAGGTATGATTAAAGGTGAGGGAACCTTTAAGGAGCTCTCTGAAAGCAGTACGCTGTTCCAGAAGCTGATGGAAAATGCAGGGAAATGGGAAGCACATGTCGAAGAAAAGGAAGGGAGTGAAAATGATAACCATGAGAGCTCAACACCTACTTCCAATGGGGTGTCGAATGAGTTGCCAAAAGATGCAAGTAACGCAAAGAAAGGGAAAGGGGCGAAATCCGTACTCATTAAACAAGAGGAAAGGGAAACAGGCATTGTCAGTTGGGAAATTCTAATGAGGTACAAAAATGCATTAGGAGGGCTATCGGTGGTCATGGTTCTATTTGCGTGTTATACATTAACAGAAGTTCTTCGAGTTTCGAGCAGCACATGGTTAAGTGTTTGGACATCAAAAAGCACATCGAAGAGTTATAAACCTGGATTCTTCATTCTTGTGTATGGTCTTCTGTCATTTGGTCAGGTGAGCCGGCGCGTAACTGGGAGCAGATTCTCACTTTTGCATGTAACAGTGACACTGACAAACTCTTTTTGGTTAATCACATCAAGCCTTCGTGCAGCCAGAAGATTGCACGATGCTCTGCTTAATGCTATAATGAGAGCTCCAATGGTATTCTTCCACACTAATCCAACAGGACGGATAATCAATAGGTTTGCGAAAGATTTGGGTGACATAGATCGCGGCGTAGCAATGGTTTTGAACATGTTTATGGGTCAAGTGTGGCAGCTCTTTTCGACTTTTGTGCTAATAGGCATTGTGAGCACAATATCCCTCTGGGCCATAATGCCACTTCTGATTTTGTTCTATGCAGCCTATCTTTTTTATCAGAGCACATCCCGTGAAGTGAAACGCTTGGATTCCATTAGCAGATCTCCTGTTTATGCACAATTTGGAGAAGCATTGAATGGTTTGTCAACCATTCGCGCCTACAAAGCATATGATCGGATGGCCAACATTAGCGGAAGGTCCATGGATAAGAACATCAGATTTACCCTTGTGAATATGAGTTCAAATCGCTGGCTTACGATTAGGTTGGAAACGCTCGGAGGTCTGATGATTTGGTTGATAGCAAGTTTTGCTGTCATACAAAACGGAAGAGCAGAAGACAAAGTAGGATTTGCATCTACAATGGGTCTACTTCTCACTTATACTTTAAATATCACAAATTTGTTGAGCAGTGTTCTCAGGACAGCCAGCCAGGCTGAAAATAGTTTAAATGCCGTTGAGCGTGTTGGATCCTATATAGAACTGCCTTCTGAGGCGCCAGCTGTAATTGAAAGCAACCGTCCCCAACCTGGGTGGCCATCGTCAGGATCAATCGAGTTTGAAGATGTCGTCCTGCGTTATAGGCCTGGACTTCCTCCGGTATTGCATGGATTATCTTTTACAGTTTCTGCGAGTGAAAAGCTAGGGATAGTCGGAAGAACTGGTGCAGGGAAATCTAGCATGATTAATGCATTGTTTAGAATAGTAGAAATCGAAAAGGGAAGAATCTTGATAGATAGTTGTGATGTTTCCAAGGGGGGACTGACGGATTTGCGAAAAGTTCTTAGTATCATACCCCAGTCACCCGTTCTTTTTTCAGGAACCGTGCGGTTTAACCTTGATCCCTTCTGCGAGCATAGCGACGCTGACCTTTGGGAAGCTCTAGAGAGGGCACATCTAAAGGATGTCATTAGGGGGAATTCTCTCGGTCTGGATGCTGAGGTTTCCGAAGGAGGGGAAAACTTTAGCGTTGGGCAGAGGCAACTATTAAGTCTTGCTAGAGCATTGCTGCGAAGATCAAAGATTCTTGTTCTTGATGAAGCAACTGCTGCTGTCGACGTTGGGACTGATGCTCTTATCCAGAAAACCATTCGCGAAGAGTTCAAATCGTGCACCATGCTCGTTATTGCTCACAGATTAAATACCATAATTGACTGTGATCGAATTCTGGTTCTGGATGCCGGTGAGGTCCTGGAACATGACTCCCCAGACAAACTCCTATCAAACGAAGAGAGTGCCTTCTCCAAGATGGTCAAGAGCACGGGACCTGCAAATGCTGAGTACTTGTGCGGACTGGTATTCGGAGGTAAACAGAATAAGGTGGTTAGAGACCAAACGAAGCAGCTGGCTGGTCAGAGCCAGAGGGGATGGTTAGCCTCTTCGCGCTGGGCCGTTGCTGCCCAGTTAGCCTTAGCTGTTAGTCTCACTTCTTCGCAAAACGACCTTCGAGGAATGGACATTGAAGACAAAAACAATATCCTCGTGAAAACAAATGACGCAGTAATAACACTTCAGGGAGTTTTGGAAGGGAAGCATGACAAAGATATAGACGACACACTGAATCAACACCATATACCAAGGGAAGGATGGTGGTCGGCTTTCTTCAGAGTAGTAGAAGGTATGGCTGTGATGGGCAGGCTGGCTCACAACAGACTTCACCCGTTAGAAGACGACTTTGAAGACAAGGAAATAGATTGGAGTTGA
>Pbr034865
ATGGCAGAAGAAGATGGGATTGTGGAGAGGAGTGAGAGATGGGCGGGAAGAAGTGGGAGTGGGGTTGGGAGCGACTCGAGGTGGGTGGATGGGAGCGAGGTGGACTCGGAATCGCCGCCGTGGTCGTTGCAGTCTGAGAATGGAGGACGCGGCAGAGGAGAAGGGTATGGAGGATCTCTCAGGAGGAGGCTTGTGAAGAAGCCCAGGAGAGTTGATTCTCTTGATGTGGAAGCCATGGCGATTGCTGGTGCTGGTAGCCATCACTTGAAGGATCATTCTGTTTGGGGCACTCTTGCTTTAGGATTCCAAACTCTTGGCGTGGTCTACGGTGACATGGGAACGAGCCCTTTATATGTCTTTGCTGATGTGTTCAGCAGGGTGAGCGTCGAATCAGATGTTGATGTCTTGGGAGCTTTATCACTAGTGATGTACACAGTTGCGCTTATACCTTTAGCAAAATATGTTTTCGTAGTTCTCAAAGCCAATGATAATGGAGAAGGAGGAACATTTGCATTGTACTCACTGATATGCAGATATGCAAATGTTAATCTGCTGCCAAATCGTCAGCCAGCTGATGAACACATCTCAAGTTATAAGCTCAAATTGCCCACTCCAGAGTTGAAAAGGGCTTTGCGTATAAAAGACACTTTAGAAAGGAGACCATTCTTGAAAACTATCCTCTTGTTGTTCGTTTTGATGGGAACTTCAATGGTTATAGGAGATGGTATTCTAACGCCAGCTATATCAGTGATGTCTGCTGTGAGTGGCCTTCAAGGTGAAGTGCCAGGTTTTGGTACAAATGCTGTGGTTATTGTTTCAATTGTAATTCTCCTAGTGTTGTTCAGCATACAGCGGTTTGGGACTGGAAAAGTGGGTGTCATGTTTTCTCCAATACTTGCTTTGTGGTTCTTCAGCCTGGCATCTATTGGAATCTACAATTTAGTGAAGTATGACATTACCGTCCTGAGGGCATTCAATCCTGCTTATATTTATTTTTTCTTCAAGAAGAACAATAAGGAAGCGTGGTTCGCTCTTGGTGGTTGTGTTCTGTGCATTACAGTCAAGAAACTTCCCAAATGCATTAGCGGTTATGCTGTTTCAGGAGCTGAAGCTATGTTTGCTGATCTAGGACATTTCTCTGTGCGAGCCATTCAGGTTGCCTTCAGTTTGGTGGTGTTCCCCTGCCTTCTCTTAGCTTACATGGGCCAAGCTGCTTATCTGATGAGACACCCTGATTCCTCGGCTAGAATATTCTATGATTCTGTGCCAGATAGTCTTTTCTGGCCAGTCTTTGTGGTAGCTACCCTTGCTGCAATGATTGCCAGCCAAGCGATGATATCTGCTACATTTTCATGTGTTAAGCAATCAATGGCTCTTGGATGCTTCCCAAGGCTAAAGATAATTCACACCTCAAAGAGGCGAATGGGCCAAATTTATATCCCTATTATCAATTGGTTTTTAATGATCATGTGCATAGTTGTGGTTTCCATCTTTCGAAGCACCACAGAGATTGCCAATGCATATGGAATAGCTGAAGTTGGTGTCATGATGGTGAGCACAACCTTGGTGACACTTGTAATGCTTCTCATTTGGCAAACCAACTTGTTTCTAGCTTTGTGTTTTCCACTTGTATTTGGATCGATAGAGTTTGTCTACTTGTGTGCGGTTTTATCAAAAATCAAAGAGGGTGGCTGGCTGCCTCTTGCTTTCGCCTCTTGCTTCCTCTGTGTGATGTACACTTGGAACTATGGGAGTGTGCTGAAGTACCGAAGCGAGGTAAGGGAGAAGATATCCATGGACTCCATGACTGATCTTGGCTCCACACTAGGGACTGTTAGAGTCCCAGGAATTGGATTGCTGTATAGTGAGCTTGTCCAAGGCATCCCATCCATTTTTGTGCAGTTCCTTCTAAGTCTTCCAGCTATCCACTCCACTATAGTTTTCGTCTGCATTAAGTATGTCCCTGTCCCAGTGGTTCCTCAGGAAGAAAGGTTTCTGTTTCGAAGAGTTTGCCCAAAAGACTACCATATGTTCCGCTGTGTAGCCCGATACGGTTACAAAGATATCCGGAAGGAAGATCACAATTCATTTGAACAACTTCTAGTTGAAAGCCTGGAGAAGTTTCTGAGGAAGGAAGCTCAAGATATTGCCTTGGAGAGCAATTTAAATGACTCGGACTTTGACAATGATTCTCCCAGGTCAAGGGATTTGGGAATCCCAGGAGGCGATGAGATTGAGGAACTCAGGATTCCATTGATGCACAATGGAAGATCACTGGAGGTAGGAGGAGCTTCAACCTCAGAAGAAACTGCTGTTGCTGAAACGTTGCCATCTAGTGTGATGTCATCGAATGAAGACCCGAGTCTGGAGTATGAGCTCTCAGCACTGCGAGAAGCAATGGATTCAGGATTTACGTATTTGCTAGCGCACGGAGATGTGAGGGCTAAGAAGAACTCGTTTTTCTTCAAGAAGCTAGTCATAAACTACTTCTATGCATTCATGAGGAGGAACTGCAGAGCAGGTCCTGCAAATATGAGTGTGCCTCACATGAACATCATGCAAGTCGGAATGACTTACATGGTCTGA
>Pbr011814
ATGAACAAAGAAGATAACGTGAACTGGTTTCATGGGAAGATTTCTCGAGAAACTGCTGAGAGGCTGCTAAAAGAAGAGGGTGAAGATGGTGTTTTCTTGGTACGTGAAAGTAACACATCGCCAGGGGACTACGTCCTTTCGGTCTTACATCAAGGTGAGGTAGTGCATTACCAGATACGGAGGCACGGTGAAGATGCATTCTTCTCAATAGAGGAACACACAACAGTTCACGGACTAGATACCCTGATCCAGCACTACCGCACAGACTCCAATGGCCTGGTGACACCGTTGTCGGGAGTGTGTAAAGGACAGCCACCCCCTCACGAGTCTCGCACACAGGGGACTACTAACTTATTACACAGGTGA
>Pbr007102
ATGGCCATTTCTGAATATGGTTCATATTGGCGCCATGTTCGAAAGCTCTGCACGCTTCAACTTCTTTCTCCTTCGAGAATTGAGGCTTTTGCTCCGTTGAGAAGGGAGGAGGTAGGGTTGTTGGTGCAGTCCCTGAAGGTAGCCGCGGAGGCGGGCAAGGTGGTAGATCTTAGTGAGAAGGTCGGTGAGCTTGTTGTGGGAATCACGTACAAGATGGTGTTGGGGAGAAAAAACAATGATATGTTTGATCTCAAGGGGATTATAGAGGAGACAATGTTCTTGACAGGAGCTTTCAACATCAGTGATTATGTGCCTTTCCTTATTCCACTTGATCTTCAGGGCTTGACCAAGCGCATGAAGAGAATTAGCAAGACTGTCGACCAACTATTCGAAAGGATAATTCAGGAACATGAGCAAGTTTCTAGAAGTGAGCAAGTACATGGCAATCATCATAAGGACTTTGTAGACGTGCTGCTTTCATTAATCCACCAACCATTAAACCCCAACGATAAGGAAGTATACATGTTCGAACGAACAAATGCCAAAGCCATTTTACTCGACATGATTTCTGGTTCCTTTGACACTTCAGCCACGGCAATCGTCTGGACCCTGGCCGAACTCTTGAGGCACCCGAAAGTTATGAAACGTCTCCAAAAAGAGCTCCAGAGTGTGGTCGGGATGGATCGAATGGTTGAAGAAAGTGATTTACCAAAGCTGGATTACTTGAGCATGGTGGTCAAGGAGAGCTTAAGGCTACACCCAGTTGGACCATTACTTATCCCTCATCAATCCATGGAAGACGTTATAGTTGATGGATATCACATACCCAAGAAATCAGTAGTCTTTATCAATATTTGGACCATTGGGAGAGATCCAAATGTATGGTCAGATAGTGTGGAAGAATTCTACCCTGAAAGGTTCATGAATAGTAACGTTGACCTGCAGGGACATGACTTCCAGCTCATACCATTTGGGTCTGGTCGAAGACGGTGCCCTGCTATGCAGTTAGGGTTAACCACAGTTCGTCTAGCTTTGGGAAACTTGGTGCACCTTTTCAACTGGGAGCTCCCAACTGGCATGCTACCTAAAGACTTGGACATGACTGAGAAGTTCGGCTTATCGATGTCGAAAGCCAAACACTTGCTTGCTATGCCGACGCACCGCCTATAA
>Pbr021764
ATGGCGTCGTCGTCGTCGACTGAAGAATCGAATCCCGAGCAGCAGCAGCAGCCACCACAACCGCCGCCGCAGCAGCAACAACAATCAGTGAAAGAGTGCGTCCACAAGACCAAGCTCATCCAATTTTTGGGACGCTCCACGCCTATTGTCCTCCAGAACGACAATGGTCCCTGCCCGCTCCTCGCTATCTGTAACGTTCTCTCGCTGAGGAACAGCTTGAATTTGAGTCCAGACACGTCAGAAGTCTCACAGGAGAAACTACTTTCGCTCATTGCTGAAAGACTGATCGATTCTAACAGTAATATCGATAATAAAGATGATGGATATGTAGAAAACCAACAGCAGAACATTGCTGATGCTATTGACCTTCTCCCTCGACTTGCAACGGGGATTGATGTAAATATAAAATTCAGAAGGATAGATGATTTTGAGTTTACTCCAGAGTGTGCCATATTTGACCTGTTGGACATTCCACTATATCATGGTTGGATCGTTGATCCGCAGGATGATTGTACTGCCAATGCAATTGGGTCAAAGTCTTATAATGCTCTCATGGGGGAGCTTGTTGCACTGGAAGCACAGAATATGGAGAGTGAATGTAAGAGCACTCTAGAAGAAGATTGTGTTGATTTTGCTGCTGCAACAACTGCAACCCTGGGAGTCCCTTCACCATGCCTTTCTAAAACTAGATCTTTCGACGAGTCTCCACGTTCAGCTTCTGATGAACCAAAGGCAAGAAAAGGTGACCGTGAAGAAGAAGAGGAGTTGATGAGGGCTTTACAAATGTCTGTGGCCGAATTGACAACCTCAGCGGGTGATCTGCTTGCAGTCGTCTGTACTGAGTCTACTGACAGAGCCCCTCTGTCAATTAGCTCAGATGCAAGTACACATCCTGAGAAGGTTATGCCTGTAGATTCTGTAGATGAATCAGAGAATCATGCTGCTGTATACAATAATGTACATCAGTCAGAACTGTCTGTACCAGAAGATTGCAATGCCTCCAGGAATGAGAGTAGTAATGTGATATCTTTCAATACTACTCCAGGACAAACAGCATTTTCTTTGTTAGAGACTGTTAAGGCAGAAAATACTGATCAGCCAACTTATATGAAATCAGAAGAGCTTGTTTCTTCTGATCTGGTTGTGAAAAGCACTACAAATGAATCAATCAAGATTGAAGGTGGAAATTTTTTTTCTCCTGGGAAAGATACTGAGTCAGTGGAGAAAAACCTTACAGATGTGTCAATAGGGGGTGAAAAGTTTGAGAGTCAGGCCAAGCTTACACCTGATGCTCATGGACATCTGGATAAGCAAAATAAGAGCAACGTGACAGAGGTATCTTGCTCATCTGCTTCAAATGCGGGTTTGAATTCGTCTACTGGCAGAATGCAGCAACAGCAAAATCATGCTTCAGAAACTTTAGCATCAAGTGTTGAAGGCGGTGAGCCCATATATGAAGGAGAGGAGTGCATTCTGGATTCAAGAACTCCAGTTTTAGAAGACAGAGAGCCTGTATATGAAGGTGAGGTGGTACTTGCAAAACAAGACGACAAAAACCCCTTAGATGCAAGGCCCAATGGTGAAATCACTCCACAACAAGGTGAACTGGTCAGGACTTTTTTGAAGAATAATGCTAGTCAGTTGACATTTAATGGCCTTTTCTGCTTACAAGAGGGTCTTAAAGAGCGTGAGCTATGTGTTTTCTTTCGAAATAATCACTTCAGCACCCTGTTTAAGTTCAATGGTGAACTTTATCTTTTGGCCACTGATCAGGGTTACATAAATCAGCCTGATTTGGTGTGGGAAAAGCTAAATGAGGTCAATGGGGATACATTATTTATGACAGGCAACTTCAAAGAGTTTAAGGTAGAAAATCATACAAATGACACATGGGATGAAAACAATGCTGTCACCAGCACTGCGGACTATCTTGCTAGCATGGATAGTGCAGGACAAGCGGCATTTGATATGAACTCTGATATGCAGTTGGCAATTGCTCTGCAGCAGCAAGAGTTTGAACAACAACCACAGCAGCGTCAAGACTCACAGCAACCATCTATTAGTGGCAATTCAAGGATGGTTGTAGGTCCCCAGGCGACAAGAAACAAAGCCCGAACTTCGTCAGCATCCGCATCTGCAAAACCCGAAGCTAAAAAGGAGAAGTGTACTTTGATGTGA
>Pbr026097
ATGGCAGCTTCAGTGGACACGCCATCCCCTGCCCACCTCAGCAAGCAGTCACTCGTGGCTTCTTCTTCTCCGGTTTTTAGCCCCTCCTCCGACAAGCGCTTCTGGAGCTCTCTCCGCAGCCGGATCGATGCGCTTCTCGACGATCGAAACTCCAAAATCCCAATTGCTCAGAACCCACCAAATGCCGATCCGTCTCTGCCAATTCAAACGGAAAATAATGGCGGAGAAACAAAACCTGCGAGAGCGAGGAAGGAGGACTCGTTGCTTTTGATGAGAGGGTTCGATTCCATAGCTTACACTTTGTCTCAGCTCTCCAACACTCTGGATAATGCTCTTCAGGGAGCCAACGATCTAGCTAAGCCACCCACGTTGACAGAGATATTCCATAGCCATCTGAGCAACTCGGAGGCGAAGAGTAAAGGGAAGGAATCGGAAGAACAGCAGAGTGCAGAAGATTCCCATGTAGGATTGAAGAGGAAATTCGACGATAGTCATTGCTCAGAGGAACAAGGAGATGAATCCAAGAAAGAAAATGAGCACGAAGGCCCGAAAGACGGGAAGCTGAAGAAAGCAAAAAATCTTGCAATTTCAATGGCAACAAAAGCAGCTTCGTTTGCCCGGGAACTCAAGTCGATAAGATCGGATTTATGCTTTATGCAAGAACGCTGTGCTCTGCTGGAGGAGGAGAATCGGAGGCTCCGAGACGGGATGGATAAAGGGTTGAGGCCTGAGGAAGATGATCTGGTGAGGCTTCAGTTGGAGGCACTGCTATATGAGAAGTCAAGACTAGCAAATGAAAATTCAAACCTGATTAGGGAAAATCAATGCCTCCACCAGCTTGTGGAGTATCACCAGCTTACCTCCCAAGATCTCTCTGCTTCATATGAACAAGTTGTACAAGGGTTGTGCCTAGACTTCTCGTCTCCTCCACGACCGACAGCAGACGAGGCAACTGGTGAAGATGGTGATGCTGCTGCTGATAATGAAGTTTCTCAGACACCAAGAAGTAATCTTTTTGGCTTCTCTGCCTCGCTTGATGATGAGTGTTCTCGTGGGGATCATTAG
>Pbr008894
ATGGAGGAGCCACCGACACAAAGCTTTTTCTACGAAACCTTACCCGCCCTCTCTCTTCCCACCCTCAACCAATCTCCGCCGCCGCCCGATGACCTCGAGCTCTACTCTGTTTTCTGCAACGAAATAACTCTCTCCACTCCCCAATGCGCTCCGGTCGACACCGCCGCCCCCGATTTCTTCTCCCTCGACGTCGCCTCCGACGAACCTGACTCAATTCTTTCCTCCTCATCTTCTGTCCGCCTAGCGGAGCCATGGACGCCGCTTCACCAATCCGAGCCGACGACGCCGGCTCTTTAA
>Pbr040099
ATGATCCGGGCACAAACACCATCCTACAAAGCGTGCACGTCTTCTGATCGTGGTCCATCCATAAGAATTAGCTATGCCAACAAAGGAGAATCTGGAGATGCGGCTGTGGTGGTTACTGGGAAAGATGCAAAGGAAGCCAAATACAAGCCATTGACTTCCTTTGCGAAATTGAAGCTTCCTAGTGATGTTTTACAGTGCTGTCAGAATTTCAAGAGTCCTTCTCCGATTCAATCCCGGGCCTATTCATTCTTATTGGACATTTGCGATTTTATTGGGATTGCGAAAACCGGGTCAGGCAAGACTTTGGCTTATGGAATACCGGCTATTATGCAAGTTTTGAACAAGAAGAAGGGAATTAGGGATTTAGGGTTTGCCGTCAGAGCACAAAACAAAAATACCTACTCATTATTTTTGGGAATTTCTGCGGGTCGTAAGGTTGAGGTTACTGAAGCTTGGGTCTTAAAGATCAACCAGTTCAAAGCGACGTAG
>Pbr032184
ATGAACGGAAAGTTTGAGAGGTATGTTCATACTGGCGATTTTAGGTTTTCGGGTTCGATGAAGTTGGACCCTTTTCTGTGTGAATTTGTGGGTTCCGATGCTGTTTTCTTGGACACTACGTATTGTAATCCGAAATTCGTGTTTCCTTCACAACAAGAGTCTGTAGATTATATTGCTAGTGTGATAGAACGAGTTGGGGGTGAATGTAAAAGTGAAATGAAAAATGTTTTGTTTCTTGTAGCTACTTATGTAATTGGAAAAGAGAAGATTTTGCTTGAAATCGCACATAGGTGTAATCGTAAGGTGCATGTGGATGCTCGTAAAATGGCAATCTTTAGATGA
>Pbr003534
ATGGTCCTCAGGCAAGATGAAGATGTCGCAGATGCCTTCATCCTCCAAGAAGCCATAGCTGAGGTAACTTGGAGGACTAGGGCAACTGTAGTAGAGACTTTAGAGTTTGAGCTCGAAGAGCGGCCAGTTCCAACAAAGAAAAGAACGAGGGCACAGACCTCTAAAGTCTCTAAGTCTTTTACTTCAGTAGTCGAGGCGGGCGTGGGTAGGAAGAAACAGAAAGCCTCCAGGCCCCTAGCAACCAAGAAGCTTATTATTGCTTCAAGGGATGACCCACTCGGGGCTGAGATGTATCAACAGGCCAAAAATCTGCAAGATTCCACCCTGGAAGAACTGAAGGTTAAGGTTGGGGAACCTGTGTTGGCGATGACTCCAACCTCCTAA
>Pbr034703
ATGCAGCTCTCAATGGTGGGAAGTCATGTTGCTACCTTACCTGTACCACCACCTCAACTTTACTGGAACTCCGTCCTTCCAAACACACCAATGCCGAAATCTATCAGCCAACTCGTCCAGCCCGCTCACAAACTGCTAGAAATTCTCAACAAGTTCTCAGTGAAATCGGAGTTTGAGGCAGCGGATATGATAAACAATACTATTCAAGATTGTGAACTTCAAGGCGCGAGAAATGAAGCAAAACAGTGTGCCACCTTGTTAGAGTCGATGATTGCCACCTCCACGTTGGGAAAAAATGCTCTGGCAATCGCGACGGAGGTGGACAAAAAAGGAGCTGGCCTGATACAAAAGACTTATATGGTACCGCTGCAAGGAACTGATGGGATGAGAGCTAAAGCAATAGCAGACTGCCATGAAGACACATCTGAATGGAACCCTAATCATTATGCCTTCAAAGAGCTCAAAGTTGAGCTAGGAACCGTTCCGATCTACCATTTTCTTAAAGTCGAGGATGTCATTTCGGTTCCAAACCAAAAACCTACTTGA
>Pbr030620
ATGTCTTCAACTTCACCTTCTCCAAATTCTTCCCCTTCTGCGGTCTCACCGACTTCATCTGATACCACAACACCACCGCCATCAAATTCTTCAACTACCACAACAACTACTGCAACCCCTTCTGACGCTTCACCTCCCCCTGCCCAATCTCCTCCTCCAGCATCACCAGCTGCCCCCTCTCCAAAATCATCACCACCTCCGTCAACTCCGCCACCAACTTCACCACCACCTTCGCCGCCTGCAGCTCCACCCCCATCATCTACTGCTTCTCCAACCGCGGCACCACCCCCATCATCACCTCCTCCAGCAGCACCACCACCTTCTCCACCAGCTGCCTCTCCTCCAGCTGCCTCTTCACCTCCATCAGAAGGTTCTCCCCCTCCCAAATCTTCCCCTACACCTCCTGCAGAAGCCTCACCTCCACCTAAATCCGCAGAGTCCCCGCCACCTTCGTCCAATTCTCCACCACCACCACAAGGAGAAGCACCGAAGAAATCTCCTTCATCCCCCACTGGTACACCTCCTCCATCTGCTTCCAAATCTGCTCCTGCACCAGCTGATAAATCTCCCCCTGCATCCACGGTGCAATCACCACCTCCTCCCAGTAATTCATCAAGTCCCACTACCATACCACAGAAGCCAACTGCAAGGTCAACCACTGATGCCAATGTAACATCAAATGCCACATCCGGAAATAAAGGAGGGTTAGACACTGGAGGAGCTGTGACCATTGGAATTGTAGTTGGATTCCTGGTGCTCAGTCTTGTTGTAATGGCGGTGTGGTTCGCAAAGAAGCAGAAGAGAAGAAGAGCTGGAGCACATCTTGCCTACAACATGCCCTCCCCATTTGCTTCATCCCAGAATTCAGATTCGGCATTTCTTAAGCCCTATTCTCCAGCTCCCCTTGTAGGAAATGGCTCTGGCAGCGATTACATGTATGCACAATCAGATGGTGGCATTAACAATTCAAAGTCATGGTTCACATATGAAGAACTAATCAAAGCCACAAATGGGTTTTCGAAACAGAATCTTTTGGGCGAAGGTGGATTTGGTTGTGTATACAAAGGTGTTTTGGAAGATGAAAGAGAAGTTGCTGTAAAACAGCTCAAAATTGGTGGGGGACAAGGGGAGCGTGAGTTTAAAGCTGAAGTTGAAATTATTAGTCGAGTACACCATCGCCATTTGGTTTCTCTGGTTGGTTACTGTATATCCGAGCATCAAAGGTTGCTTGTCTACGATTTCGTTCCAAATGATACTCTTCATTACCATCTTCATGGTGAGGGCATGCCAGTCCTGGATTGGGCAACCAGAGTCAAGGTTGCTGCTGGTGCAGCTCGTGGAATAGCTTACTTACATGAAGATTGTCATCCCCGCATTATTCACAGAGATATTAAGTCGTCAAACATCCTTTTGGATAGCAACTTTGAAGCTCAAGTTGCAGATTTTGGGCTTGCAAAGCTAGCATTGGATTCAAATACTCATGTGACCACAAGAGTAATGGGAACATTTGGATACATGGCGCCAGAATATGCAACAAGTGGAAAGTTGACGGACAAGTCTGATGTTTACTCTTATGGTGTTGTGCTATTGGAGCTAATTACAGGTCGCAAACCTGTGGATTCTTCTCAGCCATTGGGTGATGAGAGCCTAGTTGAATGGGCTCGACCTTTGCTTAGTCAAGCACTTGAAAGTGAAGACTTAGAAGGGTTTGCAGATCCAAGGCTGGAAAAGAATTACGTCGAGAATGAAATGTTTAGAATGATTGAGGCGGCTTCAGCGTGTGTGCGTCATTCAGCTACGAAAAGGCCACGAATGAGACAGGTGGTAAGGGCTTTCGACTCCTTGGATGAATTCTCAGATCTCAGTAATGGAATGAAACCTGGCGAGAGCGAAATTTTTAATTCTGCAGAACACTCTGCACAGATTAGAATGTTTCAGAGGATGGCATTCGGCAGTGAAGACAACAGTACGAGTTTTTTCAATCAAAGTCAGAGCAGCTGGAAGAGTAGAGACTCCCGAGAGCAAGGGTACCAAAATCAGAGAAGCTGGGCTAGTAGAGACTCTCAGGAGCACGGGGATCAAACTCAGAGCAGCTGGAGTCGAGACCAGAGAGAACCGAGAAACCCCAGTACCGCGATATCCGTAGATAGAACTGGGATATGGAACAACTGA
>Pbr003256
ATGGACTGTTTAGCGGGCGTTGCACATGCCCCGGCTGCTGCTATCTTGCGCCGACCGGTCCTCTACACCACTTCAAGAAGGGGGGATAGAAATGGCGGGTTGAAGTTGCGAGCCAAAATCGTCGAGGAAAACGACCCATTACTTCAATCTGCCATTGATTCGGCTTCTCTTCGTTTCCGGGAGACCCATCGACCAAAGCCTCTGTTTGTTGATCCGTATGCTGGTTGCTTTGTTCCTCCTAATGCTCAGATGGACATGATGCAATGCTCACATCATTATTGCGTTGCTACTAAATTCATGGACGACAAGTTGCTTCGAACAGTAAACCATATCGATGGATTAAAGCAGGTTGTTTTGCTAACCGATGGAATGGATACCCGCCCATATAGGCTTAGTTGGCCAACTTCAACCATTATATTCAATGTTTCTCCGGAACTGGTGTTCAAAAGAGCAGCTGAGAAGCTTCAAGGTGTTGGGGCTAAGATTCCTAGAAGCTGCTTATCCCTTCATGTTCCTTTGGAATCCTCCGACATACAGAAAAGTCTGCGTGCTAAAGGGTTTAACGACAATCAACCTAGCATTTGGGCCATGCAGGGGCTTCCTTTGATGACATTAGCAAATTTTGAAGATATTTTGCTCACTGTAAGTGGTTTGTCGATGAACGGATGTTTTTTCTTGGGAGAATTACCTGCTTGGTTGGCAGAAACTGAAATAGGGACCAAGACTAGTGCAAGGACATGGTTGGAGAAACTATTCATGAACAGTGGGTTTCGGGTGGACATGATTTGTTTTGATGAAGTTGCAAGGAGTTTAGGCAAGGAATTAGCACCGGGAAGGTATAAGAATATACTATTTTCTGCAGAACAACTGCGGTTTTCTGATGATCAGGTAACATGCTACTCAATTCGTCCTCTCTTCATATTCGGACCTTATGAAACTTGGAGGAAGGAATTCTTGAGAACCGAGGAAGAAGGGGACAAGGAAGGTTTCGAAGAGCTCTAA
>Pbr021751
ATGGAGATCGGCTGGCCAACCAATGTGCGACACGTGGCACATGTAACCTTTGATTGGTTCAATGGGTTCTTGGGTTTGCCTGTGGAGTTTGAACCCGAAGTGCCAGGAGACCTCCCAGTGCAAGTATCCACGGAGTCCATGCAGTTGTCATACGACTCTAGAGGTAATAGTGTGCCAACAATTCTCTTGCTTATGCAAGGACGGTTATATGCAGAAGGAGGCCTTCAGGTATTCACTTCCCTCCATGCTTTCCAGGCGGAAGGGATTTTCAGAATTAATGCCGAAAACAGTCAAGAGGAGCATGTAAGGGACCAATTAAATAGGGGAGATGTACCAGAAGGCATTGATATACACTGTCTGGCAGGACTGATCAAGGCTTGGTTTAGGGAACTCCCAGCAGGGGTTCTGGATTCTCTATCGCCTGAGCAGGTAATGCAATGCCAGTCAGAAGATGACTGTTCCCAGCTTGTGAGGCTTCTACAGCCGACTGAAGTTTCTCTACTGGATTGGGCCATCAACCTTATGGCTGATGTTGTCCAACAGGAACATCTAAACAAGACGAATGCACGCAATATAGCCTTGGTTTTTGCACCAAACATGACTCAGATGGCAGATCCATTGACTGCATTGATGTATGCAGTCCAAGTGATGAACTTCCTGATAACACTTATTTTGAAGACACTGTGCGAAAAGAAGGATTCTGTTGTAGAGCCTCCCTTGTGCTATGTAGAACCCTCTGATGAGGATGGACACCAGAGCCCTTCACAATCCTTAAAGGAAGGTATTGGCAAACTTAATGAAGGGAAAGAACAGTCGGTGTTCACTAAAGAACCTCGATCTGGAAGTTCCTCCAACTCTAATCAAGTCAGTGACCTAACCAATAGAGAGGCTAGCAGTTTGGTGAGCCTGGTTAAGAAGCTAAATCCTGATAACAGTGGGTGTTGTGATGATGCGGTGCAAGATGACTCGTTGGCTAATGAAATGGAAGCTGGCAGAGTCTACAACATGACTTCTGAAGTTCAAGCGCACAACTTCTCTAAGAGCGTGCCTGGTCAATCGAGTGATTCAAATATCAAAATGGTGCCCAAAAGACCAAGTGAACAGCAGTCTGTAATACGCGGAACAGGGCCTATTCAGAAGGCTAGGGGAATCAGCACTCTGAGTCGCATAGATTCTACGATGGAGCGGATTGAAGCCTGGCGGTGA
>Pbr036085
ATGCTTTTCTTTGACTCCTCCGCATCCCGCAAGTCGTCGCTGTCGCCGTCGCCGTCGCATTCTCTCTGCAGCAAATCATCAAACATGTTCAGAGCGTTCTCTTTTCTTCTTCTCCTCCAAGCTTCCGTCGTCTTCACGCTCTCACAGGCCAAGCTAAGCATCATACGTCCCGAAGCTGCCGCCAAGGGCTTCAACGTCAGCAACGTCCAGAATGCGGGGACTTGTTCGTACACGGCGGTGATAACCACGAGCTGCTCCTCGACGAGGTACACGAGGGATCAGATCAGTCTCTCCTTTGGGGATGCTTATGGCAACCAGATTTATGCGCCACGATTGGATGATCCATCTTCGAGAACATTTGAACGGTGTTCTTCAGACACATTTGAGATTTACGGCCCCTGTGCATACCAAATCTGCTATTTGTATGTCTACAGATCCGGACCGGATGGTTGGAAGCCTGAGAATGTGAAAATCTATGGCCACAATTCTAGGGCTGTTACATTTAGCTACAACACCTTCATTCCCAATGATCTTTGGTACGGCTTTAACTGGTGCAACACCGCCTCCTCTTCCGCCCGGAAATCTGCTCACAGATGGCCTCTGTATGCCGTAGCTGCGCTCTTTGTTTTTCTTATATTGTAA
>Pbr036634
ATGGCTCTTTCTCTCGGAATCGGTTTTGCCACCCTTTGCAGAGATTTCAAACTTTGCGATCATGGCAAATGTGTTTGCATTGGAGGGCACCGTCCTCATGCTAATGAGGCTCCTAACTTTGCAGTGACATTAGAAGAGGCCAGCACCAACGTATGCTCTCGTGACATTGATTGCGACTTACTAATTAAATGTAATACAGGTGGTCTCAAACCTTGTGATCATGGCAAATGTGTTTGCATTGGAGCACATCATTCTCATGCTAACCAGGCTCCTAACTCGGCAGTGGCATTAGAAGAGGCCGGTGCCAACGTATGTTCTCATGACATCGATTGTGACTCCCTAGTTAAACGTAATCCAGGTGACCTCAAACGTTGCGATCATGGCAAATGCATAGGCGTTGGTGGCAAAATCAGCCCTCCTGCCAGTGCATGA
>Pbr037930
ATGAAGTTGCAAACCCTTATCCTGTTGTCCCTAAGTTTGCTGATTGGGATCTCAGCAGAGCAATGTGGGAGGCAAGCTGGTGGTGTCGTGTGCCCAAATGGGCTGTGTTGTAGCCAGCATGGGTGGTGCGGCACCACATCTGACTACTGCGCTGCCGGTTGCCAGAGCCAATGTGGCTCAACCCCTAACCCTACTCCAACCCCAACCCCAAGTGGCGGTGGTGATATTAGCAGCCTCGTTAGCTCGTCTGTTTTTGATCAAATGCTTAAGTATCGAAACGATGGGAGGTGCCCTAGTAATGGGTTTTACAAGTATGATGCTTTCATTGCTGCTGCTCGGTCTTTTAATGGGTTTGGCACAACTGGTGATGTTGCTACTCGCAAAAAAGAGCTTGCTGCTTTCTTGGCTCAAACCTCTCATGAGACTACTGGAGGATGGGCAAGTGCACCAGATGGTCCTTATGCATGGGGATATTGCTTTGTCAATGAAAGAAACCAAGATGTGTATTGCACACCATCCAGTCAATATCCATGTGCTACTGGCAAGAAATACTATGGCAGAGGACCCATCCAACTTACCCACAACTACAACTATGGTCAAGCGGGTAAGGCAATCGGAAAGGATCTGATAAACAACCCGGATCTAGTGGCCACGGATCCGGTTGTATCATTCAAGACAGCTATATGGTTCTGGATGACTCCACAGGGAAACAAGCCATCAAGCCATGATGTCATCACTGGTAGGTGGAGTCCATCTACTGCAGACAGATCAGCGGGTCGGGTTCCCGGGTATGGAGTGATCACCAACATCATCAACGGAGGGGTTGAATGCGGGAAGGGTCAGGATGCTAGGGTTGCTAGTCGCATCGGGTTCTACAGAAGGTACTGTCAGATATTGGGAGTGAATCCGGGGGACAACTTGGATTGTTACAATCAAAGGCCTTTTGCCTAA
>Pbr007286
ATGTACCACTCCACACATTCACAGCTCTTCTTTCCAAACAACAAAGTTGGACATCAGCAGCTCATCTACCATATTGGTAAACATCCAACCTTTTTCCTTATTTCAAATTTTCTTGCTACGTTTGAAACGGGACATGGGTGGACGTGGATTAGGAGAGTTGGCCAAAATAGTTTGCTCGTCCTTCAATGCCTTAGGCAGTCTTCTAGCTCTGAACTATTCAGCGGTTGCAAGCAGATTGAATCAGGGAAAAAGAGCAAAAGAGCCTCTTTCTGCAGAACAAATGCTTTCCCAGATTGGCCTTTGATGGCAGTTCTAGTTGAGCACATAGAAGGCCAGAGAGACCTCATAACCCACAAATCCATTGTGCATCTCAGTGACGAAAACATAAAGAACGTCTATACTTTTTACATCATGTTCACTTGTTGGGGATGCTTGTTCTTTGGTTCCATGAAGGATCCGTACTACAATTCAGAGACGTATAGAGGAGATGGAGGTGATGGCACTGGGTTCTGGATTTATGAGAAGCAAGAAGACATAGAAGAATCAGCAAGAGCAGAATTGTGGAGGGAGGAGCTGATTGAGGAGATAGAACAGAAGGTTGGAAGTCTAAGAGAGTTGGAAGAGGCTGGAAAGAAGGAGGAGCTTGTCAAGTGA
>Pbr026676
ATGACAAACAAGATGAAGTTCAGACCCTACGACATACTGGTCAAGAAAACGTCCGACAAAGATATCATTATGTTCAAATTGAAGAGTTCAGATACTATCAAGCATCTCAAGGCCATGATCCAGTGCGTGGAAGGCATGCCGGTGGAGCGACAAACCCTAGTTTACAATGGCAAAGTGCTGGATCGTGACAACGAAACCCTAGCAGCGTGCAATGTTGAAAGCTGGTCTACTGTTCATGCAATCTTTTGTCCTGAGAAAATTAATCCCAAAGTTGATGGTGTGAGTATCCATGTCAAGGTGCCTCGCTGGGGACCTGTTTTGGTGGACGTAAAACCGTGGTTTACCGGCCGGGAGATTAAGGTGGTGACAGGGAGCGTGGTAGGGTTTGGTTTGGACGACTTCGTGGTGAGCCACGGTGAGGAGTTTGTAGAGGATTGCACGAGGATTAAATTGATTTCGGTGAGTGAATCGGATACTGTTCGTGATTTGAAGAAGATTGCTGGAAAGTTTGCTGAAGTGCAACTTGACAAACTATGGCTTTTTCATGGTGACCATATGGTTTATCTTGATGATGATGAGAAAACCCTAGGGTTTTACCATGTGAACAAGAGATCAACAATTTGGGTGTTCGGTTCTTCTTCGAAACTGTCCATCAAAATGCCGCAGGTTGGAGAAACGATCGCGCTTAGCATCTACAAGGTCAGTTCCGTAATGGACATCAAGCAATATATTTGTGAGAAGATGGGGATCCTATGTACAAATCAGAAACTTTTTTACAAGGGGCAGTTGCTTGATGATGCTGAGTGCCTGAAAACCTACAACATGGAAAGGAATTGTGTTGTTTATGCAGTTTTTCGGTGTGGCGATCCAGCTGAAGAAGTTGAAGAAACCGACGAAATAAGCTTAACATTTCGGAAGACAGAGAGCAACTCGAAAGAACACCTAGTGAAGCACTCCCAATTCCAAGAACCGGAAAGAAAACCAGACCCAAAACCAGAGTATGATGAGGATTCATTTGAAATCAAGTTAAGTACTTCGCATACGATTTTCTATGTCAAGGTAATAGCTGAGAGCATGTTAGACCTCCCAATTTGTGACCAACAACCTTACTGTCACGACGAAATGCTAAAAGATTGGGAAGTTATATCGGATTGCAACGTTACAAATTGGTACTTTTCCAGCTCTCCATTAACAATCTACGTCCGAACACCTGATGTTACCGCACTGGGACTTCCAGCTAAGAGTTCGGACATCATTGACGATGTTTGGATTCCCCCACCAATGATTGAAGACGTTAACGGGCAGCCATGTCTCTTCCTTGATGGCACTCGCCTCATGGGCACGAAAACACTAGCTCAGTACGGCATACAGTCAGGTGCTGATTTATTGTTAGACTGTCTGGTGCAGATCAATGTGACGGGGCCAAACGGTACAATCACTAAGGTGGATGTGAACCCTTCCCACATAATCAAGGCAGTGAAAGAGAAGATTGAAGAAATATGTGCCATCCCATATGGGATACAAAGGCTTACTTATGGTGATGAGGAACTTGACGACAACACGTCTATAGGGCAGTATGAGGTGCTGTTCGGCAGTCTATGGGCGCTAAGGTGGAAGTTTTCTCGTAGTTCTTGGTCGTTCTTCTGGCCTTCATACAACGCACTGCACTGCTGA
>Pbr037269
ATGGGAATCCTTCGGACTTCTTTGCTTCCCAGCAATCCCCTACTCGCGGAAGCTTCCCTCTCACAAATACCCAGCAGTTCTCACAAACCCAAGTTCAAATTTCAAGCTTCCACCGCCACTACCGTCGTTTCCGCCACCGCCACACTCTCAAACCTACCAAACCCGAAAGCCCATCTCCCCCTTCCCGCCAAAAAGACCGCCAAAGTCAGCCACAACCCAGTAGCTGCTCAACCCAGTTCTGAGATTAGTCGCTGCCTTTCTTTGCTAAAAAGCAACCCCTTGTCCGACTGTAGACAAATTCATGCCCAAGTTCTGAAGTTGGAAGCGTTTGAGGATAATGGTTGGGTAAGAAACAAGCTCGCTATGCTTTACTCTAAGAATAATGAGTTTTTAGACTATGCACGTAAAATGTTCAATGATATTCCCAACAGAACTGTACCCACTTATGCGGCGTTGATAAGCGCGTATTGTCGGTCGGAGCGGTGGGAAGATTTGTTTTTGGTGTTTAAGTTGATGGTTGATGAGGGCGCGATGCCTGATAAATATGTTGTGCCTACGGTTCTGAAAGCGTGTGCTCTGGTGAGGATGTTGAGGATTGGTAAGATGATTCATGGGTTTGTGATAAGGAAGGCTTTGGATTCCGATGTTTACGTGGGGAATGCGCTTATTGATTTTTATGCCAATTGCGGGGACTTCAGATTTGCAATGACCAAGTACTATTTGCAGGGTTCAAGTATATTTATGCCCCCTGGCATTGGTACACATTCAGCTGATCAGAAGCTCCGAAGATTATGGCCAAGAACTAGTAATGTCGTGGATGGGTCCGCCAGGGCTCCTTTGCTTGGGATCAAAGTACCTTCCGACCTGTCTTTCAATGCTAGCCTTCAACACTTTTTTAGCACTCTCTATTGTTGTCCGGCTGCCCTTGTTTGA
>Pbr021592
ATGGATGCTCTTCAAAAGGATGTCATGTTATGTTTCTTGACGATGGTTCTCCATGAAGAAGAGAATGCTAAAGCTGAAAAGTCTGGGCAACAAGCTGGTGCTGAGGTAGCTATGAAGGACAAGTTGCAAAAGGAATACGGTAAGGTAGCTAAATACAAATGGGTTCCTAAAGCTGACCTTGTAAGCTATTGTCTAATGTTAAGTTTTTTAATTTGA
>Pbr038403
ATGATGTCCCTAATCGTTGCACTAATTGCTTATATTGGATCACTAATTGGCTCTAGAATACTCCACGTGCGAGCTCGCCCTCATTTGGATTTGGCAGCATCATTCATCAATAAGATTAGTCTCCTCCTTGGAACTCTTGCTTTGATTTTAGAAGTGGTGATCCTTGTACCAGGTTTAGGGCTTGTCACCGGATTTTTCTGGGTTGTTTGGTTTGTGAAGGTTGTAGTTGAGTATGCTTGCGAATACCTCAAAACGTTGTATGAAAAAACGGTTGCATCAGTTGTTCATACATTTGGTAAATTAAAAGACTATCTGAACATGACCATCCGATGTTTCGCAACGGAACCCAAAGAACAAACTGATGAGCTTCCTCAAATAACTTCTACCAAGGTTTAA
>Pbr041742
ATGATGCGTCAGCCATCGGCCTCTTCAACTAATATGCCTCCAGAGTATCACAACCAACCTGGGCTGGCTCCTCCTCTTCCTCCTTATGATGCTCATGGTGACAGTTTTCCTGGAAAAAGGATGAGAAAGCTTACACACAGGAGGGCAGTTGATTATACTAGCACTGTCGTGCGATATATGCAGATTCGAATGTGGCAGCGTGATGCAAGGGATAGAACGGTATTGCAACCCACACCTGCAGCAGCAATTGATATGTTGCCACCAGTTGCCTACACAGATAATCCATCCACTAGCTTTGCTGCAAAGTTTGTGCACACATCTTTAAACAAGAATCGTTGTTCTATTAATCGTGTTTTGTGGACTCCTACAGGAAGGCGTCTTATTACTGGCTCTCAAAGTGGGGAATTCACTCTTTGGAATGGACAGTCATTTAACTTTGAAATGATTCTTCAGGCTCATGATCAAGCAATCAGGTCTATGGTATGGAGTCATAATGACAATTGGATGGTATCTGGTGATGATGGCGGTGCAATAAAGTACTGGCAGAACAACATGAATAATGTAAAGGCCAATAAATCTGCTCATAAAGAATCTGTTCGTGACTTAAGCTTCTGCAAGACTGACTTGAAGTTCTGTTCCTGCTCTGATGATAATACTGTTAAAGTTTGGGACTTTGCACGGTGCCAAGAAGAGCGCACATTGACTGGCCATGGTTGGGATGTGAAGAGTGTTGACTGGCACCCTACTAAATCTCTGCTAGTTTCAGGTGGGAAAGACAATCTTGTTAAACTTTGGGATGCTAAGTCAGGGCGAGAACTCTGTTCATTTCATGGCCATAAAAATATGGTGCTCTCCGTTAAATGGAACCAAAATGGTAACTGGGTTCTAACTGCTTCGAAGGATCAAATCATCAAGGTTTATGACATAAGGGCCATGAAGGAACTTGCATCCTTCCGCGGGCATCGAAAGGACGTGACTGCTCTGGCTTGGCATCCGTTTCATGAAGAATATTTTGTCAGTGGGAGTTCTGATGGATCCATTTACCATTGGCTTGTTGGGCATGAAACTCCCCAGGTTGAAATTCTTAATGCACATGATCATAGTGTGTGGGATCTTGCTTGGCATCCTATTGGTTATCTTCTCTGCAGTGGTAGCAATGATCACACTACGAAGTTTTGGTGCAGAAATAGGCCAGGAGACACTGGTCGGGATAAATTTAACCCCGGCCAAAATCAAGGTTATGGTGAGCAAAACCCTGCTTTTGGTGGTCGCATGACTGGTAATTTTCCAGTACCTGAAGGACCACCAACTCCTGGACCACTTGTTCCCGGGTTGACTCGAAATGAAGGAACTATTCCTGGTGTTGGAGTTGCTATGCCATTCTCTCTTGATGCATCAAATCAGGGGGAGCAGCAACAACCTCATGCACTTTCGATGCCTTTAGGTGCTCCTCCTCTCCCACCTGGTCCCCACCCCTCTCTTCTTGCTGTGAATCAGCAGCAACAATATCAGCAAAATCCTCAACAGATGCCACAACAGCAACACCAACACCAAGGTCACCCGCAACAAATGCCCCCTATGCCTATGGCACCTCCAAATATGCCACAGCTGCAGCCTCCATCCCATTTACCCTTGCTGCCACATCCTCATTTACATCGACCGCCACCCCAAATGCCCCCACTTGGTATGCCATCTTCAGGGCCGGGATCTTTGTCTATGCCTTCATCGGTTCCTACCTCACATTCAATGCCAATGGGAATTCAAGGTTCAATGAATCAGATGGGTCACCCATTGCCACAAGGTCATTTTATGGGCATGAACCCAATGCACTCGGGATCTCTACCTACAAGCAGTGGAGGTTTTCCAAATGGTATGCCAAACATGCAGGGTCCAACAAATGCCAGTGGACCTCAAATGTATCCTCAGGGTGGCACCTTCAATCGGGGTCAACCTGGGCAAATTCCCATGCATCCGGGGTATAATCCTTACCAGGCTAGGGGTCAATCTGGTATGCCCCAACCTCCACCAGGGCCACCTCCGCACGGGCAAACACCTCAGTAG
>Pbr006372
ATGCTAACCACCTTGCTTGGGAGCAAAGAAGATGCATATAGGTCGATTATATACAGCTACAACTATGGATTTTCCGGCTTTGCTGCAAGATTAACGGAATCTCAGGCAGAAGAAATAGCAGAGTTTCCTGAAGTCGTCCAAGTGATCCCGAATCGCGTTCACAAGCTCCACACAACCCGAAGTTGGGATTTCATTGGGATTCATAAGTATTCGTCGGACAATCTTTTAACAAAGAGCATGGGCAAAGGAACTATCATTGGTGTAATAGATTCAGGTGTTTGGCCTGAATCCGAAAGCTTTAATGATGACGCCATGGGTCCTATCCCATCACATTGGAAAGGCATTTGCCAGCAGGGGGAATACTTCAACTCCACAAATTGCAACAAAAAAATTATTGGTGCACGATGGTTTAAAAAAGGTGCGAAGAATCAGTTCCAAAATCTCAATAAAACCAACAATGTGGACTTTCTGTCACCGCGGGATGGAATTGGACATGGCACTCATACGGCTTCTACAGCAGCTGGGTATTTTGTGAAGAATGCCAACTACAGAGGACTTGCTTCCGGGCTAGCCAGAGGAGGAGCCCCTCTTGCTCACTTGGCAATTTACAAGGCCTGCTGGGCCTTCGAAGGATGCACCGATGCTGATCTTCTGAAGGCATTTGACAAGGCCATTCATGATGGAGTAGACATCATCTCTCTTTCTGTGGGCAATGAGATTCCTTTGTTCTCGTACGTTGATCAGCGTGATTCAATCGCAATTGCTACCACAATCGACAGGGCCTTTCCGACAGCCATTACACTCGGAAACAATCAAACTCTCTGGGGTCAATCTATTGATGTTGGAAAATACAACCCTGAATTCGCTAGCATCACATACTCTGAACGCATAGCTATGGACCCGACAGATGATTCAGCCAAGGATTGTCAGCCTGGAAGTCTCAATGCAACATTAGCCTCGGGGAAAATAGTACTTTGTTTCTCAAAATCAGATCAACAGGACATCGAGTCTGCTGCAACCACCGTGAAGGATGCGGGAGGGGTTGGACTTATATTCGCACAGTTTCGTAATGACGGGCTCAGTTCATGCGACATTCCATGCATCAGTGTAGATTATGAAGTAGGGACACAAATACTTTCCTACATCAGAAGAGCAAGGCATTCGATTGCAAAGCTCAGTGATCCGAAAACTACCATTGGGAAATGGGTCTCTCCGCGAGTTGCGTCTTTCTCCGCTAGAGGACCTAGTTCCATGACACCAGAAGTGCTTAAGCCGGACATAGCTGCACCGGGAGTAGACATCATAGCTGCATTTCGCCCACTTGACACTGAACATCGCAGCGGTTATGCGCTGCTATCAGGAACTTCAATGGCGTGCCCTCATGTCGCAGGAATAGCAGCTCTCATTAAATCTGCACATCCAAATTGGTCTCCTGCTGCAATAAAATCAGCTCTAGTCACTACTGGCAAGTCATCAAACCAAAATCATCAACACCATATGTAA
>Pbr031347
ATGTGGTTCTTTAGAGGAAAAGGGCCATCCGGGTTCTCGTCGTCGTCCACAGCAGAAGAAGTTACTCAAGGGATTGATGCCACTGGTCTCACCGCCATTGTTACAGGAGCATCGAGTGGTATTGGCACTGAAACTGCACGCGTTCTTGCACTGCGCGGTGCCCATGTGGTTATGGCAGTGCGGAATGTGGCTGCCGGTAAAGATGTAAGAGAAGCAATAGTGAAGCAAATTCCCACTGCCAAAGTTGATACCATGGAAATGGATCTCACTTCCTTATCATCCGTGAGAAAATTCGCATCGGATTTCAAGTCCTCCGGACTTCCTCTCAACATCCTAATTAACAATGCAGGAGTTATGGCAACCCCTTTCTTGCTTTCTAAGGACAAAATCGAACTTCAGTTCGCGACAAACCACGCAGGTCATTTTCTTTTGACAAACCTTTTGTTGGATACTATGAAGAAAACAGCACGCAAAAGCAGCAAACAAGGGAGAATTGTAAATGTGTCCTCAGAAGCTCACCGCTTTCCATATCCTGAAGGAATTCGTTTTGATAAGATTAACGACCAAGCAGGGTACAGAAGTTATCTTGCATACGGCCAATCAAAGCTTGCTAACATTTTGCATGCTAACGAGCTTGCAAGACGTTTAAAGGAAGAAGGGGCAGATATAACAGCAAACTCACTTCACCCTGGTGTAATTGCTACCAATCTTTTCCGTTATAACAGCGCTATTAACGGTGTTGTTAACTTGCGTGGTAGAGCTTTGCTTAAAAATTTTCAGCAGGGAGCAGCAACGACGTGCTACCTGGCACTGCATCCGCAAGTCAAGGGGGTGACCGGCAAATATTTTGCCGATAGTAACCTATCCAAGACAACGCCACAAGGGCAGGATGTGGAGATGGGAAAGAAGCTATGGGATTTCACCATGGATTTGACTAAATGA
>Pbr011116
ATGGTGGATGTGTTGGATCATGAGCTGGAGAAGGAACTGAAACAGTTCGACGAAACCAAAGCTGGTGTGAAAGGGCTTGTAGATTCTGGGGTGACCAAGCTCCCAAGAATGTTCAAACACCCTCCGGAGTGTCTACCATCCCCGAACCAAAACAATGGAATTCACGACCTGCAAGTTCCTGTCATCGATCTCAAAGATGCGGAGAACAACGAAAGGAGAAGCGAAATCATCAGTAACCTCCGCAAAGCAGCTGAAGAATGGGGTTTCTTTCAAATTGTGAATCATCCCATTCCACTTGACGTCATGGATGATGTGCTGAAAGGTGTTCGGCGGTTTCATGAGCAGCCCCAGGAAGCCAAGGAGGAGTGGTATTCGCGTGATTTCACGAAGAAGGTCAACTTCTTCTGCAATGGAGAATTGAAGGTAGACACTCCAGCTGACTGGAGAGACACCTTGTCATGCAAGGTCCTCGAAGATGAACGCAACTTTGAAGAAATCCCTGAAGTCTGCAGAACGGAAATACGTGAGTATATGAAGTACATCGTTCAAGTGAAGGAGAAGCTATCCGGATTATTTTCGGAAGCTTTAGGCCTAAGCAGTGATTACCTTGAAAATCTAAGGTGCTTCAAATCTAGGTCATTGGCATGCCACTACTATCCGGTATGCCCGGAGCCCCATTTAACCCTAGGAGGAACCAAACACTCCGATCTCGGTTTTCTAACCTTGCTCTTGCAAGATAGTGCTGGCCTACAAGTTCTTCATCAAAATATTTGGATTGATGTTCCCCCAGTGGAGGGAGCTTTGCTCATCAATCTTGCCGACATGTTGCAGGAATTCTTAAAATTGCGGGATAAGAACCTTTTCTGCTGGAATGCAGCAATGGAAGGGCTCGGAGTTCACGGATATGCAAATGAAGCACCAGCAATGTTCTGCAAGATGGAGAGAGAGAAGACCAAGCCAAATGGGGTTACTTTAGAAAGTGTTTTAAGTGCCTGCACTCATGCAGGATTTGTAGAAGAAGGCCGCAAGAGATTTTCAAGCACGATCCAGGACTATTCCATCCGCCCCGAAGTTGAGCACTACGGATGTATGGTGGATCTGTTGAGCAAAGCCGGCCTGCTTGAAAATGCCCTAGGGTTGATAAGAAGCATGGAGTTTGAACCGAACTCTGGTATATGGGGTGCATTGTTAGGTGGCTGCGAGCTTCGTAAAAACTTGGAGATTGCTCAAGTTTGTGTCAAGGAATTGATGTTGTTGGAGCCAAATAATAGTGGGTGTTTCAACCTTTCGGTGAACATGTGTGTGGATGCGAAACGATGGGGAGAAGTTGCGGATATTCGAGCAACCATGAAGGAACTTGGAGTTGAAAAGGGATGTCCTGGGTCCAGTTGGATTGAAACGGAGAGGAAAGTTCATCAGCTCGCAGCGTCTGATGAATCTCATTCAGCTTCTGATGAAATTTACTCATTGCTGGTGGAATTACATATGCAGCCGAAATTTGACGTTTATGTTCCTGAACTTGACTCTGAGTTATAG
>Pbr008826
ATGCCTTTTTGGGAACTGAATGCTAAGAAACCGACGTTTGGTGGCTTGTTCAATGAAGCAATGGAGGCGGACTCCAAACTTATCGCAAGGGTGGCAGTGGAAGAGTGTGGAGGAGTTTTTGAGGGTTTGAAATCCCTGGTTGATGTTGAAGAGGGGATGGCCCATAATTTGGGTTTTGTGGGAGGAGACATGTTTGATAAAATACCTCCAGCCAATGCAATTCTGCTCAAGATAAGATACCTCCATCTCATCCTTGATTGTCTTTGCAAATGGATTCTGCATGATTGGAATGATGAAGAAAGCGTGAAGATATTGAAGAAGTGTAGAGAATCAATGCTTCTAAGCAAAAATGAAGGAAGGGAGAAGATTATCATCATAGACATAGTTGTGGGGTATGATAAGAAATCAATTGAAACCCAACTCATGTTCGATATGTTGATGATGTCCACCGTCACCAACAAAGAGCGTAGCGAATCAGAATGGGAGAATATCTTTTTGGCTGCTGGATTCATTCACTATAACATCACTCATACGCTTAGTTTGAGGTCTCTTATTGAAGTTTACCCTTGA
>Pbr012995
ATGGAGATTGAGCAAAAGCAAGAGGAGGTCATCGATCACTTCGTGAAGCGAGCCTCGTCTCTCGACGGTTCCGCCCTCGGCCCCCTCGTCGCGGAAGCCACCTCCCACCCTGCCCTTTTCGCCTTTTCGGAGATTATCGCTGTACCTAATGTTCTTCAGCTTGAAGGAACTGAAAATTCTGTGTACCTGGATCTGCTTCGATTGTTTGCACACGGCACATGGAGTGATTACAAGAGTGATGCCAGTCGCCTACCACAGTTGGTCCCTGATCAAGTCTTAAAGCTGAAGCAGCTCACTGTTCTTACACTGGCTGAGACAAACAAGGTACTACCGTATGATCAACTTATACAGGAGTTAGATGTTATTAATGTACGTGGGCTCGAGGATTTTCTCATTAATGAGTGCATGTATTCGGGCATAATAAGAGGAAAGCTGGATCAGTTGCGAAAATGCTTGGAGGTACAGTTTGCTGCTGGGAGAGATCCGAGACCTGGACAACTTGGGAGTATGATTCAAACACTGTCAAACTGGTTGGATACCTCAAACAATCTTCTTATCTCAATTCAAGAAAAGATTAAGTGGGCTGATGCTATGACTGAAGTGGCCAAGGAACACAAAAAAGAAGTTGAAAATAGGGTGGAAGAAGTAAAGAAGTCGATTTCCATGAAGGCCAACGTTGACCTCCGGGGGCACGAGGAGACCTACTCCGAACCTGGTGGAGTGATGGACTATGAGGAAGACCAAAGTCGACCAAAGAGGAGACGGCATCCATATATAGATAAGAGTTGA
>Pbr009915
ATGGGGTTCCGTCTGCCAGTTGTAATTCCTGCCAAGAAACTTCTTCAGCGTTCTCTTTCAAATTCAAGTCAAGGAGCTTCGAATAATTTAGCTGATGTCCCAAAAGGTTATTTTCCAGTTTATGTTGGCGAGAGTGAGAAGCAGCGGTTTGTTGTTCCTATATCATTCCTCAACCAGCCTGCATTTCAAGACTTGCTAAGTGCGGCTGAAGAAGAATTCGGATTTGATCACCCAATGGGCGGTCTAACAATTCCCTGCAGACAAGATACCTTCCTTGATCTTATTTCTTGCTTGAAAGCATTATGA
>Pbr040122
ATGTCATTCCCCGAAGCGTCGGGTCGAAATCTGCACCGGGATCGACGCCCGAACTTTTCTGACCACCGCGCCGGAACCCTACACTCCGATTTACCCCCTGATCCTCTCCTCCGATCGGGCTCCTTCATTGACGCTACCACCACCACCACCTCCAATGGCCGAACCCCAAACCAAACCAAAAAGCCCCACAAGGCGCCTCAGCAGTCGAACCGTTCGGATCCCGGGACGGGCCCGGATAGCACGGAGGGACCACCACCTCCAATGGCCGAACCCCAAACCAAACCAAAAAGCCCCACAAGGCGCCTCAGCAGTCGAACCGTTCGGATCCCGGGACGGGCCCGGATAGCACGGAGGGAGGGGCTGGGCGGGGCAAGCGAAAAGCGTTTACGGATTCTATGGAGAGCTGGTTGCCACAGGGCTGGTCCGTGCAGGAGAAAGTTCGGAGCTCTGGTGCAACAGCCGGAAGTACAGATAGGAGATTGCTTTCCAGAAATCAAGTCTGAGCAAGATTTAAATCATCTGTTGCAGTATTACATTGATCCAGTCTCAGGTCGCCGGTTTCGGTCAAAGATAGAAGTTCTTCGCTTTCTGGAAACGGGAACGACTAAAAAGGCAAAAACAGAGAATGCTAGCCTTGACAAAACATCTGTTGAGGGTTCTGGAAGCCAAAAAAAGAAGTCTAGCACAAAACCGAAAACTTCTGCGTTGAACTTTGATTATGACAATGTGCCCGAGAAGGTGGAATGGGTTCTTACAGCCTCTTCCGGAGAGTCCTGGACACCCTTTATTGATAACAAAAAGGTCCCTGAATCTACCTCAAAAGAATGGGCTGCTGCATTCGCATTAGTTCCATCCAAAAAATAG
>Pbr032474
ATGGCTGCTTTTTTATCTTCTTCCGGTTATATTCTGCTATTTTCCCTCATGGTTACCTCTTTGATGGTTGCTTCTGCTGGAAACTTCTACCAGGATATTCAGGTTACATGGGGTGATGGCCGCGGTAAGATACTAAACAACGGCGAGCTTCTTACTCTCTCACTTGACAAGTCCTCTGGCTCTGGCTTCCAATCCACAAATCAATATCTTTTTGGAAAAATTGATATGCAAATTAAGTTTGTTCCTGGTAACTCTGCAGGCACTGTCACTACCTATTACTTGCGCTCAGAAGGGTCTTCGTGGGATGAGATAGACTTTGAATTCTTGGGGAATCTTAGTGGCGACCCTTATATTGTTCATACCAATATATTCAGCCAAGGCAAAGGCAACAAAGAGCAGCAATTCTACCTCTGGTTCGACCCAACTGCTGATTTTCACACCTACTCTATCCTTTGGAATGCCCAACATATTGTCCTTTATGTTGATGGCACACCCATTAGAGAGTTCAAGAACTTGGAGTCAATTGGTGTTCCATACCCAAAGAAACAGTCCATGAGGATATATTCAAGCCTCTGGAACGCTGATGACTGGGCCACTAGAGGAGGTCTGGTCAAGACAGATTGGTCCCAAGCTCCCTTTACTGCTTCATACAGGAATTTCAATGCTGATAATGCTTGCATTTGGCGGTCTTCGGGTTCTACTTCTTGCAGTTCAAATTCAAACTCAACGAGCTCTGTCTTGCTCTCACAACAATTGGACTCCACAAGCAAAGAGAGGCTTCAATGGGTGCAAAAGAATTACATGGTTTATAATTACTGCGCAGATACAAAGCGATTCCCGCAAGGCCTCCCTGTAGAATGCACTGCCAGCAACACATCTTAA
>Pbr027491
ATGTCTGTATTGGCTTCAGACCGTCCCGGGCTTCAACCAAATTGCATATATTACACCGATGATTTGGAAGAGGTTGCGGGCAAACCGACGTATTTTAATTACAAAGGACCAAGTGACATGGGCATCTTCAATTTAGAGGATGAGACCATCGCAAGACACTACTCTTCAAGTCCTCGGAGCATTACTAATAATCCAGCTGCTGACTTCCCGTTTCCCGTGTTACACCTATTGCATGTTGCTGCAAATTAA
>Pbr027781
ATGACGACGATGGAGAGCTTGATAGGGCTGGTGAATCGCATACAGAGGGCGTGTACTGTGCTCGGTGACTACGGAGGCAACGAAAGTCTTTTTTCCTTGTGGGAAGCTCTGCCTTCTGTCGCCGTCGTCGGCGGCCAGAGTTCCGGGAAGTCTTCGGTTTTGGAGAGCATTGTTGGACGTGACTTTCTTCCCAGAGGATCTGGGATTGTGACGAGGCGGCCTTTGGTGTTGCAGCTACACAAGACAGATGAAGGAACCCAGGAGTACGCTGAGTTCCTTCACCTTTCCAAGAGGAGATTCACTGATTTTGGCATGGTTCGAAAGGAAATTCAGGAAGAAACTGATAGAATAACAGGAAAGTCGAAACAGATATCTCCTGTTCCTATCCATCTCAGCATCTACTCCCCTAATGAGGGCCAGCCTGACAGTATTGTTGAAGATATTGAAAACATGGTTCGATCTTATGTTGAGAAGCCTAATAGCATTATACTAGCAATATCTCCAGCCAACCAAGATATAGCCACATCAGATGCTATCAAACTTGCTAGGGAAGTGGATCCAACAGGTGAACGGACATTTGGGGTGTTGACAAAGCTTGATTTGATGGACAAAGGAACTAATGCACTGGATGTTATTGAAGGAAGATCATATCGCCTGCAACGTCCTTGGGTTGGAGTTGTGAACCGTTCACAAGCAGATATTAATAAAAATACAGACATGGTTCTTGCTAGGCGCAAGGAGCGCGAATACTTTGCAACCAGTCCTGACTATGGGCACTTAGCTAATAGAATGGGTTCTGAGTATCTTGCAAAACTTCTCTCAAAGCATTTGGAGACTGTGATTAGGGCTCGAATACCAAGTATCTTATCTATGATTAACAAAAGCATTGATGAACTTGAATCCGAGTTGGACCATCTCGGTAGGCCTGTTGCCGTTGATGCTGGGGTTCACTTTGTCTTGAAAGAACTTGTGAGGAAGTCGTTAGCAGAAACTCAGGAATTGAAGCGCTTTCCGACGCTGCAAGCTGAAATGGCTGCTGCATGTAATGAATCCTTGGAAAGGTTCCGTGATGAAAGTAAGAAGACAACTCTTCGATTAGTGGACATGGAATCTTCATATTTGACTGTGGATTTCTTTCGTAGACTTCCACAGGAAATGGAGAACACAGGAAACCCAGGAAACCCAGGAAAGCCTGGTACAACACCAGCGGGAAGGCCTGGGACAACACCTGCCCCTGCGCCCGCCGTGGACCGCTACTCAGAGGGCCACTTTCGGAGGATAGGATCGAACGTATCCTCATATGTGGGAATGGTGTCTGAGACACTGAGGAACACAATCCCCAAGGCCGTCGTTCATTGTCAAGTCAAAGAGGCTAAAACGTCGTTGCTGAATCACTTCTACATACAAATAGGGAAGAGAGAGGCTAAGCAGCTTTCCCAGCTACTTGACGAAGATCCGGCATTGATGGAGAGGAGGCAACAGTGTGCTAAAAGGCTAGAACTGTACAAGTCGGCAAGGGATGAGATCGATTCTGTAGCATGGGTCCGCTGA
>Pbr021696
ATGAAAACTTTCTTCGTAGATGAGAGCTATTTGACAAACGGCTATTTGGACAAGGTCATAGATTGGATTCCGGGAATGAAGAACATTTGTTTGAAGGATCTGCCAGCCTTCTTTCGAACCACAAATTCCGATGACATTATATTTAACTTCGTGATGGAATCAACAGACAGATCCCATGAAGCTTCAGCAGTTGTTGTTCATACTTTTGATGCCTTGGAGCGAGATGTTTTGGATGCTCTCTCATCTATGCTTCCACTTGTTTATACCATTGGCCCTCTTCAATTACATCTCAATCAAATACCAGAACACCCCTTGAATATTGGATACAGCCTATGGAAAGAAGAAACTGTATGCCTCGAGTGGCTAAACACCAAGGCTCAAAATTCAGTTGTGTACGTGAATTTTGGCAGTATAACGGTCATGACACCTGCACATCTAGTCGAGTTTGGATGGGGACTTGCAAACAGCAAGCTGCCCTTCTTCTGGGTAATTAGACCCGATCTGGTAATTGGCGAATCAATGATTTTGCCCCCTGAGTTTGTGGCTGAAACAAAAGAAAGAAGTTTAGTAGCAAGTTGGTGTCCACAAGAGCAAGTTCTTAACCATCCATCAGTTGGAGGATTTTTAACGCACAGCGGTTGGAATTCAACCGTTGAGAGCCTGACCTCCGGAGTGCCTATGCTCTGTTGGCCATTCTTTGCTGATCAGCAAATGGACTGCCGCTATACTTGCAAGGAATGGGGCGTTGGCATGGAAATCGGTAATGATGTGAAGAGGGATGAAGTAGAGAAGCTTGTTAGAGAGTTAATGGATGGGGAAAAGGGTAAGAAGATGAAAAATAGGGCCATGGAGTGGAAGAAACTTGCAGAAGAAGCTACCAGTCCATATGGCTCTTCATCCAAAAACTTAGACAATTTAGTGAATCAAGTGCTGCTAAGAAAAAGTTAA
>Pbr008415
ATGAAGATGGTAAGTTACAAACTCGCAATGCCCAAGGAGCTCGTGCATCGGAGGAATCCTTGGATTGAGGTTGCACCGCCCCTTCTTGATTTTCCATGGAAGGGTTCTAGCTCTCCGAAATTGGAGACGATTCTCGAGGAGCGAGTGGAAGAGTATAACGACGACGACGACGATTAG
>Pbr000130
ATGGCTTCCCTCCAAACTTCATCTCCTGTCTTCTCTTCTCCCTCACGTCGTTCTTCCTCAAACAGAACCATAAATGCCGCCATTCATGTCCGCAAGCTCCCAAGAGTCCGCTTCGCTGACCTGAAACCAACCACGAAGCTCGTCCTTGAAGGCCTCCAGTTGAAGGAACAAGTTCTGAAACACGAAAACACCGATTTGTATGGCAACAATCACTCTGCAGCAGCAGCAGCAGCAGCTCCTACAGCTTCCACAACTCAGCTCTACGCGCTCTTAGAGGCGGTGGCGGACAGAGTGGAGATGCACGCAAACATCGGCGAGCAGCGCAATAACTGGAACGCACTCTTACTTAGCTCTATCAACATGATCACTCTCTCCGCTTCCTTAATGGCCGCAGTTAATGCAGCTGCTGGAACGTCCGTTTTGGCATTGAACATTTCATCGGCCATTTTGTTTTCCGCAGCTACCGGAATGCTGCTTATCATGAACAAGATCCAGCCTTCGCAGCTCGCCGAGGAGCAGCGCAATGCTACGAGGTTGTTCAGGCAGCTCCAGAGCGAAATTGAGACGGTGTTTGCTCTTCGCGATCCTACTGAGAAAGATGTGAAGGAGACAATGGAGAAGGTTTTGGCTCTTGACAAAGCTTACCCACTTCCGTTGCTCGGTGCCATGCTCGAAAAATTCCCCAAAAAATTTGAGCCGGCCGTTTGGTGGCCTAGAAATGTTGTTCAATCTCAAAATCCAAGGAAACCGAAATCCCAGGTGGGAAATAATGTGAATGGATGGAGTGAAGAACTTGAAAGCAAAATGAGAGAAATTATTCAAGTTGTGAAGAACAAGGACATTGAAGACTATGAGAGATTAGGAAGCTTGGCATTAAAGACCAACAAGATTTTGGCAGTTTCGGGCCCTGTGCTTACTGGGATCGCGGCTGTTGGATCCGCTTTTCATGGCGTGCAAGTAGGGATGGTGTTTGAGATGTATAGGAACTGCGCCGGCTTCTTCAACAGGTTGGAGGATTCAATTGAAGCAACACTTGGAGAACAAGACTGGGAGAAGAGAGAAAATGGGGTGGTTTTTGCAATGAAGGTTGCAATGCAGTTGGGAAGAAGCTTGGAGCAGCTCAGAGAACTTGCATCGAAATCAGCTTTGTATCGTTCGAACGGAGAACCCATAGACGAATTTGGTTGCAAGCTTTTCTAA
>Pbr013877
ATGGAGGTCCTCTCTGACCACGCTAGCAATGGGCATGCTCCGACATCCGGAACATATTGGGTACAGGGCATCCTGCAGGGATCACAGCATCTCCAGTTCCGTATCTGCACCCACGATAGCCATGTTGCTACCGACCGACTGCCAGAGTGTTGTACTCTCGCTTAG
>Pbr013530
ATGGGACTTTGCTGCAGCAAGAACGTCGCCGTTTCCGAGGCCGACAACAAGCCCGCAGCCGCCCAACAGTCAAAACACTCGCCAGTGGCGCCGGTGCCGCCCAGCTCCAGACCCGGCGATGCTCACTCCGGCAAGCACACTCCGGCCAACTCCTTCTCGGCCAGTCCGTGCCCGAGCCCGCTTCCCGCCGGAATTGCGCCGTCGCCGGCGAGGACACCGGGGAGGAAGTTCAGGTGGCCCTTACCTCCTCCGTCTCCGGCGAAACCGATCATGGAGGCGCTTCGACGGCGGCAGGGGCGTGAGGTGAAGCCAAAGGATGGGCCGATACCGGAGGAGCATCCAGGGGGCGTGGAAGGCGAGGGAGGAGAGAGAGTACTGGACAAGAGCTTTGGGTATGGGAAGAACATTGGGGCAAAGTTTGAGCTGGGGAAGGAGGTGGGTCGAGGGCATTTTGGCCATACTTGCTGGGCCAGGGGGAAGAAAGGAGAGCTCAAAGGACAGCCGGTCGCCGTCAAGATCATAGCCAAAGCGAAGATGACAACGGCAATAGCTATTGAAGATGTTCGCAGAGAGGTGAAAATACTGAAAGCATTAGCTGGACATAAGAATCTGGTCAGATTTTATGATGCGTTTGAGGATGACCATAACGTCTACATTGTCATGGAGTTGTGTGAAGGTGGAGAACTACTGGATAAGATTTTGTCGAGGGGTGGAAGATACACAGAAAAGGATGCTAAAACTATTGTTGTGCAAATTTTAAGTGTTGTTTCCTTCTGTCATCTCCAAGGTGTCGTACACCGTGATCTAAAGCCAGAGAATTTTCTTTTCACAACAAGAGATGAGGATGCTCCAATGAAGGTTATTGATTTTGGTCTTTCTGACCTTATTAGGCCTGATCAACGTCTCAATGATATTGTTGGAAGTGCATACTATGTTGCACCTGAGGTGTTATATAGATCTTACAGTCTCGAAGCAGATATGTGGAGTGTTGGTGTCATAACATATATATTGCTATGTGGAAGTAGACCTTTCTGGGCACGAACTGAATCAGGAATCTTTCGTTCAGTGCTAAGAGCTGATCCTAATTTTGATGATTCTCCTTGGCCTTCAGTCTCCTCAGAAGCCAAAGATTTTCTTAAAAGGCTTCTGAATAAGGACCACAGGAAAAGAATGACTGCTGCCCAAGCTTTAACTCACCCATGGTTACGAGATGAAAAACATGATGTGCCTTTAGATATTTTAATCTACAAGTTGGTTAAATCGTATGTTCGGTCCTCACCCTTCAAGCGTGCAGCACTAAAGGCTCTCTCCAAGGCTTTAACAGAAGATGAGCTCATCTATCTTAGGGCTCAATTTAGGCTCTTGGATCCAAAAAATGGATACGTGTCCCTTGATAATTTCAGAACGGCCCTCATGAAAAATTCAACTGATGCCATGAAGATGTCAAGGGTTTATGACATTATAAATTTGATGGAACCCCTCTCACACAAGAAATTGGACTTCGAAGAGTTCTGCGTCGCTGCAATAAGTTCATATCAGCTAGAAGCTCATGAAGGATGGGAGAACATTGCAAGTACGGCATTTGAGCATTTCGAAAATGAAGGAAACCGGGTCATCTCTGTTGAGGAGTTAGCACAGGAAATGAATCTTGGTCCTACATCTTATCAATTACTCAATGACTGGATCCGACCTTCAGACAGAAAACTTACGCTTCTTGGATACACCAAATTTTTGCATGGTGTGACAGTGCGTAGTTCCAATACTAGACGTCCATAA
>Pbr000031
ATGGCGGGTTATGATGAAGAACAACTTGGAGTTGGAGGAGATGAGCTGTCCCTTGTCCATCCAGACCCTGTTGTGTTAGAGCTCAATCGGATGCACAACCTACTCAAAGAAAAGAGTCGGGAGTTGGGGATTGCTCATGGTGAGATCAAGGCTCTCAGAGCTACCGAAGTTCAAAAGGATAAGGCTGCAGAAGAGCTCAGAAATGAAGTACAGAAATTGGACGAAAAACACCGAGTCACAGAAAGTCTTCTCCAGCACAAGAATCTTGAAATCAAGAAACTAATAGATGAGAAGAGAGATGCATTGGCTGCACAATATGCTGCTGAATCAACTCTTAGAAGGGTACATGCAAATCGAAGGGACGATGAATCTCTTCCTCTCGAGTCTTTCATTGCTCCTCTAGAAGCTGAAATCAAAATGTACAAGAATCAGATTGCGGCACTTCAGGAGGATAAGAAGGCGTTGGAACGCCTTACCAAGACAAAAGAGTCAGCTCTTCTTGAAGCAGAACGGATATTGCAAAGTGCACTAGAAAGGGCTCTAATAGTTGAAGAGGAGGAAAACAGAATCCTCGAAAAAACAAACCGCCAAAAGGTTTTAGAGGTTGAGAAGCTTAGTCAAACCATTCAGGAACTTGAGGAGGCCGTTTTAGCTGGTGGGGCTGCAGCCAATGCTATTCGTGACTACCAACGACAGGCAGAAGAATTACATGAGGAGAAGAGAACTCTGGAGAGAGAGCTAGCAAGAATTAAAGTTTCAGCAAACCGGGTAGCAACTGTGATTGCTAATGAGTGGAAGGATGACAACGACAAAGTTATGCCCGTGAAACAGTGGCTGGAAGAGAGAAGACTAATGCAGGGAGAGATGCAACGGTTGAGAGACAAGCTAGCTATATCGGACAGAACAGCGAAGGCAGAAGCACAACTCAAGGAAAAAATGAAGTTGAGGTTAAAGACGCTCGAGGAAGGGTTAAAGCATGTTTCGAGCTTCTCCTGTAATCCTAATTTATTTTGTGGTTCCCCAAAACCTGAAAAATCTAGTAACTTCTTAGGATTTCTGACAAGCAACGGTGGTTCAGCAAAGAGATCGACATCACAGCCGCGGGGTTCCACGGTCAGTAGAAGCTCTCCACAGCGACAGCCACATTCAGACAACGAAACAGCTGGAGGGCTAAAAAGAGCGACCAGCTTTAGAAAAAAATATGGTTCTGGAGAAAATATGTTGAAGAAAAGCTTATGGGCATCTAGAAGTAAAGTTGTTGATAGTGGTGAAAAGGAGAACACAGAAATGAAGGAAAATACTAATACTGATACTGAAAACAACAATGATAAAACTGCTGCCGCAGACATTAAAGCTGCAGATGGTGGCAATGAGGATTCGCACAACAAGATAAGTACCAACCCTGAAAGTGAAGATATGGTCTCCGGTTTTCTCTACGATAGGCTTCAGAAGGAGGTCCTAAACTTAAGGAAGCATTGCGAAGCCAAGGAGAGCGATATGAATGCTAAGGATGAAGAAATAAAGATGCTGATGAAAAAGGTGGATGCGCTGACAAAAGCCATGGATGTAGAGTTTAAGAAAATGAAGAGAGAAGCAGTGGCTAGAGATAAAGAAACTGCAGCAGCCAAGTATATGGATGAAAACAAAAAGAGCAGAAATACAAACTCCTCTAAACGGTGCGTGACAAATTTGTAA
>Pbr041542
ATGTTGACGATTTCAATTGACAAGCCTGTGCTGTTGAGATTTCCCCATGTCAAATGCAGAAGTCATCAAAAGTTTCTCAGGATCAATGCCACTTGGAAAAGGGATTCAAATTCCTCTCATCCAAGGAAGATGGAAGAACTTTCAGTAGAGCTTCCAACACAAACTAGTCCTCACTGTGAACCATCAAAGCATCCTGATCTGCAATTTGACCGGCTGCAGCCATCAGATGAAGATTTAGATCAAGAGCAAAAGTTTGAATTTGGACAATTTGTTGCACGAGAGGCCACACTGGATGAAGAATACTGGACAGCAGCATGGCTACGTGCAGAAAGTCACTGGGAGGAGCGAAAAAATGACCGATTTGCTGAAAGTAACAAAAGGAAATTTGCAGACCGGGCATTCACTGCTATAAAAGGACGGGCAAAGGGGCAGAATGGGCAGATATGCACATGCATTGTTACGGTGAAGAAGGACACAAAGAATGTGAAACGCACTGTTGTGAAAAGTGTGGTTGGAACACTTGATTTGAGCATTCGGTACTTGTTGGATGGAGAGACCTTTCCAGGGGAACGGGTAAAAGCTCCTCTCTTTTGCAGTACCAACAGGACACAATCAAGTAAATATGGTTATATTTCAAACTTATGTGTGGCCAAAGCAGCACGACGACAGGGTATTGCAAGCAATATGCTACAGTTTGCTATTAGATCCGCAATGTTAAATGCTAATGTGGAACAGATATATGTGCATGTGGATAGAAAGAACAAACCCGCCCAGGAACTGTACCGAAAGATGGGCTTTGAGATCATCGAAATGGCGAACTCTCAATTGTCAGAGGAGCAGACTTACTTGCTTTGTTTCAAGACCCGAAAGCCGATTCAACAGAAGTTCATGAATTGTATTTCATTCTTTAGGAGTTAA
>Pbr010770
ATGAAGGACCCCCATCTGGGTTTCTGGGGTTGTTTCCCTGGTGTGCTGCTTTTGTTCTTTTCGCTCTACTCACCATCAGCACACTCCCAGTCCGCCGGCGGCGACGACGGAGCGGCCATGGAAGCACTCAGCAAAAGCATCGGCCCCAACAGTCTCGGGTGGTCCGGCACCGATTACTGCAACTGGGGACAAGTCAGTTGCACCAAGGACGGCAAGGTTTTCAAAATCCAATTGGGTAATCAGAAACTCACCGGCACGCTTCCGCCGGAAATTCAAAAGCTTTCAAATTTGCAACAACTCGAGGTTCAGAACAACCAACTCACGGGACCTTTTCCGAGCCTTTCCGGGCTTCAACCGCTTCAGGTCCTCCTCGCCCACGACAACAACTTCTCGTCCTTCCCTTCCGATTTCTTCACCGGACTCACCTCTCTTGACAGCATCAACATCGACCACAACCCCTTCGCGGCGTGGCAGATTCCGGACACTCTCAAAGACGCCACAGCGCTGAGGGAATTCTCCGCAACCGAGACCAACATCACCGGAAGAATCCCCGATATCTTCACCAGTTCCAATTTCCCAGGTTTGACTGAACTGCATTTGGCTTTCAATTACCTTGAAGGCGAATTGCCTGCTAGTTTTTCGAGTTCGAGTATTCAGTCCCTCTGGTTAAACGGCCAACAGGGCACCAATAGGCTTAATGGTACTATTGATGTGTTACAGAACATGACTTCTCTGCGTGAAGTTTGGTTACATGGTAATTTTTTCACCGGTCCAATACCGGACTTGTTGAAATTAGGTAGCTTGACCACTCTGAGTTTGAGGGATAACAAGCTCACCGGCGTTGTTCCGGCGTCTTTGTTGAATCTTAAATCCCTTACTTCTGTTAATTTGACCAACAATATGCTTCAAGGGCCAATGCCCAAGTTTGGCGATGGGATTCAGGTAGATATGACATCGCAAAATAGTTTTTGCAGTGATAAGCCGGGTGTTGATTGCGACGCTCGTGTCAATATTTTGCTTTCGGTCGTCAAAGACATGGGTTATCCTACTGTTTTTGCAGAGAGTTGGAAAGGGAATGATCCTTGTAATAACTGGAAGGGAATTGTGTGTCATGGAGGAAACATTACCGTTGTCATCTTTCGGAGCCTGGGTCTGAGGGGTACGATCTCTACAAATTATTCTCTGATTACCTTCTTGCAAACATTGAGACTTGACAATAATAATCTCACGGGTACTATACCACAGGAACTTACGCAACTGCCCAACCTTCAAGAGATAGATGTTAGTAACAATCAACTTGATGGTCAAGTACCCAAGTTTAATGATACTGTGCAAGTGAAAACAGGTGGGAACCCTCGTATTGTTAAGGATGGTCCCCCTTCACCTGCGACACCTCCTAATTCACCGCCTAGTTCGCACTCAGGTGGAGGTAAAAAATCTAGGACTGGGGTGGTTGTTGGGGCTGTCATCGGCAGTGTTGGCGGATTGGTTGTAGTTGGGTTTGTTGCTTTTTGTCTACTTAAGAGAAAGCATTCTGGCAGAGTGCAAAGTCCAAACGCATTGGTTATTCGTCCTCGTCATTCTGGAGATCAAAATGCAGTCAAGATCTCGGTTGCTAGCTCTGGTGTTAATTGCAGTGGAAATGAGTGTTGGTATTCACCGGAGTTTGCTTACTCAATACCAAAATATGTGGGTGATAAGTTTACAAACTCTATCACACCTCTCACTTTCACTCTCAATAAAATTTTTAATATAAATTGA
>Pbr001790
ATGGGGCACGAGTTAGTGTGCAACAGCAATCCGATCGTGTTCAAACCTTTTGGTACAGATTTCCTTCTACACCAGAAGCTTCAAGCGCCGGTATTGAGCCCGCGGGCAACGGCTTGCTACACACCTATTCAAGACTTGGAGAGTCAACAACTACTCAAAAGCCTTCTGGAGTCATCCGGAAGCATCGCGCATTGCGTCGAAGTGTTTGCAACGAGCTTGGCGTACTCTATGGCTTTCGGGATGCGTATCCACACCGGAAAGGAGTGGCAGGTGGAACGAACTCGCGAATGCATGAAGAACTTTCACGTTGCCGGTCAACCAGGAGTTTGGATCGTAGATGCGCTGCCGTGGCTCAACTACCTGCCCGCAGCCATTGCGCCTTGGAAGCGCCAGGCCGCAAAGTGGTTCCATGAGCTCGACGACCTGCACGTCAAGAGCTACAACGAGGCGCTCAGACGTGAGGGTTGGAACTGGGCGAAAGACTTTGAGAGGGCTGTCGAAGCCCAAAGCATGACTGAGCAGCAGGTCGCCTGGGACGTCGGTATACTCGCCGATGCTGGGGTTGAAACCATGAGCGCTACCCTCATGATCTTTGTCCTCGCATGCGTCGCGCATCCTGAATGGCTTGCGAAGGCGCAGAAGGAGATCGACCAAGTCGTAGGCGAGCGACTGCCCGGGTTTGGGGATCTGAAGGACTTGCCGTACATCCAGGCCGTAGTAGAAGAGGTTTTCCGCTGGCGTCACCCACAACAAGCCGGCATTCCGCACGCCACGACCCACGAGGACTACTATCAGGGTTACCTTATCCCCAGGGGATCTGTTGTCATCCCGGTCTTTTCCGCGATGCGTCACAACGAGGACCTTTTTGACAAGCCGGCAGAGTTCCGCCCCGAACGCTGGATGGGCAAGTCGCAATCGCAATCGCAATTCAACAACTTTGGATACGGTCGCAGAATCTGTCCTGGCCGTCACATCGCGCGCAACTCAGCGAGCATAGTAATTGCGCGCCTGCTGTGGGCGTTCAATGTCCGTACGCCAAGTGGGAAGAAACTCGTTGTGGAAGAAAGCATGTTCACCACGGGATTTGTATCGGCTCCGAAGCCTTTTGCGTGCATCTTCGAGCCCCGGAGCGAGACACATGTCCGCATTATCCAAGAGTCCTTTGACAAGGTAGACAAGAACCTTACGACTCTTCTTAACGAAGCGCATGAGAAGCACAATGCGCTGGGAATCAAGGCTCGCGCGTAG
>Pbr021656
ATGATAACAGGATTGCATACTGTTGCTGACATATTTTGTGTTTCATGTGGCTCAAATGTGGGGTGGAAATATGAGGCTGCACATGAGAAATCCCAGAAGTACAAGGAAGGAAAGTTTATCCTTGAGAGATTTCAGATTCTCGGTCCTGATGGAAGCAACTACTCGATTGCTCTCGAAGCTCAGATTGGTGGAAGCGATGGTGATGACTGA
>Pbr012452
ATGAAAGAACATTCGAGAAGCATCCACCACTTTGTCCACAGTCAATCCGAGGAGCTTCAAGCCAGCCGATTCTCTGACCACCATCGATCATCTTCTTCTCAGACGCCTCCTGGGCACATCCATAAGCAAGGGGTAATCGACACTCAAATGAAAGAGGCCAACCACCTATGTGAACCTCAGAAAAATTCCCGAGCAACACTGCCGAAAACGGCATACATCAAGAAGAACGTGATGGTGTTGGAAACACCCAAGCCAGTGAGAGCACCGGAACTCTACACACGAACTCCATAG
>Pbr023678
ATGGTATTTGCACATTGCAATTTGACCGAGCTGATAGATAGGGCATCTGACTATACTTCTCATTCGTCTGAATATGAGCAAGATAATATATGTGTAGCTCAAGGAGATGAATATCATGCATTCGAAGGAACTGCAAAGGAGCACTGGGATCCAATGAGGTCCTACTATCAGAAAAAGCTTTGGTCTATGCTGGAGTTTATGATGCCAGATCTTTTCACTGCTAAGGATGTTGACATGAAAAAGCTATTAATTGGTGAAGATAGAGATTTGATTGGCCACATGAAATCTATATTGGGACCCTTTATTTTGAGACGCTTAAAATCTGATGTTATGCAACAAGAAGTTCCTAAAATACAGTGGTTGATCACTCGTCGTCGGAGTGTGACCAATGTGCATCCCGCATTTTCAGCAGCTATTGCTTTAGTCGTGAGTGCCCCATTGATTAGGGAGCTTGCACCTTTTACTGAGGCTACTCTTACGGCGTCCCAGATTGCGGTCCAAGAAGCAGCCCGGGAAGCCTAG
>Pbr016851
ATGGGTTTTCAACATCTGAGGAGTGATTGTGATGGTTTCACCAGATACAAAGATTTGAACTTTTTGCCACCACCTCCTGTTTCTAATCAACTTTCTCTCTCAAACACCTTTGGTCGTTCTTCTACTTCTGCAATGGGGCTTGGGCCTTTCAGTCCCTCATTATCCCAGCAAACCAACAAATCATGGAGTTTTCAAGCTTTGGAAAATGGGGGACCAAAAAATATAAGCGATCATGGTGTGCTTTTTGGGGTTGATCTGAAAACGCCCGTGCCTTTGAATTTGAATCTTGTTGGAGAGGAAGATGATGATGAAGATAGGAGCCCTGCTGGTGGGAGAACTAGTGCTAAGAGTTGTGCCAGAGGCCATTGGAGACCAGCTGAAGACTCAAAGCTCAAAGAACTTGTGGGACAATATGGTCCTCAAAACTGGAACATAATAGCTGAGAAACTTGATGGTAGATCAGGGAAGAGTTGCAGATTGAGGTGGTTCAACCAGCTAGATCCAAGGATCAACAAAAGGGCATTCAGTGAGGAGGAAGAAGAGAGGCTGTTGGTTGCCCACAGACTCTATGGCAACAAATGGGCAATGATTGCAAGGCTCTTCCCTGGAAGGACTGACAATGCTGTGAAGAACCATTGGCATGTGATCATGGCCAGAAGACACCGAGAGCAATCCAATGTTTTCAAGAGGAGAAAGCCCTCTTCTCCTCCACCTCCATCTCCTCCTGCACCTCCTCCTCATATGGTTGCTAATTTCCCAAAAAATCCTTCCACCAGTACTGAATCAACCATCTCAATAAGCACCATCAATGATGACAGCACTCAGTCTGCCTCAACATGCACTGATCTCTCCCTCACTCCCTCAAACAAACCACCTCCCACCTTTTTCACCAAGTTCCATCATTTTCATCACCAGCAAAACTTTGGATCACATATAGGCACATCATCAAGTGATGGGGGATTTAAAAAGATGATTGGTAGCAATGGGAATGGTTTCTGCAGGAGCACTGGGCCAGCGAGAGGAGTGGGAGCAGGAGCTGCAGCTATGAAGGGTGTGGATACTTCTGGCCATCAATCAGATTCAAATTCAGATATTTCTGGGGATGACTCAGTCACCACCACCAGGACTAATCTGTCCTTATCTGGGGAAAATCAAAATCTGCATCATGAGAAGATCACCACCATCCATTTCATTGATTTCCTTGGAGTAGGCACTCCTTAA
>Pbr028037
ATGGTCACTTTTGTTCACAGATTGATCTTAACATGCACATTTTTCACTGCACTATTGTGCTGTTGGAGCTCAGAGCAAGGGAATGAGACAGATAGGCTAGCACTGCTAGCCATCAGAGCTCAAATAAAGCAGGACCCTCACAGGGTCATAAGCTCATGGAATGATTCCGTTCACTTCTGCCAATGGCACGGAGTCGCCTGCAGTCCACAACAGCACCAGAGGGTCATTGTGTTAGATCTAAAGTCTCAAAATTTAGTTGGGTCCCTACCCCCACAGATAGGGAACCTAAGCTTCCTGAGGGCACTTCACCTCCAAAACAATAGCTTCAGTGACGAAATCCCTCCAGAAATTGGCCGTTTGCGCAGATTGCAGGTACTGCGTCTAGACAATAACTTGCTTACTGGCCCTATTCCTGTCAATGTATCTAGTTGCTTCAACCTCATTAATCTCAATGTTGGTTACAACAACCTGGTGGGAAAAATTCCACCAGAAATTTCCACCTTATCTAAGCTTCAATTACTTGTGTTGCAAGTGAACGATTTAACTGGAGAAATCCCTCCTTCGTTTGCCAACCTCTTGTCTTTAAAGATATTTCGTTTGAATGATAATAACTTGGAAGGAAGCATCCCTAGTTCTCTAGGCCAATTGAGAAATTTAACTTATATCTCATTGGCTTCATGTGCATTATCTGGTGTTGTTCCTCCATCTATTTATAACCTCTCTGCTCTCGTTGGGTTTGACTTATCCCGAAACCAACTTCAAGGGAGTATTTCCTCATACTTGGGCAACACTCTTCCTAATCTCCAGTACTTTTACATCAATGGGAACAAATTTACTGGTTCCATTCCTCTCTCGATATCCAATGTCAAAAATCTAGCGGAATTCGATGTTTCAGAGAATGAACTCATTGGACAGGTGCCAAATTTGCAGAACTTCGTTAACTTAGAATCATTGGGTATGGGGAACAACCACTTCACAGGTAACATCCCAACCGACATTGGGAAACTCTCAAAGCTTAGGCGATTAGGTCTTCAAAACAATCATTTATCAGGGAGCATCCCATCCTCTCTAGGAAATTTGAAAATGTTAACAATACTCTTATTGCAAGGAAATAATCTTGAGGGCAGCATCCCTTCAAGCTTAGGAGAATGTCACAGGCTCCTACTTTTGAATCTATCTCAAAATAACCTTGGTGGCACAATACCTCAACAAATTATTGGCCTCCCCTCCTTGTCAGTTTCTTTGGACTTGTCAAGAAACCACTTTGTTGGTCCCTTTCCATTGGAGGATGGAAACTTGAAGAATCTAAGTGAATTGGATGTCTCCGATAACATGTTATCCGGAGAACTTTCTGGTAGTCTTGGCAGTTGTCTGAGTCTCAAAGTCCTACACTTGCAAGGCAATTTATTCATTGGACAGATTCCTTCTTCTTTTATCTCATTGGAACGGATTCAAGATTTTGATGTTTCTCGCAACAATTTGTGGGGTGAAATTCCGAGTTTTCTAGAGGGCTTTTTCTTCTTGAAGAAGCTAAACCTGTCTTTCAATGAGTTTCATGGGGCAGTGCCAGTTGAAGGTGTTTTTGAACATCTAAGTGTGACTTCAATTATTGGTAACACCAAGCTATGTGGTGGCATTACTGATCTTCAGCTGCCCGAGTGCAACGCTAAAGAATCCAAGGGTGGTGGAGGATTGTCTCATAGTTTGATACTAATAATTTCAATGTCCGGAGTTATAGGTATAGCTATGGTTTTGTCTCTTGTATTTCTTCTTCCCTCAAGAAAGAAGAAAAGAAAAGAAATGGAAATGCCAACAATGTCAAACTCTCTTTTGAAATTGTCATTTTCCGCTCTCCTAAAAGCTACAGATGGGTTCGCTTCAGCAAATTTGATTGGTGTTGGTAGTTTTGGGTCTGTGTACAAAGGTGTACTTCTTGACGATGATAGAGAACAGATTGTTGCTGTAAAGGTGCTTAACATGTTACGCCGGGGAGCTTCCAAGAGCTTCATAGCCGAATGTGAGGCCTTGAGAAATATCCGGCATCGAAACCTCGTCAAGATCATAACTACATGTTCGAGTGTTGATTTTCGCGGCAATGATTTCAAGGCTCTGGTGTATGAGTTCATGAACAATGGGAGCTTAGAGGAGTGGTTACATCCAACTACTCAAACAGAGGAGGTACGAGAAGCCCCCAAAAGTTTAAGTATTCTTCAGAGGCTAGACATAGCCATCGATGTTGCTTCTGCACTGGATTATCTTCACAATCATTGTGGAACACCGATAGTTCACTGTGATCTCAAGCCAAGCAACGTTCTTTTGGACAACGAATTGACTGCACACGTTTCTGACTTTGGACTTGCAAGATTTCTCTCTAAAGTAACCAGTAACGTTTCTGGAAATCAAGTAAGTTCCATCGGAATAAAAGGATCGGTTGGGTATGCAGCTCCAGGGACAAAGTTCTTTGTTGTCTCTGAGCCTGGGACACAGCACATGGAAGGTCTCTTGAAACACATCTATGAGTTGTACACGGATTACGTCTTGAAGAATCCCCTCTACGAGATGGAGATGCCTATACGATGCGAGCTCTGCGATATCAACTTAACACAGGCTGTACAGAAGGATCGTGTCGCATTGTTGGCCCGATGA
>Pbr024457
ATGGGGTCACTGGTTGATGAGGTTAATTCTTTGCCGAAAATTCGCTATTCTGCACCGCCTGAGGTAGGCGAGAACCCTCCTTCCACAACTGGGACTCCTCGTCCTTCTCAGCCTTCATCTCCAAAACAATCAAGAAGCGAAGGGGTTTCGTCGCCATCCTGCATGACTGCGCATACTTATTCGGTGAAGACAGACAGCTACTCAAATGGTTCTGTAAATAATCAAAAGAACCCCAACAAGACAACTAATCATAGCATGCAGCAGGAAGAGTTTCTTCATATGGGGAAACACTACCACAATTCGAATAAAGGAACACTCGAACATGGAGGCCCAAATGATGTTCTTAACAAATCTGCCGAAACTTCTTATCTGAACAAGGTTTCCGTGCTGGAAGCAAAATCAAGTTTCAAGCATCCAGTTAATGATTGTGATTCGAGTAGATATCTGGAATCTAGTAATCACAGTTTGGTTCCTTATAAAGGAGTAGCCGGGCAGACAAATAGCCACCTCATTTCTCACTGTGCAAGCCCTCAGAACAGTTTATATTCTGCCTCTCTGTATTGTGAAGCCAAGCAGAGTTTCACCAATACAGAAGTCAGTGAATGTATCAGCAGTGTGGAGAAGTCTGTTGAAAGCAGCGAAGTTACTAATTCCTGTGATCTTATTGCGAGCAGGACGACCAGCATCTATAGAGGCAGCACTGGCAGCGATGTTAGCGATGAGACCAGCTCCAGTAGTTTGAGCAATGCCATGTACAAGCCCCACAAGGCAAATGATATTAGTTGGGAAGCGGTGCAAGCTGCGCGATCTCATCATGATGGAACACTGGGTAAGGAGCATTTCAAGTTGCTGAGGACACTGGGATGTGGAGATATAGGCAGCGTTTATTTGGCTGAACTGATTGGCACTAAAACTTATTTCGCCATGAAGGTTATGGATAAAGCATTACTGGCAAGTAGGAAAAAACTTCTTAGGGCTCAGACAGAGAGGGAAATACTGCAATCTCTGGATCATCCTTTCCTGCCAACATTGTATACACACTTTGAGACGGCAAAGGTATCTTGTTTGGTGATGGAGTTTTGTCCCGGGGGTGACCTGCATGCACTCAGACAAAAACAACCTGGGAAGCATTTTTCGGAGCATGCTGCTAGGTTTTATGTGGCTGAAGTTCTTCTTGCCTTGGAATATTTGCATATGCTCGGGATCATTTACAGAGACCTCAAACCAGAGAATGTTTTGGTGAGGGAAGATGGACATATAATGCTTTCAGATTTCGACCTTTCTTTAAGATGTGCCGTTTCCCCCACCCTGGTAAGATCTTCAAACTTAAGTTTGGAGACAAAGAAATCAGCATATTGTGTTCAGCCTGCATGCATCCAGCCAACTTGTGTAATGCAGCCGAATTGCGTTACGCCCACATGTTTTGGTCCACGCATTTTCAAGGGCAAACCCAAGAAAGATAAAAAGATCAAAGTGAAGAAGAATGATAATGATGTATACAATCAAGTGAGCCCTCTCCCTGAACTCATTGCAGAACCGACAAGTGCTAGATCAATGTCCTTTGTGGGAACACACGAGTACTTGGCGCCTGAAATCATTAAAGGTGAAGGCCATGGCAGCGCTGTAGATTGGTGGACCTTTGGGATCTTTCTCTACGAGCTTTTGTTCGGAAGAACTCCATTCAAGGGGCAAGGAAACCGGGCTACTTTGTTTAATGTGGTTGGCCAGCCTTTAAGATTTCCAGAGTTGCCTTCTGTCAGCTTTGCAGCCAGGGACTTGATCAGAGGTTTACTTGTCAAGGAGCCACAGCATCGTCTTGCATATAGGCGGGGAGCAACAGAAGTTAAACAACATCCGTTTTTCCAAAGCGTGAATTGGGCACTAATTCGTTGTACAACTCCACCCCAGGTGCCGAAGCACTACATATTGGAGACTCCTGACACACCGAAAGAACCATTAAACGGGAAGATGCCGGGCGTTGATTTGAAGCCTTCGGGTAATTATTTAGAGATTGATTTCTTTTGA
>Pbr034823
ATGAAAGAAGGTTACGAGATTGACGAGAAAAAACAAGCTGCTGCTGATGTATTGTTTAACTATTCAAAATTTGTGATGGCGTGCATTGGAAATCGAGTTCGACCTTGTGACTTGCGGTTGCATCTGATGAAGGAAGTTTCAGGTATACCAACTTCTCTGAAGAAAGATGCATCCCAGAGAGCAGCATCTCCTGATGCAATGGCCGAATCATCAGGCTCGGGTAGAGCTAGACTTGATAAGACAGACAGTTTTCGGGACCGGTTGCTATAG
>Pbr041977
ATGTCACAGTTGATCACTCGTCGTCAGAGTGTGACCAATGCGCCTCCCACATTATCAGCATCTACTGCTCCACCCATGAGTGCTCCATTGATTCAAGAGCCTACACCCCTTGCTGAGGCTACTTCTACGGCGTCTCAGGTGCCCGTCTCATCGACGTCATCAGTGTCGGTTCAGCCGCTCAGTGCACGGCGGCCTCACCACCCCCGCGGGGAGCCAGAGCCTTCTGATCACACTTCCTCGGCATCCAGAGTCGAGGGTGAGGCCTCCCAGCCAGCTAAAAAAAACACCAGGGGGCCTAGTCGAATGCTGAAGCAGAAACAAAACGTACGTCAGACCGCCTCCAAGATCAAGATTGTGTATGACCAGCGACATCGTGGAGCGGCTACCTCACAGCAGCATAGCTTCATCGCTAGTAGCTGTGGTGTTGTTATTCGAGACAATTGTCCTTTTCAGTGGGAGTCTTGGGCAGAAATTCCCGAGGACACAAAGGAACTGGTGCGACACGAGTTGTCGTTCATTTATGATCTTGATGACATATCCCTCGAGGCCATGGCCTACTTAGAGAAGACCTTATCAATCCGGTACAAACATTGGAAGAACAATTTTCACAATTATTTTAAGAAATGGGATAATCTGGAGATTGCTCGCTTACATGTTCCAAGCGAGTTGAAGGACCGGCCAGAGGACTGGGAGTGGCTCTGCAAGCATTTTACGAACCCAAATTTTATGAAGAAATCTGTTGCTGGCCAGAAAGCTCGAGAGTCAAAGATACTTCTCCACCATTCTGATTCGAAGCCCTTTTCGTATAGGCTTGAGGAACGACGTTCTAAGTTCCAAGAGATCGACATGTTCAAGGACGTTTACGTTCGCCCTGGTAATGAAACCGTTGAGCAGTTTTATGATACTATGGTGGAAAAGAGCACTGCTGTTCTCCAAGAAGCAGCATCGCAGCTTCCCCCAGAGACTTCGATCGAGGACGTCATGGTACCAAAGGATGTAGGTTTTCAGATCATGACTGAAGTCCTGGATCAGAACCTTGGTCGTTGTCATGGCCAAGTTGTTCGGGGTATGGGGAAATCACGGGTTCGTGAGACGGGTGCCTCTTCTTCCAGATCGAACACAGCAGAGGTTGATGCATTGATGGAGGAAGTGACAACCTTAAGGGGTAAGCTTGCGTTGCAGGCAGAGCAGATGAGGGAGCAGATAAGGGCCTAG
>Pbr026067
ATGGCGGAGAAGATTATCATGTTTTTCCGTTACTATGTTCCTCGACTCCTCTGCCCCAATCTTTCCTTCCGAATTTCGAGACCCTCTAATCGCCATTACCATAACCTTAATCATAATGACACCCAAACCCAAGTCTCCGTTAAGCAGAAACCCTCTTCCTTCATCACAGACACCGAAATCCAATCTGAATTCTCCCACCACGCTCCCGGCATTGCCAGGATCAACAATGGCAGGTTTGGTTGCTGCCCTGCCTCCGTCATCTCTTCCTTGCACCAATGGCAGCTCAAATTGCTCCGCCAGCCCGACGACTTCTACTTGAACGAGCTTCCAAATGGGATATTTGAATCGAGAACAGTAATCAAAGACCTCATCAATGCAGATGATGTGGAGGAAGTCTCCATTGTGGATAATGTCAGCACTGCTGTTGCTATAGTCCTGAAGCAGACGGCATGGTCTTTCGTGGAAGGGAAATTCGACAAAGGAGATGCTGTCATAATGTTTCGCTGCACTTATGGGGCGGTGAAGAACTCAATCAAGGCCTATTTTTTGCGCGCTGGTGGGTATGCGATCGAAGTTCCATTTAATTTTCCGGTGACTTCAAACGAGGAAATCGTGAGTGAATTCAAGACAGCTTTGAGGAGAGAAAAGGGTATTGGGAGGAGAGTGAGACTGGCGGTGATTGATCACGTTACCTGCATGCCAAGCTTTGTGATGCCGGTTAAGGAATTGGTTAAAATTTGCAAGGAAGAAGGTGTTGAGCAAGTTTTTGTTGATGCAGCTCATGCTGTTGGGTGTGTAGATGTGGACATGAACGAAATCAGAGCGGATTTTTACACAGGTAATTTGTACAAGTGGTTTTTCTGCCCGCCTGCGGTTGCATTCTTGTACTGCAGGAAATCAGTTATGACACATTTAGATTTGCATCATCCTGTTGTGTCTCATGACTATGGAAACGGATTGGTCAAAGAAACCGGTTGGGTTGGGACGAGGGATTATAGTCCCTATCTCGTTCTTCCTTCAGTTATGGAGTTTGTCAACAGATTCGAAGGTGGTGCAGAGGGAATCAGGAACCGGAATCATGATGCTGTTGTTGAGATGGGGAAGATGCTTGCAGAAGCTTGGGGAACCAATCTAGGGTGTCCGCCGGAAATGTGTTCGAGCATGGTGATGGTTGGATTGCCGGCCTGTTTGGGGGTTCTGAGTGATGAAGATGCTATGAAGTTGTGGGAACTTCTGTGCAAGAAATTTAGTGTGGAAGTGAAAATACATTATCAAAACCCGAAAGATGGAGAGCTTGCACCTATAACTGGGTACGTTCGAATCTGCCACCAAATTTACAACAAATTTGAGGACTATTGCAGGCTCAGAGACGCAATCAACCAACTCGTTCGCGATGGCTTCAATTGCGGTAATCTTGAGATCATGAGGCCTAAAGAAGTCGGTCCGACGAATGACAGTTACATTTTTTTAAGGGATTGGAAGCAGCAGCTCTTCGATGAAGCTTTCGCGCTGCCGCCTACTCCGCCTTGCCCCGTCTTCCTAGGCTCAAAGCCATATGCAGTGAAGCCCCAAATTTTCAAATTGGTGGGGCAGTTCGAGGCAAAAAGTGGATGGCCCTCGTACAGCTCCCCAAGGGTGAATGGCACTTTTGGTTAG
>Pbr002108
ATGGTACAATCAAAGAAGTTCAGAGGGGTCAGGCAACGCCACTGGGGCTCCTGGGTTTCTGAGATTCGTCATCCATTACTGAAAAGAAGGGTATGGCTTGGGACATATGAGACAGCTGAAGAAGCAGCAAGAGCGTATGATGAGGCAGCAATTTTGATGAGTGGGAGAAATGCCAAAACAAACTTTCCAGTCGTCACAAATGAAATGGCTGCAGCTAACGATCTTAACAACAACTCTGGCAACAGCAACAACAACTCTTCCACCTCTTCCACAACACTTTCGGCAATCCTCAGTGCCAAGCTTCGCAAGTGCTGCAAGTCCCCGTCTCCTTCCCTCACTTGCCTGAGGCTGGACACAGAGAATTCCCTCATCGGGGTCTGGCAAAAGGGTGCTGGACCCCGGTCGGATTCAAACTGGCTGATGATGGTTGAGCTGGACCAGAAGAGTCGTTTGCAAGCACCCCAGTCAGAAATTAGTAGTAGTACCTCTTGTGCTTTGGACACTGAGGAAATGGCAGGAGGGCAGGAAGGTGGGGATGTTGATGATAGGATGATGGATGAGGAGGAAAAGGTTGCATTGCAGATGATAGAGGAACTTCTGAATAGAAATTGA
>Pbr000327
ATGGCTTCAACGCTGCTTTTGGTTGTCGTTTTTGTGTTCGATCTGGTTGCTTTTGCGCTCGCTGTTGCCGCTGAGCAGCGAAGGTCCACTGCCAAGGTTCAAACTGAAGCAAATTCGACCTATTGTGTATATGATTCTGACATTGCAACTGGCTTAGGTGTGGGATCATTTCTGTTCTTATTGGCAAGTCAAGCTCTGATAATGGTGGCAAGTCGATGCTTGTGCTGTGGAAGGGCTTTGAGACCCAGCGGTTCTCGATCGTGGGCGATTACGCTCTTCATTACCAGCTGGGTGCTTTTTGTCATTGCTGAGGCATGCCTTCTCGCGGGTTCAGTGAGAAATGCGTACCACACAAAGTACAGCACTTCGTTTATGGACGACCTTTCATGTGAGACATTGAGGAAAGGAATCTTCGGAGCTGGGGCTGCATTTGTCGTCCTCACAGGCATATTCTCGGAGCTGTACTATGTTAGCTATTCCAGGGCTAACGAATCCCCGGCTCCCTATAGCAGAGACGCCGGTGTGAGGATGCAGAACCTTTAG
>Pbr035803
ATGGCCACCACCTCCTTCCTCTCCGGCCTCAAGTACTCCGACAGCCTGACGGTGGTGGGCATATCCGTCTGCACGGCCATCATCTGCGAGGCGATCTCGTGGGTCCTCATCTACCGCACCAACTCCTACAAGTCCCTCCGCTCCTCCATCGACAAAGCCGCCAAGAAGCTCGAGACCATGAAGACCGACTCCTCCTCCGCCGCCAAAATTACCAAAAAATCCAAGACCAAGAAGATCGACCGCGTCGAGACCAGCCTCAAGGAATCCAGCCGGGATTTGTCGCTCTTCAAGTTCAAGTCCGGCGCCGTTGTCGCCCTCGTCCTCTTCGTCGTCTTCGGGCTGCTCAACTCGCTGTTTGAGGGTAAGCCGGTGGCGAAATTACCCTTCAAGCCCTTTGGGCTGGTGATGAAAATGAGCCACCGAGGGCTGCAAGGGGAGGATCCGACGGACTGTTCGATGGCGTTTTTGTACTTTCTGTGCTCGATCAGTATTCGGACCAATTTGCAGAAATTCTTGGGCTTTTCACCGCCGAGAGGTGCCAGTTCCGGGTTGTTCCCCATGCCCGACCCGAAAACCAATTGA
>Pbr013872
ATGGCACTTAGCAACAATGTCATCGGAGCCATCAACTTCGTTGCGATGCTCCTTTCAATCCCAATCATTGGTACAGGAATTTGGCTCGCAACAGAGCCAGACAATTCTTGTGTAAAACTTTTACAATGGCCTGTCATAATTTTAGGCATCTTGTTCCTGGTTGTGGCCATCGCCGGCTTTGTGGGAGCGTTTTGGAGGATCCCATGGCTCCTTATCTGTTACCTCATTGCCATGCTGGTTCTTATAATCTTGCTTGCTGCTTTGGTGGTTTTCATCTACATGGTCACTATTAGAGGCTCCGGCCACCTCGAACCGAGCCGGTCTTACCTAGAATATCATCTTGATGATTACTCCGGTTGGCTTCGCCGAAGAGTTCGAAGCCCTTTTAAGTGGGAACGCATAAGAACTTGTCTTAGTTCTACAAATATGTGCGCTGAGTTGAATCAGAGTTACAGCATGGCTCAGGATTTTTTTAACGCTCACATTACCCCCTTACAGTCAGGATGCTGTAAGCCACCCACACAATGTGGTTACACGTTCGTGAATCCAACGTACTGGATAAGTCCCATCAACAACGCAGCCGACATGGATTGCCTGAATTGGAACAACGACCAGACCCAACTTTGCTTCAACTGCGATTCCTGCAAAGCTGGATTACTTGCTAATCTCAAGAAAGAATGGAGAAGAGCCAACATTATATTGATCATCACTCTCATTGCTATCGTTGCCGTTTATTTGATAGGCTGCTGTGCCTTTCGGAATGCCAAAACCGAAGACCTTTTCCGCAAATACAAGCAAGGCTATACCTAA
>Pbr016625
ATGGGAAGGAAACCTTGCTGTGACAAAGTTGGGTTGAAGAAGGGACCATGGATAGCTGAAGAGGACACGAAGCTCATTAACTTCATCCTCGCCAATGGCCAATGCTGCTGGAGAGCTGTTCCTAAGCTTGCAGGATTATTAAGGTGTGGAAAAAGTTGCAGGTTGAGATGGACCAACTATCTGAGGCCAGACTTGAAGAGAGGCCTTTTATCAGAATATGAAGAGAAAATGGTCATTGATCTTCATGCTGAACTTGGCAACAGATGGTCCAAGATTGCCTCTCATCTCCCTGGAAGAACAGATAATGAGATAAAAAATCATTGGAACACCCACATCAAGAAGAAGTTGAGAAAAATGGGGATTGATCCCCTCACCCACAAACCAATTGCTAATGTCAATGACCAAAGCCAACAATCACAAAGGCAAAAGCAAGAAGGAGAAGAAGAACAATCCTGTGCAGCTAATGACAAATTTGAAATTGACCAAAATGCCCCTACTCAAGCCAAAGAGGAAGATTCCAAAAACATGGGAGGTGATGGATTGGATAAAATGGAGTTCTTGATTGATGGATTCTGCATAGATGAAGTTCCACTAATGGAGTTCTTGATTGATGGTGTTCCTTCTTCTTCATCAAACTCTTCATCTTCTAGTTCAAATTCATCATCCAATTTTCTTGAAGAATTACACCTCCCAGATTTTGAGTGGCCTGATTGTGATTACAGCAACAACAGTAACAATGGCAGCATGGGCTTGTGGGATGATGACTTCAGCAGCTGGGGTCAAGAATCTTGGGCGTATGGGCTCTTGTGA
>Pbr008375
ATGGTTCACCTCATCAACCTCAATTTCGAAGGCACAAGCTTTGGGCGCGGCTTATCTCCGATGATGAACTCGTCGATCGCTTCATCTTCGACGATGACCTCGTCGACTGGGTCAACTCCATCATTTTATTCTTCTTCGTTGGTTCGCAATCGCCATAAGTGTGGCTTTGAAGATGCTGATTTTGCTTTGGCTTCGGCTTGCCTCCTCGTTGACTGGGTCATTTCTGCCATGGATGCTCTGTAA
>Pbr012104
ATGGGTGACATGAAAGACAAGTTCAAGGGCTTCATGAAGAATACCTTCTCGTCTTCGTCCTCCGGTAAATTCAAGGGCCAAGGCCGAGTCTTGGGATCGTCTTCTTCCTCCGGCCCTGCCGATTCGGTCCTCACTCGCCCTAAGCAGGCTCCCCAATCCCATCCCAAACCCGTTTCGAATTCGAATCCAAATTCTTCGGTCGCCTTCCCAAATCCCAAGCCTTCGCCTCAGAAAACGCAGATTATTGATCAGGAGAAAACGCAAATTCCTGATCAGAGCAAGGCGGAGCCGTCGATCGATTCGAAGCCTGATCGGAAAACGGAAACTGGGTTTGATCCGTTTGACGCTCTGATCACGCCGGGGAAGAGATCCCAGAACGGGTTTACGCTAAATGTCTTCGAATGTCCGATTTGCGGGCAATCTTTTAGGTCGGAAGACGAGGTCTCCGTACATGTAGATAGCTGTGTTAATACTACGGTGGAGACCAAAAGTGTAGAGGGTGTTGGCGTGTCGGGGTCGCCGGATAACAGGTCTGAGTTGTCGAGGAGCGAATTGGAAGCTCGCATTGGTACCTTTGCTTCGGGAAATCCGGCTGCCGGGTCAGTTGAGGTTGTTCTGAGGCTGTTGAGGAATATAGTTAAGGAACCGGAGAACGTTAAGTTTAGAAGGATTCGGATGAGTAATCCGAAGATAAGGGAGGCCATTGGTGAGGTTGTGGGAGGCATTGAGTTGCTGGAGTTTGTGGGGTTCGAATTGAAAGAGGAGGATGGGGAGATGTGGGCGGTCATGGAGGTTCCAAAGGAAGAACAAATTAATTTGATGAAAGGGGGAATAGCATTACTGGAACCGCCGAAGGTACAAGAAGTAGATATTTCGGCATCCATTGCTTCATTGAAGGTGGATGAACCAGTTGAACCAAAGAAGGTCGACCGGCAGACGAGGGTCTTCTTTTCGGTCTCTGAAAGTGTGGCAGCAAGAATTGAGGTACCAGCATCTTTCTACAACCTCTCAGCTACGGAGCTGAAAAGAGAAGCTGAAATGAGAAAGAAGAAGATTGAAGATTCACAAATGTTGATCCCAAAGTCATTCAAGGAAAAGCAGGCAAAAGCTGCTAAAAGGAGATACAGAAAAACTGTTATCCGGATCCAGTTTCCCGATGGAGTGGTGCTCCAGGGTGTTTTTTCTCCATTGGAGCCAACTAGCTCTTTGTACGAGTATGTGAGCTCGGCGCTGAAAGAGCCTAGTTTGGAATTCGAGCTGTTAAATCCTGTAGCCCTCAAACGGCGGGTGATCCCTCATTTTCCAGCAGCAGGAAAGAAAGCAGCAACACTAGCTGATGAGGATTTGATGCCCTCGGCTCTTGTCAAGTTCAAACCCATCGAAACAGATTCGGTTGTTTTCACGGGGCTGTGTAATGAACTCCTTGAGGTAAGTGAACCACTTACGAGCNNNNNNNNNNNNNNNNNNNNNNNNNNNNNNCGGTTCAGCTGCTGCTCCTGTGTAAGGTTTGAGCCGTCAGTATCTTCGTGCATTTGCTTCTCCCGTTCACCTTGTAATTCTTCAGCCAAACTACATTTTGGATACCCATTTTTTCACCTTATATGCACATAA
>Pbr010303
ATGGAGGCAAAGGAGGCTGAAAGTCATATGATATCAGCTGTTGCATTTGTGGAAGGGGGAATACAAGAGGATTATGGCGAGGCCTGCAGCATATGCCTTGATGAGTTTTGCGACAGTGATCCATCAGTGGTTACTTCTTGCAAGCATGAGTTTCACCTCCACTGCATCCTTGAGTGGTGCCAGCGAAGCTCTCAATGTCCCATGTGTTGGCAACCCATTAGCTTGAAGGATCCTTGCAGTCAAGAATTACTGGAGGGAGTGGAACGGGAGAGAAGATTTAGGGAGACAGCTAGAAATGCAACTATATTTCATCATCCCACCCTTGGCGATTTTCAATTTCAGCATTTACCTGTGGGTACTACCAATGCTGAACTTGAAGAGCGCATCATTCAGCACTTGGCCGCTGCTGCTTCTATGGGAAGGGCCCACCACCATGGTAGAAGAGAAAGCCATAGGAGCCGATCATCTGCTCGTGGTCATCCACACTTGTTGGTACCTTCTACACATCCTAGTGCATCTCCTCTTGGTCCTGTTCATGCCCCAGGAGGGGACAGTGAACCAGCTGAAATAACTGTAGCAAGTCCATCTACCCCACTTACTTCAGATGTGGATGAATCATCACGAAGTAGTGCACAATATCCTTCTGTTCAGACTGACAGAATTTCTTCCTCACCATCTGGGTCTTCACGCGTGCATAGAAATCGTCAAGGAAATTCCTCTAGTCATTGGAGCTCTACTAGCCATGCCTCATCATTGGATCAGGACAGAGCAGGACCATCAGAACTTCACTCTCTTTCAGAGTCTCTGAAATCTAAGTTTAATTCCATGTCAATGAGGTACAAGGAATCGTTTTCGAGGAGTACACGAGGATTGAAGGAGAAGCTGTTCTCCCGTAGCCCTTCTATGTCGGAACTCAGTTCTGAAGTTCGTAGAGAGGTGAATGCTGGAATTGCCACCGTATCTCGAATGATGGAGCGCCTTGAGACAAGAGATAATAGTACAGACAACCAGTCTTCTGGAGTGAATCAGAATGCAGATGGTTCTGCTGCAGAGCAGAGCAACCAGAACCGTGCAGAGATCCGTGGAGAAAACCCTTTGAGTGACAACAATAGGCCTGGTACTACTTGTGCCGCAGGTTGTTACCCTTTGCTCCAGACATGGGATGCTGAGGTTGAGATGCTTTGCACCTCAGGCCGGAGTTGA
>Pbr025929
ATGGAAGAGAATGTAGAACGGCTTGGACAAGGTAGAAGACAAGGTAGGACGGCTAGGAGACAAGGTAGGACGGCTTATGACAAGCTAGGACGGCTTGGACAAGGTAGGAGACAAGGTAGGACGGCTAGGAGACAAGGTAGGACGGCTTATGACAAGCTAGGACGGCTTGGACAAGGTAGGAGACAAGGTAGGACGGCTAGGAGACAAGGTAGGACGGCTTGTGACAAGCTAGGACGGCTTGGACATGGTAGGAGACAAGGTAGGACGGCTTGTGACAAGCTAGGACAGCTTGGACAAGGTAGGAGACAAGGTAGGACGGCTAGTGACAAGCTAGGACGGCTTGGACAAGGTAGGAGACAAGGTAGGACGGAGTGA
>Pbr001892
ATGAGCAGTTTTCTGGCAAAGTTGGTTTTAGCTGTTGTAACGGTATATCTTCTTCTTGGTGTTTTTCCTGCAACTTCTTCATCAGTAGTACTTCTTCATGGTGCTGAGAAGGGTACTTTATTGAGTGTTGACTGCAGAGGTCGCTTGAGAAAGATAATTTGGAGAAAAGAAGGTAGCTTTGGATGTCTAAGCAAGATTGTTAGCAAGAAAACTGTGCCCATCCGGCGTAGCCTGAGAAAAATCGTTACATCCTCCCCACCGCCACCCCTTAAAAATCCACATCAATCACACGATGGCTATGCACCTCCTCCACTTATTGCATGA
>Pbr003984
ATGGGTCAAGCTGCCGCCAAACGCCACCTTCAAACCCCCTGGAAGCCTCGCCTTTCTCTTGACAGCCTTATCTTTATAGTCAACGTCTTCAACCCCAATTCATTAAGCATTGTTCTCTTTCTAGAAAAATTCAAAAGCGAAATGGTTATTGATCCCAACGAGATCTTTAAGTTCGATATTGATGTTAGTGAAAATAATGGAATTAGAGCGTGGGAGGATCAGGATTCAATGGCAGTGAGAGTGATGTGGAATGTGGTGTTGGAAGGGTGA
>Pbr013152
ATGCCTGGATTGGATCTGAAGCTTTTTACTTCTAGGAAGAAGCTTTACCCTCTGCTATTCAGCTCAGGCAGCTCCTCAGGTCTCACGGCATTCTCCGCTGCAAACTGCAGACTTTGGTTGAAGCAGCTCTCCATGAAGTTCTGTCCCTTTTCAGTTATCCCTTTCCTTTTTGGCATTGCCATTCTTCTTCCTGTGGTTTTTTCTGACCTGACTTCGGATAAGCAAGCTCTTCTTGACTTTGCTGATGCTGTTCCCCATCGCCGCAACTTTAGTTGGAACCCTGCTACCCCAGTGTGCACATCCTGGGTTGGCGTCAATTGCACTCCAAATGGCATCCGGGTTACTTCCCTCCGACTTCCTGGAGTTGGACTTGTGGGCTCTGTCCCACCAAACACCCTTGGTAAGCTAGATGCCCTCCGGATTCTTAGCCTTCGGTCCAATCTCCTCCGTGGTGACCTTCCTTCCGATATTACCTCCCTTCCTGCACTTCGGTACTTATACCTCCAACGTAACAATTTTTCTGGTGACATTCCTACCTCCTTTTCACCTCAACTTAATGTCTTGGATCTATCATTTAATTCCTTAACAGGAAACATACCACAAACGGTACGTAATTTGACACAACTCACAGGATTGAGCCTCCAGAACAACACCCTTTCTGGACCTATACCTGATCTTAAGCTACCTAAGCTCAAGCGTCTAAATTTAAGTTATAACCATCTTAATGGCTCTATTCCACCATCCCTTCAACATTTCCCCAATTCATCCTTTGTGGGAAATTCACTTTTATGTGGAGGACCTCTTAAAGCTTGCTCCATCGTCCTTCCTCCGCCACCTCCTACTTCCAATCAACCACCACCAGCTCCCCAGAAAAAAAGCTCCAAGAAAAAGCTGAAGTTGGGACACATCATTGCTATTGCAGCTGGAGGGTCTGTTCTGCTGTTGCTGTTAGGCCTAATTATAGTTCTCTGCTGTTTAAAGAAAAAAGACAACGGAGGAACAAGTGTACTGAAAGGGAAGTCTTCTACTGGCGGAAGGAGTGAGAAGCCCAAAGAGGAGTTTGGGAGTGGGGTGCAAGAACCCGAGAAGAACAAACTAGTTTTCTTTGAAGGTTGTTCTTACAATTTTGATCTTGACGATTTGTTGAGGGCTTCAGCTGAAGTGTTAGGAAAGGGAAGTTATGGTACTGCGTATAAGGCTGTCTTAGAGGAGGCAACAACAGTGGTAGTTAAAAGGTTGAAGGAAGTTGTTGTTGGGAAGAGGGATTTTGAACAGCAAATGGAGATTGTGGGAAGGGTTGGACAGCACGCAAATGTTGTTCCACTCCGTGCTTATTATTACTCAAAGGACGAGAAGCTGCTAGTCTATGATTATATCTCAAATGGGAGCTTATCTGCGCGTTTGCATGGAAACCGGGGAATTGAAAGACCTTCATTAGACTGGGACTCGAGGATAAAGATTTCCCTTGGCACTGCAAGGGGAATTGCTCATATTCATTCTGTGGGTGGTCCGAAATTCACTCATGGAAATATCAAGTCCACAAATGTCCTTCTCAGCCAAGACCTTGATGGGTGCATCTCTGATGTTGGCCTGACTCCTCTCATGAATGTTCCTGCCACTGCTCGGAGTGCAGGCTATCGCGCTCCAGAAGTGATTGAAACCCGCAAGCACTCTCATAAATCAGATGTGTACAGCTTTGGCGTCGTCCTCCTTGAGATGCTGACTGGAAAGGCTCCACTCCAGTCGCCCGGGCGTGATGATATGGTTGATCTTCCTCGGTGGGTCCAGTCCGTGGTCAGGGAGGAGTGGACCGCAGAGGTATTTGACGTTGAACTGATGAGGTACCAAAACATTGAAGAAGAAATGGTTCAAATGTTGCAAATTGCAATGGCGTGCGTGGCAAAGGTGCCAGATATGCGACCGACCATGGAAGAAGTTGTTAGAATGATTGAAGAAATCCGGCAATCCGACTCAGAGAACCGGCAATCTTCCGAAAGAGAATAA
>Pbr020140
ATGGGGACTTTAGGACGAGCAATATACACTGTCGGATTCTGGATTCGAGAGACGGGCCAGGCCATTGATCGCCTCGGCAGCAGCCTCCAGGGCGGCTACTACTTCAAAGAGCAGCTGTCTCGGCATAGAACTCTAATGAACGTATTCGATAAAGCTCCTGTGGTTGACAAGGATGTATTTGTGGCGCCAAGTGCCTCCATCATTGGCGATGTTCAAGTGGGAAGAGGGTCTTCCATATGGTATGGATGTGTTTTGAGAGGTGATGTGAACAACATCGTTGTTGGATCTGGAACTAACATACAGGACAACTCCCTTGTTCATGTGGCGAAGTCAAATTTAACTGGGAAGGTGTTACCAACCATTATTGGAGATAATGTTACTGTAGGTCACAGTGCTGTTATACATGGCTGTACTGTTGAGGATGAGGCCTTTGTTGGCATGGGAGCCACACTTCTTGATGGCGTCGTCGTTGAGAAACATGCCATGGTAGCTGCTGGATCCCTGGTGAGACAGAATACAAAAATCCCCAGTGGAGAGGTATGGGCAGGAAACCCAGCAAAATTTCTGAGAAAGCTCACAGATGAAGAAATAGCCTTCATCTCCCAGTCAGCCACCAACTACACCAACCTTGCACAAGTCCATGCGGCTGAGAATGTGAAGTCGTTTGATGAGATTGAGTTTGAGAAGGCCCTCCGCAAGAAGTTTGCCCACAAGGATGAGGAGTATGACTCAATGCTAGGTGTCGTTCGTGAGATTCCCCCAGAACTTATTCTTCCCGATAATGTATTACCAGATAAAGCAGCAAAGGACCAAAAATGA
>Pbr030854
ATGGTCATCATTATGACTATTCATTCTTCAAGATCAATAGTTCCTAATGATAATGATAGTTATTGTTTGTGGAGATGGGCTGCAGAGTTTGATCATGTAAAGAAGATGCAGATGAAGCTTGATCATGAGCGCCTCATATTCACCGGCGGCAGAAGGGCATCTAGTCAATTTATAGCGGCAGCAAGGATGCGAGTGGTGCGGGAGTTGGAGAGACTGGCTTTGGTATCAACCCGTCAGGAAGGGGTGAATGAGATTCGCTCTTAG
>Pbr042512
ATGAGGCTTCCTTTGTCCATGGAGAAAGGTCCTAGACAGCATCACTATGAGCTCACGAGCCTCGATGGCAATCAAAAACAGTACATCAACGACCTTTGCATCGGTAGGTTCACTCAATGGAAGAGTGACCTCCACAAGCATTATGAGAAATATGACGGGGGGTCAAAGTTTCATGAGATTGACATGTTCAATGAGGTGTACATTCGGGACGAGCTGACGGAGCAGCTTCATTCCACCATGGTGGAGAAGGGCCAGACTATTATAGAGGAGGTGGCTTACCAGCTTCTCCTAGAGACCTCGATCAAGGAGGTGTTTCCCCCTAGGGATGCCGATTTTCAGATCATGATAGACATACTCAATCAGACCCTCGGTCATAGGAATGAGAATGTTCACTGA
>Pbr024793
ATGAATACGAAAATGAAAGAAAAAGTCATTATCGATGATTCTGATGATGAACAACCCAAGCCTAAACAGCCATCCCCGGCATCCGGATCATCATCATCACCAACACAAAATTCTCGTCCCTTGCTTGATCTGAAGCTTTCCAACAACGACGCTGGTCATGCGTCAGGGGCGTTGTCCTCGAAGGAACTCATTCTGTTCAACCCTCTGAACCAGGGTTCATCATCGAACCCCGAGGGATTAGGATTATTATCTCAACACAACGAGCCAAGAGACGAGAACCCGCGTGGTGATGATGGGAAAAAACCCCAAAGTAGGGTTTTCACATGCAACTTTTGCAAGAGAGATTTCTCTACTTCCCAAGCATTGGGAGGGCATCAAAACGCTCACAAACAAGAGCGTGCCTTGGCCAAAAGGCATCAAGGAGGACTAGGAATGGACCATAATTTCTTCGGACATTCCCATCCTTATTATAGCCCATATTCAAGTATCACTCAACACCCTCTCTATGGATCTTATGGTAGATCTCTTGGGATTAGGATGGACTCCATGATTCACAAGCCTTATCCATGGTCCTCCTCGACCTCCGGGTTCGGTCGCTTTGGCCATGGTGTTGGTTCCGGGGGTTGGTCATCATCAAGGCCAGGAGGCCTCATAAATAATTTTCAATCCTCCCTTGATAGGCTCAACCTTGATGGCCTTCATGCTAATACTACTTCCAGTGAAACATTAGGCCTTCCAGGAAGCATCAGTGCTTCAAGGTATGTTCAGGAAATTGGTTCTGCTCGCAATTTTGGTGGTTCAAACTTCGGAATCAACAGGCCAATCATTGGTGGTGATGTTCTCGGCCGTGAGCCTCCAAAACCCGATACAGATACTTCTGGACTTGATTTGTCTCTTAAGCTTTAA
>Pbr034014
ATGTGGCTAACATGCCTAGCCTCTGCATTCCGTACATGTCTTGCTTGCACCATAGTTGCCCTAACCACCCTCTATGGCCCACAATCTCTCCGACGCCAAGTAACCTTCCCGGCATTCTCTTATGTCACAGTCCTCCTCATTGTTCCTGATGCAACTCTGGGGCACACACTTTGTGGCTGTTGGCTCGGGGTCTACGCCACGGCACAAACTATTGGGCCAGCGGTGTTGAGTCTGTGGCTGATTGGGCCGGCCCGGCTTTCCACCAGCACGACCGCTCTGGCGGTGGGGCTTGCTGCATTCGTGGTGGCTCTGCCGGAGTTTACTCACTTTGTGACCAAACGCATAGCACTTGGACAGATTGTGATTATGTATGTCATAGCTTATATAAATGGGGGCCATACAGATGCTATCATGCACCCTGTCCACGTGGCTACAAGTACTGGAATTGGGGTGTTGGCTTGTGTTTTGGCTCTGTTGATTCCCTTCCCGCGCCTTGCTTCTCGAGAGGTTAAACAAAACGCAGAGCTACTTACCGAGAATGCTTCAGAAAGGCTCAAGATCTTTGTAGAGGCGTTTTGCGCAGAAGATAGCACATCAGCACTTGCATCACTTTCTCAAGCAAATTCGTTGGCTTCCACTGCAACCATGCTTTTCCAAACTATCGAAAACCACCAGGAAAGCATGAAGTGGGAGAGAGTTCCGCTGAAGTTAATTTCGAGATGCAACTATGTAAATCCAGGAGATAGATTGCAGGGCTTAGAGATACCCTTTAGAGGAATGGAAATGGCATTAACCTGTATTCCTTCATTTCCAGTTAAGGTGGTGAATGGAGAGCTCAGTAAAGATGGTCTACTTAGACTAGTAGAGCAGCACATGAGCCTAGACTTAATCACGCCTTGTGATTCAGTAACTGTTCCTGAATCAAAAGGTTTCCTCCAAACACTTCAAACCATCCCACAAATCCACCAAGATTTACCCCCAATTTTCTTTTTGTTTTGCATCAATCTCCTCCAAGGCAAGTTATTATCCAGAAGTAAGACTGTACAGGAAAAATTTTTGGTTCACCAGAATGGAGGAGCAACTAATTCATCCAAACAAAATGGATTGTATTTCAAGATATGGAGTAACTTGTCCACCAAGGTAAGCAGCAAGAGGCTTATGTCAGCTTTCAAATGTTCACTCTCCTTGGGTCTTGCCGTGTTTTTCGGTTTGATGTACAGCAAAGATGATGGCTACTGGGCAGGACTCCCGGTAGCAATCAGTTTTGCATCAACCAGAGAAGCAACATTTAAAGTTTCAAATGTTAAAATACAAGGGACTGTTTTAGGAACTGTATATGGAGTTTTGGGTTGGTTTCTCTTCCAAAGGTTTTTGTCAATGAGACTTTTATCTCTGATTCCTTGGTTCATTTTCACCAGTTTTCTCCAGCGTAGCCGAATGTACGGCCAGGCAGGAGGCATTTCAGCAGTAATTGGAGCCGTACTAGTTTTGGGGAGAAGAAACTTTGGTCCTCCAAGTGAATTTGCCATAGCCAGAATCACAGAAACCTTCATCGGATTATCTAGTTCTATTATCGTTGACCTAATCTTGCAACCCACAAGAGCTTCTGCTCTTGCAAAAGTTCAACTCTCTAGGACTCTTGGGACATTGCAGGAGTGCATCAACTCGGTGAGTCTTCAATCAGGAAGAGCCAATTTGGAAGATAATCAAAAGAGACTGAAAATGCATACTGAAGAACTTGGGAAGTTGATTGGAGAAGCTGAGGGGGAGCCCAATTTCTGGTTTTTGCCTTTTCATGGTGCTTGCTATGGAAAACTCTTGAGGTCTTTCTCCAGAATGATGGACTTGCTAGTTTTAAGTGCTCATGCAGTTGGAATTCTTGAAGAAAATTCACAAACACTTGAGGCTTCATGGAAGGAAATTGTACATACATTGGAATGTGATCTTGAACATTTCAAGAAAATGGTTGGAAGTTTGATGACATGCTTCAAGGAGATCACCTTGGTAAAATCAATCACAGTTCTTGATCAAAAGAGTAACATATCTCCTGACTCCGAGTTGGGAAAATCTCGATCACCGAATATTTTTAGGGCTTGTAGTTCAGAGATGGATAAGATTATGAGTTCTTATCTCCAACACTCGGAGGAAGTTGTTGGTAAAATTGATGCTAAAAGTGAGGAGCTCAAGAGCCAAATGATTTTGTGTTTAAGTGGTTTAGGATTCTGCATAAGTAGTTTAATAAGAGAAACAAGAGAGATTGAAGAGGGAATCAAGGAACTTGTTCAATGGGAGAATCCTTCTTCCCACATTAATTTGTACGAAATCTCTTGTAAGTTGCATGATTATCAGAAATAA
>Pbr020145
ATGGGATCCGAGTCCGAATCCGTTTGTGTCACCGGCGCGTCCGGTTTCATTGGCTCTTGGCTCGTCATGAGACTCCTAGAGCACGGGTACACCGTCCGCGCCACCGTGCGTGACCCCACGAATCAGAAGAAGGTGAAGCATCTGTTGGACTTGCCGAAGGCGGAGACGCACCTGACGCTGTGGAAGGCGGACTTGGCGGATGAGGGAAGCTTTGATGAAGCCATACAAGGCTGCAGCGGAGTGTTCCATGTTGCTACACCTATGGACTTTGAATCCAAGGATCCCGAGAATGAAGTGATCAAGCCAACAATCAATGGACTGTTGGACATCCTGAAGGCATGCCAGAAAGCAAAAACAGTTCGAAAGCTTGTGTTCACATCCTCAGCAGGANNNNNNNNNNNNNNNNNNNNNNNNNNNNNNNNNNNNNNNNNNNNNNNNGCAGGAACTGTGAACGTGGAGGAGCACCAAAAGCCGGTCTACGACGAGTCCAACTGGAGTGACGTTGAATTTTGCCGCTCTGTCAAGATGACTGGTTGGATGTACTTCGTCTCCAAGACTCTAGCTGAGCAAGCTGCATGGAAGTATGCCAAAGAAAACAACATTGATTTCATCACCATTATCCCAACTCTTGTGATTGGGCCATTTCTCATGCCATCCATGCCACCAAGCCTCATCACTGGACTTTCGCCGATCTTAAGAAATGAATCACATTATGGCATCATCAAGCAGGGTCAGTATGTTCACTTGGACGACCTCTGCCTTTCTCACATTTATCTGTACGAGCATCCGAAGGCCGAGGGCCGCTACATTTGTTCGTCACACGATGCTACAATTCACGAACTTGTAAAAATGCTCAGAGAAAAGTACCCCGAGTACAATATACCCACAAAGTTCAAGGGCATTGACGACAACTTAGAACCTGTTCATTTTTCTTCAAAGAAGTTGAGGGAGATAGGGTTTGAGTTCAAGTACAGCTTGGAGGACATGTTTGTGGGGGCTGTCGATGCGTGCCGGGCAAAGGGCTTGATTCCGATTCCGGCACAGAAAACTGAGGCTGCTGAGGAGAGCAACCTCGTTGATGTCAAAGTTGGCAGTTAA
>Pbr006170
ATGGCGGCGGCGATGAACTCCCTCAAAGGCAAGCTCCTTCTGCTCTGCTTTCTCTTCATTTTGTCATCTCCTTTCTCCGTTCCTAAGCTTTTCGTCCAATCTAACGAAACCGAAACCGAAACCGAATCCGAAATCGAGCTCAATGCGCAACAGCAGGTATTGCAGAGGCTCGAGGAAGTAGTGAAGAACCTAACCGAAATAGTTGCGACATTAGAATTGAAATTACAATCGGATCCTCCGAAAAAACCGGCTCCGATCGACGAGGGTTTGACGGCGGTTGAAGAAAAGGAAAGCCAGAAGCCGATCAAGCAGGTTGAAGAAGAAGCTGGGTCTGGTTCCGATCGTAAAATTGGAGAAAGGGCGAGGTCAGTTTCGGTAACGAAATACAGCCCGTTCTGGTCCGACCGGTTTCAGTTCGTTTCCGCCGTGAAATTGGATTCCCAGGCCACGTGCATTCACGTCCTGCCGTTTCAGGATTTCGAGGGGGTTACGAAATATGTTGCCGTCGGAGACGAGAGAGGGCGGGTTTATGTGTTTCTCAGAAACGGCGACGTTTTGGTGGAGTTTGATACGTTGCTGGGGTCTCCGATCATGGCCATGGCTTCCTTCATGTCGGTTTACAAGAACGAGAGTTTCGTGGTCACCGGGCATCAAAACGGTGTCATTTTGATGCATAGGGTCTGGGAGGGAGCGAATGGGGAAGAATGGAGCTCGCTTATGATGGAAACCGTGACGAAATTTGACACGGGCGGAGAAGGATTGCCCGTTAAGATTTTGGAGGTGCACCATGTTGGGAGGTTGAGTTATGTGTTGGCTAGTGATGCGAGTGGGAAGATTTCGGTTTACCGAGAGAATGGTTCAGTTCACGGCTCCACAATGCCGTCGAGCAGGCCGCTTGCTTTCTTGAAGCAGCGGCTTTTGTTCTTGACGGAGACAGGTGCAGGGTCTTTGGACCTGAGGACCATGAAGGTTAGGGAGAGTGAGTGTGAAGGGCTGAACCGTTCACATTCGCGTAACTATGTTTTTGATCCCACGGAGCGCTCTAAGGCGTACGGGCTTACATCCGAAGGCGATCTGATTCAGGTTTTGTTGTTGGGGGATATAAAGAACTTCAAATGCAGGGTTAGGTCCAAGAGAAAGTTTGAGATTGATGAGCCTTTAGCTTTTCAGGCTATAAAGGGGTGTTTGCTTATTGTTAGCAGGGAGAAGGTGTTTGTATATAATGTTTCAACTCAGCATTATGTTAGGGTTGGCGCCCCTCGGATTATTTTCTCCGCTGGTCTCGATGAGATTAGATCATCGTTTCTCAATTATCAGACGGTGAATGCAGAGAAGAGGAATGTGATACCTTTAATCGCAAGTGACCGGGAAAGGCTTGTTGTTCTTGGCCTTGGCGGAGGGTATGTGGGAATGTATCGCTCTAACCTTCCGGAATTTAAAGGCGAATTTAACACAATGCTATGGACCAGCCCTGTATTTTTCTTTGTACTTTTCCTGTTTGGAGCGTGGCAATTTTTTGCGAAGAAAAGGGAAGCGCTCACTTCATGGGGAGCGGATGATCCTTTCAGTTCAACATCCGGTACAACGGGAGGTCCACTGGGGGGAAGCAGCGCCGGAGACAGGAAGTTTGTGGACTCTTCTTCGAGAAATCCTGATATGATGGAGCTTAGAGGTGGTGACCTAAGAGGACCGCCGAGGAGGTATCCCTCTCCTCCGCCCAGGTATACAGGCGGAGCAACCAGTTCGTTTAGGCCAGGTACGACGGATCATAACGCTAGACCGTTATCTGTCGATCCTAATTTTAGAACAACTTCAGAGCTAAAATTTAGAGGGTCTGGATTAGAATCTTCGGGTTTTCCGAACCGGAGGGAGAGTTTGTTTGTAAACAACCAAGTAATGGATGATAGCAGCTGA
>Pbr017300
ATGCTATTCAGCTCAGGCAGCTCCTCAGCTCTCACTGCACTCTCACTGCACTCTCTGCTGCAAACTGCAGTTATTCACTTCCTTTTTGGCATTGCCATTCTTCTTCCCCTGGTTTTCTCTGACCTGACTTCCGATAAGCAAGCACTTCTTGACTTCGCTAATGCTGTTCCCCATCGTCGAAAGCTTAGTTGGAACCCTGCTACCCCTGTCTGCACATCTTGGGTTGGCATCACTTGCACTCCAAATGGCACCCGGGTTATTTCCCTCCGACTTCCTGGAGTTGGACTGTTGGGCTCTGTCCCACCAAACACCCTTGGTAGGCTAGATGCCCTCCGGATTCTTAGCCTTCGGTCTAATCTCCTCCGCGGTGTCCTTCCTTCTGATATTACCACCCTTCCTGCACTCCAGCACTTATACCTGCAACGTAACAACTTCTCTGGTGACATTCCTACCTCCTTTTCACCTCAACTCAATGTATTGGATTTATCATTTAATTCCTTCACAGGCAACATTCCAGAAACAATGCGCAATTTGACACAACTCACAGGATTGAGCCTCCAGAACAACACCCTTTCCGGACCTATACCTCATCTCGACCTACCTAAGCTCAAGCGTCTAAATTTAAGTTACAACCGTCTTAATGGCTCTATACCATCATCCCTTCAAAGGTTCCCCAAGTCATCCTTTGTGGGAAATTCACTTTTATGTGGAGGGCCTCTTAAGCCTTGCTCCCTCGTCCTTCCTCCGCCACCTCCTACTTCCAATCGACCACCACCAGTAGCTCCTCATAAAAAGAGCTCCAAGAAAAAGCTCAGGTTGGGATACATCATTGCTATTGCAGCTGGAGGGTCTGTTCTGCTGTTGCTGTTAGGCCTAATTGTAGTTCTCTGCTGTTTAAAGAAGAAAGACAACGGAGGAACTAGTGTATTGAAAGGGAAGTCTTCTACCGGCGGAAGGAGTGAGAAGCCCAAGGAGGAGTTTGGGAGTGGGGTGCAAGAACCCGAGAAGAACAAACTAGTTTTCTTTGAAGGTTGTTCTTACAATTTTGATCTGGATGATTTGTTGAGGGCTTCAGCTGAAGTGTTAGGAAAGGGAAGTTATGGTACTGCATACAAGGCGGTCTTAGAGGAGGCAACAACAGTGGTAGTTAAAAGGTTGAAGGAAGTGGTCGTTGGGAAGAGGGATTTTGAACAGCAAATGGAGATTGTGGGAAGAGTTGGACAGCATGCAAATGTGGTTCCACTCCGTGCTTATTATTACTCAAAGGACGAGAAGCTTCTAGTTTATGATTATATCTCAAATGGGAGCTTATCTGCGCTTTTACATGGAAACCGAGGAGGCGGAAGAACTGCATTAGACTGGGACTCGAGGGTAAAGATTTCCCTTGGCACCGCGAGGGGAATTGCTCATATCCATTCTGTGGGTGGTCTAAAATTCACTCATGGAAATATCAAGTCCACAAATGTCCTTCTCAGCCAAGACCTCAATGGGTGCATCTCTGATGTTGGCCTGACTCCTCTCATGAATGTTTCTGCCACTGCTCGGAGTGCAGGCTATCGCGCTCCAGAGGTGATTGAAACCCGCAGGCACTCTCATAAATCAGATGTGTACAGCTTTGGTGTCGTCCTCCTTGAGATGCTGACTGGAAAAGCTCCCCTCCAGTCACCGGGGCGTGATGATATGGTTGATCTTCCTCGGTGGGTCCAGTCCGTGGTCAGGGAGGAGTGGACCGCAGAGGTGTTTGACGTTGAACTGATGAGGTACCAAAACATTGAAGAAGAAATGGTTCAAATGTTGCAAATTGCAATGGCGTGCGTGGCCAAGGTTCCGGATATGCGACCGAGCATGGAAGAAGTTGTTAGAATGATTGAAGAAATCCGGCAATCAGACTCAGAGAACCGGCCATCTTCCGAAGAGAATAAATCAAAGCACTCAACTGTGCAGACTCCTTGA
>Pbr022635
ATGGATTTGATGGCATCCGAACGCGTTTGTTATGTTCACTGCAACTTCTGCAACACCATTTTAGCGGTGAGTGTTCCATGCAATAGTTCAATGAATATGGTGACGGTGAGATGTGGGCATTGTGCCAATCTGCTCTCTGTTAATATTGGAGGTTCCCTTCAGTCGACTACAATTCCTCCTCATCAAGATCCCCAGAAACAACACCTGAGCTCTGAGGATTCAAATAAGAACTGCGGCTCATCATCATCATCATCATCATCCAAATCCAACAAGTTTGGTCATGCATTTGAGTCTCTAGAGCTTCATGACCAACCTAGAATCTCTCCCATAAACCCACCAGAGAAAAGACAGCGGGTTCCTTCAGCATATAACAGGTTTATCAAGGAGGAGATCCAAAGGATTAAGGCTAGTAATCCTGACATTAGCCATAGGGAAGCTTTTAGCACAGCAGCTAAAAATTGGGCACATTTTCCCCACATTCACTTTGGATTAAAGCTGGATGCCAACAGGGAACCAAAGCTAGACCAGGCTTTTGCAGGAGAGGGAACTCAAAAGTCTAATGGCTTCTACTAA
>Pbr028147
ATGAACTTCTCCACCCACGCTCACGCTCTCACCACTCACTCTCCACTCCACCGCTTCACCACCGCCGCCATCGCCACCCCATGTCAGTCCTCCTTCTCCTGCTCTATGCCCCGTCCCCCCAATCGCAACCGCAGAACTCGCCGCAATCGAAACACCACCCGCCCCACCACCACCACCACTACCACCTCCACCACCATTAAACCCTATTTCTACCCTCCTTCACTATCCAACCCTGATACTCTCCAAGCCACCTTCGACCTCGATTACATCTACCACACCTCCCACTCCACCCTCAACCAATTCATCTCCGACTCCTCCGACGCCCTCCAAGACCTCCGCACGCTCGTCTCTGTCGACGCCGGTAATCGCGTCATCGTCTCATGTCGCCCTTCCACGCTGCGTTTCGTCGGCAATTTGGTGATTATCACCTTCTCCGTCGTTTTGGGGTTTAGGGTTTTGGTTGCCTTGGTCAGGTTAGGGTTTAGGAGTCGGTCTGGGTATGGCAAGGAGGCGACGGTGGTGAGGCGGGATAGGAGTCTCGGGGGAAAAGAGGTTGTGGTAGGGATAGTGGAGAAGGAGAGAGTTGATGCGAGGAAAAGAAAGAGTTTTGGGATTTTGGATAATCCGCTGTCAATGCCGAAGAGTAGGATGGTGGATGGTTTGGGGAGGATGTTAAAGAATCAGGTTCGGTGGGCGAAGAAGCTGCCGAGCTGGTGGCCGAGCTCAGCGCCGCAGCAGAGTCCGGTGGTGGATAAGGAGTACTACCAGGGAGAAGCAGACAGATTGGTTAGAGTGATCACGGACAATAGAATGAGCGGAAAGGACATAGGGGAGGATGACATTATTCATGTTCACACACTTCTTATATGTATACATCATGAGATTTTTATAGATTTCTATGTTGATGTAGCTGTAGCACTAATTCAGTTTAGGGCACTCTTTGTGAGGACATCTGGAGTACGGGTCTCCTTTGATACAACAAATACACGAGATTCGTTCTACCGGGTGTCTGTTGAATATGTCTTAAATGTTTGCAGCAGGGCCCCAAGTCATTCTACTTATGTTCGGATTGATGGAGAAGATGTTTGCCATTTCATTGCTGGGCTTGCCGGGAATATTGGCCTTGACAACATTCGTGCTGCAAGAATTATGTCTGCAGCAGTGGCTGCACGTACACGCTCACGTTTTCTGCAGGCGTGGGCATTGGTAATGCAAAGTAAACATGCAGAAGCACTAGTCGAACTGTCAAAGATATGCCTGCTTTTGCGGATATTCCCTCCCGAGGAGTCCTCTCCTGAGATGGAGATGGTAGCTCGAGGCTTGGAAAAACATTTGAAATTGGATCAGAGGGAATTTCTAATGAGCATGCTCACTGGCGTTTGCAGTGAGGAAAGCCAAAGAAGAGCAGCAGAAGCTTTGGGTTTGATGCGATCTTCGAGAGGTCTTGGCGATGATGAATCGATGATGATGAACAATAAAAGTAGTTTACTGGGTAAATAA
>Pbr024100
ATGCCGAGGCCCATTTCGTTCTACCTTCGACACTTGGCGTTCTTCTTCGTGTTTCTCAACGCCATTGTCGCCGACGCCGGGACGCGCAGCTCGCACCGCTCTCATCAGGAGCCAAGTTACCTCAAATTTGTTGTCAACGCCACCGATTTTCCAACAGAAGATTATTATGACTACATTATTGTAGGAGGTGGCACTGCTGGGTGCCCCTTGGCTGCGACACTATCATCTAGATTTCGAGTGCTCTTGCTCGAACGGGGTGGGGTTGCTTATGGAAATCGAAACTTGATGACCAAAGAAGGTTTCTTGGCCGCACTCATGGATGTCAACTCCTTTGACTCGCCTACTCAAGCCTTCACATCTGAAGAAGGAGTTGCAAATGTCCGAGGCCGCATTCTTGGAGGCAGCAGTGCCATAAATGCTGGTTTCTACAGCCGTGCAGATCAGGACTTTTACACGAAAACCAGTGTCGATTGGGATCTCCGAATGGTGAATGAGTCATACGAGTGGGTTGAAAGGGCAATTGTGTTTCGGCCAGAGCTGAGGACTTGGCAATCGGCAGTTCGAGACGGGTTATTGGAAGCTGGCGTTGATCCCTACAATGGGTTCAATTTGGATCATGTGGTGGGGACCAAGATTGGTGGTTCAACATTTGACACTTTGGGAAGAAGACACAGTGCTGCGGATCTTCTCAATTATGCAAAACCACTGAACATCAAAGTTGTGACTCATGCCAGTGTGGAGAGGATTCTGTTGGCTTCAACTAGGCCATCTCCAGCGTCTAGGCAGTCTGCAGTGGGGGTTGTTTTTCGTGACAGCATTGGGAGGTATCACCATGCTGTGTTACGTGAACATGGTGAGGTAATTGTCTCAGCTGGTGCCATTGGAAGTCCGCAGCTGCTTCTGCTGAGTGGTATTGGCCCGAGGCCGTATCTTTCGTCATGGGGGATTCCAGTGGCTCATCATCTTTCTTATGTTGGGCAGTATCTCTACGATAATCCGAGAAATGGTATCTCAATTGTGCCACCAATCCCACTGGAGCACTCACTGATACAGGTTGTGGGAATTACTGAATCAGGAGCCTACATTGAAGCAGCCTCCAATGTTATCCCTTTTGCATCTCCTGCAAGGTCCGTGTTCATTCGGACGCCATCTGCGCCTCTCTACCTCACTGTGGCAACCCTCATGGAGAAAACCATAGGGCCAACCTCAGCTGGTTCTCTGAGGTTGGCTTCAACAGATGTCAACGTGAACCCAATTGTTCGATTCAACTACTTCAGCAACCCGGTGGATGTGCATAGGTGTGTGAATGGGACGCGCAAGATTGGTGATATACTCAAGACCAGGTCTATGGAGGATTTCAAGTTCCAGGGCTGGTTTGGGAGCAAAGACTTCAGGTTTGTGGGACCTGCATTGCCTGTAGACCAATCAAACTTTGAGCTGATGGCAGATTTCTGCCGGCGCACTGTTAGCACCATATGGCACTACCATGGGGGATGCATGATAGGAAAGGTGGTTGATGGTGATTTCCGGGTCATTGGTACTGATGCACTCAGAGTTGTCGATGGATCAACATTCGGTATATCACCTGGGACAAATCCTCAGGCTACCCTTATGATGCTTGGGAGATATGTCGGGCTGAGGATAATGAAAGACCGGAAGGAATACAAGATGATCGACTGA
>Pbr040078
ATGGCTTCTGATCGAAAAGTTCACGTATTCCAAGAGGTGGCAAAGCACAACAAGAACGAAGATTGCTGGGTTGTTATTGCTGGGAAGGTGTATGATTTGACGCCATTCATGGATGATCATCCCGGAGGCGGTGAAGTTCTGCTAGCTGCAACTGCGAAAGATGCAACAAATGATTTCGAAGACGTTGGTCACAGTGATTCAGCCAGGGATATGATGGAGAAGTACTACATTGGTGAGATTGATCCATCAACTATCCCATTGAATAAGATTTCCATCCCGGCACAAGGGGGTCAAAACAATCCTGCCAAGACATCCGATTTCGCGATCAAGATTTTACAGTTTCTGGTTCCCCTTTTTATCTTGGGGTTGGCCTTTGCTGTCCGTAACTATACCAAGAAAGAGTAG
>Pbr008040
ATGGGTTCCGTTCAAAATACAGTTTACTACTGTTGTGTGTCAAGGGGTGACCGGATCCTCTACGTGTATAGTGGCGGAGATGGTGAAATTGAGATCTTGGCTTCCTTGTGTTTGGAAAAGACTCCTCCTTTTCATAGGTGGTATTTTGAGACGGTGGGTAAAAGGACTTATGGTTTCTTAATTGAAGATGCCTATGTTTATTTCACAATTGTTGATGATAGTCTGGGCAATACCGGGGTTCTTCAGTTTTTAGAGCATTTGAGAGACGAATTCAAGAAGGTAGCCAGGAAGGGTTCAAGGGGAAGTTTGTCAAGTGTTATGAGTTCTGTTGGCATACAAGAACAGCTAGTTCCTGTCATCCACCGCTTGATCACCTCCTTGGAGAATGTTTCTCATGGTGGTAGTAATTGGACAGCTGAAGCTTCTCCGTCACTTCATGCTGGTCTTTCTCCATCACCAAGTAGCGCAAATGGTCAAATTGAAGTTGCCAATTCTACAAAAGCCCCTCTGTTGGGGAAGTCCAGCAAGCAAGACAAGAAGAAGGCTAAAGAGCATGTGATTGCAATGAGAGACATCGAGTTGGAGGAACATAGGAAATCTACGGATAGAGGAGTCAGTATTGACTCAGCTAATTTGGGTTGCAATAACCAAGATGGAGCAGGTTCTTCAATTGCATTACAAAAGGATTTGGGATCAATGAGGATTAGGTCAGGTTCTCAAAGCATTCGAAAGAAGTGGTGCCGCCAAGTGCGAATTGTCCTTGCCGTCGATGCAGCTGTTTGTGTTATACTGTTTGTGATTTGGTTATTTATTTGTCATGGTATCGAGTGCATCCGTTGA
>Pbr008895
ATGGCTTCCCCACATGACCTCCCAATGGACAATCAAAGTTTGTTCACACAACGAATGGTCCTCGTGTACAACATCTTTTGTGAAGCCTTCGTTTCGGAACCCGATCCTCCAGAGCTTCCAGCTAAGATCATTGCATGCGTCTCAATCGTCACCTTGTTGTTCTTGATTTGCAACCACATTCTCAATGTGACCCTTGCCTGGCTCCTAGGAGTCATCCCAGAACATGATCTTGAGGGGGGAGACATCATTTACGGGCCTCGAATTGACATTCTCGATTCGAGTCCCTTTCGGATAGCTATAGTGCAAAATACGCAGAGGCTGGGAGTGATGACGAGAGTCATGCCGGATTTCGATGAAGGAAGAGGGCCGAGGCTTAGGGCTTTGAAGAAACTGCCACCATTACTGAATTATGGAAGCTGTGAAATAAGATCAACGAGTTCATCAAGGTGTACTGCATGTGCAATTTGTTTGGAGGATTTTGCAGATGGTGATTCGTGTCAAATTTTTTCACTTTGCAACCACATGTTCCATTCGAATTGCATCGACCATTGGTTGATGAACAAGCCAACTTGCCCAGTTTGTCGAAATTGTATCATGGATGTATGA
>Pbr035482
ATGGCTTCGAATTCGATTCTTTGTTCCTCTTCCCATTTACATCTCAGTCTTTTCGTGCTCTTTTTCTGCTTATTCGTCCACTGCTATTCGTACGGCGAACTGGGTCCGTACACCAGCTTCACTGTCTCCAGCTTCAGCTACCCACCGACCACAATCGGACCCTCTGGATTTCGATACATTAGAGTTGAAATGCCACCATGGTTCTCGTCAATGTCGATAGCAGTGATTTCGAACGTGGAACTTGCTGCTGGAGACATAGAAAAGGTTCCAAAAATTAAGTTACCATTGATTTGCTTCCGAGCTGGTAGCCTCCCACTGCCGGATGTTAACACTTCTCTAGTGGATTCAGTTCTAGCTCCCCTTTACAATGGTTCGTATAAGGGAATACAAGCTCTTCAGAGTTCAGAGCAGTGCTATCCTATGCAAAAGAATTTTACTATCAAGTTGACAAATGAGCAGATTTCTCCAGGAGTTTGGTATTTTGGTCTTTTCAATGGAATTGGACCTACAAGGACACAATCAAAGATGATTAATCGCTCACCATCATACACCTTCAGTGCCAATATCACTGTGGAAGGATGTACGACCCTAACCATGTGGGGCCCAGAATGCAATCAGACAATTAACCCACTTTCATGTGCTCTATCTAACAGCTACAGTGCTGCAGACAATTCTTCAGAAGCTGGTTTGTATAACCAAACACTTGAATATGTAATTTCATGTAAAAACAATTTTGGCACTTGTCATGGAGATGGCGAGCCCAAATTCTACTCTTTGGATGTAGTGGGAGTATCGCAAGAGTTGAAAATTTTGGCAAAGGATGTTTGGTTAAATGTAACGTTTTCAAATAACACCAAGAATGTTAGTGATATTAATTTAATGTGTTATGCACGGCATGGTGCCATACCTTCAGAAACTGTGCATGACTATTCGAGTAATATAAACAAATCCCCATTGGTCATTCAATTTCCAAAGGTTGGTAGCTGGTATATTACTATTTTACCTCTCAACGTTTCAAAAGAGCTTGGAGGGAGTCTGGATACTGACACAAAAGTTTGTTATTCCCTGGAATCAAAACTGCTTGAATGTCCGGAGGGCAAGGCTGGAGCAAATTGTACAAGGGAAATATACACCCTTCAGACATCGCTGAGGAAAGGTTCAAGCTACTTTGAATACTACTATTTACCCGTCAGTGAAAAAGTGTCTCCTGATTCAGCCAATTTTCCTCTTGATCCTCTTTCAACCAACTCCTCGCATGGTGGACAACCAGAAGAAACATGGACTTACTTTGTCATGGACATTCCGCATGGAGCAGCAGGAGGAAACATGCACATTCGATTAAACTCAGATGAAAAGGTTAACTATGAAGTATATGCTAGATACGGTGGATTACCATCTCTCGCTAGCTGGGACTATTTTTATTCAAACAGGACAAGCAGTAGTGATGGCTCCATATTTTTTAACTTATATAATTCAAGTGAAGACAAGGTCGATTTTTACATTTTGTACGTTAGAGAAGGAACCTGGAGCTTTGGTCTAAAGCATCTCAACACCACCAGTGATGCTTTGAAAGTTCCGACTAGCATGTCTGTTTCACTTGAAAGATGCCCGAGAAGGTGCTCTTCACATGGAAAATGCGAAACTGCGTTGGATGCCAGTGGATTGACATCATACAGCTTCTGCTCATGTGATCGGGACCATGGAGGCTTTGACTGTAGTATTCAACTTGTAACACCTCATGGGCACGTATGGCAATCCATTTTTCTTATTGCGTCAAATGCTGCAGCAGCACTTCCTGCATTTTGGGCTCTTCGACAGAAGGCATTGGCAGAGTGGGTGATATTTACATCTAGTGGAATTGCAAGCGGAATATATCATGCATGTGATGTGGGAACCTGGTGTCCTCTGGGCTTTGGTGTCTTACAGTTCATGGACTTCTGGCTCTCTTTCATGGCCGTAGTGAGCACATTTGTGTACCTAGGCACATTTGAAGACGATCTTAAGAGAGCAGTACACACAGTCGTTGCAATCCTTACTGCCCTTATGGCTTATACTAAGGCCACAAGGCCGGCCAATATTATTCTTGTAATGGTAATTGGCGCCGCGGCTCTTCTTATTGGGTGGCTGATAGAATTGTCAACCAGGTTGCAAGCTGTTAAGGGATGGCTCAAGAACCTCATTAAGACAATTATTACAAGATTTCGCTGGGGTTTTGTACTGGCAGGTTTAGTTGCATTAGCCCTTGCAGCAAGTAGCTGGGTACTGGAGACCAGTGAAAGCTACTGGATTTGGCACAGCATTTGGCACATAACAATATATACATCTTCCTTCTTCTTCCTATGCTCGAAAGCAAGTCCTGTAACTACGGTAGAGACTGAGAATCAAATGCCACCGAATGGAGCCTATGAATTGACTCGACAAGATTCATTTTCAAGAGGCCAATAA
>Pbr025124
ATGGCTGAAGACATCTGCTTCCTCACCAAGGAAAGTTTGATCATAAAGCCTCCCAAGAAATCTCCTTTGTTATGGAGGATGACAGTCCTAGTGTTTGCGACTGTCTTCGGCGTTTATATCTGCTCAATATGTCTAAAGCAGATAAGCATCCAAACCATGACTAGATTTCAAAGCATCAAAAACATCGAAGGGCCTTTGCACAATAACAAACTACTAGAAAATTCTTATAGGCATTACCCGATGCCCAAAACTTTTAGCAGGGCCGAATGTGCATGCAATCCTGTAAGGTTCTTTGCAATCTTGTCGATGCAGAGATCGGGGAGTGGATGGTTTGAGAGCTTGTTAAATAGTCATAAAAATGTTAGTTCTAATGGGGAGATATTCTCGGTTAGGAATAGGAGGGAAAGTATATCTTCAATTATGCAGACTCTGGATAAAGTTTACAGTTTGGACTGGTACAGTAGTGCTTCGAAGAATGAGTGCTCTGCTGCAACTGGCTTCAAGTGGATGCTTAATCAAGTCGCAACCACTCACACTGTCTTGAAAATTGCATCAAAGTTCAGAGCAATTCTTTTTTCAGCTGTACATTGCTCTGTGATTAGCGCTGGAGGGATCAGGGGTTTAATGGAGCACCACAGTGAAATTGTACAATACTTCAATCGTAGGGGGGTCTCTGCAATATTTCTCTTTCGAAGAAATTTGTTGCGCAGATTGGTTTCGGTTCTTGCTAATTCCTATGATCGATATGCTAAGCTCTTGAATGGAACCCACAAGTCACATGTACATTCAGAACAAGAGGCTGATACACTAGCAAAGTACAAGCCTACTATCAATTGTACAAACTTGATTACTGATCTTAAGGAAATGGAGATGGCAACTGCAAAAGCTTTGGAGTACTTTAATAGCACCAGGCACATGATTGTGTACTACGAAGATATTAATCGCAGTAAACTTAAAGTTGTTCAAGAGTTTCTCGGCCTGCCACGAATGAAATTGACCAGCCGTCAGGTAAAGATACATAACGGATCATTGTCTGACCATATCAAGAACTGGGAGGATGTGCAGAAGACGCTTCTGGGAACACCTTATGAAGAATTTCTCCGTTTGGGCTATTAA
>Pbr038261
ATGGAGCAACCCGATCGTGAGTTGATGAGCTCTAGTTTTCACATAGCCATGTTCCCATGGTTTGCAATGGGACACATGACTCCATTCCTCCACCTCTCTAACGAGCTGGCCGCTAGAGGCCATAAAATTACTTTCTTGTTGCCCAAGAAAGCTCAAATTCAGCTTCAACGTCTCAATCTCCATCCACACCTCATCACCTTCCATCCAGTCACCGTCCCTCACATTGAAGGCCTCCCGGACAAGACTGAGTTTGTCTCCGAAATCCCGCTATCTTTGAGCCATTTTCTCACCCTTGCCATTGACCGCACCCGTGACCAAATACAGGATTTTCTGAAAACAAGTGTTGCTGACTGTAAAGTCGACATGATTTTCTTTGACAGTGCCCATTGGATACCAGAGATCGCAAGAGGGCTAGGCATTAAATCCATTTTCTATGGTGTCATTTCCGCGGCGGCATACGCACTTTCTCTAGTTCCGATATGTAATTACGTGACCAAAGATGCATGCATGGCGCCCATGATAATGACTGAAGAACAACTGAACCCACCTCCTGGGTACCCATCGTCAACTGTGATATTGACGCGTAGCCACGAAGTTCGGTCCTTGATGACATCAAGATCATGTGGGGTTGGGATTAGAGTTAACCAGAGGCTTATCACAGGATTCAGAGCGATCAAAGAATGTGACGCCTTCTGCCTTAGAACGTGCAGAGAGTTCGAAGGTGACTTTTGCGATTACTTGGAAGCACAGTTTCAAAAGCCAGTGCTTTTAACCGGACCCGTATTGAGCCTGGAAAAAGGACCAAAATTATTAGAAGAAAGGTGGGCTGATTGGTTTGCCGGGCTTGAAGCCGGATCAATGGTGTTTTGTGCATTTGGAAGCCAGTGGGCATTTGGAAAAGACCAATTCCAAGAGCTCGTCTTAGGGTTTGAGTTAACTGGGTCGCCATTTTTGGTAGCTGTGAAACCGCCATTGGGTTGTGTGACAATTGAAGAGGCATTGCCTGAGGGGTTTGAAGAGAGGGTTAGAGGGAGAGGAGTGGTGTTTGGGGGCTGGGTACAACAGCCTTTAATCTTGAGCCACCCAGCAGTTGGGTGCTTTGTGCACCACTGTGGGTATGGGACAATGTGGGAGTCTTTGATGAGTGAGAACCAGATTGTCCTGGTCCCACAATTGGTGGACCAGATCTTGGGAGCCAAGTTGCTGGCTAAAGAGCTCAAGGTTGCAGTGGAGGTAGAGAGAGAAGAAGATGGGTGGTTTTCAAAGGAAAGTTTGAGCAAAGCTGTTAAAGGTGTGATGGATAAAGAGAGTGATGTAGGTGTTATGGTGAAGAAGAACCATGCAAAGTTTAGGGAAATAATATCGGAGCCAGGGTTTATGAGTGGCTACGTTGATAGGTTTGTTGACAATCTGAAAAAGCATGTTTAA
>Pbr007222
ATGAAAGGCCAGTACAACGTGGTACCGTATGAGACTCAGCTTATATTCAGTGGTAAAACAAATTTCAAAAAGCTCTCAAATGTGTTTCCGCCTATTCCTCAACACCGGTTTTTCCTACAGGATTACAACACTCTTTATCCCCGCTTGAACAAAGTTGACATTCTTACAGATGTCATTGGTCATCTCACTTCAATGCAACATTTAGAGCCAAAACAGATTAATCAAAAGGTAGCATACAAGTGGGATATACACATTCAAAATGTCAGAAGGGAACAACTCACTGTTACACTATGGGGAGACGTTGCTGAAGAATTTTGTTCTTCATCTGTCCAAGCACTGCCTCTCCCAATTGTTGTCGTTTTTACAAGCTTAAAAGTGAAGCTTTATATAGATAAAATTGTGATGAACAGTACTGGTTGCCCACTTTTCTTTTTTGATCCGGACATCCCAGAAGTTAATGCATCCAAGTCGGTACAAGTAAACGAGGCCGAAATTTTACGCACAGCCAAGATGTTCACAATTGATGAAGTCGCTTTTCTAGATCCTGATTTACACAAGCGTGTGTCAAGTGTTTTGACACACGTTATCAATGGTGGTATAGTGCGTGTCCCATCTGTGTAA
>Pbr042543
ATGGGCGAGTCAAGGTCGTCGGAGAGACGGTTGAGGTTGCCAGCAGACTACCAGAGCATGACGGTGCCGGTGAACATAGACCAAAACGCGAGCAACAAAATCGCTGCCAAAGCCCAGAAATTGTACCAGCCTTTCCGGAGTATTAGACCCGACTCCGAGCTCCCTTTCTTCGCGCTGCTGGTGCCGTCGTTGTTGGAAGGCCGCGGTCATCCTTCATTGCGGATTAATCCCACACATATTGAGTTTATCTAA
>Pbr025144
ATGGTCGACGTCGACCGGCGAATGACCGGCCTCAACCCGGCTCACGTAGCCGGCCTCCGCCGCCTCTCCGCCCGAGCCGCTGCAGGCCCACCAACCCCGACAACCGCCTCAAAATCCACCCTTCCCGTACGGAATGGCCTTCTCTCCTTCGCCTCTTTAGCTGACAACGTCATATCCCACCTCAAAAGCTCCGGTTTCCAGGTCCAGCCGGGTCTGTCCGAATCCGAGTTCGCCCGGGCAGAAGCTGAGTTCGGATTCGTATTCCCTCCCGACCTCAAAGCCATTCTCTCAGCTGGGTTGCCGGTGGGCCCGGGTTTCCCGGACTGGCGCGCCGCCGGTGCCCGCCTCGGTCTCAAGGCCTCGCTCGACCTCCCGATCGCTGCGATTTCGTTTCAAATCGCTAGGAACACCCTTTGGTCTAAGTCCTGGGGTCCGAGACCGTCCGACCCGGAAAAGGCCTTGCGGGTCGCGAGAACCGCTTTGAAGAGAGCCCCGCTTTTGATACCAATTTTCAACCATTGCTACATTCCTTGCAACCCCTGTTTGGCGGGGAACCCCATCTTCTTCGTCGACGAGAATCGGATCTTCTGTTGCGGGTTGGATCTATCCGATTTCTTCGAGCGGGAGTCATTGTTTCGGAAATCGGAAACGGACCCGTATATCCTAAAGAAGCAAAGATCAGTGAGCGAGAAATCGGCCGGGTCGTCTTCGAATTTCTCGCGGCGGAGCCTGGACACTGGTTACGGGTCAGGAACCAAAACACCGAGATGGGTCGAGTTTTGGAGCGACGCCGCCGTGGATCGTCGCCGGAGGAATTCAAACTCTTCCTCCTCCTCGTGCTCTTCGCCGGAAAGGTTCTTCGATATGCCGTCGAGGTCCGAAATCCCGAAATGGGTGGACGAATACATTGATCAAATCGGGTCGGCTCTGAGACAGGGCGGGTGGAACGATACGGATATATCTGACATTGTTTCGGTATCGGCCTCCGGCTTCTTCGAGGGAGAAATGGTCATGCTGGATAACCAAGCGGTGCTCGACGCGCTGCTGCTTAAAGCGGATCGGTTCTCGGACTCGCTCCGAAAGGCCGGGTGGAGCTCTGAGGAAGTTTCGGACGCTTTGGGTTTCAATTTTCGACCCGAGAAGGAGAGGAAACCGGCTAAGAAGCTGTCTCCGGAGCTCGTGGAAAAAATAGGGAAACTGGCTGAGTCGGTTTCCCGGTAA
>Pbr012530
ATGGAAATCGAGAGAAAGAACAAGAGGAAGAAATCGATGAAGGAAGGCGGGAAGGATGAGAAACAGCGAGGGGTTTGCTACTTGGGTCGGATTCCGCCGCGCATGGATCCGTCGACGCTTCGCCAGATGCTCTCTCAGTACGGAGAGATACAAAGGCTTTATCTTGCACCTCAAGATTCTTCTGGTCACGTTCAAATCAAAGCTGGTAAATTTCAGAGGCAAAATTTTTCAGAAGGGTGGGTTGAATTTTCTGACAAAAGGGTTGCTAAGAGAGTAGCTAATATGTTAAATGGTGAACAGATAGGTGGGAAGAAGAGATCATCTTTCTACTACGATCTTTGGAACATCAAGTATTTGAGTAAATTCAAGTGGGATAATCTTACTGAAGAGATTGCTTACAAGAAAGCCACTCGGGAGCAAAAACTAGCTTTAGAAATTTCTGCAGCTAAGAAAGAGCGTGACTTCTATCTCACTAAAGTCGAGAAGTCCCGTGCTTTGAGTGCCATAGATGAAAGATTGAAGAAGAGGCAAAGGGTCGAAGAAGATTCAGGGGGCAATCCCGATCTCCCTAATAGCCAGCCGGAACATGAGGTAATTCGCCGGTTTAGACAGAAGAAACCTGTTGCAAATAATGCTGCCAAAACCAAACCTCAGCTCTCTAAAGATGTACTGTCAGCGGTAAGCATCGTTTTGTTGGTTGACGACTGTATGTTATTTCTTGATCCGTCACTCAATACTTGCCCGTATAATACGTTATTTCCAGGTTGA
>Pbr021112
ATGGAGGACGAGTCCTTTGCAATGAACGGCGGGGATGGCCTCAACAGCTACAAGAAGAACTCCAAGTTTCAGAGACAGGGATTCGATGCATCAAAGATCTTGTTGAGAGACAGCATTCAAGAAAACCTCACAATTCAAAACAATTTGAATGGCAATATCACAACAATATTGAGAATTGCAGACCTTGGATGTTCAGTTGGACCCAACACTTTCGCTTGCGTCAAAACCATCATTGAAGCTGTGAAGCTCAAGTTCGAAACTCATCAGGATTTCAAAACCCAATTGCCTGAGTTCCAGGTCTTCTTCAATGACCAGGTCTCTAACGATTTCAACACGCTATTCAAGGCGTTCCCGGTCGATAGGAATTACATGGTGGCCGGAGTTCCAGGCTCGTTCCATGGCCGGCTCTTCCCCAAGGCCTCGATGAACGTGATGCACACCTCTTTTTCCCTTCACTGGCTGAGTAGGGTTCCGGAACAAGTCACCAAAGAAGGGTCTCCTGCATGGAATAAAGGAAGAGTCAGTTACGCGAGCAGCTCTGATGAAGTTGTGGAGGCCTACTCAGCTCAGTTTGCGAGGGACATGGAGGGTTTCTTTGCTGCAAGGTCGGTAGAGTTGGTGGATGATGGGTTATTGGCCCTTCTCATACCCTGCCGGCAAGAGTCAACTCTCCCTTCGGACTCAATTTTAGCGCATATTTATGAGTGCGTGGGACTTTCACTTGCAGATATGACCAAAGAGGGGTTGGTGAGTGAGGATCTTCTGGACTCGTTTAATGTACCAATTTACATTCCAAGTCCGTCTGAAGTTAAAAATTTGGTGTTGGGAATGAAAAGCCTGTTTAGTATCGAGAGGTTAGAGGAACTGTTATTCCCAACAAATCTTAGTACTCCTAATGATATTCGAGCTTGCGTCTCTCATATAAGAGCTACGGTTGAAGGCGTTGTATGCAAGCATTTCGGATCCGAACTCAATACTGAAGAACTTTTCGAAAGATATTTTCACAAGATAGAAGAATTCTCAAAGACACCTCGGTTTACAAACATTGAGAATGTGACAAATTTGTTTATGCTTGTTAAGCGCAATGCTGCCTTGGATAATGTTGGACCCAACACCTTTGCTTGCGTCCAGACTATCATAGAAGCTGTGAAGCTCAAGTTCAAAAATCTATTGCCTGAACTCCACGTCTTCTTCAACGACCATGTTGCCAACGACTTCAACACGCTATTAAAAGCGTTCCTGATTGACAGGACTTACATGGTGGCCAGAGTTCCAGGTTCGTTCCATGGCCAGCTCTTCCCTAAGGCCTCGATGAACTTGATGCACACCGCTTTTTGCCTTCACTGGCTAAGTAGGGTTCCTGAACAAGTCACCAAAGTAGGATCTTGTACATTGAATAAAGGAAGAATAAGCTACGTGAGTAGCTCTGATGAAGTTGTGGAGGCGTTTGGTGCTCAATTTGAGAGTGACGCGGAGGGTTTCTTTGCTGCAAGGTCAGCAGAGCTGGTAGATGATACCTTTGAGTGTTTGGGATGTGCACTTGCAGACATGGCCAAAGAGGTGAACCTAAAACAATCATTTGCTTTGTCCTTAGTTTTCCCTTAA
>Pbr030934
ATGGCAGACTGGTCTTTCGAAGACATGAAACCTAAAAAGCACTGGATGTACGAAAGAGAAGGGTTGAGGAAAGTAGACTTCCCAAGTCACTGCAGTTATGGACCAGTGAACGAAGATGACCCTTACAAATGGCAAGGTATGATCATGGGGCCACCAGATTCTCCTTATGAGCAAGGTGTCTTCTTTCTCTCCATTGATTTGCCACCAGAATATCCTAATAAACCTCCCACCATCAAATTCCTAACCAAGGTTTATCATCCAAATATTAACGGCGAGGACGGGACTATTTACGTCGACATTTTAGAAGAGGATAAATGGAATCCAGTGCAGAACATTGAGAGCCTCCTGCTCTCCATTTGCTCACTTCTTGATGATCCAAACCCAGTGGATCCCCTCAATCCATCCTGCCTGCTCTTCCGGAAAGACAAAAAGAAGTTTGTGGAAACGGCCAAGGAGTGGACTAGGAAGTATGCAATGTTTTGA
>Pbr034706
ATGGTCTCCTCCTTGAAACCAAACACTCAGCTCTCTCGCTGCTTTCCCACTTCGCCCAGACCCTCCTTCTCCAACGCCAACCCCGCCCAAACCCAACTCTGCAGACTCTCACCTGGGTCTCACTCCGCTGCCTTCTCCCCCCTGTCCATGTCTTCCTCCGCCGAAACTTCCCGGAAAAGCCACGTGCTTTCGGCTTCAAAAAACGAGTCCGGAGAAAGTGGTAGCGGGAATGTCGGTCTGACGTATAAGGGCGCCGGTGTGGATATTGACGCCGGCGCGGAACTTGTTCGGCGAATTAAAAAAATGGCTCCTGGGATTGGAGGTTTTGGGGGTCTTTTCCCTTTCGATGATAAATACCTTGTTGCCGGCACAGATGGCGTCGGGACGAAGCTTAAGCTTGCTTTCGATACTGGAATTCACGACACCATTGGTATTGATTTGGTTGCTATGAGTGTCAATGATATTGTTACTTCTGGTGCTAAGCCGTTATTTTTCCTTGATTACTATGCTACAAGCCGGCTCGATGTTGATCTTGCTGAAAAGGTTGTAAAAGGTATTGTCGATGGTTGCAAACAATCTGACTGTGTTCTTTTAGGTGGAGAGACTGCAGAGATGCCAGATTTTTACGCAGATGGTGAGTATGACCTCAGTGGTTTTGCTGTTGGAAGTGTGAAAAAAGATGCAGTGGTTGATGGGAAAAACATTGTGGCTGGAGATGTGCTCATTGGCTTACCCTCCAGTGGGGTTCATTCTAATGGTTTCTCTCTCGTGAGAAGGGTTCTGGCTCACAGTGGTCTTTCTCTGAAGGATCAGCTGCCTGGGGAAGATATTACGTTAGGTGAAGCTTTAATGGCCCCAACTGTGATATACGTTAAGCAGGTTCTTGACATAATCAGTAAGGCGGGCGTAAAGGGGATAGCCCACATCACAGGGGGTGGTTTCACGGACAATATACCTCGAGTATTTCCGAAGGGCCTAGGTGCTGTCATCTATAATGGTTCTTGGGAAGTCCCAGCTGTTTTCAAATGGATCCAAGAGGCCGGAAGAATAGAAGAGGCTGAAATGTTGCGAACGTTTAACATGGGTGTTGGGATGGTTCTTGTTGTGAGTCGAGAGGCAGCCCATAGAATACTTGAGGATGCAAATGGAGCTAATAAAGCTTACCGCATTGGTGAGGTTGTACGTGGTGAAGGAGTTAGTTATAGTTGA
>Pbr040371
ATGGCTGTGGAGAAGTTGGTATTTAGTGGGTCAGAGGATACAACAATTAGGGTTTGGAGGAGAGAGGAGGGGAATTGCTTCCATGAGTGTTTGGTTGTATTGGATGGGCATAGAGGACCTGTCAGGTGTTTAGCTGCTTGTTTAGAGACGGACAGAATTGTAATAGGTTTTTTGGTTTGTAGTGCAAGTTTGGACCAGAGTTTTAAGGTGTGGAGGGTAAAGGTGTCACCTGAAGAGAAAATGGGATTGAACTATAGGGACAAGAGTTTTTCGAACCCTGTGTTGTCCCCAATTCATGGGTTGAGAGAAAGCTGCTTCAAAGGTAGACATTTTTAA
>Pbr013664
ATGGGGAAAGAAAGGAGAGAAGTAACAGCAGGTAAAGGGACCGAAGGAGGTGGTGATTGCACCGTGGGTGCAGGGGGTGAGTTATCAGCTGGTGGAGGACCATATTTGGAACCAGATGGAGGAGGTGTGACTATGGGGGATAGAGGAGATTATTCTGGTGCTTCTCCTTATGGTGCTAGTGGAGAATCGGACGAAGGGGAGAGGACATCAGCTGGAGGAGATGGGGACTCCGTGGATTGA
>Pbr020671
ATGCCAATGATTAGCCAAACAAGGAAACGACCTCTTGTGTCAACAAGAATCCCGCCTTTGCCATCCCAGTCACGGTCTACATCTGCTATCGGACCTGCTCCTCCTACTTTTCGTCAAGAAAGGAATAGGCCTGATATTTTGAGGCAAACTTATCTTTCTCGCACACATTCTCATTTTATGGGTGGTGCGACCGGGAGTGATGCTCCTCAGCTAGAGCCAAGAAACATTGATCCTCCACAACCTTGGCGGGAGAACACCATACCTTCTTCGCCCTGTACTCGTTCCCAGACCATGAATGGTGCGAGCAGGACCTCTCTTCATCACACTCAATCCCAAGGTGCAGCAGGATCCCAGCTTGATGATACTCTTAATGATTTACCTGCTGAAGCACCTACTAGAAAGAGGAGTGCAGTTCGTCGTCGACACGGGAGTGTTAATGGTTCTGTACCAAACTTACCAGATGAAAGACCAGTCCGTGGGGCATGTCGGTTGGTTAAAACCAATCGTATTGTTCGTATTACACAAGCAAAGATCAAGGTCATTATAGACCCAGTGCATAGGCGAGCAACTGATAAAGTTGTTCATAGCTTGTTGGCACATGATACGGGGGCTATTGTTCGCCAACACTGTCCAATGAACACAGCATATTGGAAAAGAATGTCTGAAGAGTCGAAGTCAGACCTTGTCTCGGAGATCACTGTGAACTTCGACTTGGACACCAATATTAAAGAACATTATGACTATGTTGATAGACTCATGTCTAGACGATACAAGGAGTTCAAGTATGAGTTACATGCATACTTTTTAGAGTGGGCATCGGCTGAGGAGGCGTTGGCCAATCCTCCGATAGAGATGGAATCAAGACCTGGGGAACCTGGACAGTGGGAGTTGTCTATGGCTAAGTGGAATTCTGAGCTAGATAGCTTACAATTGATATCAGCACGGCATGGAGACCAATGTGAGGATCATTCATGCCAGGTGCATATGCTTATGTTCTAG
>Pbr036010
ATGAACGTGTTGGATTCTAATCTCGAGGCTCTTGCTGTCAATTACTTGAGCTTCGGATTGTTCACGACAACTTGGGTCGCCGTTTTGACCGCCGCCATTAGCTTCTGGAGGCTCAGACCCAGAGCCGCCGCCTCCACCAGCAGTGCCATCTCTTCTTCTTCATCTTCTTCATTGAGTTTCCGCTCACAACCTGCCGTTTCCGACCTCTGCTTGCATGGGTCGTCGCCGGTTTCCGAGATAACGCAGTCAGATGCGGCGGCGAAAAAGGTGGACCTGCCATGCTCTGTTCCATCATTGGCCAAGTTCAATGACAGCAGAGTGCAGCTGACAAAGGGTTCGAAGTTTGCGGTGTACTTTGAGGATAGTAACGTTGAGAGTGACATTGACCTGGCCGCGACCTCATCGCTGATGGCGGAGGAGGATGAGATGGAAGGGAGCGGCAGCGATGAGGTGGTGGTGGTGGCTAATTGGTGGGATGATGTGTTGAGGTTGAGAACGGGAGAGATGGGTTGGTACAGGTTCCAGGACTTGACGGAGCTAAGCGGAAACGTCGTTAGATTATGGGATGATTGA
>Pbr003886
ATGGAGAAATCAACAACTGCTGCTATATTATTGCTCTTGTACTTTTTTGGGTTCTGCCCTCAACCAGGGGTTCCCTCATTCGCCAATCCATTCGATGACCTTGGGTGCCCTTTGGCAACAACTTTATCTGCAAACTACTCCGTGCTCCTTCTAGAAAGGGGAAATATTCCATCAGCATATCCAAATGTGTTGCGTGTCAATGGGACATTTGCAAATTTCATGCAAGAAGATGACGGTAAGACGCCGGTCCAGAGGTTCACATCAGAAGATGGTGTAGCTAATGTAAGAGGACCGGTTCTAGGCGGGTCAAGTATGATCAATATTGGTTTATACTCAAGAGCCGACAGTGAATTCTACGAGAAATCAGGAATTAAATTGGACATGAACTTAGTCAATAATTCATATGAATGGGTTGAAAACACTGTAGCATTTCGTCCGAATTTAGCACACTGGCAATCTGTTGTGAAAGATGCGATGTTAGAAGCTGGTGTTCGTCCAGACAATGGACTGACTTTGGATCACATTCTGGGAAGTAAAGTCACGGGTACGCTCTTTGACAATCGTGGAAAAAGACATGGAGCTGTGGAACTGCTGAATAAAGGACATCCAAAAAACCTGAGAGTTGCAATTCATGCCACCGTAGAGAGGATCATTTTCTCTTCCAAAGCATCAAGTTTGTCAGCTAAAGGAATCATATACAGTGATTCTAACGGGAGGTCTCATCGGGCATTGATACGTGGTAAGGGTGAGGTTATATTGAGTGCAGGTGCAATTGGAAGTCCTCAACTTCTACTGCTTAGTGGTGTTGGCCCAAAATCTTACCTTTTATCTCTTAAAATCCCAGTTGTTCACCCACAACCTTACATTAGGCAGTTTATGCGTGATAATCCTCGTAATTACATTACCATTTTGCCCCCGTTTCAAGTAGAACCTTCTCCTACACAGGTTGTTGGTATCACAAGTGATTATTACATAGAGACTAACTCCGGCTTGCCATATTCTACTCAGGCCCTTAGTTTTTTCCCTAGTCCAACCATTCCCATGACCATAAATTCAAGTTTCGGGCAAATTGCTGCCAAATTTCCAGGACCCTTGTCCTATGGTTCTCTTAAACTGCAATCATCCTATGATGTCAAAGTTGCTCCAAATGTCAAATTCAACTACTTCGCACAGGAGGCAAACCTTTCTCGTTGTGTTAGTGCTGTGAGGAAAATGGGTGATTTATTAAAAACAAACTCATTGAAACTGTATAAGGCTCAAGATTTGCCAGGTCTAGAAGGTTTCAACCTTTTTGGACTGCCTTTACCAGTGAACCAATTAGACGATGCATCATTTGAAACCTTTTGTCGAGATACAGTAGCCACATTTTGGCACTACCATGGTGGATGCCTGGTCGGAAAGGTAGTTGATGAAGATTTGCGGGTCATGGGGATCAAGGCATTACGTGTTGTTGATGGATCTGTATTCAATTTATCACCAGGGACCAATCCTCAAGCCACTCTTATGATGTTGGGCAGGTATGTTGGCGTTCAAATGCTGGAAGAAAGATCAGAGTGA
>Pbr007063
ATGACTGGAAATATTTTGTTTAATGGGAAGAAGAAAAGGCTTGCGTATGGCGCTGTTGCTTATGTTACACAAGAGGATGTACTGTTGGGAACACTCACAGTTAGAGAAACCATAACATACTCGGCTCACTTGCGGCTTCCGAGTACTTTTACTAAAGAAGAGGTTAAGAGCATTGTGGAAGGAACAATTATGGAAATGGGCCTCCTGGAATGTGCTGACCGATCAATTGGAAACTGGCACTTGAGAGGTATTAGTGGAGGTGAGAAGAAACGCGTAAGCATTGCACTTGAAATTCTAACAAAGCCTTGCGTCTTATTTCTCGATGAACCTACTAGTGGCCTTGATAGTGCCTCGGCTTTCTTTGTTATTCAAACACTTCGAAGCATTGCTCGCGATGGAAGAACAGTTGTTTCATCTGTTCACCAGCCAAGTAGTGAAGTATTTGCACTCTTTGACGACCTCTTCTTACTATCTGGTGGTGAAACTGTATATTTCGGAGAAGCAAAGACTGCTATTGATTTTTTCGCTGAAGCAGGCGTCCCATGTCCCAGTCGAAGAAATCCTTCTGACCACTTTCTACGTTGCATAAATTCAGACTTTGACACCGTGACTGCCACACTGAAAGGATCTCAAAGAATTCGGGATGTACCAACATCAGCGGACCCTCTCATGAATTTGCCAACAGCAGAGATCAAAGCTAGGCTAGTCGAGAGATACAAGTGTTCAAAATATGCAAATAAAGCGAGAGCCAGGATGCAAGAAATAGCAGCAATTGAAGGACATATCATTGAAATGAAAAGTGGAAGCCAAGCAAGTTGGTGGAAGCAACTTTCAACCTTGCTGCGAAGGTCATCTCTGAACATGTCTAGAGATGTGGGATATTACTGGTTAAGGATAATCATCTATATAGTTGTATCAATATGTGTTGGTACCATCTATTTTGAAGTTGGCCACGGCTATAACGCAATCTTTGCCCGGGCAGCATGTGGTGCATTTATCAACGGCTTTATGACGTTTATGTCTATTGGAGGTTTCCCATCCTTCATAGAGGAAATGAAGGTGTTTTATCGAGAAAGGCTCAATGGGCATTATGGAGTTTTGGTGTTCATCATCTCCAACTTCCTCTCTTCATTCCCATTCTTGGTTGCAGTTACTCTTAGTACTGGGACTATTACTTACTATCTGGTGAAATTTCGGCCAGAGTTTTCACATTATGTGTACTTCTGTCTCGATATATATCTGAGCATTTCGTCGATAGAGAGCCTCATGATGGTTGTAGCTTCTCTGGTTCCCAATTTCCTAATGGGGATTATAACAGGAGCTGGAATCATGGGCATCCTGATGATGACCGCGGGTTTCTTCCGCTTGTTGCCTGATCTTCCTAAGCCGTTTTGGCGCTACCCAATTTCATATCTCGCTTATGGCTCATGGGCACTACAGGGTGCCTATAAGAACGATTTGATTGGCCTTGAGTTCGAGCCCATGATACCCGGTGAACCAAAACTTACGGGCGAGTATATCATCCGGCATATATTTGGGATACCAATAGACCACTCCAAGTGGTGGGACTTGGCTGCTGTTTTAGCCATTCTTACAATGTACCGGGTTCTTTTCTTCCTAATTCTCAAGTTCAAGGAGAGTGCGTTGCCAGTGTTTCAGTCACTCTACGCAAAAAGAACGCTGCACCGTCTCGATAAGAGGCCGTCCTTCAGGAAACTACCCTCCATTTCTTCCAAGAGACACCAGGCTCTCCACTCACTGTCTTCTCAAGAGGGCCTCAACTCTCCACTGCACTAG
>Pbr007644
ATGGGTGGGATATTTAGCAAGAAAGGAGCATCTGGGTTCTCCTCGTGGTCGACAGCCGAGCAAGTTACTGAAGGGATTGATGGAACTGGTCTAATGCCATTGTTACAGGCGGCTCAAGTGGTATTGGGGCGGAGACATCTCGGGTTCTTGCACTGTGCGGTGTCCATGTAG
>Pbr011304
ATGGCTACTCTAACGGCGGCCGCAGCTCGTCAACTCGCCACTTCAAGTCGCATCTCCACGGCGAGAACCTCGTCTCTCCCTTCCAATATAATCCACCGCCGCGGCCTCGCCGGCGCTGCTGATCACCATGGACCCCCAAAGGTTAACGTCTGGCAAGACCCATTGAGCCCATCTAAATGGAAGGAAGAGCATTTTGTAATTGTCTCCTTATCTGCCTGGGGTCTACTCATCTTTGGAGGTTACAAGTTCTTCACTGGAGGCAAAGGCAAGAAAGAAGAGCTTATAGATTTGTTCACTCTGTGCATGCTGAAAAGTAACTAG
>Pbr012648
ATGGCTATGGAGGTGGAAGAAACAGAGGGGAAGACTGTGTTGTGCCTGCTGACGGACCCAGATGGGACTCCATTAGGAAGCTCCGTCTACCTTCCTCAGAACACTGAGCCGCAACACCTTCAGCAAATTGTCAACCAGCTTCTCAAAAATGAGGAAAGGCTACCTTATGCTTTCTATATACAAGATCAGGAACTTATTGAGTCACTTGGAAAATATGCAGACAAGAAGAAAATTTCCGTGGAGAAGGTACTCAACATAGTTTATCAACCACAAGCTATTTTCCGAATTCGTCCTGTTCATCGTTGCTCAGCAACAATTGCCGGTCACACAGAAGCTGTACTTTCAGTTGCTTTTAGTCCTGATGGTCAACAGTTGGCTAGTGGTTCTGGTGATACAACTGTCCGACTATGGGACCTTAATACTCAGACGCCGTTGCACACATGTACAGGACATAAGAATTGGGTCCTTTCTATTGCATGGTCACCTGATGGTAAGCATCTTGTTAGTGGCAGCAAGTCTGGAGAACTTCAATGTTGGGATCCACAGACAGGGAATCCATCAGGCAATCCACTTATCGGCCACAAGAAATGGATTACTGGAATCTCTTGGGAACCAGTCCACCTTAGCTCTCCGTGTCGACGCTTTGTAAGTGCTAGCAAAGATGGTGATGCACGCATATGGGATGTTACGTTGAGGAAATCTGTTATATGTCTTAGTGGCCACACACTTGCAGTAACTTGTGTAAAATGGGGTGGAGATGGTGTCATATATACAGGCTCCCAGGATTGTACTATCAAAGTATGGGAGACCACTCAAGGAAAACTAATTCGTGAACTGAAGGGTCATGGTCATTGGGTTAACTCTCTTACATTGAGTACTGAATATGTTCTTCGTACTGGAGCCTTTGATCACACCTGCAAGCAGTATTCGTCTCCAGAGGAAATGAAGAAGGCAGCTTTGGAAAGATATAACAAAATGAAAGGCAATGCCCCTGAAAGATTGGTTTCTGGATCCGATGATTTTACAATGTTTCTATGGGAACCTTTTGTCAGCAAACAACCTAAAACTCGCATGACAGGTCATCAACAGCTTGTAAACCACGTCTGCTTTTCACCTGATGGGCAATGGATAGCAAGTGCCTCATTTGATAGGTCTGTCAAGTTATGGAACGGTACTACTGGAAAATTTGTTGCAGCTTTCCGGGGCCATGTTGGCCCTGTCTACCAGATCAGCTGGTCGGCAGACAGTAGGCTGCTTGTAAGTGGCAGCAAAGATTCCACTCTCAAGGTTTGGGATATCAGGGCACGGGCGCTAAAACAAGACCTTCCAGGCCATGCTGATGAGGTTTTTGCGGTCGATTGGAGTCCAGATGGTGGGAAGGTTGCTTCGGGTGGCAAGGATAGAGTTCTGAAGCTATGGATGGGCTAG
>Pbr009050
ATGGCAGCAAGGGGAAATTCATCTGTACATGTGCAGAAGAACTTAGAGGGGTTTGTAAACATTCTAACATCTGCAGCATGTGAATGGGTTTTGATCTTTCTTCTGCTTGTCGACGGACTGTTATCCTATCTGCTGACTAAATTTGCAGAATATTGCAATTTGCAAAAGCCTTGCATCTTTTGCTCCAGGTTTGAACATGTTATAGGCAGTGAAAAACCAAAACCTCAACTTTATCAGGATCTACTTTGCAGCAACCACATATCTGAGTTCTCGTCATGGTTGTCTTGTCAAATTCATGGTAAGCACGATGGCAATGGAATGTGTGAAGATTGCATCGTGTCATATGCCAAAAAGGGCAAGTCAAACCCCGAAAAGCAGATGTTTTCGGCTGGCAAGTCGGATTCTGATATTGGAAGTTCCGGTTTTAGGAGGTCCATGCAGAACAGAAAGTTTGTTCATAGTTCTGTGGGTGTAAGGCCATGCTCTTGTTGCAGTAGGCCTTATAGACCTAGAGAAAATGCTCGAGGACTACAACGAAAATCATCTGCTTCCAAACCTAATATTCCTTTGCCACGCTTTTCAAGCCGTAGTCGTATACCTCGCAGGGATGGTTCAAAGAAGACCAGGGATAAAATTTCTGGATCAGTAACTACTCGTCGTCCTGGAAAACTTGGCTGGGATCCCTTGCCGCATAGAGGACGCAAGTTGAGGATTAGTTCTGATACTGACTCCACTCTTCGTCCTGGAAAATTTGGCTGGGATCCCTTGCCACATGTAGGATACTCTGAGTTGAGGATTAATTCTGATACTGAATCCGCTCGTCGGGCTGGAAAACTTGGCTGGGATCCCTTGTCTCATGTAGGATACACTGAGTTGAAGATTAGTTCTGATACCGATTCTGAGATTCCATTTTCTGATGAAGACGGTGGTAGCAGCATAATCATTGGAAATCGGGAGCATAAGAAGGAAGCTTTAGTAGTTCAATATACTTCAGAAAAACCATTCAAAGCACCGCTAAATGGTTTGAATCCAGCAAAGCAGAGCAACGTTACCACCGACCACAAGCCTATACTTTCTGATCCAAGTGTGCAGCCAGATGGTAGCACGAGGTCTGATATAAAATTCTTAGGCTCGAATGTTGCTTCAAAGAATGGCTTGGGTGAGCTTAACTGGCAGCAAGCGAGTCAGAATTCCATCCCTTATGCATTCCCTGAGCTTATTTCACTGGATGATATCCCTCCATTTAATGTTGTTGAAACTAGTTTTACTGGGACAAGCGACTTTGGAGATGCACCCATCAGTAAGGATGATGAACTTTTGAAGTCTTTAAGTGCAACAGATGGAGCACCTACTAAAACTGATCTTATCATCAATGACCAACCTCTTACGAAGCCAAATCATATTAATGTAAATGCTGTGTCTGAGTCAGCAGGCATTGGTGAGAAAGGAGATACATCCAATTCTATTAAAGAACAACCTACAGTGAAGGTACCTGATAGAGTTGATGGGGAAGTGAAACCACCGGACTCACAAAATTCTTCAGCTCAGGGGAGAAATTTATCATCAAATAATACTGTTTCAAGGGTACTTGGTGTTGGTGATGAAAATCTGGTAACTGAGGCTTCCAAATCGTCTGTTCAGGAGAGTAATTTATCATCCAATAGTACAATTTCAGGGGTACATGGTGTTGGTGATGAAAAGCCGATTAGTGTTGCTTCCAAATCTTCTGCTCAGGAGAGTAATTTATCATTAAATGGCACAATTTCAGCGGCACGTGGTGTTGGTGGCGAAAAGCCAGTACCTGATGCTTCAAAGTCTTCTGCTCGGAAGAGTAATTCATCATCAAATAATACAATTTCAGGGGTATGTGGTGATGGTGATGAAAAACAGGTAACTGATGCTTCCAATTCTAATCCAAATCCGGGGCTTAAAACATCATGGTCAGTAGAATCTGGTCTTGAATCTCTGGATGAAGGATATGTCAGTGAAATTGAAGGTGAAAGTATTGTTGATCGGTTAAAACGACAGGCAATGGCCATGATCACAAAGCTACAGGAAGAGAAAGCTGCAGTCCATATGGAGGCCCTTCAGTATTTAAGAATGATGGAAGAGCAGGCCGAGTTTGATGTAGATGCACTCGAAAAAGCCAACAATCTCCTGGTTGAAAAGGAGAAAGAAATACAGGACTTGGAAGCAGAGCTAGAATTTTCTAAGTTCAATATCGCAGATGAATCGACAATGGACAGTATGCCAATGCCGGTAAAAAGTGATGATTTGAAGGGTAAGATTGACACAGTGGAGAGTACTTTGGTACCTGAAGCTGTTGTTCCCAGAGTAAGAAGTGATGTCGAAGCTACTGGTAACTCAACAGTTACCGAGGTACCTAAAGCTAGCATTGAACGCCTTTTTTCTGAGACAACACTTTTGGAGTTTGAAGATGAAAAATTGTACATTTCAAATTGTTTGAAGAGCTTGGAGAGGAAGCTTTCCGAAATTTCCTGTAATGGGGCTTCCACCAACATGCCTAATGGTGGGCATTCTAGAAAGCATACAGATGATGAACCAAATCAAGTACAGACGCCTAAAAAATTTAGGCTTTTATTAAATGGTCAGATTGAAGAGGAAGTTGTGCAGACGCCAAACGATTTACATATATCTAACGGAAGCGCTGCTCCACAAGAGGGACTAATTCATTGCGATAGTTTAGACTGTGAAGACAAAAAAGATTCTGAATTGGATGTTCTGGAAAACGAAATGTCAGACCTTAATGACCGGTTGGAGGCGCTCGAGACTGATCATGATTTTCTTGAGCACATGCTTTACTCTCTTCAAAATGGACAGGAAGGGCTACAGTTTGTTCAAGAGATAGCTCAGGAGCTGCGAGAACTGCGAAAAATTGGCGCAGCTTTCAGAAATCAGTCTGTTCCCTAA
>Pbr040403
ATGTCCACCAACGAAGCTTTAGCATCTGAATTAGAAAACCTGTCCGAAAAACTGAGTACATCAAGCTTGGAACTCGAAGCATTGCAGGAAGAGCTTTTGGCCCTGGTGAGGAATGAGTTGGAGTCTTGTAGACAAGAATGCAAGTTCCTTATGGGAAGATTAACTTGTTGCGAGGAAACAGCTGGACAGAAGACATTCAGTGTGGAGAAGTCTTTCGGGATTGATCAACTGAATAAGGACGATATTACAGATCATGTTCTGAGCAAACAGTCCCAAGAATTGAGTTATTTCGCAGACAAGGCAAAGCTTCGAACGAGGCTTCGAGGGGCACAAGCAAAGTTAGATGCCTTCAGAAGTAGTTACAAGGACGCTTTGGACGAGTCCTACCACATGAACAGCAAGTATGAGGAGGCTACAGTCAAGCTAAAGGAACTGTTTGCTTCAAAAGGAGTAGAGGTCCTCAGCCTTAAGAAGCAGCTTTCTGCTGCAAAGGGGTCTCATGAACAAAAATAA
>Pbr001006
ATGGAGTCCTTAGGCAGCAAAAGTGTTTTGATCGTTCTGGTAATCCTAGTATCCGCTGCTGTTCTGGTACAATGTAAGACAGATCTTAAGGTTTGCTACAGCAAGAAAAGCCCGTGCTTTCTCAAGCAGGTATCCTGCCCGAAGGAATGTCCATCCTCTTCACCGACAAACAAAACGGCTAAAATATGTCATCTGAACTGTGACTCACCTATATGCAAAGCTGAGTGCAAAGGTCGCAAGCCTAATTGTGAAGGCCCCGGATCAGCATGCATGGACCCTCGCTTCATCGGTGGAGATGGCATCGTCTTTTACTTCCACGGCAAGAAAAATGAGTATTTCAGCTTAGTTTCTGACCCCAACCTGCAAGTCAACGCTCGGTTCATCGGTCTTCGCCCTGAAGGCAGAACCAGGGACTACACTTGGATTCAGGCCCTTGGACTCCTCTTTGACTCTAACAGCTTCTCCCTAGAGGCGAGCCAAGCATCGGCATGGGATAATCAAATCGACCACTTGAAATTTATTTACAATGGAAAGGAGCTAATCATCCCAGAGTCTCAGCTCTCCATGTGGCAATCTCCGGAAAATGCCGTTAGAGTAGAGAGAACATCGAGTAAGAATAGTGTTCTGGTCACTCTCCCGGAAGTTGCTGAAATTTCAGTAAATGTGGTGCCTGTGACAAAGGAAGATGATAGGATCCACAATTATCAGATACCATCAGATGACTGTTTTGCACATCTGGAAGTACAGTTCAGATTCTATGGCTTATCCTCAAACGTTGAGGGAGTGCTTGGAAGGACTTACCAGCCAGATTTCAAGAACCCGGCAAAGCCAGGAGTAGCTATGCCAGTTGTGGGAGGGGAAAACAAGTACAGAACAACATCACTTGTCTCCGCAGATTGCGCTGCTTGTGTTTTCACTAAATCCGGGAAGATGGATCAAACAAGTTTAAGGGTGATGGATTACGGAAATCTTGACTGCACTGGTAATTCCTTCAGTGGGAATGGAATAGTTTGCAGGAAGTAA
>Pbr026685
ATGCTTGGTCGTGCAACATTCATCAATGGTAAATTTCAAGCAGGATTGGCACTCGTTTGCACTTTCATGGAACTCAAGGAGGATCAGTTGGAGTACTACAAACGAATCGTCGTCGAGGTAACGGTCGTCCATGCTGTTCTGCAAGCAGCTCGAACCAGCCGGTTGCTTTTCTTATGGTGTTAG
>Pbr006429
ATGAGCAGGCCACATATCGTAGCGATTCCTTATCCGGCGCAAGGGCACGTAATTCCCTTGATGGAGTTGTCGCAAAGCTTAGCGAACCATGGCATCAAGGTCAGTTTTGTGAACACGGAGTATAACCACAAGCGCATAGTGAAGGCCTTGGCTGGAGAGAGTCTTATTGATCTAGTTTCGCTTCCAGATGGGTTAGAACCGTGGGAGGACAAGAGCGAGCTAGAGCAACTATCCGAAGCAATGAAATGGATCATGCCAGAGAAGTTGGAGGAGCTCATAGAGAAGATCAACGGAGGGGAAGGCGAAAATGTCACTTGTGTCATGGCTGATCATCATATTTTCTGGGCCCTGGAAGTAGCAGAGAAGATGAACATCAAGGCAGTTGCATTTTGGCCTGCGGCAACTGCATCGTTGGCGTTGGTTCTCAGTGTACCAAAGTACATTGATGACGGAATCGTTGACAACGATGGAACTGTATTGAAGAGCCAGAATGTTGACATGGGAAAAAACATGCCCACCATGAAAACTAAAGACTTTGTGTGGGCATGCATAGGTGACTTTACCATGCAGAAAATGATATTTGATATGATGTTAAAAATCAACAGCAGCCGGAAACTGGCACAACGGGCTGTTTGCAACTCGGCGCATGACCTCGAACCGGAAGCATTCACCCTGATACCCGAGGTTTTGCCAATTGGCCCACTCTTGGCAAGCAGCCGGCAAGGGAATTCGGCTGGGAACTTCTGGCCGCAGGACTCAACTTGCTTAGAGTGGCTGGACCAACAACCACCCAGCTCAGTGATCTATGTTGCATTTGGCAGCTTCACAGTTTTCGATCCAACCCAATTCAAAGAATTGGCTTTGGCTCTCGAATTATCCGAGAGGCCATTCCTTTGGGTCGTGAGGTCAGATACCACTGACAGTACTTGTGATCCCTACCCGGAAGGATATCTAGAGCGTGTAGCCTCTCGCGGCCTGATGGTCAGTTGGGCGCCTCAACAGAAGGTCCTGGCTCATTCTTCGATTGCTTGCTTCGTAAGTCACTGCGGGTGGAACTCCACCCTTGAAGGCATAAGCAATGGAGTTCCTATATTGTGCTGGCCATACTTTGCCGACCAGTTCATCAATGAGAGCTACATTTGTGATGTTTGGAAGGCGGGACTGAAATTCGATAGGAACGAAAGCGGGCTTATCACGAAAGAAGAAATCAAGAACAAGGTGGAACAGCTGCTTGGTGTTGAAGAATTCAAAGAAAGAGCTTCCAAACTTATGGAATTTGCCATGACCAGTATCAAAGAAGGTGGCAAATCTAACAAGAATTTTAACAATTTTATTGAATGGCTCAAGTCATAG
>Pbr026619
ATGGCGGAAGAGATGACTGTTGATTGGAGAGGCAGACCTTCCAATCCTACCAAGCATGGTGGCATGAGAGCTGCTGCATTTGTTCTTGGGCTTCAATCATTTGAGATAATGGGAATTGCTGCAGTTGGGAACAACCTCATAACATACGTGATAAATGAGATGCACTTTTCTCTGTCAAATTCAGCCAACGTAGTGACGAACTTTATTGGAACTGTCTTTCTCTTAGCCCTAGTTGGTGGCTACGTCTCTGATTCTTATCTTGGGAGTTTCTGGACCATGCTTATCTTTGGTTTTGTGGAACTTTCGGGTTTCATATTATTGTCAGTCCAAGCTCATGTTCCGCAGCTAAAGCCACCCCCATGCAACGTTAATAACGGAGAGGAGTGTGTAGTGGCAAAAGGGTTCAAGTCACTAATCTTCTTCGTAGCACTTTACTTGGTGGCATTGGGGAGTGGCTGTATGAAGCCTAACATGATTGCTCACGGGGCTGACCAGTTCAACCCAGATGACCCAAAGCAGTCCAAGAAACTCTCCACCTATTTCAATGCTGCCTACTTTGCCTTTTCCATGGGTGAACTCGTCGCCCTCACTCTTCTCGTGTGGGTCCAAACTCACTCTGGAATGGATGTTGGCTTTGGAGTCTCAGCAGCCGCCATGGCGATGGGGTTGATCAGCTTGGTTTCTGGCACCCTATATTACAGGAACAAACGACCTCAAGGAAGCATACTCACTCCCATTGCTCAAGTTTTTGTGGCTGCAATACTAAAGAGAAAGCAGGTCTGTCCATCTAATCCACAGATGCTTCATGGAAGCCAAAACAATGCGCCAAATGACAATGCTACTTTCTCTTCTGACGCTGGCAGCTTTCTTCACTCTGAAAAGTTCAGGTTCTTGGACAAGGCTAGCATTAAAATTCAAGATCGCACTAACTCAAAGGAAAGTCCGTGGAGATTGTGCACCGTTACTCAAGTGAAGCAAGTAAAAATACTTCTTTCAGTCATCCCAATTTTTGCTTCCACCATAATTTTCAACACAATTTTGGCTCAGCTCCAAACTTTCTCGGTCCAACAAGGAAGTATGATGAACACCAAGCTAACCAAATCCTTCCATATCCCTCCAGCTTCACTTCAATCCATCCCTTACATCATTCTTCTCATCCTTGTCCCTCTCTATGACACTTTCTTTGTTCCATTTGCTCGAAAATTCACCGGTCACGATTCCGGTATCTCCCCATTAATGAGAATAGGGTTTGGACTCTTTTCTGCGACGTTTTCGATGATCGCGGCTGCCATCATGGAGAAAAAGAGAAGGGATGCAGCTATACATTCGAACCAAATAATTTCCATTTTTTGGATCACCCCACAATTCTTGATCTTTGGATTATCGGAAATGCTCACTGCCGTAGGCCTCATTGAGTTCTTTTACAAACAATCCTTGAAAGGGATGCAAGCATTTTTAACAGCCTTGACCTATTGCTCCTATTCATTTGGGTTTTACCTGAGCTCCCTGCTCGTCTCTCTGGTGAATAAGATCACAACATCCTCAGGTGGTGGCGTTGGTGGTGGTTGGCTGGGTGACAATAATCTCAACAAAGACAGACTGGACCTTTTCTATTGGTTGCTGGCAGGCCTCAGCTTCCTCAACTTCCTCAACTATCTATTTTGGTCTCACTGGTACTCTCACACCCCGTCATCTTCATCAGCACCAAGTGCACTACCCCAGCTGCATGGTCATGACACTGCTCGCATGGAAGATTATAACCATCATAGACTGGATGATAATATACCATAA
>Pbr003381
ATGGACTTCAGTGATGGGTTTGTATCAAAGGAGCATCGGGAGCTTCACCGATCTGCTTCAGAAAGTGCAGATCCATTATCTGCGTCTCCATTGCCCGTTTCTCCAAGGTCCCATAAGTTCCCTAAATCTTCAAAGTCCCCAAAGTCTCCAAAGATTCAGGGGAAACATGGAAAAGGAACTCCACTCAAGCATGATAGACATTCACATTCTGCAGTTGACGGCAGTCCTAAAAAAGGTGGTTCTGGGGGTAAAGGCACCTGGGGCGGGTTACTTGATAAAGATGACAGTTTCACTGCTGACCCGAATGACCCAAACTTCAATAGCAGTGAGATTGATAACTCTAGCAATGGATCGGAAGAACAGAGAGAAAGAAATGGCATCCATTTTACTGTCATCCTTGATCGGAAGAACAGAGAGAAGGAAACGGCATCCATTTTATTGTTATCCCTGTGTTTTCCAGCCGATGATGTTGTAAATGGGTTTATAATGTTGATAGAATCTGCAGATGACACAGCTTTGGATAATCCAGTTGTTGTCGAAGATCTTGCAATACCTGGATGGGCAGTTGAGGATGTGAAGGACAAGATTAGGAAGTTGCTGGAAGAGTTTGAGTCTAGAGGGGATGTAAGAGAGGCTTACCGCTGCATGAAGGAGTTAGGCATGCCATTTTTCAACCATGAGGTTGTCAAAAAAGCTCTGGTGACGATTATGGAAAAGAAGAATGAGAGGCTCTGGATTTTGCTGGAGGAAAGTTTTGCCTCTGGACTCATTACAATGAACCAAATGGCAAATGGGTTTGGTAGAGTTGCAGAGTCTCTAGATGATTTGGCTTTGGATGTTCCTGATGCCCAGAAACAATTTACACATTACGTTGAACGAGCAAAGAATGCAGGGTGGTTGGATTCCACATTTTGTTTCAGCAAATCAGGACACAGAACAGAGAATGGCACTGGCTAA
>Pbr002673
ATGGCAGCGGCGTCGTTTAGGTGGCTACTGCAGCTGCACAAGGACGTGCCAAAAGCCGCTCGGTTCTACGCCGAAGGGTTGGACTTCACCGTCAATGTCTGCACTCTTCGATGGGCGGAGCTCCATTCCGGCCCACTCAAGCTTTCCCTCATGCAATCCCCCAAGGATCATGTCATGCAGAGCGGAAACTCTTCACTGTTGTCCTTCACAGTGCCAGACATTAATCAAACGGTGACCAAGTTGATGGCGTTGGGAGCTGAACTCGATGGCCCTATCAAATATGAAGTTCACGGCAAGGTTGCAGCCATGCGATGTATTGACGGGCACATGCTAGGCCTCTATGAACCTGCTTAG
>Pbr027028
ATGGAGTACTTGGAAACCAACTTGAGAGAATTAGATAATTTTCCTTTGATTTCCACCCTTCTCTATGGTTCTTCAAACCCTCTGAAATTGATGAAACCAGAAAACCCTCCTCCCACCACCATCAAAACCACTACCACCAATGGGAATCTTTATTCTCTCTCTAGATCCTCCCCTCCACCACCCAGTTCTCCTAAGGCTTTGTTTCATCACCCCAATTCCATAAATCATGGGTTTAATCGCGTTTCTCATTCCCATGAGTACAATCTCACTCCAAAGACTGATCATTTCACAACCGAGGCCGGTTCTTCATCCAACCCCTTCAACAAGATTTCAACCACATGCAACACCCTTAATAACCCCTTTGAACCTTCACCTTATACCCCAAATTATCACCGCCATCATTTAGTGATATCCGATTGCGGCGAAAGCGAATTGGTGGCGATGCATGGATTTCATGATGGTGTTAGAGGCTGTTTGGGTTATCGTCCCGACCATCAAGAGATTCCTCATGACCAGCAGATGGGGTCAGAAAGCTGTGTGCAGCTCCCACCATTGGTAATTTATGGTGAATTCGGGTCCTCATCAGCTCCAGCGATGCGTCTGCCTTCAGATGATATTCCAAGGCTCTCAGCTGATGAAAAGAAGAGCAAAAGGTTGTGCGAGGGAGGAGCCATCAAACTCTTGCACAAGAAACCTGATATAATAAAAGGCCAATGGAGTCCTGAGGAAGACAGACACTTGGTACAATTGGTTGGCAGGTTTGGAATTAAGAAGTGGTCTCATATTGCTAACCAGCTGACGGGGAGAGTGGGAAAGCAATGTAGAGAAAGATGGCACAACCATCTGCGGCCTGACATTAGGAAAGAAGTGTGGAGCGAGGAAGAGGACAAGATACTGATCGAAGCCCACAAGAAAATGGGGAACAGATGGGCAGAAATGGCAAAGATATTGCCTGGAAGAACAGAAAACACCATCAAGAATCACTGGAACGCAACAAAGAGGAAGCAAAACTCAAAGAGGAAGAGCAACAAGCAGGACTCCTCCAATAACAATTACAATGAGAGCTCTATGTTGCAGGACTACATCAGGAGCGTGGTCAGTAGCACTACTACTGGTACTCCTAGTACTGCTTCCGCCAACTCTACCGGAACTATGGAGAACAAAGCGGTGCTGTCGTCTGTAGTCTCACCGTATCATCAGTCTGGGATGCACATTAATCAGAACAACATTGTCGAGAGCCCAGACGCAACCAACTCCGTGAATTGGGATCTCACGGGTTATCGTCCAGAACCTTTTGACAGTGAGGCCTCCAACATGAACAATCACATGGTTGATGGTGTTACAACTCTTTCTGATTTCGACAAGAGTAACATGTTCAATATTTTTGAAAGCTATGGACTTGGTGGGTACCTGCAGCAGAGAATGGCAAGCAGCAGCACTTCTAGGGTTAAGGATCCTAGCTGCAGCATGGAGTATGAACTGCCATTTTTTCCATTGGAGATGAACAACTTTAGGCAGGGACATGATGACCATTTCAAGAAAGAGCTGGATAGTATGGAGATGCTCCATTTCAAGAGAAATATGTGA
>Pbr026289
ATGGGCAACCCGGAAGTGGAGAGAACAACCACAGGATGGGCTGCAAGAGACGCATCTGGCATTCTCTCACCCTATACCTACACTATTAGAAACACAGGCCCAGAAGATGTTTACATCAAAGTCCTATTCTGTGGAGTTTGCCACACTGATACGCACCAGGCAAAAAATCAACTTGGCATGTCACACTATCCCCTGGTTCCTGGGCATGAAGTGGTTGGTAAGGTGGTGGAGGCTGGATCAGATGTGACCAAGTTCAGAGTAGGAGATGTGGTAGGAGTTGGCCTCGTTGTTGGTTGCTGCAGAAACTGCAACCCTTGCAACACAGACAATGAGCAATACTGCAACAAGAAAATCTGGACATACGCTGACGTTTACACCGATGGCAAACCCACCCAAGGCGGCTTTTCCGGTGCCATGGTGGTTGACCAAAAGTTTGTCGTCAAGGTACCGGAGGGCATGGTGCCAGAACAGGCGGCGCCGCTGCTTTGCGCGGGGGTGACGGTGTACAGCCCGCTGAGGCACTTTGGCCTGAATGTGGGTGGGTTAAAAGGAGGAATACTTGGACTTGGAGGTGTAGGACACATGGGAGTGAAGATAGCCAAAGCCATGGGGCACCATGTGACTGTGATAAGCTCTTCAGAAAGGAAGAGAGAGGAGGCTTTGGAGCATATTGGGGCCGACGAGTACTTGATCAGCTCAGATGCCACAAAAATGCAGGAGGCTGCTGACTCCTTGGATTACATCATTGACACAGTGCCCGTCGGCCACCCACTCGAGCCGTACCTCTCTTTGTTGAAGCTTGATGGCAAATTGATCTTGATGGGTGCTATTAACACCCCATTAGAATTTCTTTCCCCAATGGTCATGCTTGGGAGGAAGACGATCACAGGGAGCTTTGTTGGGAGCATGAAGGAAACAGAGGAGGTGCTTCAGTTCTGCAAAGAGAGAGGATTGACAACTATGATCGAAGTGGTTAAGATGGACTACATAAACACAGCTTTCGAGAGGTTGGAGAAAAACGACGTTAGGTACAGGTTCGTCGTCGATGTGGCCGGTAGCAATCTTTGA
>Pbr005517
ATGCAGAGTACTACTAAACTCTGTTTCTGTTTGGCTGGTGAAGAAATTTCAAGCAGTGTGAAGACAAATTCATGCATTGATGAAGAAAGACAAGCGCTTCTCGTCTTTAAACAACATCTTGTTGATCATTCTGGTAGGCTTTCGTCTTGGGTGGGTCATGATTGCTGCCAATGGGAAGGTATTTCATGCAACAACAGCACTGGTCATGTCGTGAAGATGGACCTCCGGAATCCATATGACTTTTTTGACCGTGATGAGTATGAAGAGCGGAGAAATGCTTCTTTGGGAGGTAAGATAAATGCTTCTTTGTTGAGCTTGAAACATTTAAATTACCTTGACTTGAGCTTGAATTGGTTTGATAGCAATCAAATTCCTAAGTTCATTGGGGAGCTTAAAAGTTTGCAATATCTCAATCTCTCCTATGCGTCATTTAGAGGAGAGATTCCCTCTTCTATTGGTAACCTGTCAAGCCTAAATTTTCTTGATCTCAGGTGGAGCCAGAATGTGTTTGACTTATCTTCCAAAAATTTGAATTGGCTTTCTCACCTCACTTCCCTGAAATACATTAATCTCAATGCCGTTGATCTTAGCAGCACAGGAGTCAGTTGGGCATATGATATTAACATGCTTCCTTCATTGTTAGAGTTACATTTATCTTTGTGCTCAATTGAAAGCATTCCACTTTCACTACAAAGGATTAACTTCACATCACTGTTGGTCCTTCATATGTCGTATAATGGCATTAAAAGTTCTTCATTTCCCGGCTGGTTTTTTAATCTTACTAACCTTGTAACACTCGATCTATCCGGGAATGATTTCGGGGATTCTTTTCCAAGTGAATTTTCAAACTTCAAATCTCTGGAAAATCTTTATTCATCTGAAATAGGCTTAAAAGGTCTAATTCCTAAAGTCAGTGGAAATTTGTGCAAGCTAAAAGTCTTAAGACTTTCAGAGAACAACTTTGATGGGGGGATTGAAGAGTTTTGGAGGAGTCTCTCAAATTGTCCAAGTAATACATTAGAGTCACTAGATTTGTCTAATTGCCAGATTGAAAGCCAATTGCCGGTCTTTTTAGGAATGTTTAAAAGTTTGCAGATTCTCAACCTTGGAGAAAACAATTTGTGGGGCTCAATTCCAGATTCCATCGGAAACTTGTCATCCTTGAGAACACTAGCCCTCAATTCTAATAATTTGTCGGGCTCAATTCCAGATTCCATCGGAAACTTGTCGTCCTTGAGAACACTAGACCTCAGTTATAATAAGATGAACGGCTCAATTTCAGAAAGTATTGGACAGCTCTATGAGCTAGTTTCCCTACTTCTGCTTGGTAACTCATGGGGAGGCATTCTAACGGAAGCCCATTTCATAAATCTTACCAGATTACAAGATTTTCAAGTTGGAAATATAAACCGACCCATGTCCCTCATTCTCGACGGGGCTTATGACAGGGTTCCTCATTTCAAGCTCTTCATAATTTATATCATAAATTGTCGGATAAGTCCTGGTTTTTGGGTATGGCTTCAAACTCAAACTGAACTGTCTGATGTTGCCCTTCTGGGTAATGGAATCTCGGATTCCATACCAGAGGAATGGTTGTTGAAGATATCTTCCCAACCTGGCTATCTAGACTTGTCTTACAACCACTTTCATGGAAACTTTCCTTCCCATTTGAAATTTCCAAATTTAATGTTTATTGATTTGAGTCATAATCAGTTGGAGGGCCCTCTACCACTTTGGTGTTTCCCTAATGTCCATTCCCTTTATCTAGAAGGCAATTTATTTTTTGGGCCAATCCCCTCAAATATTGACCAAATGATGCCCAAATTGCAAGAATTGTTACTTGATGGGAATCATTTGAATGGCACTATTCCTCCCTCTATTTGTAACATGCAGAAGTTAAAAATCCTGTCTCTAAGGAGCAATCAGTTTTCTGGAGAACTCCCTCATGCATGGAATATGGAGAGCATTATGGTGTTTTTAGATGTTGGTCAAAACAATCTGTCTGGTAAGATTCCTACTTCATTGGGGGTACTACGTTCCCTGGAAATTTTAAAGCTCAACGACAACAATTTTGGCGGTGAAATTCCTGATGCCTTGCAAAATTGTTCAAGTTTGAGGAGTATTGATCTTGGAGACAACAAGTTATCTGGGAAAATACCTCTATGGATAGGAGGGTCAAACATATCTAAGTTGTCTAGGCTACGATTACGGTCCAACTATTTTAGTGGATGTATTTTCCAGCAACTGTGCAATCTTCAGGGCCTTCACATCCTCGACCTTAGTCACAACAGCCTTTCAGGTACTATTCCCATGTGTTTGGATAACTTAACTTCGCTAGTCAATGATGATTCTTATGAACACAATTATGATGTGTTGGAGCAAGCCACACTAACACTAAAAGGAGAAGAACTTGTGTACAACACAACTCTATATCTTGTAAAGAGCATTGATCTTTCATCAAATAATTTAAAAGGTGAAATCCCTAAAGAAATAAGCAGCCTCATTATGTTGGGCACCTTGAATTTGTCCATGAATCAATTAATTGGAAAGATCCCTTCCAAGGTCGGAAATTTGCGTTGGCTTGAAACTCTTGATCTCTCACACAACCACCTTTCGGGACAGATTCCCCAAAGCTTGTCATCTTTAACCTCTTTGTCCCACCTGGACTTGTCATACAACAACTTGTCTGGAAGAATTCCTACTGGAAACCAGCTTCAAACGCTCAATTTTTCGTCCATTTATGTGGGCAATCAATGGTTATGTGGCGTTCCTCTCTCAACTAAGTGCCCTGAAGATGACCCTTTTATTGCTAAGGATGCAAAGGAGGAGAATGAAGATGGAAAGGATAAGTTGTGGCTCTATGTTAGCGTGGTACTTGGCTTTATCGTAGGCTTTTGGGGTGTTTGCGGCACATTGACCTTAAAGACATCGTGGAGGTATGCCTATTTTCAATTCTTCGAAGACATCAAAAATAAGGTAGCACTAGCAATTGCATTAAAAGTGGTTCGTTTCAAAATGTTTTTATTCTGA
>Pbr005880
ATGGAGGAGGCATTGATTCTGACGCCGACGCATAAGTACGCGGCGGGCGCTCTGTTCGCTCTGGCGCTCCACCAGTCGCAGGTCCACCAGACTCGCCAATCGACTCCTCCTTTGCCTTCCCTGAAAGAAGAGACCATCGGCGAAGGTGCCAGCGTCGGTAAGAGCGTTTCGGTTTCGGACAATGATGGCCTTTGGGTCCACGAGAATTCCGGTTTGCTTTATCCCATTTTCAGATTTTTAGGAGTGGATGACCAATCCTGGAAGGGGCTAAAGGAAACAGCAGGATCTTCTTCACAAGTTAGGCATCATGTAGGAGCGTTCTTGACATTACTCTCGGAGGAAGCTGATGTGCCTTCTGAGGAAAAAACTGACAAGGAACGCGCTTTGACAAAAACCGTTGATGCCATGGTACTTACTGAGGAAGACTCTCCTGCTTCTTCAGCAGAGAAACCTGTGAATGCTGAATATGAAGCTAAATGCCGCGAGAGATATGAAGTTACTGGGACAAAACCACCGTCTGAGGTAGAGGCAAAGCCTTATGAGATTATAACAAGGACAAGTTCCGAGACATCCACTGAAGAAAAAGCATTAAATGTATCTGAACCCCTAGAGGAACCTGTGGAAGAGGGAAACCTGCTCAGTTACGAAAGGAAAATAACACTTCTTTATGCACTTCTTTCAGCTTGTGTGGTAGATAATATTGAAGATGGCGATAAGTGTTCTCAAGTAAGGAAGGGTTATGATGCTCGACACCGTGTAGCATTGCGGTTGCTGGCAGCATGGCTTGGGGTTGAATGGCGAAAAATGGAAGTCATGGAGGTGATGGTTGCTTGTTCTTTTATGGCTTCAACAAAAGAAGTTACTGATGACAACAAAACAAAAACTTCAGAAATCTCATGGGAGGAAATGAAGCGGGGAGGTCTAATTGGTGCAGCTGCTTTAACAGGGGGAACCTTGATGGCTATCACTGGTGGCCTAGTCGCTCCTGCAATTGCGCAGGGTTTAGGTGCTCTAGCTCCAACATTGGGTGGTATTATCCCTGCAATTGGAGCAGGTGGATTCGCTGCTGCTGCAACTGCCACTGGGTCTGTTACTGGTTCTGTTGCTGTTGTTGCATCATTTGGAGCTGCTGGAGCTGGACTTACGGGGAGTAAAATGGCTAGAAGAACTGGCAACATTGAAGAATTTGAGTTTAGGACCGTTGGAAATTATGAGAAAGGGCGGCTAGCAGTGGGAATATTGGTTTCTGGACTTGTTTTCGAGGATGAAGACTTTATAAGGCCTTGGGAAGCTCATAATGAAAATTTGGAAAGGTATGCACTCTGGTGGGAGTCTAAGAATTTGATTGCATTGAGCACTGCAATCCAAGACTGGCTTACTTCACGAATTGCATTACAGTTGATGAAAGAAGGTGCCATGTTAACTGTATTAAACACACTTCTAGCAGCATTTGCTATGCCGACAACATTAGTCACGGCATCTGATCTTATAGATAGCAAATGGGCAGTTGCAGTGGACAGATCAGACAAAGCTGGGAAGATGCTCGCTGAAGTCCTGCTGAATGGACTGCAAGGGGGCAGGCCAGTGACGCTCATAGGATTCTCGCTGGGGGCCAGAGTAATTTTCAAATGTCTTCAATGTTTGGCTGAAACAGAAGGGGATAACGCTGGTCTGGTAGAAAGGGTTGTACTTCTGGGAGCGCCAGTTTCGGTTGAAGAAGAAAATTGGAGTGATGCTAGAAAGGCTGAACCTATTTCTGCTTCACAGATGGTGGCCGGGAGATTCGTGAATGCCTATTCTATAAATGATTGGACACTGGGAATCGCCTTTCGTGCTAGTTTACTTTCTCAAGGTTTAGGTGGAATTCAACCTGTTGATGTCCCTGGGATTGAAAATGTTGACGTGACGCAAATTGTCGAAGGCCACTCTTCGTATCTTTGGAAGACGAAACAGATCTTGGAGCAGCTCGAACTCGACTCCTACTACCCTGTTTTCAAAACAACAACGATGACACCCCCGGCGGAGGAAAATAGCTCTGTCAAACAGTTCTGA
>Pbr011899
ATGGAAGCTCAGCGTCTGCTTTCTGGGTTTTGCTCAACATCGCTGATTCCAAATGCCAAAACCCAATTCTTCGCCAAATTTCCCTCCCCTTCTTCTTCCACCACTTCTTTTGCTCAATCCCACAAATGGGTCTCCTTCAAAGCTCGCCCTTTGTCTACCAAGTTAATAAAGTGCACGAACACCACACACACAGAGACAGCTGAGGTGGTGGTTTCTTCGGATTCATACAGTCAAGATTCGGTAAGTGGGATTCCGCGGAAAAAGCTTGCGGTTTTTGTCTCCGGCGGTGGCTCCAATTTCCGGTCAATCCATGAAGCGTGTCTTAACGGTTCGATTCTCGGAGACGTCGTCGTTTTGGTCGCAAGTAAACAAGGTTGCGGAGGTGCCGACTATGCAAGAGATAAGAGCCTCCCAGTTATAGTGTTCCCCAAAACTAAACTTGAGCCCGATGGAATATCTCCGGCTGACCTTGTTGCTACCCTTAGGGGATTGGAGGTTGACTTTGTCCTCCTGGCTGGTTACTTGAAACTTATACCGGTAGAGTTGATACAAGCGTATCCCAGATCCATACTGAACATCCATCCCTCACTCCTACCAGCATTTGGAGGCAAAGGTAATTACGGTATGAAGGTCCACAAAGCAGTCATTGCTTCTGGGGCAAGATACTCAGGCCCTACAATACATTTTGTTGATGAGCACTATGATACAGGACGTATCCTTGCTCAAAGAGTTGTCCCTGTGCTTGCTAAGGACACTGCCGAGGAGCTGGCAGCAAGGGTTCTTAGGAAGGAGCACGTCTTATATGTGGAAGTAACAAAAGCGTTATGTGAAGAACGGATAATTTGGAGGGAGGACGGTGTTCCTATCATCCGAAGCAAAGAAAATCCCGCTGAATACAGCTAG
>Pbr034786
ATGAAGATGAAGCAAATAGAGCAGGGGAGTTCACTGCTGCCGCCACCACCACCACCTCCACTTCCAAGGTTCTGGGCTAATAAGGCTGTTACGGAGAGCGTGACAAAGCGAGAAATTGCGAGGTTCTGGTATCGGAAGCGTATTGAGGAAGAGGAGCATCTCCTCGCCGCTATCAAGGCTGCAGCACGTATTCGAGCCCGCAAGCTCTCGAAGGAAGATTACAGACGCTTCGAGGAGTCCTTAAACGACGATGACAAAGATGAGAACGACAGATCTTCTGCTACTAATGACAGTAACAACGAAATTCGTGTTGGAATCAAGGACTGGTGGACGAAAAGCAAGTACGCATACTTGAACCAACCCGCCGTGGCGTCCTCCGTGGATCCCCCGAAAAGGCGGACGTCCACATTTGTTCCGAATTGTTTCGCTTATAAGCCGGCGCCGCTCTACCCTACTTCTCTTGGTGTGTTTTAG
>Pbr038670
ATGGCGGAATCTGAGCCGGTGACGCCGTCGGCGTCGGCGCCGGCGACACCTGGAACGCCACTGCCACTGTTTTCAGGGCCCAGAGTGGATTCGCTATCGTATGAGCGTAAGTCAATGCCGCGAACCAAGTGCTTCCCTGTGAATGCTACTGCGTGGGGTCACTCCCCCACGTGCTTCAACGAGTTCCCTACTCCGACTGTCTCCCTCACCCGCAAGCTTGGAGCTGAGTTCGTAGGAACCTTCATCTTGATGTTTGCAGCAAGTGCTGGACCAATCGTGAACCAAAAGTACAACGGAGCAGAGAGCTTGATCGGAAATGCAGCATGCGCAGGGCTTGGCGTGATGATCGTGATTCTCTCCACTGGCCACATCTCTGGTGCGCATCTGAACCCATCTCTCACCATTGCATTTGCCGCCCTGCGACACTTCCCGTGGGTCCAAGTCCCAGCCTACATCGCAGCTCAGGTTTCTGCCTCCATTTGCGCCTCGTTTGCTCTCAAAGGGATTTTCCATCCGTACATGTCCGGCGGAGTCACGGTGCCTACTGTGAGTACTGGCCAGGCTTTTGGACTTGAGTTCATCATCACTTTTAATCTGTTGTTCGTTGTCACTGCTGTTGCAACTGACACTCGAGCGTTGGGAGAGTTGGCTGGTTTAGCAGTTGGGGCTACTGTCATGCTAAACATTCTGATTGCAGGGCCATCTAGCGGTGGTTCAATGAACCCGGTGCGCACTCTCGGTCCTGCTGTCGCCGCCGGAAACTATACGAAGTTGTGGATATACCTGGTGGCTCCTACCCTTGGAGCTCGGAAACTATACGAAGTTGTGGATATACCTGGTGGCTCCTACCCGTGGAGCTCTCGCCGGGGCGGCCACCTACACAGCTGTGAAGCTCCGGGAAGATGA
>Pbr035435
ATGGCTTCTTGTAACAAGAGTTTCTCTTGCAAATACATGTTGTTGGATCCCAACGATGTGGGATTCTTTGATCTGATTCACATCTTGTTTTCCAGTAACTTGAAGAGGAGGAGGTTTATCGACTCTTCTATGGATACCGAGGATGACCCTGACCGGAGGTGGCTCATATTTCTCTCCATTGTGGTGCAAAAGTTGCTTCAGTTTGTGGCAACGCCAATGGCAATGATTGGCAGGGGGATCGAGCTCTGCTTGAACCTTTTCTCAAATACTCAAAACTTGGTCGGGCTGCTCCAGAATTTGCTGCGAGGTGAGTATATAATACCAAAGAAAGACTCAAGAACGTTCGTGTCGTTCATTGGAAATTTGGACAAGCGAGTAGAGCTTGACAAAAGCATCAAACATGGAGATGGTAGGTATAATGCAGCACTTAGTATGATGGCGTCTAAAATATCGTATGAGAACAAATTCTACATCGAAACTACAGTTCAAGATCACTGGAAGATGGAGTTCGTGGGCTCTTACGACTTCCGGAATGATTATCAAGGAAAATCGACAACACAGGCATGTATTCTACGTGACAGAAGTACCGACCATGACATTATTGTTGTAGCCTTTAGAGGCACTGAACCCTTCGATGCAGATGCATGGTGCACTGACTTTGACATCTCCTGGTATAAACTTAAAGGGGTCGGAAAGATACATGGAGGTTTCATGAAAGCTCTAGGTTTACAGAGAGATGATGGTTGGCCGGAGCCAGAGAAAATCAAACAAGTGGATACGGACCCAGGCGGCTTAGCTTACTATGCCGTTAGGGACATGCTGAAAAAACTTTTGCTTGAAAATGACAAAGCAAAATTTATAGTAACTGGCCACAGTTTAGGTGGTGCGCTAGCAATTCTCTTTCCAGCAGTTTTAACATTTCACAAGGGAAATGATTCAGAACTCCTGTTGGAGAGGTTGGAGGGAGTTTATACATTTGGGCAACCTAGGGTTGGTGACAAGGTTTTCGGGGAGTACATGGAAAAGAAAATGAAAGAGCATAAGATTAATTATTTTAGGTTCGTTTATGGGAATGACTTGGTGCCGAGGCTGCCTTACGATGACAAGGCCCTAATGTTCAAGCACTTTGGGAAGTGCCTCTACTATAATAGGGAATATGAAGTGCAGGTTCTTCCAGAAGAGCCAAATAAGAATTACTTCTCCCCAGAGAAAATAATACCGATGATGGCGAATGCTTTTGGTGAGCTGGTAAGAAGTTTCACCATTCCAGACAAGAGGGGACTGGACTACAAAGAAGGGCGCTTCTTCAAGATGATTAGGTTAATGGGTTTGGTAATGCCAGGAGCAGCAGCACATTGTCCCCAAGATTATGTAAACGCCACCAGATTGGGATCCTCGGATGTGTTTTTATAG
>Pbr042850
ATGGGTTCAATTCCGAAACTACCCCTCCTCCTCCTCACCACCGTCGTCCTCCTCCTCGCCGCCTTCACCGAGTTATCCGAATCCAACCCGGTCCCCGAACTCCTCTCCCTCCAATCCCGATCCAGTTCTGGGGTGATCCGCCTCGACGACCGCTCCCTCGCCCAATTCCTAACCGGCGTCAAAACCCCGCGACCCTACTGGGTCCTCGTCTTCTTTGATGCTGCGAAGCTCCACGACAAGTCGGAGCTTCACCTCAAGGAGCTCCGCAAAGAGTTCGCCGTCGTCGCCTCCTCCTTCATCGAGAACAACCAGGACCCGTCGTCCCCCTCCCACGCCAAGCTCTTCTTCTGCGACATCGAGTTCCAGGAGTCGCAGCACAGCTTCGCCCAATTCGGAGTCAACTCGCTGCCGCACATCCGCCTGATCGGCCCCACCCACGGCCTGAAGGAGTCGCAGCAGATGGACCAGGGCGATTTCTCCCGATTGGCCGAGTCAATGTCCGAGTTCATCGAGTCCAAGACCAAACTTGTCGTGGGTCCGATCCATCGGCCTCCGATGCTGTCCAAGAACCAGATTATGTTCGTCACCATTGCCTGGCTGATTTGCATGCCGTTCATTGCGAAGAAGGTTTACAGTGGCAAGACATTGCTTCACGATCCGAGGATTTGGCTATCGGGGTCGGTTTTTGTTTACTTCTTCAGCGTCTCGGGCGCAATGCATAACATCATTAGGAACATGCCCATGTTTTTGGTTGATAGGGAGGATCCTTCCAAGCTCATATTTTTCTACCAGGGCTCCGGAATGCAGCTCGGAACAGAGGGGTTCACTGTCGGATTCTTGTACACCATTGTCGGGTTGTTGCTGGCATTCCTCACCCGCGTGCTTGTTACGGTTCGCAGTGTCAAGGTGCAGCGCATTGTGATGATTATTGCACTGTTTGTTTCGTTCTTGGCGGTGAAGAAGGTGATCCAGTTGGATAACTGGAAGACGGGTTACGGGGTGCATGCTTTTTGGCCTACGAGCTGGAACTGA
>Pbr024675
ATGGAGGGTTGTGACTTCCATCCCCATACCGGATTAGACGTTCTAGTTGGTAGAGCTCTTGTCACTATCTCATCTGATGGTGTACTCGAGATGCATGATTTAATAGAGGAAATGGGTCACCAAATCGTACGCCAGGATATAAAGGAGCCTGGAAGGCGCAGCAGATTGTGGAGCTGTGAAGATGTTCATTATGTGCTAAATAAAAAAAATGCTATGGAAGCAGTTGAAAGCATAATTGTGCAATGGCCACACTCAAACAATGTGGTGGAATTAGATATCGCCCTTGCTCAAATGCCAAAACTAAGACTACTCAGAGTCCATACCCACTGTTTACTACCAGAGGGCGAGCCGGCCGATGATCACTGGCAATACGAGAATCTAAAGTTTCTCTCTGAAAAACTAAGTTATCTGTTTTGGAACAAATGTCCCCTAAAGTCTTTATCGTCCAATTTTAACCCAGAGAATCTTGTTGAAATTGACATGCAATGTAGTTGGGTGGAACACCTCTGGAAAGGAACTGAGGATGAGCTCTGTATGTCAGAGCTCTTACCTTTCCAAAAAAATAGCACCCTTCCATCAAGAGTTCTTGCCTGGATTCAACATTTTGAACCAAGAAGTACTCCACTTCCGGTGGTTATAGTGCAGGAATGTCTTACTGTCTACATGCAGAAGCAGGTGGATTGTATTGGCAGGCATATTTTGTCAAAACTGATGAATGACTGGAAATTGATGGATGAACTAGCAGTCTTGTGCGCGATTTTCTTGCTATGGTCAGGTGATCTGCTACAGCACTTCTTGACTGAATCTATAAGAAACTCTGCTGATGGAGTGCTACTAAGTTTTCCTGATTCATTGATTGTATCCCTCACCAAAAATCACGACTTAAATGGAAATGAGCAACCTAAGATGGCTTCCCTTCCCTCAACTCCTCATAAAAGTCGTGTTCAGAGCTTTGGAATGGATGGACTTGATCAACTAAACTTCACATATAAGGTCTCTTGGCCACTTGAACTTATTGCAAACGCGGAGGCAATCAAGAAATATAACCAGGTCATGGGGTTCTTGTTGAAGGTTAAGCGAGCAAAATTCGTACTTGATATAGCTCGAAGGTGGATGTGGAAGGGTAGAGGCAGTGCCGCAAACAACCACAAGCGTCACTGGTTAGTGGAGCAAAAACTTCTCCATTTTGTCGATGCTTTTCACCAGTATGTGATGGACAGAGTATATCACAATGCATGGCGTGAGCTATGCGAAGGTATGGCAGCCGCTCGATCTCTGGACGAAGTCATAGAAGTACATGAATTGTACTTGTTGACAATTCAGCGGCAGTGCTTTGTAGTTCCAGATAAGCTGTGGGCTCTCATAGCAAGCAGGATAAACAACATCCTGGGATTAGCATTGGACTTCTATTCTATACAACTGACGCTTAGCGGCGGAACAGTTTCTGCAATTAAGGCCAAATGCGAAATGGAAGTCGATCGTATTGAGAAGCAGTTTGATGATTGCATTGCTTTCCTGCTCAGAGTGCTTTCGTTCAAGCTCAACGTCGGGCACTTTCCTCATTTAGCAGATTCGGTTACTAGGATCAACTACAATTACTTTTACATGTCAGATGCTGGAAACATAAGGACTCTTTGCTTCGAGGCTGGGGAAGGCTTTTCTAGGCAGAACAGAATGATTGCAGTTAAGGATTTTAGTTTATTTAATTTTTTGGAGTAA
>Pbr005090
ATGACACCCCCGAAAAGCCCTATGCCGAAAAGCCCCATGCCAAAGAGCCCTATGATATGCGAAAAGTACGAGACAGGATGTATGTGGCATTTATATGGCCTCTTTAACTTTCGTCAAGGTCGTTCGAATAAGAAGCTGCTTTCGCACCAGAGGCATTTAAAGAGAACTGATGACGGAAATTTTAAGACCAAGCTTGATTTGCTTAACAAAATGGATGAGAAGAGCGAAAACATGGGTGATGCAATGAAGAACAAAACTCAAACAGTTGACTCAAATATGACAAGTACAAGAAAGCTTAAGGGGGAAGAGTTGTCAACCGAGCTGCAGATAAATAAGAAGATTGCTACTGATGAAGTGAAACATATGCAATCTGATTCTAAATTCGTTTGTCCGTTACCAAAGAATAATGGAAAGACTAGCAATAATCATCAGAGATCTAATGAGATACCACTTCACGGTCTGAAGAATGAAACTAAGCATCGAAAACCTCCTAGTTCAACTTCAGTGGAAAAACCCCACTCAGCAGCATTGCCGGAAGTATTAAGCAAAGAGATGCATAGAAAAAAGCGAACAGTATGTGGCTGTAAAAACATTGATTATGTAAAGTATGACCAGCTTAATGAGAATAATCTTCCACCGGGACAAATGAATGCAGCGGAGGCCATTGTAAGTCAAAAATTCATTAACGGGGTGAACTACCAGTCTAAACAGTTCTCAGATGCGTTGCAGATTTTGAATTCGAATAAAGAATTGTTTATAAAACTCCTACAAGACCCCAATTCTCTGCTAGTCAAACACATCGAAGACCTCCGAGAATCTCAGGCAAGAAAACATCAGAGTAAATCTGTCTGTGAAGAGAACATTTCAGAACAAAGGACAAGTAAAGCAAGGCAATCTGAAGGTCCTTCCGGCATTCACAAGTTAAATTCCTGTGATATTTACCCATCTCAGGCAAGTGGTGATTGTGGATTTTCAGAGAGAATAGTAGTTTTAACACCTACCCCACCCAGATTGCAAAATTCTTCAGACGGTATCAATTCTTGCTCCTCCATTCAATCTTATTACAGCTTGAGAAGTAATGGGGAAACTGAGAGGCCTGCAAATTTTTCCCTCAGCCATATAAAGAGGAAACTGAGACGTGCTATAGGGGTAAGCAGCAAAGAGCAGGACTCGAAGACAATCAATGGTACACTTCAAATATCTCCTTGCCAAGTCTCTGAAGACGATTCTAAAGGAAAAGGTGTAGAGATCATTAGAAGAAATTCACCTGGCTCCAATAATGCTGCTGACAGTGGAGTAGTGAGCAAGTCTTCTCTTGATATCGAGAACAGAGTCAACATAAGCAAGGTGAATGAAGGTGAATCAAACATTGGATGTGAAGCTGCATCAACCAGTGGATGTGGCCTTCAAAACTCAAACATTTCGCTTGCTAGCCGACCAAAGCGAAAAGAATCTGAAACTTTTGCGGAGGCTATGGAACATCTGTCAGAATTGTTAACGAATGGAAAAAAGGACAAGAACAACTTTGAAAGACAGGCACAGAAAACCTGGGAAAAGGTGGCATCATTTCCTGAGTATGACTTCTTGCCTACACGCAGTCCGGCGAGGGACTGGGAAAATACATTTGTTGATGAACCAATGCGATTTTCACCCTACGGCAATTACCAACTGGTATATGAGAACAAGTCTAGGCTTCAGAAAGAAAAGAAAACCTGCTACTCGAGTCCACTGAGGCAGGACATAGAGGCCATGCCTGAGAATAAGAAACTTGATGATCAATTGCAAGTTATTGATATACAGCGAAATATTCACACCAGAGGGCTGGGAGATAATTCAAGGCTTAAAGGCTGTGTCCAAATTGTAAAGAATAATTCCACTGCGCACCGAGGAGAAACTAATTCCATAGGAGTGTCCTCTATGCGCCCAGGAGAACCTAGTTCTTTGGAAGTTCTAACCAAACCAGATAGCATGGAGAAGACCAACACTACAGAGACTAGTGATGCTACATGCCAAGGAGAAACTGATCCTTTTGAGGATCAGCCACTAACATCTTCACCAGATGTTTTCTCAGCAACTCCAATTATTCAGAGGGTGGAGAGTTCTGATAACATTGAAGATAAACGAGAGCAGCCAAGTCCAGTTTCTGTACTTGAGCACTATTATTTAGACGTCACCAGTCCCGCAAGCACCATATCTGAACCTGCCGAAGAGCTCCAATCTCAACCTCTTACAAGGTCCCCTCTGTACATTGAAACTTCTTCTTTGAGTGAACACCAAGTTATCTCGGAGTACGTGAGGGCAGTGCTTCAAGCTTCCAGCTTAAATTGGGATGAGCTTTCACTGATGTGGCATTCATCAGATCAACTGCTTGACCCATTCTTGTTTGATGCAGTCAAGTTGCAGGCTTACCAATTCAGTGATGATTGTATGCTACTCTTTGACTGTATAAATGAAGTCCTTGTCGAGGTATATCATACTCAGCTTCCATACTCCCCGTGGGTGTCATTTATCAAGCCAATTGCCTCAAGACAACTTTCCATTGAGAAAACTGTGATTCATGAGGTGATGAAGTCTGTTGATTGGTACCTCTTACCGCATTCATCACCACGGAAGTTGCAGAAAATTGTTGAAAAGGACATAACAAGCTCTGGAACATGGCTAGATCTCCGGAATGATTCTGAGGAGGTTGTTTTCGAGATGGTAGAAGATGTTTTAGAAGAACTGATCATGGAAACCATATTTTAG
>Pbr041591
ATGTGGTGTGTTGGGACCTTGGGCTCAAAAACCATGACACCATCTGCCCCTTTCCCTCTCGCTGGAGCTGCGAGCAGAGCCCCCACCAATTCCCTCGCTTCATTCCACCTCCACCGTGCCTCTCGGCGTCCCCGCCCTCCTTCCGCCGTCTCTCTTTCAAATCACTCGTCTTTCGGACCCAAGCTCTCTTCGAAGAAGACCCTCTCTATCCGATGCTCCGCCGGTGTCCACGTTCTTGAAGTTTCACAAGGTACCAACTCTCTCATCCCCCATCCTTCCCTCCCTGTGTGTGCAGCATTAACTCCGGAGCTGAAGAATACGTTGGACAAAGTTGTTACTTCACACAAAGTGGTTCTGTTTATGAAGGGAACAAAGGATTTTCCACAATGTGGTTTTTCTAACACTTGCGTACAGATATTGAGGTCTTTGAATGTACCCTTCGAAACAATAAACATACTAGAAAATGAACTTTTGCGCCAGGGATTAAAGGAGTATTCGAGTTGGCCAACATTTCCTCAACTCTACATTGAAGGAGAGTTTTTCGGAGGCTGTGACATCACTGTTGGAACTATTGGAGAAGGCAATGTGCTCGTAAACAGTTTGTATGAAGATATGCAAAAGGTCTCTCTTGTTCTTATGGTGAATGGAGATATATGGACGTTGTGGAAGGAGAAACCGAACACGACTTCGGGTGCTAGAAAAATGCTTATAAGTTATAACCATTTGAACTACAACTTCATATGTATTAGTTATAACCATTCCTTGTGTTCGGACTTTGAATCCAACAAACCATGGATGATATCAATCTTCGTAAACGTGACTGTTGTTAACATTGCAATTAACGTTGAGGAATTGGCTTCTCTTGTCAAAGACAATCTTACTTGCAAGCATCTTATTCTCTCAGTGGAAGAGGCCTTGGTGGACTTCCTTCAGAGTGATGCCAGGCATTTCCGGTGGGGTCTTGGAGTTGGAACCAATGAGCTCGTACAACCGTCTTCTCTTGCATCGTCTTGCAGATATATTTGGAATGTTTTAAGTCATATGTACTCGACTTCTGTTGGTAGTAATCATATATTGCTTTTTGATAGGTTTTCCCATGAATCTGTTGGTGAAGGAGATGACCGCCACTTAATTTTGGAGCGATGCCCAGAGACTTCAATACCTTCCATCCTTGTTGGTGATATTTTGTGGCAGTATGATGAGGCTGATTCTCCAACGACTTCACACCTTTTATTAAAGAGGACAGAAAGCCGCCCAGTGTTGAGGAAAAAACCACCTTTGCTTCACCATTCACTTGAGGAGAGAGAAGCAGCTTATTTGGCTGCTCGTGAGCGAATATTTTCAAGCGACTTGGGTGAGGTGAAAGAATCTGTCAGGCAGAAGCCACGTAGTGACCCTGTTGTTGCCCGACGGATGATAGCACATGCCCTAGGCCAGAGAATCAATCCATCCAGTCAGGGTTCCCCTCATGAGGATTGCAAAGCTTCTGGAGGGCAGACTGATGAATTAAATGTTCAAGGCAAGGTTGCTGATGAGGCTAATTTGACTGCAGAATCTTTTCAGCATACCATCTCCCTTTCGAACGGAGATATGAACTCGCGTGGTGAAGTGAAAAACAACCACCGTAGTAATAGTGGCTCACCTCTCACCCGAAGTGAAAAGAAGACATCCCAGAAACAAGGTGACAATAATGGAAGAAACGGACATGGTGTAGATGAGGAATACATCAAAAGGGAGCAGGTGGGAGCAGCAAAGAGGATGTTTGCTAATGCCTTGGGAATGCGTTCAGGGAAGAATGGTTCTCTCTCAAAATGCAGCGAGGTAAAGCATGATAGCACAGAGTAA
>Pbr019380
ATGGAGCTTCTTGTCATGAGTGGTGCTTGTCGGCTGACTGAGGGTCGGAGGATCCATGAGTATATGTTGAAGGTGGGATTAACAGGGAATTCACAGGTTACAAATGCACAGCTGATCTTGAAGCATGGTGGTGCTGCTAGTGCCATAGCAAAAATTGCTTTTGATCAGCATTTTCAACATGCACTACAAGGTGGAATTGACAAGCTTGCGGGTGTTATTGGCCTTACTTTTGGTCCTAGGGGAAGGAATGTTGTGAATGAGGGAGTCAAATTTGGCAGAGCTATTGAGTTACCACACGACGTTGGAACTACCATTGAGCGGTTTTGA
>Pbr034249
ATGGCGTGCAGGCTTGCAAATTCTGCGTTCCTCACAACGGGACCCCATCAGAACCCAATTCAGAGGCAAAGAATCGGAACCCATTACTCTTCAGGAATCTGCTATCTGAGATTGGACGGCGCTCCCCGAAAGGGAATCAAAAGGCAGCAATGTTCGAGTCGTAGAAATTGGACGGCGGTTGTGCAGGCGGTTGCCGTTCCAGTTGCGCCGCCTCCGGAAGCTGGCAGTGCCGAGTACAGAAAACAATTGGCTGAAAGTTATGGGTTCAAACAGATTGGAGAGCCGCTTCCGGATAACGTTACGCTGAAGGATGTCGTCGAGACCCTTCCGAAGAAGGTGTTTGAGATTGATGATGTGAAAGCATGGAAGTCAGTTCTAATATCTGCAACTTCCTATGCGTTGGGGCTCTTTATGATTTCGAAAGCCCCATGGTATCTACTTCCTCTGGCTTGGGCATGGACGGGGACTGCAGTTACTGGGTTTTTTGTTATAGGTCATGATTGTGCGCACAAATCATTCTCAAAAAACAAATTACTGGAAGACATCGTTGGAACGCTGGCCTTTCTGCCGTTGATATACCCATACGAACCATGGCGGTTTAAGCATGATCGTCATCATGCAAAAACAAACATGTTGGTGGAGGATACAGCTTGGCAGCCTGTTTCTAAAGACGAGTTTGATTCATCTGCTATTTTTCGCCAGGCAATCATTTATGGATATGGCCCACTTCGGCCTTGGATGTCAATAGCTCATTGGATGATCGTCCACTTCGATTTGAACATGTTCAGACCGAGTGAATTGAAAAGGGTGAAGATAAGTTTGGCTTGTGTTTTTGCGTTTATGGGGATTGGCTGGCCATTGATCGTGTACAAGACAGGGATCTTGGGATGGATAAAGTTTTGGCTGATGCCATTTTTGGGATATCACTTTTGGATGAGCACATTCACAATGGTACACCATACTGCGCCGCATATACCTTTCAAAACTGCAGATGAGTGGAATGCTGCTCAGGCTCAACTTAATGGAACAGTGCATTGTGATTACCCCGGATGGATCGAGACCCTGTGCCATGATATCAATGTCCATATACCACACCACATATCTCCAAGGATTCCAAGTTATAACCTACGTGCAGCTCACAAGTCTCTTCAAGAAAACTGGGGAAAGTATATGAACGAGGCTACATGGAATTGGCGTTTGATGAAGACGATACTGACGGTATGCCATGTTTACGACAAGGACGAGAATTACGTTGCATTTGACAAACTTGCCCCTGGAATCGAGTCTCATCCAATTAAGTTCCTTAAAAAAGCAATGCCCGATTATGCTTGA
>Pbr022273
ATGGCAGTGGTAGCCCGTTTCTCCTGCTGCTTCTTCACCCACCCCAAGAACTCCGGCCGATCTCCGCCGTCCGATCAAATCCCCCTCAACTCCAATCTTTCCGAACCCGGAAAGTTAGCTTCTCTTCCGTTTAAAGTCGAAAAGCTTGTTTCATCGTTTGGAAATAAATTAGATGGAGTGTGTGAGATCCACCATATGTTGCCAAACTCAAAATGTCAGGGAGACATAAAGTTGAGATTCCCAGCAATGGGACTTCTTCTCGGCAATGCCTTAATGTTGACAACACCATTGAAAGCTTTGGCAGAAACATGTGAGGCTGACAACTCTGGTTTCAGCATGCCTGTACTGCTCTTTGTTGCCCTTGTTGGGGCTACCGTTGGTGGCTTGGTTGCTCGGCAAAGGAAAGGAGAATTACAGCGAGTGAATGAACAGTTGCGTCAAATCAATCAATCTCTAAGAAGGCAAGCTAAGATTGAGTCATATGCTCCAAGTTTGAGTTATTCGCCAATTGGTGCAAAAGTACTACCAGAGAGTGAGGTGATAGTTGATCCGAGGAAGCACGATTTGATTTCTCGACTGAAATCTGGGAAGAATTTTTTGAGAAACCAAGAAACAGAAAAAGCACTCAACGAGTTTAAGACTGCGCTTGAGCTTGCCCAAAGTGTGAAGGACCCAATTGAGGAAAAGAAGGCTGCAAGAGGTTTAGGAGCCTCACTGCAAAGATTGGGCAAGTACCGAGATGCCATTAAATACCACTCTTTGGTTCTGGACATCTCCAAGCGAGAAGGAGAAGACTCAGGAAACACAGAAGCTTACGGTGCAATTGCCGATTGTTATACTGAGCTTGGTGATCTTGAGCGTGCAGGGAAGTTCTATGACAATTATATTGCGAGGTTGGAGTCAGACTGA
>Pbr011603
ATGTGGCGGTCGTGGAGCAAATCAACGGTTCAGATTCACGACACGCAATCCCCATCCTCCCCCTTCTCCTTCTCCTCCTTCAAAGACATCCAAAACCTCTGCGCCGACGAAACCAACGACCACTCTCTACAACCGACAACCGCCGCCGCCACCAAAAAAGCCTCCGCTATTTTCCACCGCGTCCGGGTCGCCAACTCCCTTCTCCGCGCCTGGTCAACTCGCCCACCCGCCCAGCCCCAGCCCAAACCCCAACCCGACGATGGAATCTCCACAAAACAATCTGAGCCGTCCATCAGCTCCATCCCGGGGGCGGAGAAGCGCATTGTCGTTTACTTCACGAGCCTACGTGTCGTGCGGCCTACGTTCGAGGACTGTAAGACCGTCCGATCGATTCTCCGAGGGTTTCGCGTATCATTGGACGAACGAGATCTAGCGATGGACCACCGGTTCTTAACCGAGCTGCAGCAGATTCTCGGTCAACAAACTAAGTTGACATTGCCGAGGGTTTTCATTGGCGGGAGGTACGTAGGTGGGGCCGACGAGGTGAGAAATTTGCACGAGGCCGGCGAGCTCAAGAAGTTCGTGGAAGGCTTGCCCGCACAGGAACCGGGCTTATGCGACACGTGCGGCGGGTACAGATTTATTCTGTGCGACGTGTGTAGCGGCAGTCACAAGTTGTACTCTGGGAAGAACGCCTTCAAGAGTTGTACGTCGTGCAACGAAAACGGTCTCATCAGGTGCCCTTCTTGTTCGTGTGCGCCACTCTAA
>Pbr013074
ATGGGCACTACTCGAATTTCGTCATCATCGTTTGGTGTTCCTCATCAAGGGATGACGATGATGAGTACAACAACTTTGAACACAATCACACCTTGTGCTGCGTGTAAGCTCTTGAGAAGAAGATGTGCTGAAGAGTGCCCTTTCTCTCCTTACTTCTCTCCACATGAACCCCAGAAATTTTCAGCTGTTCACAAAGTCTTTGGTGCAAGCAATGTTTCCAAGATGCTATTGGAAGTGGCTGAGAATCAAAGACCTGATCCAGCCAATAGTCTAGTTTATGAAGCAAATCTGAGGCTGAGAGACCCAGTGTATGGGTGCATGGGTGTAATTTCAGCCTTGCAGCAACAAATTCAATCTCTACAAGCTGAACTCAACGCAGTAAGGACTCAGATATTGAGACACAAATTCAAAGAGGCCACTAGTCCCAGTATCGTTTCTACTAGGGGTATTATTCACCATGCAGCTTTGGTTTCTAATTCTGGGATGGTGTCCATTGCTGCGCAACCACAAGCGATTTCTCCACCACCGCCGCTGCCACTACCACCAGTAGCAGCTCCGTCTTCAGTTGTTTTTTCTTCATCGTCTTCGTCTTCAGCTTCTTCTTTATACAATCCATCCACAAACACGACAGGCTATAGCTCCATCTCAAGCAAAAATGTTCCGTATTTTGATTAA
>Pbr019528
ATGGGCGCAGTGCCACAGCTGGTCTGCAGCGGAATCGGCATCTCCACCTCCAAACATTCATTTCCAAACACAAACACTAGAATTCGCATTCCCAAACGACTTAACCGTATTTTAGCGGTTGCCACCGACCCCAAACCCGCTGGCTCTGGGTCGCCAGGCTCCTCCAATGGCTCCTCACGCACTCCGCCATCGAAATCTCTCAACAGGGTTTCCAACGGCTCGCTGCCCAAATCTCCGCCTCCAAACTCCGTCAACGGCTCCAAACCTATCAATGGAGTTGGAGTTTCCACGAGAATTGGAGATGTTTCAACTGAAATCAAGAGAGTGAGGGCACAGATGGAAGAAAATGAAGACTTGGCAATACTCATGAGAGGTCTTCGGGGACAAAATCTAAGCGACTCACAGTTCGCTCAGGATGACGTTGAGCTTCGCCTTGTTGAGGTAGACGAAAGCAGTGAGTTTTTGCCTTTGGTGTATGATCCTGATAGTATCTCTGCTTATTGGGGAAAACGGCCACGTGCTGTTTTGACACGTGTAACCCAATTACTCTCTGTTGCTGGGGGTTTTCTCTCGCGTCTTGTGTGGGATATTATAAACAAGAAGGTCAAGGAGAATGAAGTTGCTAGAGCCATTGAATTAAGGGAAATTGTAACCTCTTTGGGTCCCGCATATATCAAACTTGGGCAAGCTTTGAGCATTCGACCTGATGTACTGTCACCTGCTGCAATGACTGAGCTACAAAAGCTTTGTGATAAGGTTCCTTCATTTCCAGATGATATAGCTATGGCTCTCATTGAGGAGGAGCTTGGTCAGCCATGGCCTAACATCTACTCTGAGCTTTCTCCTTCTCCAATTGCTGCTGCATCTCTCGGGCAAGTATACAAGGGACGGCTGAAAGAAAATGGAGATCTCGTGGCTGTTAAAGTGCAACGGCCTTTTGTTCTTGAAACAGTGACTGTTGATTTGTTTGTCATACGCAACTTGGGTTTGGTTCTTAGGAAGTTTCCTCAGATCTCGATAGATGTGGTTGGATTAGTTGATGAATGGGCAGCTCGTTTTTTTGAAGAGCTGGATTATGTTAATGAGGGTGAAAATGGAACAATCTTTGCCGAATTGATGAGGAAGGACCTTCCACAGGTAGTTGTACCAAAAACCTACCAGAAATATACTTCAAGAAAGGTTCTTACTACAGGATGGATAGATGGAGAAAAGTTATCTCAGAGTACTGAAAGTGATGTTGGAGAACTGGTTAATGTTGGAGTCATATGTTACTTGAAGCAGTTGCTTGATACTGGAATGTTTCATGCTGATCCTCATCCTGGGAATATGATTCGCACTCCAGATGGGAAGCTTGCCATACTTGACTTTGGTCTCGTCACTAAATTAACTGATGATCAGAAGTATGGAATGATCGAGGCAATTGCTCACCTTATCCATCGTGACTATGCTGCCATAGTTAAAGACTTTGTCAAGCTTGAATTCATTTCAGAGGGGGTTAATCTAGAACCTATTTTGCCAGTTCTGGCCAAGGTTTTTGATCAGGCTCTTGAAGGTGGAGGAGCAAAAAATATCAACTTCCAGGAGTTGGCATCAGATTTGGCTCAAATCACATTCGACTATCCATTTAGGATACCCCCTTATTTTGCTCTTATAATTAGGGCAATTGGGGTCCTGGAAGGCATAGCTTTAGTAGGAAATCCTGATTTTGCCATTGTGGATGAGGCCTATCCGTATATTGCCCAGAGGCTCCTGACTGATGAATCCCCACGGCTGAGGAGTGCGTTGCGTTATACAATATATGGGAAATCTGGATTGTTTGATGCGGAGAGATTTATTGATGTGATGCAAGCCTTTGAAACTTTCATAACTGCAGCTAAAAGTGGAGGTGGAGAGGAACTGAATGGTGAAATGGCTGAACTTGGTATTCTGCAAGGTCAAACCGAGTCACCCTTTCCCGGATTTATGTCAAATGGCCAACCAATACAAACAAGGACGGCTTTAGCATTTTTACTGTCTGATAAAGGGAGCTTTTTCAGAGAATTTCTTCTGGATGAGATCGTGAAAGGCATTGATGCAGTTACGAGGGAACAATTGGTTCGTACAATGGCTATTCTTGGATTGGGGAATCCTACCCTAGTTTTCGGCATGGTTCCTACCTTTGGGCTGTTCAAGCCAGCAGGACTTGTACCAACAATAACCGAAGAGGATAGAGTTATATTGAACAATGTCCAAACAATACTCGAGTTCCTGACTGCGGGAAGTTCCATGTCAAGGATATCAAATCAGGGTTTGAATGTGTCCCAGGTTATCCAAGAGCTTCTTCCAATTTTGCCGAGCATCTCTTCCAAAGTGCTCCCTGAAGTGCTCAGTCGATTGTCTTCACGGGTAATAGCACGCATGATTCGAGATACAATTTGGTAA
>Pbr022936
ATGAGAGAGAAAATGGAGGAGTACTTGCGGAGGAACTTCGACGTCGAACCTAAACGCCCTTCCGAGGAAGCCCTGAAGCGGTGGAGATCTGCCGTCTCCGTCATCAAGAACCCCACCCGAAGGTTCCGCATGGTCGCTGATCTCGCCAAGCGCGCTGAGGACAAGCGGAAGCGCAAGAACCTCCAGGAGAAGATACGTGTTGCTATATACGTACAAAAAGCAGCATTGCAATTCATTGATGCTGGCAATCGCCGGGATTGTAATCTTCCCAAAGAAGTTAAAGATGCTGGTTTTGGCATTGATCCTGAGGAAATTGCATCCTTTGCTCGATCTCACGATACCAAAGGGTTGGAAAGACATGGAGGAGTACCAGGATTAGCAGGAGAGGTTTCTGTATCGCTGGAAGATGGTGTTGTTTCAAGCAAGATACCTATTAGGCATGATATATATGGCTTCAACCGATATGCAGAGAAACCTGCTAAAGGTTTTGGGATGTTTCTCTGGGAAGCCTTACAAGATTTAACTCTAATCATCCTCATGGTTGCTGCTGCGGTCTCTATAGGCATATATGATGGCTTGGGAATAATACTTAGCATATTGCTAGTAGTGTTGGTGACTGCAATCAGTGACTACAAGCAGTCGTTGAAATTTAAAGAACTGGACAAAGAGGAGAAAAACATAATTGTTCAGGTGACTAGAGACGGACGCAGACAGAAGGTCTCTATCTACGATTTGGTGGTTGGAGACATTGTTCATCTTTCCATCGGCGATCAAGTTCCAGCTGATGGTATTTTCATATCAGGCCACAGCTTACAAGTCGACGAATCAAGCTTGTCAGGTGAGAGTGAGCCAGCGGACATAAATCAAGAGAGACCCTTTCTTCTTGCAGGAACCAAAGTGCAAGATGGTTCTGGGAAAATGTTGGTGACATCAGTTGGTATGAGGACTGAATGGGGACGACTAATGGTTGCTCTGAGTGAAGGGGGAAACAATGAGACACCACTGCAGGTAAAACTTAATGGAGTTGCAACCATTATAGGAAAAATCGGTTTGACTTTCGCGGTGCTAACATTTATAGTTCTGACTTCAAGGTTTTTAATAAACAAGGCGGTTCACCGTCACATGACAGACTGGTCTTCCAAAGATGCATTAAAGCTTTTGAATTACTTCTCGACTGCCGTCATTATAATTGTTGTTGCAGTTCCGGAAGGGCTACCTCTGGCAGTGACGCTAAGTCTCGCCTTTGCAATGAAAAAACTCATGTTTGATAAAGCACTCGTGAGGCATCTCTCTGCATGTGAGACAATGGGTTCTGCTACTTGTATTTGCACAGATAAAACTGGAACTTTGACAACAAATCATATGGTTGTGAACAAGATATGGGTCTGTAATGAAACCGAGACTATAACGAGTAATGATAACAGTGACGTGTTGAAGTCGGCTTCTGAAGGAGTACATGACCTCCTTTTACAGTCCATCTTTCTGAATACAAGCGCGGAGGTAGTCAAGGGGGAAGATGGGAAGAATAGCATTATGGGGACTCCAACAGAGACGGCGGTAATTGAATTTGGAATGCTTCTGGGAGGTGATTTTAAATCTTACAGTGAGGATTATAAGATACTGATGGTTGAACCATTCAATTCAGTCAGAAAAAAGATGTCGGTACTAGTGGCTCTGCCTGATGGAGGAAAGAAACGAGCATTCTGCAAAGGAGCATCAGAAATTATCTTTAAAATGTGCGATAATATTGTTGCCACTCATGGTGAAGCTGTGCCTCTATCGGACGAGCAAAGAACAAATATCTCAGATGTCATAAATGGTTTTGCTTGTGAAGCTTTAAGAACTCTATGCTTAGCTTTCAAGAATGTATACGACTCCTCTAGTGAAGACAGTATTCCTGACGATAAATATACGTTAATCGCTGTTGTTGGAATCAAGGATCCTGTGCGTCCGGGGGTGAGGGAAGCCGTGAAGACTTGTTTAGATGCTGGGATTACTGTAAGGATGATCACTGGCGATCATATTAATACGGCTAAAGCCATAGCTAAAGAGTGTGGCATTTTGACAGAAGATGGTTTGGCTATAGAAGGGCCAGATTTCCAAAATAAGAGCTCGCAGGAGATTGCAGAAATAATTCCGAAACTGCAGGTAATGGCTCGATCGTTACCTTTGGACAAGCACACCTTGGTGAAACAGTTGAGGAATGAGCTTAGAGAAGTTGTGGCAGTAACTGGTGATGGGGCGAATGACGCTCCTGCACTGCACGAGGCAGACATCGGACTTGCTATGGGTATTGCAGGAACGGAGGTTGCGAAAGAAAGTGCTGATGTTATAATAATGGATGACAACTTCACAAGCATAGTGAATGTTGCAAGATGGGGTCGGGCGGTTTATGTCAACATTCAAAAGTTTGTACAGTTCCAGCTAACAGTTAACATCGTCGCTCTGATGCTCAGTTTCATTTCAGCATGCGTCTCAGGAGCCGCTCCTCTCACGGCTGTGCAGATGCTTTGGGTGAACTTGATCATGGACACTCTTGGTGCTTTGGCGCTGGCTACAGAGCCACCAAACGAGGGTCTAATGAAAAGGCCACCGGTCGGAAGGAACATCAAGTTCATCACCGGGATCATGTGGAGGAACATTATTGGCCAGAGTATCTACCAGATTGCTGTCCTTTTGGCTCTCAAGTTTTGTGGAATCCGGCTTTTGAAGCTCACCGGTTCAGATGCAAATTCCGTTCTCAATACCGTTATCTTCAACTCTTTTGTGTTCTGCCAGGTATTCAACGAGATAAACAGCCGTGATATGGAGAAGATCAATGTGTTCAGTGGCATGTTCAGCAGTTACACCTTCATGATGGTGATGATCTCCACCGTTGTTTTCCAGATCATCATAGTTGAATTCTTGGGCAAGTTTGCACAAACTGTGCCACTGAGCTGGGAGTTGTGGTTAACAAGCGTCTTGATCGGCGCTGTAAGTTTGCTTGTTGCTGTCGTCCTCAAGTTCATTCCTGTTTCAGTCAGGAAACAAGAAGTTTCCCGGGATCACGAGGATGTCTATGAACCTCTCCTCCGTGGCCCTGACCTTGCATGA
>Pbr007948
ATGAAAGAGGGTAGAGATGGAACCACGAGCAATAGAATGTCAAAATCTTCATCTGTTAGCTCACTTCCACTCATCTTGGACATAGACGACTTTAAGGGTGAGTTTTCATTTGATGCATTATTTGGGAACCTGGTAAATGAGCTGCTCCCATCTTTTCAAGAAGAAGAAACAGACTCATCTGAAGGTCATAGCAACGTCAGCGGGAATGATTCTTTACAAAATGGACATATGCGAGTACCATCAGATGCAGCAAAATTTGCACAAGGACTGTCAGACCCGTTATTTCCGGAAGTAGATAAGATCTTATCTCTGTTCAAGGATTCTTGTAAAGAGTTGGTTGATCTCCAGAAACAGATTGATGGAAGACTCTACAATCTTAAGAAGGAGGTTTCTGTACAAGATTCTAAGCACCGTAAGACACTTGTTGAGCTTGAAAAAGGAGTAGATGGCTTGTTTGGTAGCTTTGCCAGGTTGGATTCACGTATATCAAGTGTTGGCCAGACCGCTGCAAAAATAGGAGACCATCTGCAGGTGAAGTCTTTTCCTATGCCCGGTTACCAATGGCTAACATCTGAAGTTGATGCTCAGAGGGAAACTGCTAGTCAAACAATAGAGCTCATAAAGTACTTGATGGAGTTCAATAGTAGCCCTGGCGATCTGATGGAACTTTCACCCTTATTTTCTGATGATAGCCGTGTTGCAGAGGCTGCTAAAATTGCACAAAAATTGCGGGCATTTGCTGAGGAAGATATTGGAAGACAAGGGATATCTGTACCATCAGTTATGGGCAATGCAACAGCTAGCAGAGGGTTAGAAGTTGCAGTTCCTAATCTTCAGGACTACTGCAATGAATTGGAGAACAGATTGTTAAATCGTTTTGATGCTGCATCACAGAGAAGAGAACTGTCAACCATGGCAGAATGTGCTAAAATATTATCTCAGTTTAACAGGGGCACTAGTGCTATGCAACATTATGTGGCAACACGTCCAATGTTTATTGACGTGGAAGTCATGAATGCAGATACCAGGTTGGTTCTTGGTGATGAGGGTTCACAGGCTAGTCCTAGCAATGTTGCTTGTGGACTTTTGTCCTTGTATAAAGAAATCACAGATAATGTACGTAAGGAAGCTGCAACAGTTATGGCTGTCTTCCCTTCTCCAAATGAAGTTATGTCAATCTTAGTTCAGCGAGTTTTGGAGCAGAGAGTTACTGCTCTACTGGACAAATTATTAGTGAAGCCATCTTTGGTGAATCTACCTCCTATGGAAGAAGGCGGACTTCTATTATATCTTAGAATGCTAGCAGTGGCATATGAGAAGACACAAGAACTTGCTAGGGACCTACGAGCTGTGGGATGTGGTGACTTGGATATTGAGGGCCTCACACAATCTCTATTTTCTTCTCACAAGGATGGATATCCTGAACATGAGCAGGCCTCTCTTAAACAACTATATCTAGCTAAGGTGGCAGAACTACGTGCTGAAAGCCAACAGATATCTGAATCAAGTGGAACAATTGGGCGCTCAAAAGGTGCTGCAGTTGCATCTTCCCACCAGCAAATATCCGTCACTGTTGTGACAGAGTTTGTCCGCTGGAATGAAGAAGCAATTGCCAGATGCTCTTTGTTTTCATCTCAACCTGCAACACTTGCAGCAAATGTAAAGGTGGTGTTCACTTCCCTGCTAGACCAAGTCAGTCAATATATAACGGAAGGTCTTGAGCGAGCAAGAGATGGCCTGACTGAAGCTGCAGCTTTGAGGGAAAGATTTGTACTTGGGACTAGCGTTAGAAGGGTGGCTGCTGCTGCTGCTTCTGCTTATTTCTCAAATTCTATATCTCGGCTTCTACTCCCTGTCGATGGTGCACATGCTGCTTCTTGTGAAGAAATGGCAACAGCTATGTCCAGTGCAGAGGGTGCTGCATATAAAGGGCTTCAACAGTGCATTGAAACTGTGATGGCAGAGGTGGAGCGGTTACTTTCTGCTGAACAGAAGGCAACAGATTATAGATCACGTGAAGACGGATTTGCTCCTGATCATCGGCCAACAAATGCCTGTACAAGAGTTGTAGCATATCTTTCCCGTGTACTAGAATCAGCATTCACGGCACTTGAAGGTCTTAACAAACAAGCGTTTCTGACTGAATTAGGTAACCGCTTGCATAAGGGGCTGCTAAATCATTGGCAAAAGTTCACTTTTAATCCGAGTGGAGGACTGCGACTGAAGCGTGACATAACTGAGTATGGAGAATATGTGCGTAGTTTCAATGCTCCTTCAGTTGATGAAAATTTTGAATTGCTGGGGATAATGGCCAATGTCTTCATTGTTGCTCCTGAAAGTCTCTCAACTCTCTTTGAGGGTACACCCAGTATACGGAAAGATGCACAAAGGTTTATTGAGCTTCGAGAGGACTACAAGAGCGCAAAGCTTGCTGCCAGACTTAGTTCCTTGTGGACAAGTTCTAGTTGA
>Pbr038446
ATGGTATATTTCCATAGCTCAATCTCGGTCTGCAACTCCGTTGACCAACCAAACGCTCCCATGGCGGATTCAATGAGTTTAACCGACCCAAGTGCCAAATCTAAGCAAACCAACCATGTTCAAGGAAGAAGAAAGATACCCAATTCCCCCAATTGCTCAAAGACTCCTTCTTGCGATCGATCTCGATCGGCTTTGATCGATGTCGTGTTATTCATTGCGGTGGTTTGCGCTTTTGGATATTTGCTATTGCCGTATGTGAAGTTTGTATCTGTTAAGACAATTGAAATTGTGCGAATAATCATATATGTGCTGAGGGAGGAGGTTTCGAATGCTCCGTTGGTGTACGGATGTATGGGACTTAGCCTCTGCTGTGCGGCATTGGCCGCTTGGGCTCTGCTGGCCTGCACCAGCAGGAAATGTGGGAATCCCAATTGCAGGGGCCTCCGAAAGGCTGCTGAATTCGACATTCAGCTGGAGACGGAGGAGTGTGTGAAGAATTCGGCTTCGGTGGCTAAGGACGGAGTGAAGAAGGGCCTTTTTGAATTGCCCCGCGATCACCACCGCGAATTGGAGGCCGAGCTTAAGAAGATGGCGCCACCTAATGGGAGAGCAGTGCTTTTGTTTCGGGCTAGGTGCGGGTGTTCTGTTGGTAGATTGGAAGTTCCGGGACCGAAGAAGCTTAAAAAGATCAAGAAGTAG
>Pbr002297
ATGAAGCAGCTCGGCCTGTCAGCTCCCGTCTTCTCCACCGAGCCGGTTTACAGATTAGGTCTCCTCACTATGTATGATCAGTTCCCCTCTCGCAAGCAAGTATCAGACTTTGAGCTTTTTACACTAGATGACATTGATTCTGCATTCCAAAATGTCACCAGATTAACCTATGCACAAAATCACCATCTTTCTGGCAAAGGAGAGGGCATTGTGATTTCTTCCCATGTGTCTGGACATCTCTTGGGTGGTACCGTCTGGAAGATAACAAAGGATGGAGATGATGTTATATATGCCGTGGACTTCAACCATCGAAAAGAGAAGCATTTGAATGGAATTAATCAATCAGCCTTCGTACGCCCTGCTGTTCTGATAACAGATGCCTACAATGCTTTGAACAATCAGCCTTATAGACGCCAAAAGGACAAGGAATTTACAGATACTATAAAGAAGACTCTGCGATCTGATGGGAATGTGCTATTACCTGTTGATACTGCCGGGCGGGTTATGGAACTTGTCCAGATATTGGAATCGGTAGGGGAGATGATGTTGGACAGAGGAAAATTTGAACTATCCATCTTCTTCCTAACATACGTTGCATCAAGCACAATCGATTACGTAAAAAGTTTCCTTGAGTTGATGAGTGATGCTATAGCAAAGTCCTTTGAGAAGACACGTGAGAATGTTTTTAATTTGAAGCAAATCAGACTTTTAGTTAACAAGAGTGAACTTGACAATGCTCCTGATGGTCCCAAGGTTGTTTTAGCATCCATGGCCAGTTTAGAAGCTGGTTTCTCTCATGATATATTTGTTGAATGGGCAAATGATGCCAAGAATCTTGTGCTTTTTACGAACGAGCCCAGTTTAGCTCGCATGCTTCAGGCAGATCCGCCTCCAAAAGCTGTTAAGGTTACCATATCCAAAAGGGTCCCTTTGGTTGGGGATGAACTAATTGCTTATGAAGAAGAGCAGAACAGAATCAGAAAGGAAGAAGCTCTAAAGGCTAGTTTGATAAAAGAGGAGGAATCAAAAGCTTTTCATGGGGCTGATGTCAACACGAGTGATCCAATGATCATTGATGCTAGCAATACACATCCTTTGCCGGATGGTAGGTTTGAAGACAATTTCTGTTTCCTGCCAATCTTTTGA
>Pbr019936
ATGGCCAGTGAGCAAGATCTCCTGTCCACCGAGATTGTCAACCGTGGGGTTGAGTCGTCCGGCCCCAATGCTGGCTCCCTCACGTTCTCCGTTAGAGTGCGCAGGCGGCTGCCGGACTTTTTACAGTCCGTAAACCTAAAATATGTGAAGTTGGGGTACCACCACCTCATCAACCATGCCATATACTTGGCCACCATCCCTGTGCTTGTGCTGGTTTTTAGTGCGGAGGTGGGAAGTTTGAGTAGGGAGGAGCTGTGGAAGAAGCTTTGGGATGATGCACGTTATGATCTAGCAACCGTGCTAGGGTTCTTTGGTGTTTTTGTGTTCACTTTGTCTGTTTACTTCATGTCACGCCCTCGATCCATCTACCTCGTTGATTTCGCTTGTTTTCGGCCTAATGACGATCTTAAGGTCTCTAAGGAACAATTCATAGAGGTAGCAAGAAAATCGGGCAAATTCGACGAGGCGAGCCTAGAATTCCAAAAGAGAATTCTAAATTCATCAGGCTTAGGAGACGAGACCTGCATCCCAAAATCCGTCATCATGTCGACTGAAAACACGGCAACCATGAAAGAAGGCCGAGCTGAGGCCTCAATGGTCATGTTTGGGGCACTCGACGAGCTCTTTGAAAAGACTAGGGTCCGTCCGAAGGACGTAGGAGTCCTAGTAGTAAATTGTAGCATCTTCAATCCCACACCCTCATTGTCTGCAATGATCATAAATCACTACAAAATGAGAGGCAACATTTTGAGCTACAATTTGGGTGGAATGGGGTGCAGTGCCGGAATCATAGCCGTTGATCTGGCTAGAGACATGCTTCAAGCCAACCCTAATAATTATGCTGTTGTGGTGAGTACTGAGATTGTGGGGTATAATTGGTACCCTGGTAATGACAGGTCCATGCTCATTCCGAATTGCTTTTTTAGAATGGGATGCTCCGCTGTGTTGCTGTCCAATCGCCGCCGTGATTATCACCGTGCCAAGTACCGGCTGGAACATATTGTTCGGACACATAAAGGCGCTGATGATCGGAGTTTCAGGTGCGTGTACCAAGAGGAAGATGAACAAAGATTGAAGGGGCTGAAGATCAGCAAAGACCTAATTGAAATTGGTGGTGATGCCTTGAAAACCAACATCACCACATTGGGGCCGTTAGTGCTGCCTTTCTCTGAGCAGCTCCTCTTCTTTGCCACATTAGTTTCAAGGCACCTGTTTTCCAGCGGAGGCACTTCGGAGTTATCTTTAGCGTCACGCAAGAGACCCTACATTCCGGACTTCAAGCTGGCTTTCGAGCGCTTTTGTGTGCATGCAGCGAGCAAGACTGTGCTCGACGAGCTGCAGAGGAACCTCGAGCTGAGTGAGGAAAACATGGAGGCCTCTAGGATGACGCTACACCGCTTTGGAAACACGTCGAGCAGCAGCATATGGTATGAGTTGGCTTATTTGGAAGCAAAAGAGAAGGTGAAGAGAGGAGATAGGGTTTGGCAGTTGTCATTTGGTTCTGGATTCAAATGCAACAGCATCGTTTGGCGGTCGATGCGCCACGTTAGGAAGTCCTCGAGGAATCCATGGCTTGACTGCATTGAAAAATACCCAGTGAATCTCTAA
>Pbr040388
ATGAAAAACCCCCACGTACCACCGCCTCGCCCTCTCTACAAGCAGATTTCGTGGTCACCCGACACGATCCGGGAAGAGACGTGGCAGCGTCGTAAGAGCATTTCTGGCACGCGCCGCCTTGTTCGTAGCAAAAGCGTTTCCGGCGATGATTTGGAGGAGCTGAAGGCCTGTATTGAGCTCGGATTCGGGTTCGATTTACCCGACGTCGACCCGAAACTATCCGATATTTTACCTGCTTTGGAGTTTTACCACGATGTAAATAAGCAGTGCAGTAAGAGCTTGTTAACAGACAGTGGCGATGCGGAGGAGGTGAAGACGAGATTGCGGCAGTGGGCCAAGTTGGTCGCTTGCTCCGTTCGGGAATCATCATCTTCTTCCATCTAA
>Pbr040519
ATGGCTGCAAACTTTGCGGTGGTTGATTATGGCATGGAAGATACAGATCCGCCTATCTTGTCAGTCGAAGAGGCAGTTAAGAGAGCAAGTTTTTTTGAGGTCCCTCCTTTCTTGTATCCAAATCAGGTTGGTGACATATCAAATGGAATGGCTGCAGCTGATCACAAGATTATTTCTGCTGAGGTCGCAACTGCATGTGCTCCTGCAGCACGCAAATTACAACGACCGGTACGGATGTATCTCAATCGCAAGACTGATATGATAATGGCCGGAGGAAGGCATCCCATGAAGATAACTTACAGTGTGGGATTCAAGACTGATGGGAATTTTACAGCTTTAGAACTTGAGATATTGATAAATGCAGGGATTTCCATAGGCTTTAGTCCAGTATTGCCAAGAACTATTCTGTGGGCACTTAAGAAGTATGACTGGGGTGCTCTGGCTTTCGATATCAAGGTCTGCAAAACAAACACTCCGAGTAGGTCTACTATGCGGGCCCCTGGGGAGGTGCAGGGGTCATTTATCGCTGAAGCCGTAATTGAACATGTAGCATCCACCCTTTCTATAGAAGTAGATTATGTGAGAAGTGTTAATCTTCACACATCTCACAGCCTTGATTTGTTTTACGAGCACAGCGCTGGTGAACCTCTGGAGTATACTTTACCATTGATATGGAACAAGTTGGCCATGTCTTCAAGCTTTAACCCAAGGACTGAGATGGGGCTCCGGACGAAGGTAAAACAGGTGACAGCTTTTGCTCTTGGTTCGATTCAATGTGATGGTAGTGGAGATCTTTCGGATAAAGTACGGGTGGTGCAATCGGATACATTGAGCTTAATTCAAGGGGGAATTACTGTCGGGAGCACTACAGCTGAGGCAAGCTGTGAGGCAGTTAGACTTTGCTGTAATATTTTGGTTGAGAGGTTAGCTACTCTCAAAGGGAGATTGAAGGAGCAAATGGGCTCTAGTAACTGGGAGACTCTTATTCAGCAGGCATCCTTGCAAGATGTGAACTTATCAGCAAGTTCTTATTACGTCCCTGATTTTGCTTCCAAGAGATACCTTAACTATGGCGCTGCTGTGGAGGTAAACGTTCTGACTGGACAAACCAGAATTCTGCAATCGGATATTATCTACGATTGTGGTCAGAGTCTCAACCCTGCTGTGGATATTATCTATGATTGA
>Pbr040777
ATGACTGCACAAGGATGGTGGCTGTGGAGTTCTTTGACATTGATTTGGTATGGGAATGCAGCTTTTATGGTGAACCAAATATCGTGTGCTAGCAACCAAACCAACTCCTCACGACAAGAACTCAAATCAGATACTGTCATTGAGGTTAGCATTGAGATTCCTTTTGCATTTCGTGCAATCCCAGTGCAAGCTATTGAATCATCTGGGACCCAAGTCCTTGAACAAGTACTAAGAATTATGCTTCCCAGGTTTATGTCACAGCTTGTGAGGGATTATCGAGCCTGGGCTTCTGGTGATAGATCAAGGCAGCCTCTTGGAACTGGCGAGATATGA
>Pbr031475
ATGGAGCAGGGCACCCAAGGCAACATAGTTGTGAGAAGACATGGAAGGGAAGAGTCACAGGAAGACGAAGAAAGAGTGGTGGACTTGAGTGGTCAGGTGCACCTCCTCCCCTGCTCCATCAAATTCAATGGCCCTTCCAATGTCTCCCAATACTTCAAACCCAAACCAACTGGAATCGAATCGGAGGGTTTAAGGACGCAGGAAGCTTGTTTCAGAGGAAGGAAGTTGCAAGGAGCTTCGATTTCGGTTCCAGATGGGTATTCTGGAGGTTCAGATGTGCATTCTCAAAACCACAGAGGCAGTGACGAAGTGCTAACATGGAGAAATGACGAAGAAATTAGAGGAAAGGGGCTAAAGACTAGGCCACAAAGAAAACACTCCAGATTTGTTCTAGGGAAGAAGAGTCTTGGCAAGAGAAATCTTTCCGATAATTCTGATGGGAGCTCGAACCGTTGGGAGATGAATGCGAAATATAAAAGCATCACATATTGGAATCACGACAGCCTTCCTTCCCAGGATTATGCATTCTTGCGTTGTTTTCACTGA
>Pbr010374
ATGGATACGAAAATTCTACTCTGCTATACGTTGAGATTTTTGTTATGCTGTACCTTCATTGCTTGTATTTCCACGGGTTCTCACACCATCTCTCCAGGTCAATCTCTCTCCGGGGCACAAACAATCACTTCTCCAAGTGGAACATTTGAGCTCGGTTTCTTCACACCAGATGATTCTCGAAACAGTTACGTAGGCATTTGGTACACAAATGATTCCACCGTAGTTTGGGTCGCAAACAGAGAACAACCTGTTTCTGAACTGAAACTTTCAGTATTAGCACTTGTCGAAAATGGAAACTTGATCTTAAGTAGCCCCTCCGAAGTTGCAATATGGTCGACTAATTCAAGATCAAAGGTCTCTAATTCGAGTGTAGCAAAGCTTCTTGACAATGGGAACTTTGTCATAACAGATGCATTTGATTCATCTGTTGTTATATGGCAGAGTTTCGATCACCTGTCGGATACTTGGCTGCCGGGTGCTGAGCTTGGATACAATAACCGTACCAAGAGAAAACAAGTTCTTACATCCTGGAGAACCTGGCAAAATCCTGCACCTGGTCCTTTTTCTTTTGATCTAGATAAATTACCTTTTAATTTATCTCACTATCCTGATGATTTCTATCCCTTTAGAAAAGTTACGCTTGAAAGCAATGGTCAGCTCGAGTTTTCTGCCTGGGACCCAGACCATGAGGAACGGTTTTTTTTTTCCTATGAACCATCGGACGAGTGTGCGGTCCAAAGGTCGTGTGGTGTTTTTAGTATTTGCAACAACCTGAGCACTCTTCGTTGTGATTGCCTCGAAGGATTTGAACCCAAAGTCAGGGAAAATTGGCAACTAGACGACTTCTCAGATGGCTGTGCGAGGAAAACTCCTTTTCACTGCAGTCCTGGAGACCTATTTTGGGCGATAGCTGTTGATGAATATCCTAAGAACTTTAAGGAAATTTTCGATGTGAGCATTGAGCAATGTAGATTAGAATGCTTAATAAATTGTTCATGCACTGCCTTTTCGTATAATTTTTCGGGTAGTTGTCGGGTTTACATGTGGACAGGGGATCTATATATTAGTCATTCTCTAGACAGCGTAGAATTGCATCTCCGGATTGTGGATTCTCTGGATTCTGTGGATTCAAAAAATGAGACGATGAGAAAGGCTACGAGAAAGAGTACTTGGATTGTAATTGGAGTACTAGCAGGGTTATTTTCCATCTTAAGTAGTACTTTCCTTGTCATGGTATTTTTTAGAAGGAGATGGTCAGCGGGAGCATTGGCGACTATCGAAGATTCTTTGGTGCTTTACAAGCATAGAGATTTAAGAAGAGCAACAAAGAACTTCTCCCAAAAGCTCGGGGAAGGAGCCTTTGGTTCTGTATTCAAGGGGATGTTGCCTCATTCAACAGTCATTGCAGTGAAAGAGCTGAAAAGTATGAACCAGGGAGAGAAACAATTTCGTGCTGAAGTGGGAACTATCGGTGTAATACAACACATTAATCTTATTCGCATGCGGGGATTCTGCACTAACGCTTCAAAGAGGTTTTTGGTTTATGACTACATGCCAAATGGTTCTCTGCAATCTCTTCTACTTGGAAAGAACCCGACAATGTTAGATTGGAAGGCTAGATATCACATTGCAGTAGGGACTGCCAGAGGATTGGCTTACCTCCATGAAGAGTGCAGAGACTGCATAATACACTGCGATATTAAGCCGGAGAACATCTTGTTGGATTCAGAATACAGTCCGAAATTGGCAGATTTTGGTCTTGCGAAACTTTTGGGGAGACATCACAGCCGGGTTTTGACAACCATGAGAGGAACTGTGGGCTATCTCGCACCAGAATGGTTTTCGGGTGAAGCTATCACGCCAAAAGCCGATGTGTTTAGCTATGGCATGTTGCTGATTGAGGTCATATCTGGGAGGAGAAACAGAGAAGGGTTAGATGACGGGATAGAAAACTTCCATCCTATCCGCCTCGCGAATGCAGTTAATAAAGGGGAAGATGTTTTTGCCCTGTTGGATTGCAGGTTGGAAGGCAAAGCTGACAGAGATGAACTAAGTAGAGCGTGCAAAGTGGCTTGTTGGTGCATTCAAGAAGATGAGAAGGATAGGCCAACAATGAGGCAGGTGATTCAAATTCTTGAGGGAGTTTCGGACATCGGTGTTCCGCCAGTCCCGCAGTTTCTCCAGCGCCTTATCGGAGGTCCATCAGAAGGCATTAAGTACCAGGAGACTACGTCCGGTTCGGGTTCATGGTCATGCTCCGATGTCCAAAGTGCATTTCAAGCCCAAGTCAGCAACTGTGCAACTAAAAGTCATGAGGATGAGATGAAGAACGAGAGGGTTCTTGTATTATGA
>Pbr023769
ATGACGACGAGCCCGAAGAAGGAGAGATCGTCGGCGACCAAGACTCGGCGTCGTCGAAGCCTTCGAAGGGAATTGCATCGCAGTCCCTGGAGCACTCCTGGACCTTCTCCTTCTACAATTGATTTGCTGGATGCAGAACAATGTCAAGAGTTGGACATTGATGGGGCACTGCCTGTAGATGCCCAAGTTGGTTCGATAACCCTACCGCAAAGCCCGCCAAGTCTAAACAGGAGATTGTTGATCTCTGCCTTGATCGAATCCGAAAGCTTGCTGATAACTATACGGGGCTTCAAGGTTTTCTAG
>Pbr030244
ATGAAGTCCATGAGTAATGATGGTAGCAACAGTAACAGTAATAATAACTGGTTGGATTTTTCACTGTCTCCAAACATGAAGATTGAGTCATCTTCCTCTTCTGTTGCTGCTGCTGCTAGCTTTTTTCACTCACCACCTCACTTTAACTATGGAATTTACTATGGCCTTGAAGGAGGAGGAGGAGGAAGAGGGGAGGATAACAGTCCAGTCCTGTACTCCCCTTTTTCCATGATGCCACTCAAGTCTGATGGCTCTCTCTGCATAATGGAAGCACTCAACAGGTCCCAGCACCACCTTCAAGCTGCAATGGTGACAACAACTAGTCCAACTCCAAAACTAGAGGACTTCTTTGGAGGTGCAACCATGGGGACCCATCAATATGAAAGCAGTGACAGAGAAGCCATGGCTCTCAGCTTAGACAGCATGTTCTACCTCCAAAACCCACACCCAACAACCCAACATCATGTACCCAGCAACCACCAAAACTTGATGAGCCATAGTCTTCAGCAGCACCAGCAGCAGACCCAGCAACACCAACAACAGTACTCATCATCATACTACTCAGGCCTCAGAACCCATGCGACGATCTTGGAGGAGGGTCACAAACAAACCCATGTTTCAGCAGATTATTACAATATGCACCCAGCAAGAATAGGGATTGATCAGAGCATTGCAGAGATGAAGAGCTGGGTTTCCAGAAACAATGCCATGGATCAGAACAACATGGCTGCTGGGTGCATGGGAGAAAATGGGGGATTGTCCTATGGGGATTTGCAGTGTCTGAGCTTGTCCATGAGCCCTGGCTCACAGTCTAGCTGTGTGACCAGCTCACAGCAGATTTCTCCCACTGTGACTACAGATTGTGTGACATTGGTGGATACCAAGAAAAGAGGGCTTGAAAAGGTAGATCAAAAGCAGATTGTCCACAGGAAGTCCTTGGATACATTTGGCCAAAGAACCTCTCAGTACAGAGGAGTCACAAGGCACCGATGGACCGGTCGATATGAAGCACATCTATGGGACAATAGTTGCAAGAAAGAAGGCCAGAGCAGGAAGGGAAGGCAAGTTTACTTGGGAGGTTATGATATGGAGGAAAAAGCTGCAAGAGCTTATGATCTAGCAGCACTCAAGTATTGGGGACCATCCACTCACATTAATTTCCCACTGGAAGACTATAAAAAAGAACTAGAGGACATGAAGAATATGACCAGACAAGAATATGTTGCTCACTTGAGAAGGAAAAGCAGTGGATTCTCAAGAGGGGCTTCAATGTACAGAGGAGTGACAAGACATCATCAACATGGAAGATGGCAAGCTAGGATCGGAAGGGTTGCTGGAAATAAGGATCTTTATCTTGGGACATTCAGCACCCAAGAGGAAGCTGCTGAGGCTTATGACATAGCTGCTATCAAATTTCGAGGACTGAATGCTGTGACCAACTTTGACATAACACGGTATGATGTGGATCAGATTATGTCTAGCAATACCCTTCTTGCCAGCGAACTTGCCAAGCGAAACAAGGAGGTTGTGCTCGTTAATGAGGCTACTAATCAAAACAATGTCACCCAAATCGGCAATGGGGAAGCTGTTGTCTCACGGAAGAACATTAGTGAAGGTGAAGATTGGAAAATGGCACTCTACCAGTTCTCCTCCCAGCAACTTGATCAGAAGCAACCGAGCACTGAAACTCGCAATGTGACTCAAGCTGAGGCAGAGGACTTTGGCAAAATGGGGGCTGCTCATTTTTCCAATGCATCTTCATTGGTGACAAGTTTAGGTAGCTCAAGAGAAGGGAGCCCTGATAAGTCAAGCGAACCAAGTTTCTTCGGAATGCCTCCATCTGCTTCCAAGTTTTTCACAAGTTCAAGTGATGCAGTGAGTTCTTGGATCCCAACAGTACAATCCAGGCCAGGACTCACCAACCCTCACATGCCGATTTTCGCAGCCTGGACAGATGCATAG
>Pbr013424
ATGATTTCGTGGCACGACCTTTACAACGTGTTGACGGCGGTGGTGCCGCTGTACGTGGCGATGATATTAGCCTACGGCTCCGTCCGGTGGTGGAAGATCTTCTCCCCTGACCAGTGCTCCGGCATCAACAGCTTCGTCGCCATATTCGCTGTCCCCTTGCTCTCCTTCCACTTTATCTCCACCAACGACCCCTACACCATGAACTTCCGGTTCGTCGCCGCCGACACCCTCCAGAAAATCATCATGCTCTTCGCCCTCAGCCTATGGACCAACTTCACCCGCAACGGCAGCCTAGAGTGGCTGATTACGATTTTCTCCCTCTCCACCCTCCCCAACACTCTCGTCATGGGGATTCCGCTGTTAATCGCCATGTACGGCAAAAAAATCCCGGAATCCGGCAGCCTCATGGTGCAGCTGGTGGTGGTCCAGTGCATCATCTGGTACACTCTCCTCCTCTTCCTGTTTGAGTACCGCGGGGCCAAGCTCTTAATCATGGAGCAGTTTCCGGAGACCGCCGCCTCCATCGTCTCTTTTAAACTCGACTCCGACGTCGTTTCGCTCGACGGCAGGGATTTTTTGGAAACCGATGCCGAAATCGGTAACGACGGAAAGCTCCACGTCAAGGTCCGGAAGTCCAACGCATCGAGGCGGTCGTTCTCTGAAATGACGCCCCGGCAGTCCAACCTCAGCAGCGCGGAGATTTACAGCCTGAGCTCCTCCCGAAATCCCACCCCGCGAGGCTCCAACTTTAACCCCTCCGATTTGTACTCCATGATGGGGGTTCATGGGTTCAACACGCGCCACTCCAACTTCGGACCTGCCGACTTGTATTCGGTTCAGTCCTCCCGCGGTCCGACTCCACGGCCCTCCAATTTCGAGGAGAATTGCGCGGCTCAGACCGTTAAGACGGTACCCGCATCGTACCCGGCCCCGAATCCTGAATTCTCGGCGCCGACAGCTAAAAATAGCAACACAATTCAACAGCAGCAGAAGCCGCAAGTGGCAGCGCAACCCGTTTCGGATAGTGCTGCTGCTAAAACGAATAGTCATCACGATGCTAAAGAGCTCCACATGTTCGTTTGGAGCTCCAGCGATTCCCCTGTTTCTGAAGGCAGTGGGCTCCATGTTTTTGGTGGGACCAATTTCGGTGCTGCCGAGGAATCTGGACGGTCCGATCGGGGCGCCAAGGAGATCAGAATGCTTGTTGCTGATCACCTCCAAAATGGAGAAAACAAAGTGCCAGTTCCGGAGACTGCGCCAACGGCGGACGTGTACGGCGGGGAAGCGTTCAGCTTTGGCGGGAGGGGTGGCGAGGGAGAGGAGGCTGAAAGGGAAAAAGAGGGAACCACAGGGCTTAATAAGCTGGCGTCCAGCTCCACTGCAGAGCTCCACACAAGGGGCGGAAGGCAAATGCCGCCGGCAAGCGTTATGACCCGTCTGATCTTGATCATGGTTTGGCGGAAGCTTATCCGCAATCCCAACACGTATTCCAGCCTAATTGGTCTCATCTGGGCTCTCATCGCTTTCCGGTGGCATGTGGGGATGCCAAAAATAGTAGAAAAGTCAATTTCCATACTGTCTGATGCTGGGCTTGGAATGGCTATGTTCAGCTTAGGTCTTTTCATGGCACTTCAACCCAGGATAATAGCATGTGGGAACTCAGTTGGTGGATATGCAATGGCAGCAAGGTTCCTCACTGGCCCCGCCGTTATGGCTGCCGCCTCCATTGCTGTTGGCCTCCGGGGCACCCTCCTCCACTTAGCTATTGTCCAGGCTGCTCTTCCTCAAGGAGTTGTTCCCTTTGTCTTTGCCAAGGAGTACAATGTTCATCCAGCCATTCTTAGCACTGCGCACAGGGGAGGCGGAGGCCTTTGTGGTCGGGAAGGGGGTGCTGCTTCTTCTTTCAAGAGAAAAAGGTAA
>Pbr035720
ATGCCCAATATAGACATAGCCGTCAACTTCACAGATGGGATGTTCAGAGGAGTATACAATGGAAAGCAGTGCCATGTCTCGGACATAGCCACGGTTTTGAGCAGGGCTTGGACTGCCGGCGTCGACCGCATTATCGTCACTGGTGGATCACTTGAGGAATCAAAGGAAGCTCTAACAATTGCGGAAACCGATGCAAGGCTTTTTTGTACGGTTGGTGTGCACCCCACTAGATGCAAGGAATTTGAAGAGAGTGGGGATCCGGATAAGCATTTTCAGGCGCTTCTGTCATTGGCCAAAGAGGGCATTGAGAAAGGAAAGGTGGTTGCAATTGGTGAGTGTGGACTGGACTATGACAGGCTTCAGTTTTGCCCAGCAGAGATCCAAAAAAAGTATTTTGAGAAGCAGTTTGAATTGGCACACGCCACTAAGCTTCCCATGTTTCTGCATATGCGTGCAGCTGCTCCAGATTTCTGTGAAATTGTGCAGCGAAATAGGGGCAGATTCAGCGCTGGGGTGGCCCACTCATTTACTGGTTGTGCAGAAGATCGTGATAAACTTCTTTCCATCAACAACATGTATATAGGAGTAAATGGTTGCTCTCTGAAGACAACCGAGAATCTCGACGTTGTGAGGGACATTCCTATTGAGAGGATGATGATTGAGACAGACTCTCCATATTGTGGAATCAAGAACACAAGTGCTGGGATTAAATTTGTGAAGTCCATTTGGCCTTCGAAGAAGAAAGAGAAGTATGATCAGGAGTGCATTGTTAAAGACCGCAATGAACCGTGTTTGGTTCGGCAAGTTCTTGAGGTGGTAGCTGGTTGTAAAGGTATCAATGACATAGGTCTGCTGAGCCGGACATTGTATCACAACACTTGCAGGGTTTTCTTTCCTCAGGATTTGGATTCTGCAGCAGATTCTCTACTTGATGGTCATGACCCTCAGTGA
>Pbr039930
ATGGGGTGGTGTAGGATGGTGTGGAATGGTGTGGGAAGTGGTGGAGAGGCTGCGGCAATGGTGGGAAGTGTGTGGAAATTGGCTGGAATGGAGGGGGGGAAGTGCACGGCAAAGGTTTTGGGTGATGGTGGCTGCGGATGGATGAATGGTGTGTTAGGGTTATGGTGCTACGGATGGGAGAATGAATGGGAGATATGTGGGAGTGCACGGATTGAAGGAGGGAATTGGAGAGAATGGTCGCTGATAAAAAATATGAATGAGAGGTGA
>Pbr016793
ATGGACACCAATCCACTGCAGCAACAACAACCCAACATGGACAGTCATTCAATCAGCATCTGGGAAGTGAACAAGGATCGGTTGGCCACCATGTACCAGATGATCTCAGAACCCCCAAAACTCCTAAGCAATGCAGCAGGCAAACCCTCCTGCTGCATCTTCAGAGTCCCACAGAGTCTTCTCGAGATAAACGGCAAGTCGTACAACCCCCACATCGTCTCCATCGGTCCATACCACAGAGGAGAGCCACGGGTCAAGATGATCGAAGAGCACAAGTGGAAATATTTGGGTTCTTTGCTTGCAAGGACAGAGCCCAAAGGGTTGTCTTTAAAGGACTACTTGAAGGCCTTGGAGCCATTGGAACAAGAAGCTAGAGAGTGTTACTCAGAAAGAATAAATCTTACCACGGAAGAATTTTTGGAAATGTTGGTTCTTGATGGTTGTTTTATAATCGAATTGTTACGAAAAGTCGGCCTTTTGGTCCGGTTCGAGCATGACGATCCTCTTGTCAACATGCTTTGGATAATCCCATTTTTGGTTAGGGATTTTCTTAGGCTTGAAAATCAAATACCCTACTTTGTTCTCCTGGCTTTGTTTGATCTCACAACTACGGAAGAACATAAAGAAAATGGGAAGTCATTGTCGTTGCTTGCCTTGGAATTCTTCAACAACCATATGCAGAGGCCTGATCATGTCATTCAAAAGCACCACAATCTTACAGGCAAGCTCTCAAACTTCAATGATATTTCTAAAACTTTCTTTGAAAATTCTCTGTTCTGTATGCATTTGCTCGATTTGTTGCGCTCAAGTGTTATACCGCCAGGCCATGAGGAGCCACGTAGTAGCAACACCATACCAACACATACCATCCATTGTGTCTCGAAGCTTCGCCGTGCAGGAATCAAGCTCAATCGGGGCAAGGGCGAAAGCTTCTTGGTGATCAAATTCAAGAGCGGAGTCATCGAAATGCCAACTATAACAGTCGACGATTTCATGAGCTCCTTCTTGCTCAACTGTGTGGCCTATGAGCAGTGCCACAAGTCAACTTCTAAGCACATCACCACCTACGCAACATTGCTCGATTGCCTTGTGAACACATACAAGGATGTTGAGTATTTGTGTGACCGTAACATCCTCGAGAATTACTTTGGGAACGATGGGGAAGTTGCTCGATTTATTAATAATTTGGGGAAGGATGTGGCTTTTGATATGGATAGGTGTTACTTGTCAAAGTTGTTCAATGACGTGCATCACTATTATGGGAATAGTTGGCATGTTCAATGGGCTAGCTTCAAGTATACTTATTTTGATACTCCATGGTCCTTCATATCTGCGTTTGCTGCTTTGATTTTGTTGATACTCACCTTGGCACAGACCTTTTACACTGTTATGAGTTACTATCCTCCACTATGA
>Pbr036898
ATGGCGCCGCACGATCTCCGCCGCGCGTACAAGAGACCGGCGATCTCAGACCAGCAGAGGCGCCGAGAGCTTGCGCTTCAGCGCCAAGAGCAAGCCCGGCGCGACGTCCAGCTCCAGGCGCGCCGCTTAGCCTCTACCCTCCTCTCCCTCCCGCCCGAACATGAACGGCCCTCAGAACCCGAACCCGAACCCGAATCCGCCTCCGAATCCAAGGAGTCCGAATCCGACGTCGAATTCGACCTTCGCAACGCTTCGAAGCTCAGAGGCACGGAGGCCCGAAAATGGTTCGCCAGGCAGCTCATGCTCCCGGAGTGGATGATCGACGTCCCAAATCGCTTGCCCCACGACTGGTACGTGTTTGCGAGGCCATCTGGGAAGCGATGCTTCGTCGTTTCGTCCGACGGAGCCACAATCAGCCGGCAACGAAACGGCACTGTTCTGCACCGTTTCCCGTCGGCTCTTCCCAATGGTTCCAGGAGCCGAGACGGGTCGGGTTCCGCTCAGTCGTATTCTATACTGGACTGTATATTTCACGAGATGGACCAGACATACTATGTAATTGACATGGTGTGCTGGAGAGGTTACTCTTTGTTCGATTGCACGGCCGAGTTTAGGTTTTTCTGGCTGAGTTCTAAGCTCGGGGAGACGGGGGCTTGTGAGGCTCCGTCACACTATCATAGGTATAGGTTCAGCTTGGTTCCTGTGCATAACTGTGATCACAGCGGGCTATACTCAGCGTATGCTGGAGCGGTACCGTATGTAAAGGATGGTCTATTGTTTTATAACAAGCATGCTCATTACCAACCAGGAAATACCCCATTAGCATTAGTCTGGAAGGATGAGAGTTGCAGTCAGTACGTTATTGACACAGATAACAAAGGACAGGTTCCAAGCCATCAACAGGTAGTTTTGGAGCTGCAAGGTGATGGAAATGTGACTACATCCGATGATCCACCAGTTGTATTTGGTTGCTTGGACTCAGCCTTCATACAACAGTCAGGGTTGCATTCAGGATGTCTTCTTCGTTTTGCTATTGGTGATGGAGGATTAAGTCTTGTAGATGGGAAGCTTGAGAAGGCAGATTTACATTACCTTGGCAAGTCCAATCGTGCCCGTGCTTTTGCAGATACTTACTCCAAGATTATGTTTCAGAATATGGTTCGGCGGTCTCCCCTGAAAATTGACGATTTGGTAGCATCAATCAATTCACCAGATGATGAAGGAAACAGACCTGATGTACCGGAAGTTGATATGGTTGGTTGA
>Pbr023007
ATGAACAAATCTAAGAAAGATCAAGGAAAATTCAGCAAGTTGATGAAGCTTCCCATAAGGCTTTTGGTTAAGGCCAGGGACTTTTATGTCCAGAGCATTACAGAATGCTCTGGACAATTCGACTGTAATGCAATGATGGGTTGCCCTAGTGCCCAAATCCCAAGTGCTTTGCCTAGAAGCCTCAGTGCGAGCTCCACCATATCAACCGCCAGCAGCGATGAAGATTTCAGAGAGCTTGTGAGGGCTGCTTCTGCTAGGACTCCTGGTAGTACTAATCCAGGTCTAGTTGCTGGAAAAACACAGCAGCCTAGGCTGTCTAGGAAGGCTGGGAGTGGATCGAACGTCATGGCTCGCGGTCAAAGTGTTGGAATTGGGAGGATTGATGAGGACAAGCCTTGTGAGTTTGATGAAGAAGAAATGATCAATGTCAAGGAATATGTGTAA
>Pbr035436
ATGGCTCCGCGGGGCTCCGCCGCCGCGACGGCTGGAATGCGTCGCCGTCGTGTCGGAGGCTCCACCGGTTCCGGAAGCATCGACGGAGGAGGAGGCGGATCAGGTGCCGGAAACAACATGCTGAGGTTCTACACGGACGACGCTCCTGGCTTGAAGATCACCCCGACTGTTGTCCTCGTCATGAGCCTCTGCTTCATAGGCTTCGTCACGGCTCTTCATGTGTTTGGCAAGCTGTACCTCCACCGATCTGGTGGCGGAGCTTGA
>Pbr001890
ATGTTTGTTCTGTTCATTTGTGCTGTCGTCTATGTCGTCATTGCTTTTGATTGTTTATTAAATTACTTATGTAATCCGGTTATTGTCGTCACTGTACAGCGTGTGCTTTATGTAGACATTGATGTGCACCATGGAGACGGAGTTGAGGAGGCATTTTACACTACTGATAGGGTCATGACTGTGTCTTTCCATAAGTTCGGGGATTTCTTTCCTGGCACCGGGCACATTAAAGACGTTGGGGCTGGGACTGGCAAAAACTACGCCCTGAATGTCCCGCTAAATGATGGAATGGATGACGAGAGTTTTCGTAGTTTGTTTCGGCCCATCCTCCAGAAAGTCATGGAGATGTATCAGCCAGATGCAGTTGTTCTTCAGTGTGGAGCGGATTCCTTGTCTGGTGATAGGTTGGGGTGCTTCAACTTGTCTGTCAGAGGCCATGCAGATTGTCTTCGTTTTCTTAGATCTTTCAATGTTCCTCTGATGGTGTTGGGTGGTGGAGGTTATACAATCCGTAACGTGGCTCGTTGCTGGTGTTATGAGACAGCAGTGGCGGTCGGGGTGGAGCCTGATAATAATTTGCCCTACAATGAATACTATGAGTATTTTGGGCCAGATTACACTCTTCACATTGCCCCATCCAACATGGAAAATCTAAACACGCCCAAAGATATGGAGAAAATAAGGAATGCACTGCTAGAGCAACTTACTCGAATACCTCATACACCCAGTGTTCCTTTCCAGACAACACCACCAACTACAAAAGTTCCAGAAGAGGTGGAAGAGAGATTGGACGAAAGACCAAAGCCTCGCATTTGGAACGGCGATATTTATGACTCTGATCCTGAAGACGACAAGCATTGGACGAAATTCCCCACCGCTGCTCGTCAGCACGCTGTTATGGATGTGTGGGATGACGAAAATGAGATGGAAGAAGATAAAAAGCATCATCATCGTCATCCTTCGTGCTGA
>Pbr022647
ATGCTTGTCCCGCATTCGGATTTGCCCGAAAACAATCACCAGCCCATGGAAGTTGTTGCACAACCTGAAACTGCTAATAATGTGGAGAACCAGCCAGTGGAGGATCCTCCATCATCAAGATTCACATGGAGAATTGACAACTTTACTAGGATGAATACAAAGAAGCATTATTCCGATGCATTTGTTGTTGGCGGCTACAAATGGCGCGTGCTTATTTTTCCAAAGGGAAATAATGTGGATCATTTGTCTATGTATTTGGATGTTGCGGATTCTTCAAGTTTGCCATATGGGTGGAGTAGATATGCACAATTTAGCTTGGGGGTTATCAATCAAATGCATAACAAGTATTCAGTACGAAAAGACACACAACATCAGTTCAATGCGCGAGAAAGTGATTGGGGTTTTACATCCTTTATGCCTCTCAGTGAACTTTACGATCCCAGTAGAGGGTATCTTGTAAATGATACGATTATAGTTGAAGCCGAGGTTCTCGTTCGTAGGGTTGTAGATTACTGGACATATGACTCAAAAAAGGAGACAGGTTATGTGGGGCTTAAGAACCAAGGAGCAACGTGCTACATGAACTCCCTCCTCCAGACTCTGTATCATATTCCTTATTTCAGAAAGGCTGTTTACCATATGCCCACAACTGAGAATGATTTGCCATCGCAAAGCATACCATTGGCTCTTCAGAGTCTATTTTACAAGCTCCAGTACAGTGACAACAGTGTGGCAACCAAAGAGCTGACAAAGTCTTTTGGATGGGACACATATGATTCATTTATGCAGCATGATGTACAAGAACTCAATAGAGTTTTGTGTGAAAAACTTGAGGATAAAATGAAGGGAACTGTTGTAGAGGGAACTATACAGAAGTTATTTGAAGGACACCATATGAACTACATTGAATGTATCAACGTGGACTACAAATCTACAAGAAAGGAATCATTTTATGACCTTCAGCTTGACGTCAAAGGCTGTCGTGATGTTTATGCTTCTTTTGATAAGTATGTTGAAGTGGAACGTCTTGAGGGTGATAACAAATATCATGCTGAACAGTATGGATTACAGGTTGGTAACTCTAAGTCATTTTTCAGGATGCGGATAATTGGTGCAATTTTGCATGAGTTGTCCTAA
>Pbr023212
ATGGGGTCAATGAATTCAAACAACTGGCTTTCCTTTCCTCTTTCTCCTCCTAATTCTTCCTTGCCATCACAACTCCACCCTTCTCATTCTCATCAGTTCTCTCTAGGGTTAGGAAGTGATACCATGGACAACCCTTTCCAAAACCAAGAGTGGAATTTGATTAATACTCAAGGAAGCGACGAAGTTCCAAAGGTGGCTGATTTTCTTGGCGTGAGCAAATCCGAGAACCACTCAGATCTTGTAGCCTTCAACGATATTCAGGCCAATGATTCTGTCTCCGACTACTTATTCCCGAGCAACAACATAGTCTCTGTACAAAACACCGTTGTAGACAATTCTAGCAACTTTGATTTCCAAGAAAAATCCAACAGCCTCCAATCGTTGACTCTCTCAATGGGAAGTGGCAAGGGTTCTTCAGCCTGTGAAACCAGCACCGACAATACCAGCATTACCACTGTGGAAGCTCCCCCAAGGAGGACTTTGGACACATTCGGACAAAGAACATCTATTTATCGTGGTGTAACAAGGCATAGGTGGACAGGAAGGTATGAAGCTCATCTTTGGGATAATAGTTGCAGAAGGGAAGGACAATCCAGGAAGGGCCGTCAAGGTGGGTATGACAAAGAAGAGAAAGCAGCTAGGGCTTATGACTTAGCTGCACTAAAGTATTGGGGAACATCTACTACTACAAATTTTCCAATCAGTAACTATGAGAAGGAGGTGGAGGAGATGAAGAACATGACAAGACAAGAATTTGTGGCAGCCATTAGAAGGAAAAGCAGTGGCTTTTCTAGGGGAGCGTCCATGTATCGTGGAGTTACAAGGCATCACCAACACGGACGATGGCAAGCAAGGATTGGCAGAGTTGCCGGAAACAAAGATCTGTACTTGGGAACTTTCAGTACCGAGGAGGAGGCAGCCGAAGCTTACGACATAGCAGCAATAAAATTCCGAGGCCTAAACGCCGTAACCAACTTCGACATGAGTCGATACGACGTGAAGAGCATTTTGGAGAGCAATACTCTCCCCATAGGAGGAGGGGCAGCAAAGCGTCTCAAAGAGGCTCAAGCACTGGAATCTTCCAGAAAACGTGAAGAAATGATAGCTCTCGGCTCCACCTTTCAGTATGCGGCTGCAGGAGCCGCCAGTTCATCAACCTCAGCCAGTCGTAATTTTCAAGCGTACTCTTTGTTGCAGCCTCAGTCAACCTTTGATCAAAATGTACAATCCCAGCCTCTACTAACTCTCCAAAACCATGACATTTCTCAGTACACCCACCATCATGACCCCTCTTCATACCAAAATTACATTCAAACCCAGCTTCAGTTGCACCAGGCCCAGCAGCAATACCATCCTACCCAGCAATTCTATAACAGTTATGGACTTCAGAGTACACACCCAGCTTTGCTTCAAGGTCTTATGGACATGGGTTCTTCTTCTGGCGTGATGGATCACAACAATGGGAGCTCTAGTGGGAGCTATAGTGCTGGAGGGTATTTAGGGAATATTGGAATTGGGTTGGCTTCAAATTCAACAGCAAACAATGGAGTGGGTTTAGCAGGAGAGCTGGCACTTGTTTCAGCAGAAGAGCTTGCACTTGTGAAGGTTGATTATGATATGCCTAATGGAGGAGGGTATGGGTATTTTTACAATGTGGAATGA
>Pbr039277
ATGGTTCTGAAGACGGAGCTCTGCCGTTTCAGCGGCGACAAGATTTACCCGGGAAAGGGAATCCGATTCATCCGCTCCGATTCCCAGGTCTTCCTCTTCGCCAATTCCAAATGCAAGAGGTACTTCCACAACCGCCTCAAGCCTTCCAAGCTCACCTGGACGGCCATGTACCGGAAGCAACACAAGAAGGACATTGCTGCTGAATCTGTGAAGAAGAAGCGCCGCTCGACCAAGAAGCCCTATTCGAGGTCCATTGTTGGTGCCACATTGGAAGTTATCCAGAAGCGAAGGACCGAAAAGCCCGAAGTTCGTGACGCTGCCCGTGAGGCTGCTCTTCGTGAAATTAAGGAGAGGATTAAGAAGACCAAGGATGAGAAGAAGGCGAAGAAGGCCGAATCGGTGTCCAAGTCAAAGGGCCAGTCCAAGGGAAATGTGCCCAAGGCTGCTGCTCCCAAGGCCGCCAAGCTTGGAGGTGGTGGTGGAAAGCGATGA
>Pbr028867
ATGACAGTTCCGCCGTATCAGGCTTCGGATTACTACCAGATTGATGATCTATTGACACCTGAGGAGCAGGCTATTAGGTTGAGAGTAAGAGAGTGTATGGAGAAAGACGTGGCTCCAATTATGGCAGAGTATTGTGAGAAGGCAGAGTTTCCATTTCAAATGATTCCAAAGCTTGGTGCATTGCGCATTGCTGGTTATGGGTGTCCTGGTCTTTCTCTTACGGCAAATGCTTTTGCTACAGCTGAAATTGCAAGAGTTGATGCAAGCTGTTCTACTTTCTTCTTGGTTCATTCCTCAGCAGCAATGCTTACTATTGCATTATGTGGGTCGGAGGCTCAAAAGCAGAAATATCTACCTTCTTTGGCTGAATTTAAGACTGTCGCCTGCTGGGGTTTGACTGAGCCTGACTATGGAAGTGATGCAAGTGCCTTGAGAGCGACAGCAACAAAGGTTCTTGTTGTTTCGCGTGTCTGGTCGCCTGGCAACCTATTGGTTTATGAGAGGAAACAATTTGGAGCCCCTCTTGCAGCTTTCCAGATCAACCAAGAGAAACTTGTCTGTATGCTTGGTAATGTTCAAGCTATGGTTCTTATAGGTTGGCGCCTCTGCAAGCTGTATAAGGCGGGTAAAATGACTCCTGGTCATGCTCGCATGGGGAAGCTAGGACTTGAAGGCAATGATATGATTGATTTTAAATTTGCTGTGTCTTATTAA
>Pbr007936
ATGAGTCGTCCACAAGAACCACACCGACCGTTCTTCCATTTCGGAAATCCCTTTAAGATGATTGCACCAAAGGGTTCCCAGCTGTCTCCAAGGCTTCTTGGACTGTTGAATACTTTCGAGGAAACATTAGCTGGGAGGCTAAGAAAGCTTAACCCAAAAGACAAGGATGATGTCCTCAGCTTGTCATGGATGAAATTAGCTATGGAGTCTCTCTGTGGAACTCATAATGACATAAAATCCCTCATAGCTGAAATCGATCTCCCTGTGAGTAACTGGGATGAGAAATGGATTGATGTGTACTTGGACATCAGTGTGAAGTTGCTCGATGTGTGCATTGCTTTTAGCTCTGAGATCTCACGTTTAAACCAGGGGCATCTTTATCTTCAATGTGTCTTGCATAATTTGGATTCAACTTCTTCGGACCAATTTATTCGGGCCCGTTCTTCACTTGATGGATGGAGGCATCATATTGGTTCAACAAACCCCAGAGTTGAGAACTGTAGCACCATTTTGGACAAGCTTGTGGAATCCCTTGACCTTCCAAAGGTTAAGAACTCAGCAAAAGGGAAACTTTTGATGCGTGCTATGTATGGAGTTAAGGTGTTGACAGTATCTGTTTGTAGTGTCTTTGCTGCTGCCTTTTCTGGTTCCGCAAAGAAGTTGTTAGAATTGAATGTTGCAGAGACATATTTGTGGGCACAAGCATTTAATGATTTACAGGGTAATGTAAATGGGGAAATTAGAAATGTATTTTCTAGTGGAAGAGTCATGGTACTGAAAGAGCTGGAAGCAGTTGATGATGTTGTTAAGGAACTGTATCCCAAGATTCAAGATGGCGTTGGCCTCACTGAAGGGAACACATTCAAGAATTCTGTTTCAGACTTGGACAGGAAGGCGCAGAAACTTTCTCAAGGGCTAGATCTTCTTACAAACGAAGTGGATGGCTTTTTCCAAATCCTTTTAGCAGGACGCGACACTTTGCTTTCCAAACTAAGATCAGGTGGATCAGTCTCAGAACGGATGCTGACGGTAGATGTGGAAGGTCAGTCGGTGAGATGA
>Pbr010993
ATGGCCAATTATGGAGAAGGTTCTGGCAAAAAGAAACTTGTAGTACAATCAGAGAGGTATCGACGGAAGCAAGTGCCGTACTTTGAAGGCAAAAATATGGCTGAGGCATACACCGAATTTAGGTATGACATTGAGAATTTGGTGCGGAGGGATTATTTTGCCGAGTTTAAGTCTTGGAAAAAGGTCCATGAGGAGTTGAAGAAGTCCATGTTGAGGGAGTTATCGGTTCATTGGGATGTTGATGAAACCGATGAGAAGCAACGGATTTATGTGGATGGGCTTTTGAAGCAGAGTTTCTGGCAATGGAAGTTTGATGTGTTGCGGGCGAGGGAGGATTGA
>Pbr026213
ATGTTCAACAGCCATATCTCACAGAAACAGAGCACCCAGGATTACAAGTACCCATGGTGGTTTTCACCAGAAACAGGAATTTACTGCAGTAAACACCCAGAAATTACCCTCCCCACAGACCCTTTTCTGGATGTTGTCACCTTCATCTTCTCACACCAGCACACTGGGGTTTCACCTGCCCTCATTGATTCCTCATCTGGGTCCTCACTTTCTTACCCCCAGCTCTACTCTTGTGTCAAATCATTTGCCTCCGGCCTCCGGCAAATGGGGATTTCACAAGGTGACGTTGTTCTGCTCCTTTTGCCGAATTCCATTTACTATCCCATTGTTTTCTTGGGAGTTTTGTACGCTGGTGCAATCGTCACGACGATGAATCCTCTTAGCAGTGTGGGGGAAATCAAGAAACAGGTTGGTGATTCAAAAGCGCGTCGTGCTTTTACTGGACTTGAATATGTTGGTAAACTACAGGCATTGGGTGTTCCTGCAGTTTTGGTTCCAGACAATGCAGCTTTGGATTCGAAGGAGGAGGCTTTTTCGGTTTTTTATAAGCTTGTTAATGGTAATGTTGGTTTGGCTCCAAGACCAGTGATTAGGCAGCAAGACACCGCGGCGATAATGTACTCTTCCGGGACTACTGGTGCGAGCAAAGGTGTTGTGATCACACACAGGAATTTCATAGCTGCAGTGGAGCTTTTCGTGAGGTTTGAGGCTTCACAATACGAGGGTTCGAGTTTGAGCAATGTGTACTTGAATGTTCTGCCGTTGTTTCATATTTACGGGTTGGTGCTTTTCGGGATGGGGTTGCTTTCTTTAGGATCAAGAATTGTTGTGATGAAGAAATTTGATGTCAATGAGGTGGTGAAAGCAATTGAGAAGTACAAAGTTACACACTTTCCGGTTGTTCCGCCGATTTTAACGGCATTGACAGCTAAAGCTAAGGATGGTTTGGTCAAACAAAGCCTCAAGAGTGTGAAGCAGGTTTCATCCGGAGCAGCCCTTTTGAGCGCGAAATCGATAGAGGACTTTGTTCGCACTCTTCCTCATGTCGATTTGATTCAGGGTTATGGAATGACTGAGACCACGGCAGTAGGAACTCGCGGTTTCAACACCGAAAGCCTTAAAAAACCCTTTTCACTGGGGCTTTTAGCTCCAAACATGCAGGCCAAAGTGGTGGATTGGAAAACAGGATCCCCTCTGCCTCCCACAAGCAGCGGTGAGCTGTGGCTGCGCGGGCCAGGGATCGTGAATGGATACTTGAACAATGCCGAGGCAACAATGTCGACAATTGATGAAGAGGGTTGGCTGCACACAGGGGACATTGTGTACTTTGACGAACACGGATACCTAAACCTACAAGACCGGCTTAAAGACGTGATCAAATACAAGGGGTTTCAGATTGCACCGGCGGATTTAGAAGCCGTGCTGATCAACCATCCTGAGATACTAGATGTTGCAGTGGCAGGTGTGCTGGATGAGGAAAGTGGAGAGATACCAGTGGCATTTGTGGTGAGGAAGCACGGAAGTCGAGTTTCGGGGGAGAACGTGATGGATTTTGTGGCTGCACAAGTTGCTCCATACAAGAAGGTAAGGAAGGTGGTTTTTACAGATTCAATTCCAAAGTCTGCAGCTGGGAAGATCCTGAGAAGGGAGCTTAGGAAGGTCCTGACCTCTAAACTGTAA
>Pbr034237
ATGTTGGATTGTGGTTACAACAAGTCACAGTACGTGGGAGGCCAGAGAGACAAGTTTGTGAGGCTGGATGACTTGGACTCTAGATTGTCATCGCCTTCTGATTCTGGAGGGAGAAGATGTGGGTTTAATATTGAGGGACTAACCCGGACTGCTCCTGCAAGGGATACATCTTTTAAGAGAGGAATGAAAAAGGGGTCTGAAGGTCTTAAGTCAATCGGCCGATCACTTGGATTTGGGATTTCTCGTGCAGTGTTCCCTGAAGATCTTAAAGGGTCAGACAAGAAGATATATGATCCTCAGGACAAATTTCTCTTGTTGTGGAATAGATTTTTTGTCATCTCATGTATTCTGGCAGTGTCTGTGGACCCTCTGTTTTTCTATCTTCCAGTCATCAATAGTTCATCAAATTGTCTTGGTATAGATCGAAGGTTGGCTATCACAGCAACCACACTGCGGATGATTGTTGATGCTTTCTATCTTATTCACATGGCTCTCCAGTTTAGAACAGCTTACATTGCTCCATCATCTCGGGTTTTTGGAAGAGGTGAACTGGTGATTGATCCAGCACGAATAGCCAAGCGATACTTACGAAGTTATTTCATCATTGATTTTCTTTCAGTGCTACCCCTACCACAGATTGTAGTTTGGAGGTTTCTTCAGAGGTCCAAAGGTTCAGATGTGCTTGCTACAAAACAGGCTTTGCTTTTCATAGTTTTATTTCAGTATATCCCCAGACTTTTTCGAGTCTATCCTTTGACTTCAGAACTGAAAAGAACAGCTGGCGTCTTTGCTGAAACTGCTTGGGCAGGTGCTGCATACTATTTGCTATTATATATGCTCGCTAGTCATATAGTTGGGGCATTCTGGTATTTGTTAGCTTTAGAACGCAATGATACATGCTGGCAGATGGCTTGTACTGATATTGGAAAACCATGTGATAAAACTCTCTTGTACTGCGGGAACCAAAACAATTTAGATAATGCAACTTGGTCCAATGTTACGGGAAACATCCTATCAAAATGCTCGGCAGATGACAATAATACCTACTTTGATTTTGGAATCTTTAATTCGGCTTTATCATCTGGGGTTGTTTCATCCAAGAAGTTCATTGTCAAGTACTGTTACTGTTTATGGTGGGGACTACAGAATTTAAGTACGCTTGGTCAGGGTCTTGCAACCAGCACCTATCCTGGAGAGGTTATATTTTCCATATCACTGGCTATATTTGGACTTATCCTCTTCGCACTTTTGATAGGAAACATGCAGACCTATCTTCAGTCTCTTACCATTCGACTTGAGGAGATGAGGGTCAAAAGACGCGATTCAGAGCAGTGGATGCATCACCGCTTGCTCCCACAAGACCTTAGGGAACGCGTCAGGCGATATGATCAATATAAGTGGTTGGAAACACGCGGGGTGGACGAGCAGAGTTTGGTTCAGAGCCTACCAAAGGATCTCAGGAGAGATATTAAGCGGCACCTCTGTTTGGCATTAGTGAGGAGGGTTCCTTTGTTTGATAATATGGACGAGAGGTTGCTTGATGCCATTTGTGAGAGACTGAAACCAAGTTTATTCACAGAGAGTACTTACATAGTTCGGGAAGGAGATCCCGTTGACGAGATGCTTTTCATCATACGTGGTCGCCTTGAGAGTGTTACAACAGATGGTGGCAGGAGTGGGTTTTTTAACCGAAGTTTACTGAAAGAAGGTGATTTCTGTGGTGAGGAGCTTCTAACTTGGGCACTGGATCCCAAATCTGGTGCCAACCTCCCATCATCTACTCGGACAGTTAAGGCTTTAACTGAGGTTGAGGCCTTTGCTCTTGTAGCTGAAGAGTTGAAATTTGTTGCCAGTCAGTTTAGGCGCCTTCACAGCAGACGGGTTCAGCCCCCCTTCCGTTTCTACTCACAACAATGGCGGACTTGGGCTGCTTGCTTTATCCAAGCAGCATGGCGTCGCTATTCCAAGAGGAAAATCTTGGAGCTTCGTCGTAAGGAAGAGGAAGCAGAAGCAGAAGCCTTGGGAGGTGCTCGCAGCAACGCTGGAGGTTCATATAGCATTGGTGCCACATTTTTAGCTTCTAGGTTTGCTGCAAATGCACTTCGTGGTGTCCACCGAAACAGGAATTTGAAGAGCGCTCGAGAATTAATCAAACTACAAAAGCCTCCGGAGCCCGATTTTAGCGCTGAAGGTGCTGATTGA
>Pbr039135
ATGGTGAAGGGCCCAGGACTCTACCTCGATATCGGCAAGAAAGCCAGAGATCTTCTTTACAAGGATTACCAGAGCGACCACAAGTTCACCGTCACCACTTACACTTCCACCGGAGTTGCAATCAGTTCGACTGGAATCAGGAAGGGTGATCTGTATTTGGGGGATGTCAGTACTCAGCTGAAGAACAAGAACATCACAACTGACGTGAAAGTTGACACCAACTCTAACGTTATCACGACCATTACTGTTGATGAACCTGCACCTGGTCTCAAGGCAATCTTTAGCTTTATTGCACCTGACCAGAGATCTGGCAAGGTGGAGCTCCAATATCAGCATGAGTATGCTGGGATAAGTACCAGCATTGGGTTGACTGCCAATCCGATTGTTAACTTTTCTGGTGTTGTGGGGAACAATCTTCTCTCTCTGGGAACCGATCTTTCTTTCGACACTGCTTCTGGGAACTTTACCAAAGTGAATGCAGGCTTGAATTTCATCCATTGTGACCTCATTGCTTCCCTGTTACTGAACGATAAAGCTGATACTATTACTGCTTCCTACTACCACACTGTAAGCCCACTCACCAACACTGCTGTTGGTGCGGAGCTGGCCCATAGCTTTTCAAGCAATGAAAACAGCCTCACAATCGGCACAGCGCATGCACTTGACCCTCTAACCACAGTGAAGGCTCGGGTGAATAACTACGGCAGGGCAAGCGCTCTCATCCAGCACGAGTGGCGTCCCAAGTCATTCTTCACCATCTCAGGAGAGGTCGATACCAGGGCAATAGAGAAGAGCGCAAAGGTCGGTCTAGCCTTGGCACTCAAGCCCTAG
>Pbr026147
ATGGAAGGGAAATCTTTGAAGGACACATTGGATGAACAATTCAACCAAGCTGATCCCGTCAAACAGGCTGAGAGACCACGATCAAGTGCCACTCCATATAGTAGGGGAAACAAGACACCAAAGGATGTTAGACATCAGAAGGTAGACAAAAAAATAATTCGGGATGGAGTTGGTTGGAAAAGCGGATGGCGCGCAGCCAAGCCATGGGAAAGTAGGCTGATGGAAGAGATTCAAAGTGTGCCATCAGAAGTGATTCCTCCTTATTCTCGTAGAAGTGATGGAAATGTGGGCTTTTATCCATTTTCTTCTGAACAGAACTCGGTGAAAGTGAGAAGGAACAATGTTACAACTAGGGTTTCTGCTAGGCCTCGTACAGCAAGTCCAATTACTCGCTCATCTTCTGCTCCGAGGTCTGATTCTGTACAGGATGATACCTCCGGATCAAATTCTTCTACGTCATCAACTTTAGTGTTTGGAAACTACTTAAAGAGAACTTCCAATTGTTCTAATATCCAAAGGCATCCCATGGAGGAGTATCATTATCATAACAAGTCGATGGGATTTTTCAGTGACGATACAAGGAGCAACGACGGTTCTGATCTGTATCCTCCAGTAGTCGCTTGTAGAGCTGAACGAGTTAGATATCAGTGA
>Pbr040390
ATGGGGTCTAATTTCAACTTCAAGAGCTTTGGTGAAGCAGCACCAGTGGAAGGCAATGGTGGGAGGGCAGGAGGAAGTTTTGGATTGGTGCGGCAGTCTTCGGTGTACTCATTGACGTTTGATGAGTTCCAGAACACGATAGGTGGACTTGGGAAGGATTATGGATCAATGAACATGGATGAACTGTTGAAAAATATATGGACCGCTGAGGAGACTCAAGGCATGACGGCTACTTCTGGGGTCGGAGGGGAAGTAAATGCCCCGGGGAGTAATTTGCAGAGACAAGGTTCGTTAACGTTGCCGCGAACGCTTAGTCAGAAAACGGTTGATGAGGTTTGGAAAAATTTGATTAGAGAGACTACTGATTATAAGTATAATAATGTTGCCGCCGGTTCGAATTTGCCACAGAGACAACAAACTTTGGGAGAGATGACCTTGGAGGACTTTCTGTTGAAAGCAGGGGTCGTGAGAGAAGATATACAGCCACCAGTTGTAAGGCCTAATAATGGTGGATTCTATGGTGAATTATACCGTCCTAAAAACAACGTTGGTTTAGCTTCCGGCTTTCAACAACCGAATATAAGCAACGGTATTTTGGGGAATCGAGTTGCGGACAACAAAAATTCAGTTCCAAATCAGTCTCCTACTTTAGCACTTAATGTTGGTGGAGTGAGAACTTCTCAGCAACAAACGCTGCAGTTGCCCCCACAACAGCAGCCACTCTTCCCCAAGCCTTCAACCATGGCGTTTGCCCCATCTATGCATTTGGTAAACAATGCTCAGCTAAGTAGCCCAAGAACTAGGGGACCAATGGCTGGGGTTGTGGAACCTTCTATGAACACCGCTTTCTCTCAAGCTGGAGGGTTTCCGGGTGCAGGAATTGGCACGGTTGGTTTGGGCACTGGGGGCGGTGCAGTTGCAACAAGATCTCCTGCAAATCAGATATCACCGGATGTAATTGCTAAGAGCAGTGGGGATACATCTTCATTGTCGCCGGTACCTTACATGTTTAACCGGGGAAGGAAGTGCAGTGGAGCTGTGGAGAAAGTAGTTGAGAGAAGGCAAAGGAGAATGATAAAAAACAGAGAATCTGCTGCAAGGTCTCGTGCTCGTAAACAGGCCTATACCTTAGAACTAGAGGCAGAAGTTGCAAAACTTAAAGAAATGAACGAAGAATTACAGAAAAAACAGGAGGAAATTATGGAAGTGCAGAAAGATCAGGTACATCATTATGTTGGAGACAATGAAGCGGCAATGGGGAGGCAAAAGGCAATGCTTACGACGAACATTGACAGGCCCTTGGTAACTCGGATGAAATTGGACTGCGAATATAAGATGAGTGCTCGAGTTTACGAACGTTATAGGTAG
>Pbr035383
ATGGGAGGGGAGATCTGCCGGCAGTTGCCTGAGTACAACACTACTAAGGTTGGTCTCGACCACATCCCTCAGTATGAGACTACCAAGGTTGGCCTCGACCACATCCCTTGCTTCTCTGTCACTGTCACAATCAACGGCCTCGACTTCTACACTGTCCAATATCTCGCCTGCAACCACCTCTCTGATCATCCCCAACCCAAACCTAGGAATCCGAGCCCTTCCGCTTCCCCTCGAACCTTCTCTGCTACATTCGATCCCAAGGACTCTTACCCAAGATAA
>Pbr019709
ATGTACCGCTCGATGTGGGCCCACCCGACGCCTCCGGCCAGGCCTCAGCGGTGCCAAGAGACTTGGGCTCGACTCCTCACTCCTCTGACCCTCTGGATATTTTCGGTGAGTCTCCGATACGGGTACTATGGCGACCGCCGGATGGAACTCGGGCCGAGCTCGTCGCGATTGATGAAGGCTAGTGCCGTGTTTGTCAAACATGTTGAAGTGAGAGACGTTGACAGGAAAGGGGTTTCTCTCTACGCTTTCTCGGAGGAGCCTAAATTGAACCACCAATCAAATTGGAGCGTGCACGATTACTTGATTCTTGGATCATATAATCGCAAGGGATTTTCCTTCTGGTTGAACAAGGGTTCAAGTTTGTCCATGAAATTGGAAGCTCATGCTACTATCTTAAATCAACTACAAGTTGTTATGCTTAAAGGGGAACAAAACGTCGAAATATTGCAGCCGGAACAAGCAAGTTCTCAGGACAGCCTTGCCCTCAATGAACCCAAAATCGGTAAAGAAGCTGAGTACAATATTGAGGAAGCTGACAAGTACTACCTTGAATTCATAAACACAGATCCCAGGAGCCTAATTGCATTAGTGAATGTAAGTGTTTCATCAACGATGTATGATGTTACGAAAGCTAAGGACGTCTGTTCAACAACGAAGGGGTCTTGCCGGCTCAGCCTCGTATTCCCCAATACTCACTATGTCATACTAACAACACCTAACAATGGAGATCTTGGTGAATGGTACATCGAGCTTTCATTCGTGGCTCGCGTAGTAACCTACATTGCGATTTTAGGGTTTATTGTGGTGGTTATTTTTCTGATACTGAAATACCTTGGAGCCTGTGATGGTGAGGATCGTACTTTAGTTGAAACAGCAGTGGAAGAAGTTAACGAGACTTACCCTATAGTGCCGCAGAAGACGATTCTTCGACAGACATACGGGACAAATGAAGAAGATGAAGATTCAGGAGCTTCTAGTAGCTCCTCGGAGGAATTATACGACGAAAAATTATGCGTAATCTGTTACGACGAGCAGCGCAATTCCTTCTTCGTTCCTTGTGGTCATTGTGCCACTTGCTATGACTGTGCTCAAAGGATCATGGACGGGGAGAATAAGGTGTGTCCAATATGCAGAAGGCTGATTCACAAAGTGAGAAAATTGTTCAACCCCTGA
>Pbr033438
ATGTGGTGGAGATCAGCCTCTTTTATTCATGACAAGCAAGACCAGGAGCGAAACGACGCCGTGATGGCCTCGAAACCCGACTCCCTCACTCGCTCCCCGCCACCACCGCCTTCATCCATGGCCGACGCTCTGCAGAGCCCTAACCCTAAAATATCAGCCTACTACCAGACCCGGGCGGCCCACCACGGCGTCGCCCAAGCTGCCGTGGGCAGAAACCCCGACGACCAAGGGCCAATAGGCGCCGAGGCTGAAGCCAAGCCTGGGTCTAATTCCGGCAAGCCCTTCAGCGTCATCGAGGAGTTCAATAGCTGGCGAAAGCAGCCCGATTTGGCGGAGGCCGTGGCGGCCATTCGGGCGTTGGCGTCTGTGATTCGGTCCAGTGAGGCCACCACTATGATGGAGCTCGAAATTGAGCTTAAGAAGGCCTCCGAGTCTCTTAAATCATGGGACACGACCTCTATTTCTTTGACTGCTGGATGCGACCTGTTCATCCGGTATGTTACTCGAACTTCGGCTTTAGAGTATGAGGACTTCAACTCAGCCAAGTCTCGTTTGATTGAACGTGCAGAGAAGTTTGGGGAGATATCTATGAAGGCCCGCAGAATCATTGCTGTGCTTAGTCAAGACTTTATATTTGATGGTTGCACCATATTGGTTCACGGTTTCTCTAGAGTTGTTCTAGAAGTATTAAAGACTGTGGCACAGAGCAACAAACTCTTTCGAGTTTTCTGTACAGAGGGAAGACCAGACAGAACAGGATTACGATTGTCAAATGAGCTGGCCAAGCTTGATGTTCCTGTGAAGCTTCTAATAGACTCTGCAGCAGCATATACCATGGATGAGGTCGACATGGTATTTGTTGGGGCAGATGGAGTGGTTGAAAGTGGAGGTATCATCAATATGATGGGAACATTTCAAATTGCCTTAGTGGCACACAGCATGAACAAACCGGTTTATGTGGCTGCTGAAAGCTACAAGGAGTACAAATTTGTAGTAGATTTAGGAGTAGCAAATTGCAGTTTCGCGGAGTTTGCTCGCCTTTATCCATTGGACCAGAAAGACATGGCCCCTGCATTACATCCCATTGATTTTGGGGTACCCATCCCATCCAAGGTTGAAGTTGAAAGGTCTGCCCGTGATTATACTCCTCCGCAATATCTTACTCTGCTCTTCACGGATTTGGGGGTACTAACTCCGTCAGTGGTCAGCGATGAGCTTATTCAGCTATACTTGTGA
>Pbr020517
ATGTCCTCGATACTGCTTCGTTCCCGTTCACTCTCCCGGCTATTAAAGGCCAATGGACGCCTATTGAGCTCCGATGTGTCTTCAACGCCTCCCAAAGAACCACTCGTCGGAACCCAATCCCTAATCTCCAATCCCACATCTCCACCTCCTCCTCCACCGCCGCCACCAAGCGCTCCGGCTCCGAACGCTTCAAGTAGCAAATCTTGGAACTTCCTCAAGTACTCCCTCATTGGCGCGATCACTGGAGCCACTGCTGCTGTTGGTTATGTCTCGTATGGTATGAGCTATGCTGCATACTCTTTGGATGAAATCGACGAAAAGACCAAGGCTCTCCGAGCAGCACCTTCAACTATCAAGGTGGCAGATGATGCGTCTGCTCTTGAAAAGACAGTTCCTGCTAAAGCAGTTGAAGCTTACATTGATGCAAGGAGGACGATTGAAGAACAAATTCGAGGCTATACTGAACCATATGCGGAGAAGCTTCTTCCAGATTTGCATCCCATGGAGAAACATGTTTTTACCCTTGTTCTGGATCTCCAGGAGACATTACTGTACTCTTATTGGACGCGAGAAAAGGGCTGGCAGACTATCAAAAGACCTGGAGTTGATGCTTTTTTGGAACATCTTGCTCAGTTTTATGAAATCATCGTGTATTCAGACTATTCAAATATGTATGTAGATCCTGTAATGGAGAGACTGGACACCAAGCATTGTGTACGATATAGGCTGGGAAAGGCTGCCACTAGGTATCAGAATGGAAAACATTATAGGGACCTTTCAAAACTTAACAGAGATCCAAAAAAGATCATCTATCTGAGTGCACACGCACGAGAAAATAGTCTTCAGCCTGAAAATGGTGCTGTAATAAAGCCATATAAGAATGAGTTGGATGACACAGCTCTTGTGGATTTCATACCATTTCTTGAATTTGTTGCCCGCAATCCTCCAGCAGATATTAGGCAAGTACTAGCATCGTATGAAGGGCGTGATATTCCTGCAGAGTTCATTAGGCGATCTAAAGAGCATCAAAAGCGAATACAAGAATCGAAGCAGCAGGGTCGATTTTGGCGACGTTGA
>Pbr005315
ATGGCTCTTCTAGCACTTGTGTTTGAGCAGCTGCAGAAGATTGTCTTTCTTCTTCCTCTTCTCGTCCTTTCTGCGTTCATTCTCTTTTCGTTTACTAGAGCATCGTCCAATGGCGATGAGAAGCGCAAACTCAAGTTACCACCTTCCCCGCCAAGGTTGCCATTGATCGGAAACCTTCACCAGTTAGGCACATTCCCGCACCTTTCTCTCCATGCTCTCTCGAAAAAGTATGGCGATTTAATGCTAGTGCATTTCGGGAAAGTTCCGACTCTGATTGTTTCGTCTGCAGAGATGGCCAAGGAGGTGATGAAGACGCAGGACATTGCTTTCTGCAGCCGGCCGAAAGCCACTGCTCCAGGAATATTGTTCTATAACGCTCATGATGTGGGGTTTGCTCCTTACGGGGAGTACTGGAGGCAAGTTCGGAAAATCTGTGTTCTTGAGCTTCTCAATCTTAAGAAGGTGTCACAGTTTCAGTACGCAAGGGTGGAAGAAGTTTCCGAGTTGGTCGGAAAGATTCGCAAAGCGTCGAGTCTCAATGGCGGGGGTCCTATTGTTCTGAGTGATCTGCTGGTGGCAACCTCCAACAACATCATCTGCTGGTGTATTCTCGGACAAAAGTTTGAGGGCGAAGAGAACAAGTGGTTCGTTGATCTGACGAAAGGTTTGATCTGCCAACTCACGAGTTTCAGTTTTTCGGATTACTTTGGTCCGAGGATGAGTTGGCTCGACCATGCTAGAGGCCACATTAAACATTTGACATCAATTTGGTCCGAATTTGATAAGTTTTTCGATAAGTTGATTGCCGAACACAAGGAGGCAGAGAAAGAAGGCAAGCCTCGCAAGAAGGATTTCGTGGATACTCTCCTCCAAGTTCAAAAGGATGGGAATGAGTTTGAGCTCAAAAGTGACCACCTCAAAGCACTTCTACTGGACATGTTTGTCGGAGGAAGTGATTCTAGTTGGACTGCCATGATATGGTTGATGACAGAGCTTGCGAAAAATCCGTGTGTGATGAAGAAAGCCCAAGAAGAGGTAAGAAGAGTGGTGGGCAAAAAGGGATTTGTAGATGAGAATGTTGACATCCCCCAAATGACCTACATGAAATGTTGCATCAAAGAAAATATGAGAGTTCATCCTCCGGGACCTCTTTTACTTCCCCGTGAAACAAGAACAGATGTGAAATTGGGAGGTTACAACATCCCTGCGAAAACACAAGTGTTTGTCAGCGCTTACTCGGTACAAAAGGACCCCAAAGTCTGGGACAAGCCCGATGAATTTTACCCGGAGAGGTTCGAGGAAAAGTCCGTTGGTTTCGTAGGTCAGGAGTTTGAACTCATCCCGTTCGGTGCCGGGAGAAGAGTGTGCCCTGGAGTCGGCTTTGCGGTTGCTTCAGCTGAATATGTGCTTTCCAACCTTCTATATTGGTTTGATTGGAAATTGCCTAGTGGTGGTAAAGCATTGGCCGAGACCATGGACACCGATGAAGTTTACGGACTCTCAGTCCATAAGAAGGCTCCTCTCAACCTTATCCCAATCCCATACAACCCTTGA
>Pbr027215
ATGACGAGAACAGATCTCCGCCGCTTCGTCATCCCGCGACCACCGTCTCCTGCAAACTCCCCTACAAACTCATCTCCGCCACTTCCTCCCCTGCAAACTCATCTCCGCCGCTTCCTCCTCCCGCGACCAACGTCTCCTGCTGCTACTGCAACTTCAAATTATGGGTTTTCAACCAACCCCTTTTCCATTTTAGCAAGACCCATTGCCGGATTCTCAGGGCTTGGTTCTCCATCGGTGTCGGATTCGATTTAA
>Pbr015581
ATGGCGGGAATAGTCGTGGTTTTTGACTTTGACCGGACCCTAATCGACGGTGACAGCGATAGCTGGGTGGTGACGGAGATGGGTCTCACTCAGCTCTTCAATGAGATTCGCTCTACTCTTCCATGGAACTCACTCATGGATAGAATGACGGAGGAGCTGCATTTACAAGGAAAAACTTCTGAAGATATTAAGGAGTGTCTTAAAAGAATTCCAATGCACCCGGGGGTAACTGCAGCTATTAAGTCAGCTCACGCTTCGGGATGTGATTTGAGGATAGTTAGCGATGCGAATCGGTTCTTTATTGAGGCTATCTTGGAATGTCATGGTCTGTTAGGATGCTTCTCACAGATCGTCACAAACCCAACCTCTGTAGAACAAGATGGAAGACTCAGAATATTCCCACACTGTGACTTAGGTTCATCGTTTCATGGCTGCAATCTATGCCCTCCAAATTTGTGCAAGGGTGTGGTGATCGACCAAATCCGAGCTTCTGTTTCTGCCAATGGGAGGAAAAGGTTTGTCTACTTAGGAGATGGGAGAAACGATTATTGCCCGAGTTTGAGGCTTGTAGAAGGAGACCATGTAATGCCGAGGAAGGACTACGCTCTATGGAAGCGCATTTGCAGCAACCCGGTGCTTATCAAGGCTGACATCCATGAATGGAGTGATGGAGAGGAGCTCGGGAAGACATTACTTCACCTCATCCACAGAATTTCTTCTGAAGAAAATCAAATGTAG
>Pbr016327
ATGGCAGAGAGTGCGGTCAACTTTGTGCTCGACAAGATCAAACCGTTTTTCGAAAATGGGGTTCAACTGCTCAGAGGGGTTCGAGCAGAACTTGTGTACCTCAAAGGGGAATTGGAGCGCATGAGGGCCTTACTGAGGGATGCCGATGCAATGGAAGAAAGTGACGAGGAGCTGAAAGTATGGGTTAAGCAAGTGCGAAATGTTGCTTATGACGCAGAAGATCTTCTCGATGAATTTGCGATTCTCCAACCTTATAACAGTCAAAGCGTCCAGATGTACTGTCCGTACTATAGGCTTTGTGGCTGTGTCAAGGACTTGAAAGCTCATTACCGGGTTGCTTGGGAGTTACAGAGCATCAACACCCGAATTCGAGATATTTTTGCAGTTTACAAAAGACTTCTTCCGAAGCTTAATGCTGTGAAAGGTTCAATATTTACCAATCCAGGTGACACATGGCATGACCGACGAGAGGATGCTCTTCTTTTAGAAAACACTGATGTTGTGGGCATACACAAGCGTAAAAAGAAACTTGTCAGGATGCTGGTCGGGGGTGGCTCTGGACTTGAAGTAGTTTCAGTCACTGGCATGGGAGGTATGGGCAAAACCACCTTGGTGAAGAAAGTCTACGATGATGATGAAGTGAAGAAACATTTCAAGCCCCGTGCTTGGATCACGGTTTCTCAATCTTTTCGGGTAGAGGATCTCCTTAAAGACATCATTCATAAACTCTTTGATGCAATCAGGAGGCCAGTTCCAGAAGGTGTGCACGACAAGAATAGCAATGAACTGAAAGCAATAATTAAGAACTTTCTGCAGAAAAGGAGGTACCTGATTGTTCTTGATGATGTATGGCACGCTGACAAATGGGAAACTGTCAAATATGCTCTGCCCAAAGGGAAGTTTGGCAGCAGAATCATGCTCACTACGCGTAATGTTGTATTCACCACTTGCTCGGAATCCAAAAGCAAGGTCTATCACTTGAAGCCCTTGCCTGCTGACGAGTCCCGGAAGCTGTTCATTAAGAAGGCATTTCTGGGGAAGCCATGTCCTCCTTATTTGCTGGAAAGATGTGAATGTATCGTGAAAAGGTGTGAGGGTTTGCCCCTTGCAATTGTGGCAATAAGCGGTGTACTGGCTACAAAAGACAAGCGCAGGATAGATGAATGGGATTTCATTTGCCGCAGTCTTGGAGCTGAACTTCATGGCAATAACAAACTTGAAGATTTAAAGAAAGTACTTTCTCTGAGTTTTAATGATTTGCCTTATTATCTCAAGGCTTGCTTCTTATACTTGAGCCTCTTTCCCGAGGGTCATCTGATTCGGCGTATGAAACTGATTCGCTTATGGATAGCGGAAGGATTTGTTGAAGTTAGAGAAGGAAGAACTTTGGAGGAAGTAGCTGAGGGCTACCTCAAGGAGCTCTTGAACAGAAATTTGATCCTGGTGGGAGACACCACAAGTGATGGGAGGGTCAAAACTTATCGGCTTCATGGTCTTTTGCGGGAGATTATTATTTCGAAGTCGAGGGATCAAAACTTTGCAGCCATAATCAAAGACCAGAACACAATATGGCCTGATAGAGTTCGTCGTCTGTCAATACATAATGCATTGGAAACTGTACAAGAAAAAAGGTCAGTTCCTCAACTTCGTTCCTTATTTATCTTTGGGGAGGTTGCTAGGTCATCCATGAGAAAGTGTTTTTCCACTGGGTTTAGGCTGCTTGGGGTTTTAGATTTGGAAGCTGCACCTCTAAAGACATTTCCGAGCCAAATCCTGGACCTGTTTTATTTAAAGTATCTAAGCTTGAGGAAAACCCAGGTTAAATCCATTCCAAGAAGCATAGGGAATCTTAGTAACCTGGAGACGTTGGATCTTAAAAAGACCAATGTCACTGAATTGCCTCTTGAGATACTGAAGCTCCAAAAACTTCGCCATCTCCTGGTTTATCGTCTTAAGATTGAATCTTATGCACACTTCTATTCCAAGTTTGGCTTCTCCGCGCTTTCAAACATAGGAGAATTGCAGTCCCTGCAAAAGCTCTGCTTTATTGAGGCAAACTATCAGGGTTGTGGGATGACAATGAGGGAGTTAGGTAAGCTTAAGCAATTGAGGAGGCTTGGAATTATGAAATTGAGAAAACAAGATGGATTGGCTTTGTGCTTATCAATTGAAAGTTTAACCAAGCTGCGTGCACTTTCTGTAACTTCAACGGGAGAGAGTGAGGTTATTGATCTCCATCACATTTCTTCCCCTCCTCAGTTCCTCGAACGCCTATACCTGATAGGACGATTGGAAGAAATGCCGAACTGGATACCTTCACTTAACAGTTTGGCCAGACTGTTTTTGAAATGGAGTCAGTTGAAAGATGATCCACTCGTACATCTTCAAGACTTGCCCAACCTTATTCATCTTGAATTGCTCCATGCTTGTGATAGTGACATGTTATCCTTCAATGGAAGGGGATTCAAAAAGCTCAAGGTCTTGGGTCTCGACAAATTTGACAAGCTCCAATGCGTGAAGGTGGAGGAGGGAGCAATGCCATGCCTTGAGAAGCTAACTATCCAACGTTGTAAGTCGATGAAGAGGGTACCCTCGGGAGTGAAGCACCTTACCAAACTGAAGTTACTTGAATTCTTTGAAATGCCGAATGAATTAATCTTGAAACTGCGCCCAGATGGAGAAGGCGAAGATTATGAGGAAGTTCAACATATCCCAGATGTTTATTCAGCCTATTGGAGAGATGGGGGTTGGGATGTGTATTCAATAGAGTGCTTCGGGGAGATAGAAAATTCTCCATCATCTGTAGCTGGAACTGTCCGGATAAGCCATGATCAGCTTCGTCCTCTATGGAAGGTTTAA
>Pbr040005
ATGGTGAAGCACAACAATGTTATCCCGAGCTCTCACTTCAGGAAGCATTGGCAGAACTATGTCAAGACCTGGTTTAACCAACCTGCTAGGAAGACCAGGAGGAGGACTGCTCGCCAGAAGAAGGCTGTGAAAATCTTCCCTCGTCCAACCACTGGGCCCCTGCGTCCCATTGTTCATGGACAGACTCTCAAGTATAACATGAAAGTGAGAGCTGGTAGAGGCTTTACTCTTGAAGAATTGAAGTCTGCCGGGATTCCAAAGAAACTTGCACCAACCATTGGAATTTCTGTTGATCATCGTAGGAAGAATCGTTCTCTCGAGGGTCTTCAAGCTAATGTTCAGCGTCTGAAGACATATAAGGCCAAATTAGTGGTCTTCCCAAGACGCGCCAAGCTTATCAAGGCTGGTGATTCTCCTGCAGAGGAAATTGCCAATGCCACCCAGCTCCATGGCCCCTACCTTCCAATTGCACGTGAGAAGCCCACAGTTGAGCTTGTGAAGGTTACCGATGAGTTGAAATCATTCAAGGCGTATGACAAACTTCGTGTGGAGAGGATGAACACACGCCATATTGGTGCCAGGCTCAAGAAGGCAGCAGAGGCAGAGAAGGAAGAGAAGAAATAG
>Pbr030681
ATGGGGGGTTGTGTTTCGACTAGTAGTCGGAGTACTCTTAGTAGCAGGAGCAATGGAGAGAGAGTTGCGCAGACAGGCCTGGGGATTGGATTTTGTGGCCAAAAGAGAACGAAGAAGACATTCTCTGACCATTCCTATACTCTTCAGAACTTGCACACCTTACCCAACCGCATTTTTACCAACGGAAAGAGTCAGACTTCTTGCATATTCACACAGCAGGGCCGCAAAGGCATAAACCAGGATGCCATGGTTGTGTGGGAAGATTTCATGTCCGATGATGCGATCTTTTGTGGTGTTTTTGATGGCCATGGTCCGCATGGCCATCTTGTTGCACGTAAAGTAAGGGATGCATTGCCTGTGAAGCTGCTATCCTTCTTGTATTCATATCAATCGAGGTTAAAAGGGTCCAGTAAAACATGTTTCAAAGGGAGCGTGAAGAAGTCAGATGGTGGAGATACTGAGAAGGATGGTTCGGCTGAAGAAAAATTGAATTTATCATGGAGAGACGCCTTCCTGAAGTCATATAAATCCATGGACAAGGAGCTGAGGTCGCATCCGAATTTGGATTGCTTCTGCAGTGGTAGCACTGCTGTCACTCTAGTCAAACAGGGGTCAAATCTTTTCATGGGTTATATTGGGGATTCTCGAGCAATCCTGGGATCAAAGGACAGTAGTGATTCAATGGTGGCAATCCAGTTGACTGTTGATTTAAAGCCCGATCTTCCAAGGGAAGCTGAAAGGATCAAACGATGCAAGGGTAGGGTGTTTGCTTTGCAAGATGAGCCCGAAGTATCTCGAGTATGGTTGCCTTTTGATGATGCCCCAGGCTTAGCAATGGCTCGAGCCTTCGGTGATTTCTGTTTAAAGGAGTATGGAGTGATCTCAATACCTGAGTTCTCACACCGGATACTTACTGACAGAGATCAGTTCATTGTTCTCGCTTCTGATGGGGTTTGGGATGTCTTAAGCAATGAAGAGGTTGTTGAGATAGTATCCTCAGCCCCAAGCCGGGCATCGGCTGCAAGGACTGTGGTGGACTCAGCTGCTCGTGAATGGAAACTCAAATACCCAACTTCGAAGATGGATGACTGTGCAGTTGTTTGCTTGTTTTTGGATGGGAAAATGGATTCAGAATCTGATTACGAAGAACAAGGTTTTTCATCTGCAACCATTCAAAGCAATCACTCTGGCAATGCAGCTGAATCAGATGATGGCCAGAAGTCCGAGCCATCTTTGCAGAGGAATTTCACTGTCAGATCATCTGATGAAAGTGATACTTATGGTCGACTACCGGTTGAGATTGAAGGGAATGAAGAAACAGTGGCAGCTGAAGATCAGAACTGGTCGGGTTTGGAAGGCGTGACGCGCGTGAACTCCCTTGTTCAACTTCCTAGATTTTCCGAGGAAAGGCCTTAG
>Pbr015813
ATGGAACGCGTTCTCTCTCTCCTCGTCACTTTCTCTCTCTTGATCGTCTCGCGTGCGCAATTGGACAGCACAGATCCCCTTATCAGGCAAGTGGTGGACGGCGGCGATGAGTCCCACCACCACCACGACCATGACCACGCTCTCGGGGCCGAGCACCACTTCTCGCTCTTCAAGCACAAATTCGGCAAGTCGTACGCGAGCAAGGAGGAGCACGACTACAGGTTCGACGTGTTCAAGGCGAACCTTCGCCGTGCCGCGCGCCACCAGCGGCTCGACCCCTCGGCTCAGCACGGCGTGACTCGGTTCTCCGATATGACCCCCGCCGAGTTCCGGAAAAGTCAACTCGGACTCAGAGGGCTTAAGCTGCCCGAGGACGCCACCAAGGCCCCGATTCTTCCGACGGAGAATCTGCCTGAGGATTTTGATTGGAGAGAGCATGGAGCCGTCACCGCCGTTAAAAATCAGGGTTCGTGCGGATCGTGCTGGAGTTTCAGTACTACAGGAGCGTTGGAAGGTGCACACTTTCTCGCAACTGGAGAGCTTGTGAGCCTCAGCGAGCAGCAGCTTGTGGATTGCGATCATGAGTGCGATCCAGAGGAGGCAGGTTCATGTGACTCCGGATGCAATGGTGGACTCATGAACAGTGCCTTTGAGTACGCACTCAAAGCTGGTGGACTAATGAAGGAAGAGGATTATCCATACACTGGTACTGATGGTGGAACTTGCAAATTTGACAAGAGCAAAATTGCAGCATCAGTTTCCAATTTCAGCGTTGTCTCCCTTGATGAGGATCAAATTGCTGCCAACCTTGTGAAAAATGGCCCTCTTGCAGTGGCTATTAACGCGGTGTTCATGCAAACTTATGTTGGTGGAGTTTCATGCCCCTACATATGCTCAAAGCGGTTGGATCACGGGGTGTTACTCGTAGGTTACGGTGCAGCTGGATATTCTCCCATCAGATTGAAGGAGAAGCCATACTGGATCATCAAGAACTCCTGGGGAGAGAACTGGGGAGAGAATGGATTCTACAAAATCTGCAGGGGCCGAAACATCTGTGGCGTGGACTCCATGGTCTCGACTGTTGCTGCAGCTTCGGTTAAGACCAACTCTGAGTAG
>Pbr029658
ATGGGAAATGGGGTGCATGAATCTTTATCCAGCAAAAACTTCCTGCAGAGAGCTGCGGAGTCGACTCACGGAAGAAGCAGAAAACAGAGCATGAAGAGTGATATGGTCAACGATGTAAAGACTGCAAGTCGCGAGGAGGAGGACGGTGAGAAGGAGCAGGTGGAGAGGAAGATTGAGGCATTGCAGAGGATTGTTCCCGGCGGTGAGTCGCGCGGGGTGGACGAGCTTTTTGAAGAGACTGCTGGATACATAATGGCGTTGCAGGGTCAGCTCAAAGCCATGAAAGAACTTGCCAGCTTTGTTGAAGGTTTGGAGAAGGAGAAGAGGAAGTTTGGTGGTTGA
>Pbr016551
ATGGCAAACCGTGTAATCCCAGTAGCATCAAAACTCCTGAAAAATGTCAGGCCACTTAACTCCGCCTCCTCCACCACCATATCCGCCATTTCCCAGCCAATCGGCTATGCCGAAAAAGCACCACACCCCACAGCCACCACCATCGACGCCGACCCCAGCCTTTCCAGCTTTGATGACGCGGACAAGCTCTTTGCCTCGGTCTCCACGTCACGGCTGTTGAGGGCGGCGTTGAACCTCCACATGGTGGCGGTGGAGCCGATGGTGGATGTTGGAATGTGGGTCATGCGTTCCAAGCTCATGCAGACTCCCTTGATCAAAGACGTGATCTTGAGGATGATACGGTCCACGATTTATGACCACTTTTGCGCCGGCGAAGACGCCGTAGCCGCCGGAAAGTCGGTGCTGGAGCTAAACGAGGCGGGGCTGAGAGGGATGCTGGTTTACGCTTTGGAGTACGCCGGTGACAACGAGGCATGTGACAAGAACTTGCAAGGCTTCTTGGACACCGCTGAATCCACCAAATCCCTGCCACCTTCTTCGGTGAGCTTTGTCATTGTGAAAATTACTGCAATTTGCCCCACCAATCTGCTTCGGCGAGTGAGTGACTTGCTGAGATGGCAACAGCAAGATCCGTCTTTCAATCTTCCATGGAAGCGCGATACGTTTCCCATTTTCTCCGAATCGAGCCCTCTCTACCATACCCTCGAAAAGCCGGAGCCTTTGACTCCGGAAGAAGAGCGTGATCTCGAATTAGTCCACCAGAGACTACTAAAACTGTCCCAAAAGTGCGCAGAAGCCAATGTGCCTCTATCCGTCGATGCAGAGTACACTTCAATTCAACCGGCCATCGATTACTTGACCTACTCCTCTGCGATCATCTACAACAAAGATGATAACGCAATTGTTTACGGGACGATTCAAGCTTACTTGAAAGATGCAAAGGAAAGATTGTTGCTGGCAACAAAGGCCGCAGATAAGATGGGCGTTTCAATGGGGTTCAAAGTGGTGAGGGGAGCTTATATGTCAAGTGAAGGAAAATTAGCTTCTTCCTTGGGCTATAAGTCTCCTATCCACGATTGCATTGAGGACACGCATGCGTGCTACAACGATTGTGCTTCGTTCATGCTCGAGAGGATTGCAAATGGCTCTGATGCAGTTGTCCTTGCAACCCATAATGTTGAATCAGGGAGACTGGCAATGGCAAAGGCACATGAAATCGGGGTAGGGAAGGTGCACCAAAAGCTCGAATTTGCACAGCTGTACGGAATGGCAGAATCGCTCTCCTTCGGTCTGAAAAATTCAGGGTTTCAAGTGAGCAAGTACATGCCATTCGGACCGATACAGTTGGTGCTGCCTTACCTCTTGAGGAGGGCTGAAGAGAACAGGGGACTCCTATCTGCTTCATCTCAAGACAGACGACTCACAAGGGAGGAGCTGATGAGGAGACTTAAAGCCGCAATCATCTAA
>Pbr029814
ATGGCTTCTCATCCCGGAAATCTTAATGCCAATATGCGGTGCTTGTTTTTGGACCTTTTCATCGTCATTATCGTCGGCTTCGCTCCAAACCCTATTTTGGCTAAGAAAACAAAAGTTGAGGGAATGAAATTGAACGTGATTGACAGTTGCTGGAGATGGAACTCGAATTGGAGAAGTGACCGGCAGGAACTTGCGTCATGTTCAGTGGGATTTGCTGGGAAAATGAGCAACAACGCAGGAAGTGATGTCAAATACTATCAAGTCACGGACCCTAGTGATAATGCGTTGGACCCCACACCAGGAACTTTGAGATATGGGGTTACCATGATCAGAGGGAAAAAGTGGATCACCTTTCGGAGGGACATGCGGATTCAGCTCCAGAAACCTCTTCTCATTAGTAGTTTTACTGCCATTGATGGAAGAGGTGCTACTGTTCACATTGCCGGCAATGCGTGTTTGGTAGTCTTTAAGGCAAGCGATGTAATCATCCATGGACTACGAATCCACCATTGTCGATCCCAACCAGCAAGCTCAGTTATGGGTCCAGATGGAAAGATAAGGCAACTAGGGCAGGTCGACGGAGATGCTATCAGGTTGGTAACTGCATCAAAGGTTTGGATAGACCACAATACACTCTACGAGTGCCAGGACGGCCTTCTCGATGTTACTCGAGGATCTAGCCTTATCACCATCTCCAACAATTGGTTCAGAGACCAGGACAAGGTTATGCTTCTCGGCCACGATGATGGCTACGTTCGGGACAGGAACATGAGGATCACAGTAGTCTATAACCATTTTGGACCCAACTGCAACCAAAGAATGCCAAGGATTCGCCATGGATATGCACATGTCGTGAACAACCTCTACAGAAAATGGTCACAGTACGCCATCGGGGGAAGTATGAATCCTAGCGTTAAGAGTGAAGCCAACCTCTTTATTGCACCAAAATCGTTAAACAATAAAGAGATCACTTGGAGGAAAGACAGCATTGAGAACAAGAACTCGTGGATATTTTACTCTGTAGGAGATATCTTCGAAAATGGGGCTTCTTTCGTCCAATCAGGCACAGGTGGAGCAAAGCCTCACTATAACAGGGAACAAACTTTCGGAGTTGTTGACGCCAAATCCGTCCGGTCATTGACAAGGTCATCAGGCGCTTTAACATGCATCAAATCCAGATGCTAA
>Pbr008372
ATGCAGGCTGGATTAATTTTCATCCTTCTCATTATATATAATTGTTCTGACCAAGTTCTCGCCACTCGAGAAAAAAGACAAGCGGAATCCAGGGAAAAAGCAGTCCAAAGTGTTAGAGAAAATGCACAAGCACGTGAAAAATGGAAATCTGCGAAAGACATTGCCAAGAAGCATGCAGTTGGATTGTCAACACAGTTTTCACGTACATTTTCTCGCAGAAAATCTACCAAGTCAGACCCGCTGAAAGGATTCAGACAGGCTAAACCTGGATCAGATGGTGCCTTGCCACCTATGCCAACCGGGATAGGTGAGCAATCAGCTGGAACATCTAAAGGAAAGATGAAGGAAAAAAGCAACCTCACACAAATGATAAATGCAATCGAGGAAGACCCAAATAGTCATGAAGGCTTCAATCTAGAAATAGGAGATAAAAACATTAAAAAGCAAGCACCGAAAGCACCGAAAGGTAAGCAGTTGCATACTCAGAGTCAAATTTTCAAGTATGCATATGGCCAAATTGAGAAGGAAAAGGCGTTACAGGAGCAGAATGCAAACTTAACCTTCTCTGGGGTCATACAAATGGCCAGTGATATTGAAATCAGCAAGAGACCTCCAATTGAGGTTGCTTTTAAAGATCTAACTCTCACGTTGAAAGGGGAAAATAAACATCTTATGAGGTGTGTGACTGGGAAAATATCGCCTGGCCGGGTTTCAGCTGTCATGGGTCCATCCGGGGCTGGAAAAACAACATTTCTGTCTGCCTTGGTTGGAAAAGTGAGGGGGTGCACAATGACTGGTATGATACTTGTAAATGGAAAGATGGAATCTATCCATTGTTACAAGAAAATCATTGGCTTTGTGCCACAAGATGATATTGTGCATGGAAATTTGACAGTTGAAGAGAATCTCTGGTTTAGCGCAAGATGCAGACTTTCTGCTGATCTGCTTAAACCAGAAAAGGTCTTAGTCGTTGAAAGAGTTATTGAATCCTTGGGCCTGCAGGCAGTGCGGGATTCCCTGGTTGGGACGGTGGAGAAGCGAGGTATCTCTGGAGGTCAAAGAAAGCGAGTAAATGTTGGGCTAGAAATGGTCATGGAACCATCACTTCTAATTTTAGATGAACCTACATCTGGTTTGGATAGTTCGTCTTCTAATTTATTACTGAAAGCTCTTCGACGTGAGGCTCTTGAAGGAGTTAACATTTGCATGGTTGTCCACCAACCTAGCTATACCTTGTTCAAGATGTTTGATGATTTGATCCTTCTGGCTAAAGGGGGACTTACGGTGTATCATGGATCAGTGAAGAAAGTTGAAGAGTACTTTGCTAGTCTTGGGATTACCGTCCCTGAGCGTGTCAACCCTCCAGACTATTTCATTGATATTTTGGAAGGCATAGTAAAACCAAATACAACCACAGGGGTGACCTATAAGCAACTACCTGTTAGATGGATGCTTCATAATGGGTACCCAGTTCCTATGGATATGCTTCAGAGTGTTGATGGGATGGCTGCATCTGCCGGTGAAAGTTCAGCTCATGGAGGAAGTACTCCAAATGCTGGATCTGAGGGACAGTCCTTTTCTGGAGACTTTTGGCAGGATGTTAAGTGTCATGTTGAGGTGAATAAGGACGCTATACAACATAATTTTTTAAAGTCAAACGACTTATCTGAACGGACTACCCCTGGCGTGTTCCAGCAATATAGATACTTCCTCGGAAGGGGAGGTAAGCAGCGGTTACGAGAAGCTAGAACACAAGCTGTAGATTTTCTTATTTTATTGCTAGCTGGAATCTGCTTAGGAACACTTGCTAAAGTGAGCGATGAAACCTTTGGTGCACTCGGTTATACATACACAGTCATAGCAGTTTCTCTCCTGTGCAAGATTGCTGCTTTGAGAACGTTTGGACTGGATAAGTTGCACTACTGGAGGGAGAGCTCTTCTGGCATGAGTAGCTTGGCGTACTTTCTTTCAAAGGATACAGTTGACCATTTCAATACAATCATTAAGCCTCTTGTGTATCTTTCTATGTTCTATTTCTTCAACAATCCAAGATCATCTATCATAGATAATTACATTGTTTTGATTTGTCTGGTATACTGTGTTACCGGTATAGCTTATGCGTTGTCCATCTACCTGGCACCTGGTCCAGCCCAACTGTGGTCAGTACTTCTTCCAGTCGTTTTGACTCTGATCGCAAACTACAACGAGAACAAATTTGTTTCAAGAATAGCTGATTTGTGCTACACTAAGTGGGCTTTGGAAGCTTTTGTCATATCAAATGCCAAAAGGTACTCTGGAGTGTGGCTAATAACGCGATGCGGTTCACTTATGAAAAATGGTTATGATCTCAATCATTGGAACCGTAGTATAATCTTCCTCGTCATCACCGGTATTGTTTTTCGAGGGATTGCATACTTTTTAATGGTGCTCTTGCAAAAGAAGTAA
>Pbr017263
ATGAGAGTGCCCGTTTCTTCTCCACTCAGCAACAACGACAACCAATCTCCTAAGCACAACCCCCAGAGTAATAACCCAAGTGTCAACTTTCACCTCGGTATTTCGAGCCTAGGGGGCTACGAGCCCACCTCGGTTCTCGACCTCCGTCAAAGCCCCAGCCCCGTCTCCGCCGAAAAACCCTCGAAAATTTCGGGCATCTCCAACGTGCTGTCCCACTCGAACCATGATCCTCTCGAGTGGGAGGACGAGCAAGTCCTGCACAACTTGGACTGGGACTCAATTATGAGGGACTTAGGATTGCACGACGACAACGTCCCAAATCTCAAGACTTCAATCCCACAATTGAATGCAAACGATCCTCAGATTTCGGAGTACCCGCATCCTCAGCAGTTCGATCCCACCCAGCTCGTCCACTCCGATTACGACATCAATCTCTCCGAAGTGTATTCCTCCCAGAATTGTTACGACCATGTGACGAACGACTTCCATCCATCGGGCAACTGGAACGTAGGGCTTGATTTCATCGAGGAGTTAATCCGCGCCGCGGACTGTTTCGACACGGAAGAGTTGCAACTCGCCCAGTCCCTCCTCAACGGCTCAGACACCGCGGCGCGCGAGTTCACTTCCTGGGCCGACATCGTCCAGACGATCCGCGCCCACAAGGGCTTTTCAGGAATTTCGCCCGTCCCGATGTTCTCTCACTTCACGACAAACCAGGCCCTACTCGAAGCCCTCAACGGCTCCGCCTTCATCCACGTCATCGACTTCGACATCGGCCTGGGCGGCCAGTACGCTTCCCTAATGAAAGAGCTCGCTGAGAAAGCTGACGTGGCAAGCCGAAATAATGGCAACCCGGTCCCACCGGTGCTTCGCATAACCGCCGTCGTGCCCGAGGAGTACGCTGTCGAGACCCGGCTGATTCGGGAGAACCTGTCCCAGTTCGCTCAGGAACTCAAGATTAGGTTCCAGGTCGAGTTCGTCCCCCTCCGTACGTTCGATATGATGTCGTTCAAGGCCGTCAAGTTCATGGACGGAGAGAAGACGGCGGTTCTTCTGTCTCCATACATCCTCCGCCGTCTCAGCTCCCAGAACAACATCTCCGGTTTTCTCGGCAACATGCGCCGCGTGTCGCCAAGCGTCGTTGTGTTCGTCGACGGGGAGGGGATGGGGGATGCCGGAACAACTTCATTCCGGAGGAACTTCATCTCTGGCCTCGAGTTCTTCTCAATCATGCTGGAGTCGCTAGACGCGTCGGTGGCGGCTTCCAGCGACGTGGTGAAGAAGATTGAGACGTATTTGCTGCGGCCGAAGATTCAGGCGACAGTGGAGGCGGCAGGGAGGCGGATTCCGCCGTGGAGGGAAGTATTTCAGGGGGCGGGGATGAGGGCGGTGGAGCTGAGCCAGTTTGCGGACTTTCAGGCCCAGTGCTTGTTGGGGAAGGTCCAGGTCAGGGGATTCCACGTGGCGAAACGGCAGGCCGAGTTGGTGCTTTGCTGGCACGATAGGGCCCTGGTTGCCACGTCCGCATGGAGGTGTAATTAG
>Pbr014302
ATGGCTCAAAACAAGGCCGCTCAGAGGGCAGTAAAAGTATCAGCAGGAGCAGCAGCAATGGCAATTGCATGGGCAGTATTCATTAATCTTCTTATCATAACAGAAGTTGCCAGTGCGGATAGGCCTTTAAGAGACGAAATCATCAAGCCGGAAAAATTTGTCCAAAAAGATATACATGAATCATTTTTTGTGAGGGTGGTTAATTTTCTATGGCAGGCTGGAGGCTCTTCTTATCAGCCTGTTTGGCCTGAGATGAAGTTTGATTGGAAAATTGTATTAGGTTCAATAGTTGGATTCTTTGGTGCTGCATTGGGTAGTGTTGGTGGTGTTGGTGGTGGAGGAATTTTTGTTCCAATGCTAGCCTTGATCGTTGGCTTCGATCCCAAGTCTTCCACCGCGATTTCCAAGTGTATGATAATGGGAGCTGCAGGATCAACGGTATACTTCAATTTGAGACTGAGGCACCCAACACTGGACATGCCCCTAATAGATTATGATCTGGCATTGCTTTTTCAGCCAATGCTCATGCTAGGGATCAGCATCGGAGTCGCCTTCAATGTCATGTTTGCCGATTGGATGGTCACAGTTCTTCTTATCATTCTCTTCTTAGGTACGGCAGCAAAAGCTTTGATGAAAGGCATGGAAACATGGAAGAAGGAAACAATGATGAAGGAGGAAGCAGAAAAACTGTTGGAATCGGAGTCCAAACCAGGCGATTCATTGCAAGATGAACAGGTACCAATTATGCGCAACATTTACTGGAAAGAGTTATCGTTGCTCATGTATGTCTGGGTGGCTTTTCTTATTGTCCAGATCGTGAAGACATACACCAAAACTTGCTCCACCATGTTCTGGATCATGAATTCATTGCAGGTACCAATTGCAATTTCCGTAACACTCTTCGAAGCCATATGCTTATGCAAAGGCACCAGAGTGATTGCATCAAAAGGAAAGGAAATCACAAACTGGAAGTTGCATCAGATTTTTCTCTACTGCAGCTGTGGAATTGTAGCTGGTATGGTCGGTGGACTACTTGGGCTGGGAGGTGGTTTCATCTTGGGACCCCTTTTTCTTGAATTGGGTATTCCTCCTCAGGTAGCAAGTGCTACATCCACCTTTGCAATGCTATTCTCATCCTCCATGTCAGTTGTACAGTATTACCTTCTCAACCGTTTCCCGGTCCCCTATGCTGCTTATTTTGTGTTAGTTGCAACAATTGCTGCATTTACTGGTCAGCATGTAGTGAGAAAGATAATTGCAGTCCTTGGGAGAGCATCCATTGTCATCTTCATTCTAGCCTTGACAATCTTTGTCAGCGCAATCAGCTTAGGTGGGGTGGGCATAGCAAACATGGTTGAAAAGATGGAGAATCAAGAGTACATGGGATTTGAAAATTTCTGTAACCCGTCTTAA
>Pbr042545
ATGGCGCCAACTAAGTTGGTAAGAAAGCTCAACAGTTTAAAGAAGGATTTTGAGGATGGTATGGGATCGGTGAGGTGCAGGAAGAGAGAGCGTGTGACCAAAAGGATATTTGAGCCCAATTCCTGCGGCAATGCCACAAAGAAAAGAAGAAAGTGCAGTATCCAAGTTGAAGGACTAGTACGGGATGAGGATTATGAGACATTCTTGATTTTTTTAGCTGACCATGGTAGTGATGTTGCTTATATTGACAATAAGTGGGTGGATGAACGGAATGATCGTTCTGATGTCAATGTCGTAAAATATGATGATGGCAATGAAAATGGTATGTGTGTCGGTGATGTTGGTGTCAACGTAAATGGTATGTCTGCAGATGATGTTAATGTCAATGCAAATGGTATGTCTGCAGATGATGTTGAATTCAATGCAAATGGTATGTCTTCGGGTGACGATGAAGTCAACGCAAATTGTATTTCTGTGGATGATGGTGATGTTAACGTAAATGGTAGGTCTGTGGACGATGGCAATGACAGCTTTGAGGTTAGGTCTTTAGATGTTGGTCTTGCTGGCGATGGTGACGAGGATCCTGATTATAAGATACACTTGGCTAAATTGACGAAAGGTGTAAAGTCCTGCATAAACAATAGGTCTGTGGATGATGATGATGATGTCCACATAAACGGTAGGTATGCGGATGATGGTGATGACAACGTTCATTTTATGTCATTGGATGATTGTATTGATGATGAGGATCCTCAATATAAGATATTCATGGAAAATTTGAGGCAAGATGGAAAGTCTTATGTACTGGAAGTTGTTGGAGATAATGGGAAATCAGAGCTGATCAAGTATGAAGAAGAAGATGAGATACTAGACGGGATGGATTTTGACACCCCTGAAACTTTGAAAAAATCTCAGGTGAAAGAGAAGCCTGATATTCAAAAAACTTTGAGGAGGGGTATGAAGAGAGAACGGATACATTGCCTTAAAAATTCTGCTCTTCCTGTGAATCGAGAAGTGACTGAGAGCCCAAGAACTGTTAGGTATGATATGAGGAAAGAAAACAGGGCAATTCTGGAAGATTCTGTTCCCAAGAAAAAGAGTTTAGTGGTGAAGAAGAATGTAAAAGTGGTAGATCTGGGTCCTGTTTTCAATAGGACAGATGGGCGTTTTAATAAATTGCCTAGTTTAAGGGTTCCGTATACTCCAGAAACTTTCAAATATTCTCCAATGAAAAAGAAAACTGAACATAGAAAAACCCCGAGTTTTGTGATTACGGGAAATGAAAGGAGCTCGATAAAGAAGAAGAAGAAGAATGTAGATAAGAAAGCTGCAAATGGTAGCACAGGGGAGCACACTATTACAACACCTCCTGTAGAAGCTGTTCAGTTTACCAAGCAAGGTTGTGCAAACGAGAAAGTTGCTAAAGGTAGTACAAAGGAGAGTCCTCTTAAAAGATCTTGCATGGAGGGTCTTCGTTTTGCCAAGCAAGTATGCAACTGTGGATTAGAAGATGAAGACTATATAAAGGTTTTAAGTTGTTTACAATTTGTTGATGAGAAAATGCTATATTCACCTCCAAACGGGAGAACGGTGATACTTGGTAATGATGGACAGAGTTCTCCAGATGTTGAAATGAAAGTAGAACCATCCGATAAAAATTTTACATCATTCGCTGCTGTGGATGCAGACAGTGGGCGGTGCGTTAAAACTCGTGATGCAAGTCATTCACAGTTTAGGAATGGGCTTATGAAGATTCTTAACCGGCCTTATGACTATGAAGAGTATAGAAGGCTCTTGAAAGAAGCGACTCACCGAAAGCCATTGGGATACGACAGAAATCTGCGTAATGGAACCTGTCCAATAGAGGAGGAACTCGGACCTTCATATCTAAAACAGCACATAGTCCTGAAGAGAAAGATTAAGGCAGCTCGCGGTGACCGCCCCAGAGTTTTGAATCTCTTGCGGGGGTTTTTCTACTGGCTGAAGAATGTGGCCCAAGATGAAAGCTTCTGTCCATGGAACGACTCATCTTGTTTGAAAGTGCTTCCGCCATCTGATAAGACTTGA
>Pbr030409
ATGATGAGGCAGGAACATTCTCTTCGTGATGAAATAAACCCATCAAGCTATGGTGATACGATCACTGTTCTAAGCATTGATAGTGGAGGAATTAGAGGCATTCTCCCTACAACCGTGTTAACTTTCCTTGAATCCAAACTACAAGCAGAGATTGATACTTCTGAGGATGCATTGCTATCAGATGTTTGCATCAGTATTTCCTCAGCTCCAACTTATCTTCCAGCTCATTATTTCAAAACTAAAGATTCAGGAGGAAACGATAGGGAATTTCACCTTGTTGATGGTGGGGTGGCATTGCTAGCAATGAAGCCAATAGAGACAGTGTTCCCGAGGAGTCCAGATGCTCTTGCAACACCACAAAGTCCAGATTATCATAAATACATCATGCTTTCACTAGGCAATGGGACTTCACAGATAGAGAAGAAGTACGATGATAAAGTGGCCTCAAAGTGGGGGATTTTGGGCTGGCTTTACAAGGATGGTCATTCCCCTTTGGTTGATGCTTTTACATTTCTTATAATCCTTAGCAATTAG
>Pbr010977
ATGGGTCGGTGCTCCTGGATGATGCGCCTATATAACTTTATTGGAGAGGAAAATGTACCTCCTAATAAGAATTCTTCAAGGGGATTTGAAGTCATTGATGAAGTCAAGTCTGCAGTAGAGAAAGTGTGCCCCGGCACCGTATCATGTGCTGACATAGTGGCCACTGTTGCTAGAGACTCTGTTGTCATGTTGTATGAGCATACTATGCGTACATTGCAGCTTGGCGGGCCAAGAGCTCATACACTTGGGCAAGCACAATGCCACAACTTCAGAAAGCGGATATACAATGAAACCAACATAGACACAGATATAGCACAACAAAGGAGATCAAAATGCCCTAAAGCCGAAGGCTCAGGGGATCATCATTTGGCTCCGATTGATGCTCAAACCCCAATAGTGTTCGACAACAGCTACTACAAAAACCTTGTCCAGAAAAAAAGGACTCCTCCATTCCGATCAGCAGTTGTTCAGTGCAGGCAAAACTGA
>Pbr029171
ATGGATGCAAGGCCGTCTCCGCTGTCGTTGAAGAAGGTGGGGAGCGGACGGTCCGAGGTCAGCACGGTGAGCGGATTGCTCGGACTCGGAGGCGGAGAAGATCAGAGAAGCTCGTTGCCGTCGCCGTCATCGTCGGCGTCGTCGTCGATGTTTGAGTATTTCGGATGGGTGTATCATTTGGGCGTGAACTCTATCGGCCACGAGTACTGCCACCTCCGGTTTCTCTTCATCCGCGGCAAGTACGTCGAGATGTACAAGCGAGACCCCCACGAGAACCCCGGCATTAAACCGATTCGGAGAGGCGTTGTGGGCCCCACACTCATGCTGGAGGAGGTCGGGCGTCGGAAGGTCTACTATGGCGACGTTTATGTTCTTCGTTTTTTCAATCGTTTGGAGGAATCGAAAAAGGGGGAAATTGCTTGTGCTACCGCTGGAGAAGCCCAAAAATGGCTGGAGGCCTTTGATCAAGCCAAGCAACAGGCTGAGTTTGAGCTGTCAAGAGGAGGTAGTGCCAGAAACAAGCTGAATATGGAGACTGAGCTCAATCTCGATGTCCATCGACCTAGAGTAAGGCGCTATGCAAGTGGATTGAAAAAGCTTATAAGGATTGGGCAAGGACCAGAGACGCTTTTGTGCCAATCCTCAAGCTTGGGTGCAAATGGTAGCACGGATGGATACTTTGAGAGGGATATTGGTGATGCAATTGAGGCATATAAGTGGAAATGTGTGCGAACAATTAATGGTGTTAGAATATTTGAAGACGTTGCTAACTCTGAGAGTGGTAAAGGTGTTATTGTCAAGGCTGTTGCTGTTATCGATGCAAGTGCAGATACTGCTTTCGAAGTGCTTTTAAACCTTGAACGACATCAGAGATATGAGTGGGATATGCTGACAGGTGACTTGGAGCTGTTAGATTCTTATGATGGGCACCTTGACGTTGTATATGGGACATTTGATCCTAGGTGGCATTCCAAGAGAGATTTTATCTTTTCTAGGCAATGGTTTCGCGGACAAGACGGAACATATACAATTTTGCATTTCCCTGCTGTTCATAAGAAGAAGCCTCCAAGATCGGGATATCGACGTACAAAAATAAATCCATCGACTTGGGAGATTAGAAATTTGAACACATCCATGGGTTCAAATACTCCAAGATGTCTTGTCACTCAAATGTTGGAGATAAATTCCGCGGGCTGGTGCAGATGGAAGAAAAATCACTGCTCGAAGTTTGAAAAGAGTGTACCCTATGCATTGTTGTGCCAAGTAGGAGGTTTGAAGGAATATATTGGAGCAAATCCTGCACTCAAATTTGAAACTTCCACTACGGTTATTCAATCGAAAGTATCTGAAGTTTCCGTTTCCACTGCTGAATTTGAGGAGTCAGAAGTCAAGGATGAGTTTTATGATGCAATGTCTGCAGACTCTTCATCTTCTGACGAAGAACTTGACCAGAAGGATGCAAAATTGAGCTTGAAGCGAACCTCAGCTGCAGATGCTACTAATAAGGAACTGGATTCCAAAGTGGCTCCTGTCATGATTGATACAAGCCAGTTACATGGTACCTTGCGCACCGGAAAGGATGACACTGACACAAACTGTTGGACATCTCCAAGCGGTACGGGATTTATGATCAGGGGAAAGAACTACCTAAAGGACAATTCTAAGGTAATGGGAGGAGATCCCCTTCTCAAGCTCATAGGAGTAGATTGGTTCAAAGTTGATAAAACTATAGATAGGATTGCACTCCATCCACGGAGTCTTCTTCAGTCAGAGGCGGGGAAGAAGCTTCCATTTGTACTAGTCATTAATCTTCAGGTTCCCGCAAAACCAAACTATAGTTTGGCACTTTACTATGCAGCTGACAGACCTGCGAAGCCAAATTCTTTGTTTGCTCAATTTGTGGATGGGACTGACATGTTTCGTGATGCAAGATTTAAATTAATTCCTAGTATCGTTGAGGGATATTGGATGGTCAAGCGTGCTGTTGGAACAAAAGCGTGCCTATTGGGGAAAGCTGTGACTTGCAAGTATTTCAGACAAGACAATTTTCTTGAGATTGATGTGGATATTGGATCATCATCCGTAGCGAGGAGTGTCATCGGACTTGTCCTCGGTTATGTCACGAGCATAGTGGTTGACCTTGCAATTTTGATAGAGGGAAAAGAGGAGGCGGAGCTGCCCGAGTACATACTCGGGACTGTTCGGCTGAATCGTCTTAGGCTCGACTCTGCTGTTCATTTGAAGGTTTGA
>Pbr007955
ATGAACCACCTATCACTCTCAGCCTCAAAGCACCTTCTTAAACCCCAACCCTCCAAAACCCAATCCTCCGTCGTTCTCCTCCTTCTCAATCACCAATTCTCCACCGATTCCGATCCCAATCCCAACCCCAAACCCAGCAAACAACCCCATGAAGATGACTCGCTAGTAACCCAAGTCGTCCAACTCCTCGAATCCGATGAAAAAGACTGGAACTTGGACCAGCTCCGCCACCTCCTCTTCTCCGACTCCGCCGCCGCTCCTTCTCCTCGCTTTCTCTTCCGCATCATTCGCCGCCTCAACACTTCCTCCAAAGCCCTCAAGTTCTTCGACTACGTTTCCGAGAATGTGGCAACCTCACCAGACTCGGCGGCGGCGGCCTCGCTCTCTTCATCATTCCAGGCCGTTCTCGAGCTCGCTAAGCGAGAACCCAACTCGCAAACTAGGCTTTTCGACATGTATAAGATCGCGAAAGAGCGGAACATTCCGGTTAATATGAGCGCCGCTGTTCTGCTAGTTCGATCGCTGGGCTTTGCTGGTATGGTGGATGAGGCGGTCAATGTGTATAACGGTCTGGACCCCGGTTTGAAGAATACCCATCTTCGCAATGGGGTGATTAGTGTGCTGTTGAAATGGGGACGCGTCGATGATGCACTGAAGGTGCTCGACAAAATGTTTGATCCAAATGCAGAGTTCTGGGTTGACAGTGTTACTGCTGATATTGTGCTTTCCTCTTTGCTGAAGAGAGAGCGGCCCGGGAGGAGCGTCAGTGAGGAGGACATTGTGGGTTTGGTACAGAAATTTGGGGAGCATGGTGTGTTTCGCGATAGTTTGAAACTTACGAAATTGATCACGTCGTTGTGTAGGAACAGGAACACTAGTCGGGCTTGGGACGTTTTACATTACATTATTAATTCTGGTGGTGCTGTAGAAGCTGCTTGTTGCAATGCGCTTTTGACTGATTTGGGAAGAGTTAAAGATTTTAAGAGGATGAATGAGCTTATGGTAAAGATGAAAGAAATGGGCATCCCTCCCAATGTTGTAACTTTCGGTATTGTCATTAACTATTTGTGCAAGTCTAGGAGGGTGGATGAGGCCTTGGAGTTGTTTCAAAGGATAAGTGGAGGAGGAGAGAAAACTGATGGGATTTCGGCTGAACCCGATGTGATCATTTATAACACTCTGATTGATGGACTTTGTAAAGTGGGAAGGCAAGAAGAAGGATTACGTCTGATGGAAAAAATGAGATTGCAAGATGGCTGTGCACCTAATACTGTTACCTACAATAGTTTGATTGACGGTTTCAACAAGGTTGGGGACATCGAGAGGGGTCGTGAGCTCTATGATCAAATGAAGGAGGAAGGTATACCGCCAAGTGTAGTTACTCTCAATACTTTGGTTGATGGTCTCTGTAAATATGGGAGGCTCAACAGCGCACTGGAATTCCTTAATGAAATGCAGAGGGATGGTATAAAAGGCAATGTCACGACGTACACGATGCTAATCACTTCCTTTTGTAATGTAAACAATATTGGCATGGCAATGGAACTGTTTGAGCAAATGTTAAGTTCTGGATGCTCCACAGATGCAAAAGTTTACTACTGCTTGATCTCTGGTTTAAGCCAAGCCGGAAGGATGGATGATGCCAGCATTGTTGTATCAAAGTTGAAGGAGGCCGGGTTCTCCCTGGATGTCATTGCCTTCAATGTTTTGATTAACGGGTTCTGCAAGACAAAAAAACTCGAGAAGGTGCATGAGATGATCCAGGAAATGGAGACAGCTGGAGTAAAGCCTGATAGCATCACATACAACACGCTGATTTCGTATTTGTGCTCAGCTGGGGAACTTACAACTGCTGATAGAGTACTGAGCAAGATGATAAATGAGGGCCTTGTTCCTACGGTTTTCACTTTTGGATCATTGATTCACGCATATTGTTTGAAGGGCGATACATACAAAGCCATGAAGATCTTCAGAGACATGGGTTCTAAGTGGAGTGCTCCTCCCAACACAGTAGTATACAACATCTTAATAGATTCTTTATGCAAGAATAATGAAGTGGACGTCGCACTTGCGTTGATGGATAGTATGAAAGATAAGGGAGTGAGACCTAATACCTTGACATTCAACGCCATGTTCAAAGGTCTTAAGGAGAATAATTTGCTGGACAAAGCATTTAAATTAATGGATCAAATGATTAAACAGGCTTGTAATCCGGATTATGTAACCATGGAGATCCTGAGCGAATGGCTTTCTGCTGTTGGTGAAACTGAAAAGTTGAGAAGGTTTGTGCAAGGATATGAAGTTGCTGCTTCCACTGCATAG
>Pbr035612
ATGACTGGCTTTGCAGAAGGAGAAAATGTCACCCTTGATCTTCTCAAGAACAAAATGGCTGAGTTTGCCAAAGCGAGAAACTGGGATCAGTTCCACAGCCCCAGAAACCTTCTCCTAGCTCTGGTGTGCGAAGTGGGAGAGCTGTCTGAGATATTTCAATGGAAAGGGGAGGTTCCAAAGGGGCTGCCAGATTGGAAAGAGGAGGAAAAGCAGCACCTGGGGGAAGAGCTTTCTGATGTGCTGCTTTATCTGGTCAGGCTCTCTGACATTTGTGGTGTTGATCTTGGCAAGGCTGCCCTGCGCAAGGTTGAACTCAATGCCATTAAGTATCCTGTTTCACAAAAGCAGCTCCAAACAACCACAACCACCGCCACTGCCACCAATGAGGAAATTGCACAGATGGGTTAA
>Pbr012615
ATGCAGAGAAGAAAGCCGAGGGGAGGCTTCAACGACATTGATAAATCGGCAGTAGTAAAGGCAGCTGCATGGGCATGGTTCGAGCACGGTTCGGGTTCCGACGGCAAGTCGATCATGCCGGAATTCGATTTAACAAGGACTTGTCACGCTCCTTATAAACCGTCCAGGTACAAGCTAGAAGCTATGAAAAATATAGCCAATATTAGCAGTAAAGAAAGTGTTACTGCATCTAGTAACCCGCTTCTTGATACATATGAAATTGAAAGTATATCTCGGAAATTGGATCAACTTATAGAATTTAGTGGTGACAGAGGCAAACTTCGTAAGGGTTTTCTAGTTGGAGACGTTCTTGGTATAAAGAACATGAAAGAGGGCGGGAGAGGTTCGGACTCTCACCTCGAATATAGAGATAAATGCTCTTTACCACTGAAACTACACGTCCCCGAAGACGTTCGTCAACAAGAATGTGTGCCGCCCGTGGATGGTAACACGAACGGGAGGAAGAAAAAGAACAAGAACGTTAGAGGAGGGTTTTGGCATAGGCATTCGGCGATATGTGGCAGAAGTGAAGATGTTGTAAACACACAAGCTTTCGTGGTTCGTCGTCAGCGGCCGGAAAAGGGTGTATATGTACGTACCGGTGGACCCGTGGTTAAGGCGCGCGGCGAACCTTCGGCCACGGAGGCCTTGTGA
>Pbr006127
ATGTTCAGGAACCAATACGACACCGACGTGACGACATGGAGCCCCGCCGGGCGGCTCTTCCAGGTGGAGTACGCCATGGAGGCAGTCAAGCAAGGGTCCGCCGCCATTGGGCTCCGATCCAAAACTCACGTGGTTTTGGCGTGCGTCAACAAGGCCAACTCCGAGCTTTCTTCTCACCAGAAGAAGATCTTCAAGGTCGACGACCATATCGGCGTCGCCATTGCCGGGCTCACAGCCGACGGCCGGGTGCTCTCCCGGTACATGCGGTCGGAAGCCATAAATTACAACTACACGTACGAGTCGCAGCTCCCCGTAGGACGACTCGTCGTTCAGCTCGCCGATAAGGCTCAGGTCTGTACCCAGCGCTCATGGAAGCGACCGTATGGTGTTGGACTATTAGTAGGTGGGTTGGATGAGTCTGGAGCACACCTATATTACAACTGCCCAAGTGGGAACTACTTTGAATACCAGGCATTTGCAATAGGGTCTCGCTCACAAGCTGCAAAGACATACTTGGAACGCAGGTTTGAGAACTTCACAGGCTCTTCAAGGGAGGATCTGATCAAGGATGCCCTCATTGCAACTAGGGAAACCTTGCAGGGAGAAAAACTGAGAAGTTCCATATGCACAATTGCTGTGGTAGGAGTTGGGGAGTCATTCCATATATTGGATCAAGACACCGTCCAGAAGTTGATCGATGAATTTGAGATCGTGCAGGATGAGGCTCCTGCTGCTGAANNNNNNNNNNCTGAACCTGAAGCTGGTGCTGAGCCTGCTGCAGCTGCAGAAGAGGGTGCTGGTGCTGGCGCTGACCAGGGTGCTGCTCCCGAACCAGATGTAGCTCCGATGGATATTTGA
>Pbr019705
ATGAATTCTCACATTGCCTTAACATTATTATCTGTTCTTGCATGCATTTTCCTGAGTGTAGACTCAGCATTTACTCCAAGCAATGTCACAGACAAGGAGGCCTTGATATCATTCCAATCAACGGCCAATCTCCCTCCATTTTTCTGGAACCACAGCTCTTCCCCCTGCACCAACTGGACCGGAGTTGCTTGCAACAGAATCGGTGGGACTCAAAGGGTTGTTTCTCTCGATCTTTCCGGCCTCGGACTCACTGGCTCCATAAGCCACCATGTTGGGAGCTTGACAGAGCTTCAAGTCTTGAACTTGGCGCGCAACAATCTCAGCGGTCCAATCCCGCCATCCATAAGCAACCTGTCTTCCACCCTCACAAGTTTGAATCTTGGCACGAACAGCCTCACCGGTATAATCCCAATGGAATTAGGTTTTCTTCGTAAGCTCAAAGAACTTGATCTTGCCGGCAACCAACTCACCGGCACTGTTGCCTTGTCCATATACAACATCTCTTCGCTAGTTCGCTTCACCGTTGCTTCAAACCAACTCTGGGGTGAAATTCCAAGCAACATTGGCGTCACGCTGCCAAACCTTCTCTACTTCAGAAATTGTTTCAATCTGTTTACAGGGAAAATTCCAGCGTCCTTGCACAACATTACAAGGATTCGAGAGCTCCGACTGTCCAACAATTTCCATGACGGTTCGGTTCCACCAGGCCTCGGAAATCTTCCCTTCCTTGAAATGTACAACATTGGTTTCAATCGGATCGTTAGCTATGGTGACAATGGTCTTAATTTGATTACTTCTTTGACAAACAGCAGTCGCTTAAGTTGGCTTGCAATTGACGAAAATCGGTTGGAAGGCCTAATTCCAGAGTCCATTGGCAACCTCTCCAAGGTTCTTTCGAAACTGTACATGGGAGGGAATCGAATTTATGGTAACATACCTGCCTCAATTAGTCAACTCAGTAGCTTAACTTTGCTAAATGTGACCTACAATTCAATTTCTGGTGAAATCCCATCAGAAATTGGGCAGCTGAAAGAGTTGCAAGTGCTTGGGTTAGCAAGAAACAAATTATCTGGCACAATTCCTAACTCCTTAGGTAATATCATGAAATTGAATCACGTTAATTTATCTGGAAATTACTTTGTTGGCAATATACCCCTTGCATTTTCAAACTTTCAGAAATTGCTTTCCATGGACTTATCCGACAATTCGCTCAACGGAAGCATTTCCGGAGAAATATTTCTAAACCTTCCTAGTTTGAGCACAATTTTGAATTTGTCTAACAACCTTCTAAGTGGACCTTTGCCTGAAGAAATTGGAGTACTAGCAAGTGTTGTCACTATAGACCTCTCCAACAACGGCTTATCGGGATCAATTCCCAGCTCAGTCGGAAAATGTACAAGCTTGGAGAGATTGTTCATTGCAAGAAACAACCTCTCCGGTCCTCTTCCAAATTCTCTAGCTGAAATCAGAGGTCTTGAGATTTTAGACCTCTCCTCGAACAAGCTTTCTGGTTTTATTCCTGATAAACTTCAAGAACTACAGGTCCTTAGCTTCTTGAACCTCTCATTTAACAGCTTAGAGGGAGTAATTCCTAATGGTGGAGTGTTTGTTAGAAATATCTCAAGTGTATATCTAGAAGGAAACTGGAAACTTTGCCGAGATTGGCCATGTGTGAAGAGTGGTGGTCAGAGGAGAAAAGTACAGGTTTTAGTTCTTATCATAACATCTGTTCTGGCAGTATTGGTAGGCATTGTGGTAATTGCCTGGTTGCTTTATGTTAGGAAAAGAAAAGGCTTAGGCTGCAAAACAACAATTAGAGAAACTTCTCCTGATTTATTAATAAAAGGGCAACATCAATTGGTCACATACGAAGAGCTCCGCAGCGCAACTGGGAATTTCAACCCGGAAAATTTGGTTGGAAGTGGGAGCTTTGGGACTGTATACAGAGGGTTTTTAAGACAAGGGACTGAAGTTGCAGTGAAGGTGCTTGATATAAAAATGACAGGATCTCGGAAGAGTTTTTTGGCAGAATGTGAGGCGTTGAGGAACGTGAGGCACCGCAATCTTGTTAAGTTGATCACTTCGTGCTCGAGGGTGGATTTTAAAAACATGGAGTTTCTGGCCTTGGTTTATGAGTATTTGAGTAATGGGAGCTTGGAAGATTGGATTAAGGGCAAGAAAAAGAATGCAGATGGAGATGGATTGAACATTTTGGAGAGACTCAACGTGGCCATTGATGTGGCGTGTGGATTAGATTATCTGCACCACGATTGCGAAGTTCCAGTTGTACATTGTGATTTAAAGCCGAGCAACATTCTTTTGGATGGAGACATGACTGCAAAGATTGGAGATTTCGGGCTGGCGAAGCTGCTCATGGAGAGAACAGAGATTACTCAACATTCTCTTAGCTCCACAAATGTTCTGAAGGGTTCTATAGGATACATACCACCAGAGTATGGTTTTGGACAGAAACCATCGACAGCGGGAGATGCATACAGTTTCGGAGTGATGTTGCTGGAGATCTTCACTGGAAAAAGTCCAACCGACGAAAGTTTCACAGGAGACGAAAACCTCATCAGATGGGTGCAATCAGCCATCCCTCACAACATGATCAAAGTGCTAGACCCTGAGCTGCTAGACCTCATGCACTGCCTGCCTAATGAAGGGCCGTATCTCATCCCAGCAGAAGAACATAATTGCCTGGTCTTAATTTTCGAAGTTGGACTCTCTTGCACTTGCGTTTCGCCTGACGGACGCAGTAGCTTGAGGGAGGCACTTTACAAACTAGAAACTGCAAGGCAAACCCTGTTCAATGTTGAGAGTGTCAACAGTCAAGCATTAACTTGA
>Pbr028345
[truncated: 49,722,656 more chars]
