# Supplementary material for: Genome-wide analysis of WRKY transcription factors in white pear (Pyrus bretschneideri) reveals evolution and patterns under drought stress
Source: BMC Genomics. 2015 Dec 24;16:1104. doi: 10.1186/s12864-015-2233-6 (PMC4691019; doi:10.1186/s12864-015-2233-6)
Supplement: Additional file 9: — List of genes in co-expression gene clusters. (XLS 1128 kb) [file 12864_2015_2233_MOESM9_ESM.xls]

## Sheet: Table 3
Cluster ID	Gene ID	Gene description (blastp to NCBI NR)	E-value (blastp)
12	Pbr000505.2	putative serine-threonine kinase [Gossypium hirsutum]	6.47392e-107
12	Pbr001283.1	p-coumarate:CoA-ligase 2 [Sorbus aucuparia]	0
12	Pbr001361.1	AP2 domain class transcription factor [Malus x domestica]	2.1324e-116
12	Pbr001391.1	HcrVf2 protein [Malus floribunda]	0
12	Pbr002182.1	predicted protein [Populus trichocarpa]	0
12	Pbr002194.1	beta 1-3 glucanase [Vitis hybrid cultivar]	8.19556e-117
12	Pbr006568.1	Histidine-containing phosphotransfer protein, putative [Ricinus communis]	9.69561e-63
12	Pbr007226.1	hypothetical protein VITISV_001976 [Vitis vinifera]	0
12	Pbr011113.1	PREDICTED: uncharacterized basic helix-loop-helix protein At1g06150-like [Vitis vinifera]	0
12	Pbr012467.1	3-ketoacyl-CoA synthase 10 [Gossypium hirsutum]	0
12	Pbr012912.1	hypothetical protein VITISV_044165 [Vitis vinifera]	9.33898e-148
12	Pbr013531.1	uncharacterized protein LOC100526867 [Glycine max]	2.79339e-33
12	Pbr014540.1	vacuolar protein sorting-associated protein, putative [Ricinus communis]	0
12	Pbr015534.1	PREDICTED: multidrug and toxin extrusion protein 1-like [Vitis vinifera]	0
12	Pbr016554.1	S-adenosylmethionine decarboxylase [Malus x domestica]	0
12	Pbr019763.1	uncharacterized protein [Arabidopsis thaliana]	2.50387e-08
12	Pbr022189.1	PREDICTED: uncharacterized protein LOC100242960 [Vitis vinifera]	0
12	Pbr025598.1	PREDICTED: MLO12 protein [Vitis vinifera]	0
12	Pbr028996.1	predicted protein [Populus trichocarpa]	8.20123e-81
12	Pbr033184.1	PREDICTED: uncharacterized protein LOC100776105 [Glycine max]	8.70984e-06
12	Pbr038135.1	PREDICTED: cadmium/zinc-transporting ATPase 3-like [Vitis vinifera]	0
12	Pbr038209.1	PREDICTED: epidermis-specific secreted glycoprotein EP1-like [Vitis vinifera]	6.67248e-170
12	Pbr038368.1	PREDICTED: anthocyanin 5-aromatic acyltransferase-like [Glycine max]	6.11085e-104
12	Pbr039053.1	Patatin T5 precursor, putative [Ricinus communis]	0
12	Pbr041071.1	unknown [Populus trichocarpa x Populus deltoides]	3.94111e-74
12	Pbr041859.1	PREDICTED: 2-aminoethanethiol dioxygenase isoform 2 [Vitis vinifera]	1.86325e-102
12	Pbr042254.1	major allergen Mal d 1.03B [Malus x domestica]	1.70635e-83
12	Pbr042269.1	putative copper-binding family protein [Malus x domestica]	9.90737e-26
12	Pbr042820.1	predicted protein [Populus trichocarpa]	4.66446e-45
6	Pbr000043.1	uncharacterized protein LOC100306111 [Glycine max]	3.27587e-50
6	Pbr000169.1	unnamed protein product [Vitis vinifera]	4.07635e-66
6	Pbr000208.1	thioredoxin h [Hevea brasiliensis]	1.29525e-46
6	Pbr000211.1	conserved hypothetical protein [Ricinus communis]	2.73565e-25
6	Pbr000293.1	predicted protein [Populus trichocarpa]	2.99901e-138
6	Pbr000327.1	conserved hypothetical protein [Ricinus communis]	5.78332e-58
6	Pbr000392.1	photolyase [Pyrus pyrifolia]	4.78628e-33
6	Pbr000418.1	PREDICTED: isoflavone-7-O-methyltransferase 9 isoform 1 [Vitis vinifera]	2.02897e-134
6	Pbr000466.1	GDSL esterase/lipase [Medicago truncatula]	1.87385e-47
6	Pbr000468.1	unnamed protein product [Vitis vinifera]	2.12248e-98
6	Pbr000562.1	predicted protein [Populus trichocarpa]	6.57763e-93
6	Pbr000567.1	unnamed protein product [Vitis vinifera]	1.49589e-47
6	Pbr000614.1	predicted protein [Populus trichocarpa]	3.27198e-91
6	Pbr000696.1	PREDICTED: uncharacterized protein yqeH-like [Vitis vinifera]	0
6	Pbr000731.1	PREDICTED: uncharacterized protein LOC100257055 [Vitis vinifera]	1.86094e-120
6	Pbr000734.1	predicted protein [Populus trichocarpa]	5.54545e-129
6	Pbr000770.1	Protein kinase APK1B, chloroplast precursor, putative [Ricinus communis]	0
6	Pbr000776.1	PREDICTED: glucosidase 2 subunit beta-like [Vitis vinifera]	4.04674e-171
6	Pbr000785.1	unnamed protein product [Vitis vinifera]	5.24353e-90
6	Pbr000825.1	gamma class glutathione transferase EF1Bgamma1 [Populus trichocarpa]	0
6	Pbr000847.2	Patellin-5, putative [Ricinus communis]	6.84841e-169
6	Pbr000877.1	PREDICTED: alpha-(1,4)-fucosyltransferase [Vitis vinifera]	2.2734e-169
6	Pbr001050.1	beta-glucanase, putative [Ricinus communis]	0
6	Pbr001100.1	unknown [Prunus armeniaca]	3.87386e-149
6	Pbr001269.1	gamma-aminobutyrate transaminase 1 [Malus x domestica]	0
6	Pbr001288.3	PREDICTED: probable isoaspartyl peptidase/L-asparaginase 4-like [Vitis vinifera]	5.25237e-159
6	Pbr001319.1	PREDICTED: 40S ribosomal protein S5-like [Glycine max]	4.97264e-100
6	Pbr001373.1	PREDICTED: uncharacterized protein LOC100266582 [Vitis vinifera]	3.86389e-110
6	Pbr001399.1	cytochrome P450 [Populus trichocarpa]	1.91423e-180
6	Pbr001407.1	PREDICTED: 60S ribosomal protein L10-like [Glycine max]	1.60365e-57
6	Pbr001472.2	hypothetical protein OsI_02808 [Oryza sativa Indica Group]	0
6	Pbr001547.1	stay green 1 [Pyrus x bretschneideri]	7.75626e-119
6	Pbr001583.1	PREDICTED: uncharacterized protein LOC100797620 [Glycine max]	4.29296e-112
6	Pbr001618.1	PREDICTED: uncharacterized protein At4g15970-like [Glycine max]	3.04457e-79
6	Pbr001706.1	unnamed protein product [Vitis vinifera]	4.41985e-22
6	Pbr001751.3	unnamed protein product [Vitis vinifera]	2.00637e-129
6	Pbr001820.1	PREDICTED: uncharacterized protein LOC100808231 [Glycine max]	1.71198e-11
6	Pbr001841.1	PREDICTED: 50S ribosomal protein L14-like isoform 1 [Glycine max]	2.40367e-57
6	Pbr001923.1	PREDICTED: anthranilate phosphoribosyltransferase, chloroplastic [Vitis vinifera]	1.31429e-114
6	Pbr002036.1	predicted protein [Populus trichocarpa]	2.36504e-148
6	Pbr002045.1	UDP-glucosyltransferase, putative [Ricinus communis]	1.01833e-113
6	Pbr002082.1	alpha chain of nascent polypeptide associated complex [Nicotiana benthamiana]	1.18677e-60
6	Pbr002184.1	PREDICTED: cyclin-C1-2-like isoform 1 [Glycine max]	3.84097e-103
6	Pbr002187.2	cytochrome P450, putative [Ricinus communis]	4.68855e-176
6	Pbr002245.1	beta-carotene hydroxylase 1 [Vitis vinifera]	5.03174e-96
6	Pbr002493.1	unnamed protein product [Vitis vinifera]	0
6	Pbr002516.1	predicted protein [Populus trichocarpa]	2.62463e-35
6	Pbr002537.1	hypothetical protein VITISV_015630 [Vitis vinifera]	1.57594e-125
6	Pbr002552.1	PREDICTED: solute carrier family 22 member 3-like [Vitis vinifera]	0
6	Pbr002554.1	PREDICTED: solute carrier family 22 member 3-like [Vitis vinifera]	2.30068e-135
6	Pbr002639.1	PREDICTED: uncharacterized protein LOC100819339 [Glycine max]	1.90809e-58
6	Pbr002648.2	predicted protein [Populus trichocarpa]	0
6	Pbr002748.1	biotin synthase [Arabidopsis thaliana]	1.52896e-167
6	Pbr002778.1	Monothiol glutaredoxin-S16 [Medicago truncatula]	2.73519e-107
6	Pbr002832.1	putative transposase tnp2 [Malus x domestica]	2.31733e-14
6	Pbr002867.1	chloroplast Fe-superoxide dismutase 2A-a [Prunus persica]	8.89087e-131
6	Pbr002899.1	PREDICTED: 60S ribosomal protein L10 isoform 2 [Vitis vinifera]	1.77305e-56
6	Pbr002900.1	hypothetical protein ARALYDRAFT_903376 [Arabidopsis lyrata subsp. lyrata]	1.24953e-104
6	Pbr002904.1	predicted protein [Populus trichocarpa]	6.09728e-114
6	Pbr002920.1	predicted protein [Populus trichocarpa]	5.98363e-141
6	Pbr002998.2	Mitochondrial import inner membrane translocase subunit Tim13, putative [Ricinus communis]	5.0424e-11
6	Pbr003024.1	Pre-mRNA-splicing factor cwc15, putative [Ricinus communis]	7.71304e-63
6	Pbr003081.1	predicted protein [Populus trichocarpa]	0
6	Pbr003087.1	ethylene-forming-enzyme-like dioxygenase [Prunus armeniaca]	6.70206e-151
6	Pbr003088.1	ethylene-forming-enzyme-like dioxygenase [Prunus armeniaca]	2.00005e-74
6	Pbr003089.1	ethylene-forming-enzyme-like dioxygenase [Prunus armeniaca]	1.30541e-122
6	Pbr003138.1	predicted protein [Populus trichocarpa]	1.86248e-44
6	Pbr003189.1	PREDICTED: uncharacterized protein LOC100243925 [Vitis vinifera]	3.16525e-80
6	Pbr003314.1	PREDICTED: E3 ubiquitin-protein ligase SINAT2 [Vitis vinifera]	2.66813e-153
6	Pbr003455.1	PREDICTED: medium-chain-fatty-acid--CoA ligase [Vitis vinifera]	0
6	Pbr003456.1	beta-D-xylosidase [Pyrus pyrifolia]	0
6	Pbr003482.1	hypothetical protein MTR_6g078300 [Medicago truncatula]	3.45596e-44
6	Pbr003554.1	PREDICTED: DNA-directed RNA polymerases I and III subunit RPAC1 [Vitis vinifera]	5.17771e-141
6	Pbr003580.1	PREDICTED: stem-specific protein TSJT1 [Vitis vinifera]	5.34362e-115
6	Pbr003581.1	PREDICTED: nuclear transcription factor Y subunit C-9-like [Vitis vinifera]	1.4779e-89
6	Pbr003638.1	PREDICTED: exosome complex exonuclease RRP46 homolog [Vitis vinifera]	1.6792e-108
6	Pbr003650.1	JOINTLESS [Malus x domestica]	3.16547e-98
6	Pbr003663.1	predicted protein [Populus trichocarpa]	2.28208e-27
6	Pbr003737.1	PREDICTED: neutral alpha-glucosidase AB-like [Vitis vinifera]	0
6	Pbr003951.2	uncharacterized protein LOC100806763 [Glycine max]	2.36975e-121
6	Pbr004116.1	PREDICTED: probable LRR receptor-like serine/threonine-protein kinase At4g08850-like [Vitis vinifera]	0
6	Pbr004199.2	predicted protein [Populus trichocarpa]	1.3261e-62
6	Pbr004235.1	PREDICTED: 12-oxophytodienoate reductase 2 isoform 1 [Vitis vinifera]	3.38566e-180
6	Pbr004244.1	Charged multivesicular body protein, putative [Ricinus communis]	1.79907e-106
6	Pbr004258.1	glycosyltransferase [Pyrus communis]	0
6	Pbr004259.1	glycosyltransferase [Pyrus communis]	9.22944e-132
6	Pbr004260.1	glycosyltransferase [Malus x domestica]	4.35046e-98
6	Pbr004261.1	glycosyltransferase [Pyrus communis]	1.55881e-119
6	Pbr004319.1	cyclophilin [Ziziphus jujuba]	1.62935e-78
6	Pbr004370.1	PREDICTED: auxin-induced protein PCNT115 [Vitis vinifera]	4.4245e-138
6	Pbr004376.1	hypothetical protein VITISV_025505 [Vitis vinifera]	0
6	Pbr004418.1	PREDICTED: probable nucleolar protein 5-2-like [Vitis vinifera]	0
6	Pbr004459.1	copper-transporting atpase paa1, putative [Ricinus communis]	1.81534e-40
6	Pbr004481.1	PREDICTED: probable LRR receptor-like serine/threonine-protein kinase At4g08850-like [Vitis vinifera]	0
6	Pbr004547.1	predicted protein [Populus trichocarpa]	4.4288e-55
6	Pbr004627.1	PREDICTED: alpha-amylase [Vitis vinifera]	1.69175e-95
6	Pbr004628.1	secreted alpha-amylase [Malus x domestica]	0
6	Pbr004685.1	putative 1-deoxy-D-xylulose 5-phosphate synthase [Hevea brasiliensis]	0
6	Pbr004709.2	gamma-aminobutyrate transaminase 2 [Malus x domestica]	1.44174e-140
6	Pbr004746.1	predicted protein [Populus trichocarpa]	2.54363e-39
6	Pbr004814.1	PREDICTED: probable ribosome biogenesis protein RLP24 [Vitis vinifera]	1.40721e-72
6	Pbr004922.1	PREDICTED: ATP synthase subunit O, mitochondrial isoform 1 [Vitis vinifera]	1.7632e-82
6	Pbr004949.1	unnamed protein product [Vitis vinifera]	0
6	Pbr004967.1	PREDICTED: linoleate 13S-lipoxygenase 2-1, chloroplastic [Vitis vinifera]	0
6	Pbr004969.1	PREDICTED: linoleate 13S-lipoxygenase 2-1, chloroplastic [Vitis vinifera]	0
6	Pbr004970.1	conserved hypothetical protein [Ricinus communis]	0
6	Pbr004991.1	hypothetical protein VITISV_006813 [Vitis vinifera]	4.57354e-77
6	Pbr005011.1	predicted protein [Populus trichocarpa]	3.24953e-165
6	Pbr005014.1	predicted protein [Populus trichocarpa]	3.32488e-165
6	Pbr005044.1	uncharacterized protein LOC100527544 [Glycine max]	1.41216e-67
6	Pbr005128.2	polygalacturonase-like protein [Fragaria x ananassa]	0
6	Pbr005155.1	predicted protein [Populus trichocarpa]	3.88394e-51
6	Pbr005184.1	PREDICTED: triacylglycerol lipase 2 [Vitis vinifera]	6.90817e-28
6	Pbr005186.1	unnamed protein product [Vitis vinifera]	9.40753e-120
6	Pbr005197.1	predicted protein [Populus trichocarpa]	1.37316e-39
6	Pbr005205.2	ribonuclease z, chloroplast, putative [Ricinus communis]	1.61273e-160
6	Pbr005224.1	PREDICTED: TBC1 domain family member 2A-like [Glycine max]	0
6	Pbr005258.1	PREDICTED: endoplasmin homolog [Vitis vinifera]	0
6	Pbr005390.1	transcription factor [Glycine max]	2.6069e-62
6	Pbr005393.1	PREDICTED: uncharacterized protein LOC100260838 [Vitis vinifera]	5.28939e-39
6	Pbr005425.1	PREDICTED: ATP-dependent Clp protease ATP-binding subunit ClpX-like isoform 1 [Vitis vinifera]	0
6	Pbr005502.1	cytosolic aldolase [Fragaria x ananassa]	4.4692e-170
6	Pbr005520.1	PREDICTED: LRR receptor-like serine/threonine-protein kinase FLS2-like [Vitis vinifera]	0
6	Pbr005571.1	RecName: Full=Citrate synthase, glyoxysomal; AltName: Full=GCS; Flags: Precursor	0
6	Pbr005576.1	unnamed protein product [Vitis vinifera]	0
6	Pbr005663.1	conserved hypothetical protein [Ricinus communis]	2.57134e-53
6	Pbr005665.1	hypothetical protein VITISV_032961 [Vitis vinifera]	6.63211e-45
6	Pbr005816.1	DNA-directed RNA polymerase I subunit RPA12 [Medicago truncatula]	3.06953e-40
6	Pbr005884.1	COL domain class transcription factor [Malus x domestica]	1.16442e-137
6	Pbr005907.1	unnamed protein product [Vitis vinifera]	4.05001e-123
6	Pbr005908.1	ubiquitin conjugating enzyme [Gossypium hirsutum]	4.72684e-81
6	Pbr005979.1	PREDICTED: aldehyde oxidase 4-like [Vitis vinifera]	0
6	Pbr006059.2	glyceraldehyde 3-phosphate dehydrogenase, putative [Ricinus communis]	3.84278e-178
6	Pbr006125.1	PREDICTED: ornithine carbamoyltransferase, chloroplastic [Vitis vinifera]	3.84275e-171
6	Pbr006135.1	conserved hypothetical protein [Ricinus communis]	6.69929e-24
6	Pbr006174.1	conserved hypothetical protein [Ricinus communis]	7.03523e-41
6	Pbr006196.2	multidrug resistance pump, putative [Ricinus communis]	0
6	Pbr006462.1	PREDICTED: eukaryotic translation initiation factor 3 subunit M [Vitis vinifera]	0
6	Pbr006464.1	PREDICTED: receptor-like protein kinase FERONIA-like [Vitis vinifera]	0
6	Pbr006528.1	hypothetical protein VITISV_004485 [Vitis vinifera]	0
6	Pbr006536.1	hypothetical protein VITISV_015334 [Vitis vinifera]	3.89256e-164
6	Pbr006578.1	dehydroquinate dehydratase/ shikimate dehydrogenase [Populus trichocarpa]	0
6	Pbr006747.1	Glutamate--cysteine ligase, chloroplast precursor, putative [Ricinus communis]	0
6	Pbr006777.1	PREDICTED: 50S ribosomal protein L22, chloroplastic [Vitis vinifera]	3.88631e-62
6	Pbr006784.1	PREDICTED: nucleolar protein 10 [Vitis vinifera]	0
6	Pbr006787.1	PREDICTED: uncharacterized protein LOC100252848 [Vitis vinifera]	1.49855e-53
6	Pbr006912.1	beta-1,3-glucanase [Pyrus pyrifolia]	1.57486e-149
6	Pbr006920.1	putative cinnamyl alcohol dehydrogenase [Malus x domestica]	0
6	Pbr006921.1	PREDICTED: NADP-dependent alkenal double bond reductase P2 [Vitis vinifera]	7.74301e-134
6	Pbr006923.3	unnamed protein product [Vitis vinifera]	0
6	Pbr006930.1	phenylcoumaran benzylic ether reductase -like protein [Populus trichocarpa]	2.65705e-74
6	Pbr006937.1	ST103-2 [Eutrema halophilum]	1.52234e-31
6	Pbr006969.1	unknown [Medicago truncatula]	2.34756e-93
6	Pbr007048.1	peptidyl-prolyl cis-trans isomerase d, ppid, putative [Ricinus communis]	1.28065e-168
6	Pbr007137.1	dead box ATP-dependent RNA helicase, putative [Ricinus communis]	0
6	Pbr007154.1	uncharacterized protein LOC100305515 [Glycine max]	2.26474e-66
6	Pbr007162.1	conserved hypothetical protein [Ricinus communis]	2.32393e-24
6	Pbr007193.1	kelch repeat protein, putative [Ricinus communis]	0
6	Pbr007331.1	conserved hypothetical protein [Ricinus communis]	9.4907e-34
6	Pbr007383.1	PREDICTED: DNA-directed RNA polymerase 3, chloroplastic [Vitis vinifera]	0
6	Pbr007408.1	PREDICTED: ABC transporter F family member 4-like [Vitis vinifera]	0
6	Pbr007450.1	acyl-CoA oxidase 4 [Prunus persica]	0
6	Pbr007514.1	UDP-glucuronosyltransferase, putative [Ricinus communis]	8.58532e-51
6	Pbr007515.1	UDP-glucuronosyltransferase, putative [Ricinus communis]	1.54172e-93
6	Pbr007516.1	predicted protein [Populus trichocarpa]	0
6	Pbr007569.1	cytochrome P450, putative [Ricinus communis]	0
6	Pbr007597.1	PREDICTED: cytochrome b-c1 complex subunit 9-like [Glycine max]	9.08776e-29
6	Pbr007610.1	conserved hypothetical protein [Ricinus communis]	3.36441e-51
6	Pbr007668.1	PREDICTED: 2Fe-2S ferredoxin [Vitis vinifera]	2.87228e-78
6	Pbr007678.2	predicted protein [Populus trichocarpa]	6.09302e-44
6	Pbr007685.1	unnamed protein product [Vitis vinifera]	1.82162e-90
6	Pbr007704.1	predicted protein [Populus trichocarpa]	4.55562e-43
6	Pbr007762.1	unnamed protein product [Vitis vinifera]	2.25896e-102
6	Pbr007872.1	predicted protein [Populus trichocarpa]	3.92151e-132
6	Pbr007881.1	Serine/threonine-protein kinase SAPK10, putative [Ricinus communis]	3.28596e-165
6	Pbr008019.1	PREDICTED: molybdopterin synthase sulfur carrier subunit [Vitis vinifera]	5.51853e-34
6	Pbr008070.1	conserved hypothetical protein [Ricinus communis]	0
6	Pbr008170.1	protein with unknown function [Ricinus communis]	0
6	Pbr008205.1	PREDICTED: uncharacterized protein LOC100259153 [Vitis vinifera]	0
6	Pbr008279.1	sensory transduction histidine kinase, putative [Ricinus communis]	2.94941e-172
6	Pbr008422.1	4-hydroxy-3-methylbut-2-en-1-yl diphosphate synthase [Hevea brasiliensis]	0
6	Pbr008612.1	PREDICTED: uncharacterized protein LOC100852994 [Vitis vinifera]	8.04108e-148
6	Pbr008615.1	predicted protein [Populus trichocarpa]	2.27356e-37
6	Pbr008662.1	PREDICTED: oligopeptide transporter 1-like [Glycine max]	0
6	Pbr008691.1	PREDICTED: uridine kinase-like protein 4 [Vitis vinifera]	1.3974e-177
6	Pbr008726.1	predicted protein [Populus trichocarpa]	8.58252e-158
6	Pbr008755.1	PREDICTED: uncharacterized protein LOC100253453 [Vitis vinifera]	0
6	Pbr008766.1	serine-threonine protein kinase, plant-type, putative [Ricinus communis]	0
6	Pbr008841.1	predicted protein [Populus trichocarpa]	8.95406e-60
6	Pbr008904.1	o-linked n-acetylglucosamine transferase, ogt, putative [Ricinus communis]	4.57219e-81
6	Pbr008946.2	PREDICTED: tRNA (guanine-N(7)-)-methyltransferase subunit WDR4-like [Vitis vinifera]	5.88692e-127
6	Pbr008947.1	conserved hypothetical protein [Ricinus communis]	9.56834e-74
6	Pbr008951.1	unnamed protein product [Vitis vinifera]	3.45322e-72
6	Pbr009055.1	histone 1 [Malus x domestica]	2.04066e-22
6	Pbr009426.1	PREDICTED: uncharacterized protein At2g39795, mitochondrial [Vitis vinifera]	4.84926e-72
6	Pbr009427.2	pyrroline-5-carboxylate synthetase [Malus hupehensis]	0
6	Pbr009465.1	conserved hypothetical protein [Ricinus communis]	7.3284e-32
6	Pbr009475.1	PREDICTED: uncharacterized protein At2g39920 [Vitis vinifera]	5.18796e-74
6	Pbr009482.1	peroxisomal membrane protein pmp34, putative [Ricinus communis]	8.12296e-137
6	Pbr009519.1	cytochrome P450 [Citrus sinensis]	0
6	Pbr009523.1	PREDICTED: GDSL esterase/lipase CPRD49 [Vitis vinifera]	1.17794e-105
6	Pbr009531.1	predicted protein [Populus trichocarpa]	0
6	Pbr009534.1	predicted protein [Populus trichocarpa]	7.75477e-158
6	Pbr009691.1	predicted protein [Populus trichocarpa]	0
6	Pbr009725.1	predicted protein [Populus trichocarpa]	8.04803e-57
6	Pbr009755.1	predicted protein [Populus trichocarpa]	5.76654e-68
6	Pbr009828.1	putative carbonic anhydrase [Prunus dulcis]	4.17017e-119
6	Pbr009832.1	extensin class I (clone w10-1 L) - tomato (fragment)	4.02811e-07
6	Pbr009871.1	PREDICTED: uncharacterized protein LOC100267500 [Vitis vinifera]	9.00655e-66
6	Pbr009872.1	predicted protein [Populus trichocarpa]	0
6	Pbr009908.1	PREDICTED: uncharacterized protein LOC100247671 [Vitis vinifera]	5.80504e-63
6	Pbr009966.1	predicted protein [Populus trichocarpa]	9.26961e-131
6	Pbr009971.1	60S ribosomal protein L18a, plant, putative [Ricinus communis]	5.37867e-37
6	Pbr009980.3	cytochrome P450 monooxygenase [Medicago truncatula]	0
6	Pbr010055.1	Leucoanthocyanidin dioxygenase, putative [Ricinus communis]	1.56025e-67
6	Pbr010138.1	JHL07K02.16 [Jatropha curcas]	3.33517e-37
6	Pbr010154.1	conserved hypothetical protein [Ricinus communis]	1.02002e-159
6	Pbr010182.1	PREDICTED: uncharacterized protein LOC100253102 [Vitis vinifera]	3.28592e-43
6	Pbr010305.1	40S ribosomal protein S5, putative [Ricinus communis]	1.54579e-101
6	Pbr010367.1	PREDICTED: HVA22-like protein j-like [Glycine max]	4.4809e-62
6	Pbr010506.1	unnamed protein product [Vitis vinifera]	4.91642e-07
6	Pbr010509.1	extensin-like protein - cowpea (fragment)	2.40482e-10
6	Pbr010529.1	Ubiquinol-cytochrome C reductase hinge protein [Arabidopsis thaliana]	5.00386e-27
6	Pbr010548.1	Nucleotide pyrophosphatase/phosphodiesterase [Medicago truncatula]	0
6	Pbr010870.1	unknown [Medicago truncatula]	6.48493e-50
6	Pbr010876.1	arsenite transport protein, putative [Ricinus communis]	0
6	Pbr010897.1	cytochrome P450 [Citrus sinensis]	0
6	Pbr010939.1	PREDICTED: eukaryotic translation initiation factor 2 subunit alpha-like [Glycine max]	6.55312e-151
6	Pbr010981.1	2-deoxyglucose-6-phosphate phosphatase, putative [Ricinus communis]	4.43012e-150
6	Pbr010986.1	hypothetical protein VITISV_027855 [Vitis vinifera]	5.48396e-76
6	Pbr011029.1	PREDICTED: probable DEAD-box ATP-dependent RNA helicase 48-like [Vitis vinifera]	0
6	Pbr011076.1	unknown [Lotus japonicus]	9.65203e-10
6	Pbr011079.1	predicted protein [Populus trichocarpa]	0
6	Pbr011152.1	conserved hypothetical protein [Ricinus communis]	1.30832e-102
6	Pbr011211.1	PREDICTED: uncharacterized protein LOC100256322 [Vitis vinifera]	1.01854e-145
6	Pbr011304.1	predicted protein [Populus trichocarpa]	2.02884e-20
6	Pbr011385.1	PREDICTED: cucumisin-like [Vitis vinifera]	1.4286e-153
6	Pbr011422.1	unknown [Medicago truncatula]	4.93738e-125
6	Pbr011455.1	conserved hypothetical protein [Ricinus communis]	1.09922e-122
6	Pbr011548.1	uncharacterized protein LOC100805822 [Glycine max]	1.32465e-86
6	Pbr011551.1	conserved hypothetical protein [Ricinus communis]	7.04607e-178
6	Pbr011639.1	predicted protein [Populus trichocarpa]	0
6	Pbr011727.1	Cucumisin precursor, putative [Ricinus communis]	0
6	Pbr011768.1	conserved hypothetical protein [Ricinus communis]	7.57079e-50
6	Pbr011885.1	prephenate aminotransferase [Solanum lycopersicum]	0
6	Pbr011886.1	prephenate aminotransferase [Solanum lycopersicum]	0
6	Pbr011935.1	WD-repeat protein, putative [Ricinus communis]	0
6	Pbr011976.1	beta-D-xylosidase [Pyrus pyrifolia]	0
6	Pbr012017.1	unnamed protein product [Vitis vinifera]	0
6	Pbr012062.1	predicted protein [Populus trichocarpa]	2.07361e-41
6	Pbr012110.1	unknown [Populus trichocarpa x Populus deltoides]	9.12107e-132
6	Pbr012135.1	hypothetical protein VITISV_023086 [Vitis vinifera]	0
6	Pbr012176.1	PREDICTED: sodium/hydrogen exchanger 7 [Vitis vinifera]	0
6	Pbr012186.1	predicted protein [Populus trichocarpa]	1.91189e-42
6	Pbr012197.2	defensin protein 1 [Prunus persica]	8.4723e-19
6	Pbr012240.1	predicted protein [Populus trichocarpa]	6.82555e-67
6	Pbr012264.1	MYBR domain class transcription factor [Malus x domestica]	3.6591e-149
6	Pbr012266.1	PREDICTED: calumenin-like [Glycine max]	5.4493e-160
6	Pbr012355.1	PREDICTED: GDP-mannose-dependent alpha-mannosyltransferase [Vitis vinifera]	5.99145e-173
6	Pbr012424.1	PREDICTED: glucose-1-phosphate adenylyltransferase large subunit 1-like [Glycine max]	0
6	Pbr012431.2	Benzoate carboxyl methyltransferase, putative [Ricinus communis]	1.82727e-122
6	Pbr012441.1	PREDICTED: ribosome biogenesis protein BOP1 homolog [Vitis vinifera]	0
6	Pbr012547.2	conserved hypothetical protein [Ricinus communis]	2.11128e-131
6	Pbr012602.1	predicted protein [Populus trichocarpa]	3.36796e-55
6	Pbr012616.2	predicted protein [Populus trichocarpa]	0
6	Pbr012619.1	uncharacterized protein LOC100500105 [Glycine max]	1.65118e-72
6	Pbr012641.1	PREDICTED: sucrose synthase 2-like [Vitis vinifera]	0
6	Pbr012648.1	PREDICTED: notchless protein homolog [Vitis vinifera]	0
6	Pbr012657.1	PREDICTED: medium-chain-fatty-acid--CoA ligase [Vitis vinifera]	7.73168e-82
6	Pbr012686.1	ERFAP2-like protein [Pyrus x bretschneideri]	1.74254e-101
6	Pbr012772.1	PREDICTED: ATP-dependent Clp protease proteolytic subunit 3, chloroplastic-like [Glycine max]	4.73626e-116
6	Pbr012773.1	predicted protein [Populus trichocarpa]	3.45959e-154
6	Pbr012926.1	sulfate/bicarbonate/oxalate exchanger and transporter sat-1 [Populus trichocarpa]	0
6	Pbr012942.1	conserved hypothetical protein [Ricinus communis]	5.6364e-69
6	Pbr013069.1	PREDICTED: UDP-glycosyltransferase 87A2-like [Vitis vinifera]	9.16825e-149
6	Pbr013124.1	kinase, putative [Ricinus communis]	0
6	Pbr013197.1	PREDICTED: DNA-directed RNA polymerase 1, mitochondrial [Vitis vinifera]	0
6	Pbr013227.1	predicted protein [Populus trichocarpa]	6.43982e-30
6	Pbr013229.1	PREDICTED: probable isoprenylcysteine alpha-carbonyl methylesterase ICMEL1-like [Glycine max]	6.7347e-143
6	Pbr013248.1	leucoanthocyanidin reductase 1 [Pyrus communis]	0
6	Pbr013260.1	PREDICTED: uncharacterized protein LOC100247534 [Vitis vinifera]	5.95461e-136
6	Pbr013288.1	predicted protein [Populus trichocarpa]	0
6	Pbr013305.1	PREDICTED: IST1 homolog [Glycine max]	7.27489e-107
6	Pbr013362.1	GABA-specific permease, putative [Ricinus communis]	0
6	Pbr013382.1	predicted protein [Populus trichocarpa]	0
6	Pbr013396.1	predicted protein [Populus trichocarpa]	9.03831e-73
6	Pbr013492.1	conserved hypothetical protein [Ricinus communis]	1.70242e-94
6	Pbr013493.1	conserved hypothetical protein [Ricinus communis]	0
6	Pbr013496.1	conserved hypothetical protein [Ricinus communis]	1.59002e-42
6	Pbr013503.1	IAA-amino acid hydrolase ILR1 precursor, putative [Ricinus communis]	2.29541e-178
6	Pbr013515.1	protein binding protein, putative [Ricinus communis]	3.87722e-24
6	Pbr013517.1	predicted protein [Populus trichocarpa]	1.55738e-72
6	Pbr013534.1	ubiquitin extension protein [Solanum nigrum]	1.56965e-68
6	Pbr013561.1	retrotransposon, partial [Malus x domestica]	5.32798e-64
6	Pbr013575.1	spermine synthase [Malus sylvestris]	0
6	Pbr013642.1	PREDICTED: probable leucine-rich repeat receptor-like protein kinase At5g49770 [Vitis vinifera]	0
6	Pbr013684.1	predicted protein [Populus trichocarpa]	0
6	Pbr013752.1	PREDICTED: expansin-like B1 [Vitis vinifera]	2.85102e-88
6	Pbr013854.1	photoregulatory zinc-finger protein COP1 [Rosa hybrid cultivar]	8.57199e-155
6	Pbr013893.1	2,4-dienoyl-CoA reductase, putative [Ricinus communis]	7.54701e-102
6	Pbr013897.1	gibberellin 20-oxidase [Pyrus communis]	0
6	Pbr013913.1	sorbitol dehydrogenase [Malus x domestica]	0
6	Pbr014069.1	transmembrane domain protein [Malus x domestica]	0
6	Pbr014247.1	ubiquitin-protein ligase, putative [Ricinus communis]	9.01043e-97
6	Pbr014304.1	cytochrome P450 probable campestanol to 6-deoxocathasterone or 6-oxocampestanol to cathasterone [Populus trichocarpa]	0
6	Pbr014391.1	small molecular heat shock protein 10 [Nelumbo nucifera]	1.21566e-41
6	Pbr014408.1	RecName: Full=Elongation factor Ts, mitochondrial; Short=EF-Ts; Short=EF-TsMt; Flags: Precursor	2.60629e-130
6	Pbr014446.1	uncharacterized protein LOC100814905 [Glycine max]	1.05186e-85
6	Pbr014509.1	Esterase precursor, putative [Ricinus communis]	1.81735e-160
6	Pbr014534.1	PREDICTED: 60S ribosomal protein L37a-like [Vitis vinifera]	8.83831e-48
6	Pbr014600.1	predicted protein [Populus trichocarpa]	0
6	Pbr014605.1	class III peroxidase [Gossypium hirsutum]	1.0743e-100
6	Pbr014620.1	predicted protein [Populus trichocarpa]	0
6	Pbr014685.1	heat shock protein 70 (HSP70)-interacting protein, putative [Ricinus communis]	2.70668e-146
6	Pbr014716.1	unnamed protein product [Vitis vinifera]	0
6	Pbr014728.1	PREDICTED: uncharacterized protein LOC100256672 [Vitis vinifera]	2.6364e-24
6	Pbr014797.1	PREDICTED: uncharacterized protein LOC100244334 [Vitis vinifera]	8.22071e-175
6	Pbr014855.1	40S ribosomal protein S21-2 [Medicago truncatula]	2.94524e-35
6	Pbr014880.1	predicted protein [Populus trichocarpa]	0
6	Pbr014957.1	PREDICTED: cyclin-C1-2-like isoform 1 [Glycine max]	3.73422e-125
6	Pbr014990.1	galactinol synthase [Cucumis sativus]	9.08018e-147
6	Pbr014999.1	predicted protein [Populus trichocarpa]	1.6641e-74
6	Pbr015010.1	galactokinase, putative [Ricinus communis]	0
6	Pbr015095.1	predicted protein [Populus trichocarpa]	0
6	Pbr015321.1	cytochrome P450, putative [Ricinus communis]	1.94196e-74
6	Pbr015322.1	PREDICTED: isoflavone 2'-hydroxylase-like [Glycine max]	8.87185e-125
6	Pbr015467.2	3-hydroxyisobutyryl-CoA hydrolase-like protein [Medicago truncatula]	1.77155e-168
6	Pbr015510.1	PREDICTED: uncharacterized protein LOC100259947 isoform 1 [Vitis vinifera]	2.2541e-16
6	Pbr015552.2	PREDICTED: gamma-glutamyltranspeptidase 1 [Vitis vinifera]	0
6	Pbr015558.1	60S ribosomal protein L6, putative [Ricinus communis]	1.24502e-100
6	Pbr015562.1	PREDICTED: IAA-amino acid hydrolase ILR1-like 4 [Vitis vinifera]	2.01073e-169
6	Pbr015580.1	PREDICTED: pentatricopeptide repeat-containing protein At4g13650-like [Vitis vinifera]	0
6	Pbr015585.1	ATP binding protein, putative [Ricinus communis]	0
6	Pbr015587.1	PREDICTED: uncharacterized protein LOC100247499 [Vitis vinifera]	2.29165e-70
6	Pbr015614.1	Density-regulated protein, putative [Ricinus communis]	9.01837e-87
6	Pbr015620.1	valacyclovir hydrolase, putative [Ricinus communis]	3.0422e-115
6	Pbr015636.2	Short internodes [Medicago truncatula]	1.63753e-54
6	Pbr015768.1	PREDICTED: 40S ribosomal protein S20-2-like [Glycine max]	3.70194e-62
6	Pbr015826.1	PREDICTED: uncharacterized protein LOC100243481 [Vitis vinifera]	1.223e-48
6	Pbr015991.1	hypothetical protein VITISV_032323 [Vitis vinifera]	0
6	Pbr016109.1	PREDICTED: pentatricopeptide repeat-containing protein At4g18750, chloroplastic-like [Vitis vinifera]	0
6	Pbr016174.1	PREDICTED: uncharacterized protein LOC100243523 [Vitis vinifera]	1.50631e-141
6	Pbr016230.1	auxin-repressed protein like-protein [Malus x domestica]	2.63814e-60
6	Pbr016259.1	PREDICTED: probable ubiquitin-conjugating enzyme E2 24-like [Vitis vinifera]	0
6	Pbr016419.1	conserved hypothetical protein [Ricinus communis]	4.2843e-70
6	Pbr016451.1	PREDICTED: probable Xaa-Pro aminopeptidase 3 [Vitis vinifera]	0
6	Pbr016498.1	thaumatin-like protein [Fragaria chiloensis]	2.04202e-120
6	Pbr016499.1	unknown [Glycine max]	0
6	Pbr016501.2	unnamed protein product [Vitis vinifera]	0
6	Pbr016518.1	predicted protein [Populus trichocarpa]	7.3039e-101
6	Pbr016580.2	PREDICTED: DNA-directed RNA polymerase 2, chloroplastic/mitochondrial [Vitis vinifera]	0
6	Pbr016597.1	unnamed protein product [Vitis vinifera]	1.78374e-79
6	Pbr016605.1	PREDICTED: cytochrome P450 85A [Vitis vinifera]	0
6	Pbr016798.1	cytosolic aldolase [Fragaria x ananassa]	1.81397e-175
6	Pbr016804.1	PREDICTED: ribosome production factor 2 homolog [Vitis vinifera]	1.89786e-135
6	Pbr016851.1	predicted protein [Populus trichocarpa]	6.28568e-74
6	Pbr016878.2	PREDICTED: 2-aminoethanethiol dioxygenase [Vitis vinifera]	1.45669e-76
6	Pbr016880.1	PREDICTED: argininosuccinate lyase [Vitis vinifera]	0
6	Pbr016902.1	hydrolase, hydrolyzing O-glycosyl compounds, putative [Ricinus communis]	0
6	Pbr016940.1	predicted protein [Populus trichocarpa]	3.0522e-16
6	Pbr017096.1	conserved hypothetical protein [Ricinus communis]	8.1756e-121
6	Pbr017116.1	PREDICTED: glutathione synthetase, chloroplastic-like [Vitis vinifera]	0
6	Pbr017118.1	PREDICTED: probable 39S ribosomal protein L45, mitochondrial-like [Glycine max]	7.39389e-96
6	Pbr017157.1	predicted protein [Populus trichocarpa]	1.58327e-94
6	Pbr017158.1	predicted protein [Populus trichocarpa]	3.64174e-84
6	Pbr017160.1	unnamed protein product [Vitis vinifera]	1.02265e-19
6	Pbr017228.1	uncharacterized protein LOC100794330 [Glycine max]	2.89293e-30
6	Pbr017253.1	predicted protein [Populus trichocarpa]	2.78404e-96
6	Pbr017276.1	unnamed protein product [Vitis vinifera]	1.04692e-32
6	Pbr017283.1	lipid transfer protein precursor [Pisum sativum]	8.87496e-32
6	Pbr017296.1	translation initiation factor eIF-2 beta chain - apple tree (fragment)	3.8227e-142
6	Pbr017339.1	auxin binding protein [Malus x domestica]	2.21616e-93
6	Pbr017350.1	elongation factor tu, putative [Ricinus communis]	0
6	Pbr017357.1	PREDICTED: uncharacterized protein LOC100249345 [Vitis vinifera]	7.44704e-103
6	Pbr017366.1	PREDICTED: basic 7S globulin [Vitis vinifera]	0
6	Pbr017371.1	predicted protein [Populus trichocarpa]	6.23919e-17
6	Pbr017424.1	metallothionein-like protein [Pyrus x bretschneideri]	2.70019e-35
6	Pbr017546.1	hypothetical protein MTR_5g028350 [Medicago truncatula]	9.36899e-100
6	Pbr017575.1	PREDICTED: uncharacterized protein LOC100246461 isoform 1 [Vitis vinifera]	2.18635e-43
6	Pbr017785.1	PREDICTED: probable purple acid phosphatase 20-like [Glycine max]	2.9979e-178
6	Pbr017998.1	PREDICTED: pollen-specific protein SF3 [Vitis vinifera]	3.51314e-105
6	Pbr018025.1	conserved hypothetical protein [Ricinus communis]	6.33213e-124
6	Pbr018035.2	PREDICTED: frataxin, mitochondrial isoform 1 [Vitis vinifera]	3.27829e-40
6	Pbr018079.1	PREDICTED: histone-lysine N-methyltransferase ATXR2-like [Vitis vinifera]	0
6	Pbr018092.1	hypothetical protein OsJ_22378 [Oryza sativa Japonica Group]	1.3426e-43
6	Pbr018094.1	glutamate receptor 3 plant, putative [Ricinus communis]	0
6	Pbr018096.3	glutamate receptor 3 plant, putative [Ricinus communis]	0
6	Pbr018118.1	hypothetical protein MTR_4g049540 [Medicago truncatula]	8.01703e-61
6	Pbr018157.1	sarcosine oxidase [Populus trichocarpa]	1.20704e-178
6	Pbr018194.1	ubiquitin-conjugating enzyme h, putative [Ricinus communis]	2.20629e-84
6	Pbr018233.1	PREDICTED: pseudouridine-5'-monophosphatase-like [Vitis vinifera]	1.24158e-172
6	Pbr018318.1	putative DnaJ protein [Malus x domestica]	5.35491e-55
6	Pbr018343.1	PREDICTED: light-regulated protein [Vitis vinifera]	1.78572e-40
6	Pbr018378.1	predicted protein [Populus trichocarpa]	1.08873e-59
6	Pbr018423.1	conserved hypothetical protein [Ricinus communis]	4.95567e-132
6	Pbr018438.1	unnamed protein product [Vitis vinifera]	3.33249e-47
6	Pbr018452.1	PREDICTED: dolichyl-diphosphooligosaccharide--protein glycosyltransferase 48 kDa subunit [Vitis vinifera]	0
6	Pbr018488.1	predicted protein [Populus trichocarpa]	1.53877e-93
6	Pbr018537.1	PREDICTED: ribosome biogenesis protein BOP1 homolog [Glycine max]	0
6	Pbr018562.1	unnamed protein product [Vitis vinifera]	2.61559e-115
6	Pbr018567.1	PREDICTED: 50S ribosomal protein L3-2, chloroplastic [Vitis vinifera]	5.18001e-126
6	Pbr018605.1	SET domain protein [Populus trichocarpa]	1.42028e-69
6	Pbr018608.1	xyloglucan endotransglucosylase/hydrolase 1 [Malus x domestica]	5.83186e-179
6	Pbr018637.1	predicted protein [Populus trichocarpa]	4.46415e-89
6	Pbr018679.1	predicted protein [Populus trichocarpa]	3.04745e-70
6	Pbr018690.1	PREDICTED: S-type anion channel SLAH3-like [Vitis vinifera]	0
6	Pbr018758.1	PREDICTED: L-arabinokinase-like [Vitis vinifera]	0
6	Pbr018800.1	Histone deacetylase complex subunit SAP18, putative [Ricinus communis]	1.95002e-55
6	Pbr018809.1	PREDICTED: subtilisin-like protease-like [Glycine max]	0
6	Pbr018893.1	predicted protein [Populus trichocarpa]	2.54759e-85
6	Pbr018895.1	uncharacterized protein LOC100794634 precursor [Glycine max]	7.5841e-15
6	Pbr018958.1	tropinone reductase, putative [Ricinus communis]	2.58764e-95
6	Pbr018960.1	tropinone reductase, putative [Ricinus communis]	1.39594e-56
6	Pbr018987.1	PREDICTED: ruBisCO large subunit-binding protein subunit alpha, chloroplastic-like isoform 1 [Glycine max]	0
6	Pbr019108.1	predicted protein [Populus trichocarpa]	2.43076e-152
6	Pbr019178.1	PREDICTED: uncharacterized protein LOC100266912 [Vitis vinifera]	3.1426e-139
6	Pbr019184.1	PREDICTED: uncharacterized protein LOC100778731 [Glycine max]	0
6	Pbr019185.1	predicted protein [Populus trichocarpa]	5.86946e-44
6	Pbr019209.1	PREDICTED: uncharacterized protein LOC100852661 [Vitis vinifera]	1.78516e-106
6	Pbr019218.1	molybdopterin biosynthesis protein, putative [Ricinus communis]	0
6	Pbr019314.1	UDP-glycosyltransferase-like protein [Arabidopsis thaliana]	8.46464e-57
6	Pbr019453.1	AMP deaminase, putative [Ricinus communis]	0
6	Pbr019473.1	PREDICTED: UPF0202 protein At1g10490 [Vitis vinifera]	1.16646e-73
6	Pbr019476.1	abscisic stress ripening-like protein [Prunus persica]	4.93351e-20
6	Pbr019477.1	abscisic stress ripening-like protein [Prunus persica]	1.08023e-13
6	Pbr019492.1	PREDICTED: tetratricopeptide repeat protein 27 homolog [Vitis vinifera]	0
6	Pbr019535.1	dihydroxy-acid dehydratase, putative [Ricinus communis]	0
6	Pbr019537.1	3-ketoacyl-CoA thiolase [Cucumis sativus]	0
6	Pbr019647.1	PREDICTED: uncharacterized protein LOC100252216 [Vitis vinifera]	1.28452e-153
6	Pbr019674.1	cysteine protease, putative [Ricinus communis]	0
6	Pbr019720.2	conserved hypothetical protein [Ricinus communis]	1.26701e-129
6	Pbr019734.1	PREDICTED: 40S ribosomal protein S29-like isoform 2 [Vitis vinifera]	4.56676e-28
6	Pbr019748.1	predicted protein [Populus trichocarpa]	1.58751e-115
6	Pbr019769.1	predicted protein [Populus trichocarpa]	0
6	Pbr019782.1	conserved hypothetical protein [Ricinus communis]	4.24069e-40
6	Pbr019794.2	heat shock protein binding protein, putative [Ricinus communis]	4.73287e-74
6	Pbr019847.2	predicted protein [Populus trichocarpa]	1.57876e-82
6	Pbr019852.2	Protein YME1, putative [Ricinus communis]	0
6	Pbr019868.1	conserved hypothetical protein [Ricinus communis]	6.01187e-28
6	Pbr019879.1	PREDICTED: puromycin-sensitive aminopeptidase [Vitis vinifera]	0
6	Pbr019897.1	ACAULIS5 protein [Malus sylvestris]	0
6	Pbr019920.1	PREDICTED: 2-hydroxy-6-oxononadienedioate/2-hydroxy-6-oxononatrienedioate hydrolase isoform 1 [Vitis vinifera]	7.36782e-103
6	Pbr019967.1	Rieske iron-sulfur protein Tic55 [Medicago truncatula]	0
6	Pbr019976.1	predicted protein [Populus trichocarpa]	1.20571e-44
6	Pbr020002.1	CBL-interacting serine/threonine-protein kinase, putative [Ricinus communis]	0
6	Pbr020017.1	hypothetical protein VITISV_010435 [Vitis vinifera]	0
6	Pbr020021.1	predicted protein [Populus trichocarpa]	1.01713e-79
6	Pbr020024.1	AP2 domain class transcription factor [Malus x domestica]	6.92866e-72
6	Pbr020050.1	PREDICTED: cytochrome P450 82A3-like [Vitis vinifera]	0
6	Pbr020161.1	predicted protein [Populus trichocarpa]	1.36224e-47
6	Pbr020179.1	Cleavage stimulation factor 50 kDa subunit, putative [Ricinus communis]	0
6	Pbr020197.1	PREDICTED: isoaspartyl peptidase/L-asparaginase 1 [Vitis vinifera]	4.92979e-127
6	Pbr020219.1	uncharacterized protein LOC100305515 [Glycine max]	2.95784e-66
6	Pbr020240.1	actin binding protein, putative [Ricinus communis]	9.17765e-53
6	Pbr020248.1	leucoanthocyanidin reductase 2 [Vitis vinifera]	3.69896e-120
6	Pbr020257.1	PREDICTED: cytochrome P450 94A1 [Vitis vinifera]	0
6	Pbr020258.1	PREDICTED: ATP-dependent Clp protease adapter protein ClpS [Vitis vinifera]	1.25964e-59
6	Pbr020278.1	AP2 domain class transcription factor [Malus x domestica]	7.76007e-143
6	Pbr020294.1	predicted protein [Populus trichocarpa]	2.05029e-68
6	Pbr020323.1	Non-specific lipid-transfer protein [Medicago truncatula]	9.97647e-31
6	Pbr020344.1	unnamed protein product [Vitis vinifera]	2.39735e-168
6	Pbr020384.1	PREDICTED: uncharacterized protein LOC100244341 [Vitis vinifera]	9.19912e-123
6	Pbr020509.1	predicted protein [Populus trichocarpa]	3.06762e-80
6	Pbr020605.1	predicted protein [Populus trichocarpa]	4.63623e-54
6	Pbr020617.1	PREDICTED: riboflavin biosynthesis protein RibD-like [Vitis vinifera]	2.4916e-153
6	Pbr020625.1	PREDICTED: nitrate transporter 1.5-like [Vitis vinifera]	0
6	Pbr020791.1	Chain A, 3.0 A Structure Of The Prunus Mume Hydroxynitrile Lyase Isozyme-1	8.83787e-149
6	Pbr020792.1	Chain A, 3.0 A Structure Of The Prunus Mume Hydroxynitrile Lyase Isozyme-1	4.87217e-163
6	Pbr020793.1	mandelonitrile lyase 1 [Eriobotrya japonica]	0
6	Pbr020794.1	PREDICTED: uncharacterized protein LOC100244410 [Vitis vinifera]	1.05512e-151
6	Pbr020798.1	triosphosphate isomerase-like protein type I [Dimocarpus longan]	9.68586e-129
6	Pbr020916.1	PREDICTED: 3-ketoacyl-CoA thiolase 2, peroxisomal [Vitis vinifera]	9.50737e-52
6	Pbr020951.1	PREDICTED: arginine biosynthesis bifunctional protein ArgJ, chloroplastic-like [Vitis vinifera]	0
6	Pbr021120.1	PREDICTED: uncharacterized protein LOC100267937 [Vitis vinifera]	0
6	Pbr021211.1	PREDICTED: serine carboxypeptidase-like 42-like [Glycine max]	0
6	Pbr021462.2	PREDICTED: probable UDP-N-acetylglucosamine pyrophosphorylase [Vitis vinifera]	0
6	Pbr021598.1	PREDICTED: putative amidase C869.01-like isoform 2 [Glycine max]	6.2255e-134
6	Pbr021620.1	amidase [Cucumis melo subsp. melo]	1.48321e-83
6	Pbr021627.1	acyl-CoA oxidase 4 [Prunus persica]	0
6	Pbr021729.1	Protein phosphatase 1 regulatory subunit SDS22, putative [Ricinus communis]	5.96269e-122
6	Pbr021899.1	unknown [Lotus japonicus]	4.94514e-79
6	Pbr021907.1	PREDICTED: transcription-repair-coupling factor-like [Vitis vinifera]	0
6	Pbr021910.1	PREDICTED: uncharacterized protein LOC100244618 [Vitis vinifera]	1.24287e-31
6	Pbr022010.1	PREDICTED: isoflavone 2'-hydroxylase-like [Vitis vinifera]	0
6	Pbr022049.1	PREDICTED: serine carboxypeptidase-like 27 [Vitis vinifera]	0
6	Pbr022060.1	predicted protein [Populus trichocarpa]	5.8461e-26
6	Pbr022061.1	PREDICTED: nucleolar complex protein 2 homolog [Vitis vinifera]	0
6	Pbr022160.1	PREDICTED: expansin-like B1-like [Glycine max]	1.92572e-97
6	Pbr022181.1	unknown [Medicago truncatula]	6.56511e-27
6	Pbr022198.1	PREDICTED: U3 small nucleolar ribonucleoprotein protein IMP3 [Vitis vinifera]	1.23438e-79
6	Pbr022208.1	PREDICTED: DNA-directed RNA polymerase 2, chloroplastic/mitochondrial [Vitis vinifera]	0
6	Pbr022210.1	unnamed protein product [Vitis vinifera]	0
6	Pbr022238.1	Cell division protease ftsH, putative [Ricinus communis]	0
6	Pbr022254.1	conserved hypothetical protein [Ricinus communis]	7.96263e-156
6	Pbr022319.1	unknown [Glycine max]	9.7808e-121
6	Pbr022320.1	unknown [Lotus japonicus]	2.6486e-136
6	Pbr022352.1	unnamed protein product [Vitis vinifera]	1.2987e-44
6	Pbr022363.2	uncharacterized protein LOC100305723 [Glycine max]	1.7083e-51
6	Pbr022513.1	PREDICTED: tyrosine aminotransferase [Vitis vinifera]	2.75683e-154
6	Pbr022518.1	PREDICTED: proline iminopeptidase [Vitis vinifera]	3.32915e-95
6	Pbr022575.1	prephenate aminotransferase [Solanum lycopersicum]	0
6	Pbr022678.1	conserved hypothetical protein [Ricinus communis]	1.75101e-35
6	Pbr022696.1	PREDICTED: DELLA protein GAI1-like [Vitis vinifera]	3.22228e-150
6	Pbr022698.1	WRKY domain class transcription factor [Malus x domestica]	3.11202e-101
6	Pbr022792.1	OTU domain-containing protein 6B, putative [Ricinus communis]	9.82583e-114
6	Pbr022806.1	PREDICTED: 50S ribosomal protein L1-like [Vitis vinifera]	5.32598e-111
6	Pbr022819.1	PREDICTED: uncharacterized protein LOC100260760 [Vitis vinifera]	1.99106e-100
6	Pbr022870.1	predicted protein [Populus trichocarpa]	3.17017e-88
6	Pbr022895.1	PREDICTED: 60S ribosomal protein L6 [Vitis vinifera]	1.04715e-91
6	Pbr022902.1	cinnamoyl-CoA reductase, putative [Ricinus communis]	0
6	Pbr022904.1	cinnamoyl-CoA reductase, putative [Ricinus communis]	3.43879e-151
6	Pbr022923.1	serine carboxypeptidase, putative [Ricinus communis]	0
6	Pbr022931.1	PREDICTED: uncharacterized protein LOC100265442 [Vitis vinifera]	0
6	Pbr022969.1	predicted protein [Populus trichocarpa]	6.39817e-122
6	Pbr022984.1	Annexin D3 [Medicago truncatula]	6.0577e-115
6	Pbr022989.1	PREDICTED: translation initiation factor eIF-2B subunit beta-like isoform 1 [Vitis vinifera]	0
6	Pbr023050.1	PREDICTED: electron transfer flavoprotein subunit beta, mitochondrial [Vitis vinifera]	5.58679e-102
6	Pbr023057.1	unnamed protein product [Vitis vinifera]	4.99523e-69
6	Pbr023059.1	unknown [Prunus armeniaca]	6.1919e-72
6	Pbr023137.1	GPI-anchored protein [Vigna radiata]	4.69551e-54
6	Pbr023146.5	PREDICTED: THO complex subunit 3 [Vitis vinifera]	2.85753e-156
6	Pbr023202.1	amygdalin hydrolase isoform AH I precursor [Prunus serotina]	0
6	Pbr023307.1	acyl-ACP thioesterase FatA [Ricinus communis]	1.92801e-146
6	Pbr023355.1	predicted protein [Populus trichocarpa]	6.98921e-13
6	Pbr023392.1	PREDICTED: uncharacterized protein LOC100245204 [Vitis vinifera]	3.89843e-30
6	Pbr023473.1	PREDICTED: ABC transporter C family member 3-like [Vitis vinifera]	0
6	Pbr023506.1	PREDICTED: histone H4-like [Glycine max]	1.50971e-39
6	Pbr023523.1	conserved hypothetical protein [Ricinus communis]	6.09837e-34
6	Pbr023551.1	PREDICTED: cytochrome P450 85A [Vitis vinifera]	0
6	Pbr023570.1	COL domain class transcription factor [Malus x domestica]	1.2239e-176
6	Pbr023652.1	unnamed protein product [Vitis vinifera]	0
6	Pbr023746.1	PREDICTED: two-component response regulator-like APRR7-like [Glycine max]	0
6	Pbr023757.1	glutathione S-transferase omega [Jatropha curcas]	3.26245e-91
6	Pbr023759.1	delta DNA polymerase, putative [Ricinus communis]	2.05325e-28
6	Pbr023764.1	mitochondrial citrate synthase [Pyrus pyrifolia]	0
6	Pbr023784.2	PREDICTED: linoleate 13S-lipoxygenase 2-1, chloroplastic [Vitis vinifera]	0
6	Pbr023790.1	60S ribosomal protein L6, putative [Ricinus communis]	2.68647e-95
6	Pbr023828.1	unknown [Populus trichocarpa]	1.84685e-21
6	Pbr023830.2	PREDICTED: LOW QUALITY PROTEIN: ATP synthase subunit O, mitochondrial-like [Vitis vinifera]	1.47206e-43
6	Pbr023929.1	conserved hypothetical protein [Ricinus communis]	9.8812e-96
6	Pbr024031.1	hypothetical protein VITISV_035274 [Vitis vinifera]	7.41453e-148
6	Pbr024033.1	hypothetical protein VITISV_019663 [Vitis vinifera]	0
6	Pbr024046.1	PREDICTED: pentatricopeptide repeat-containing protein At3g48250, chloroplastic-like [Vitis vinifera]	0
6	Pbr024058.1	unnamed protein product [Vitis vinifera]	0
6	Pbr024148.1	serine carboxypeptidase, putative [Ricinus communis]	0
6	Pbr024242.1	PREDICTED: glycerol-3-phosphate dehydrogenase 1 [NAD(P)+]-like [Glycine max]	0
6	Pbr024317.1	PREDICTED: uncharacterized protein LOC100855004 [Vitis vinifera]	3.61997e-30
6	Pbr024386.2	PREDICTED: GPI transamidase component PIG-T-like isoform 1 [Vitis vinifera]	0
6	Pbr024443.1	COMPASS component SWD2, putative [Ricinus communis]	3.15633e-174
6	Pbr024474.1	Protein grpE, putative [Ricinus communis]	2.69771e-84
6	Pbr024522.1	fructokinase [Eriobotrya japonica]	1.5551e-175
6	Pbr024589.1	mtn21-like protein [Populus trichocarpa]	8.90031e-118
6	Pbr024662.1	PREDICTED: uncharacterized protein LOC100241699 [Vitis vinifera]	3.37437e-46
6	Pbr024667.1	unnamed protein product [Vitis vinifera]	2.10676e-29
6	Pbr024668.1	unnamed protein product [Vitis vinifera]	2.85822e-29
6	Pbr024700.1	PREDICTED: uncharacterized protein At2g38710 isoform 1 [Vitis vinifera]	3.36485e-99
6	Pbr024719.1	PREDICTED: uncharacterized protein LOC100786384 [Glycine max]	3.77854e-40
6	Pbr024844.1	predicted protein [Populus trichocarpa]	1.16743e-170
6	Pbr024847.1	predicted protein [Populus trichocarpa]	7.15774e-137
6	Pbr024863.1	NAC domain class transcription factor [Malus x domestica]	0
6	Pbr024934.1	predicted protein [Populus trichocarpa]	0
6	Pbr025097.1	Serine/threonine-protein kinase SAPK10, putative [Ricinus communis]	3.47492e-123
6	Pbr025111.1	PREDICTED: LOW QUALITY PROTEIN: patatin group A-3-like [Vitis vinifera]	4.89503e-142
6	Pbr025134.1	Calcium-binding protein CML24 [Medicago truncatula]	2.95042e-50
6	Pbr025149.1	PREDICTED: uncharacterized protein LOC100242257 [Vitis vinifera]	7.57619e-159
6	Pbr025151.1	triacylglycerol lipase, putative [Ricinus communis]	5.79762e-47
6	Pbr025197.1	LIM domain kinase, putative [Ricinus communis]	0
6	Pbr025237.1	glutathione s-transferase, putative [Ricinus communis]	6.49308e-101
6	Pbr025295.1	PREDICTED: 1-aminocyclopropane-1-carboxylate oxidase homolog 1-like [Vitis vinifera]	4.32483e-100
6	Pbr025297.1	Glycosyltransferase QUASIMODO1, putative [Ricinus communis]	0
6	Pbr025298.1	PREDICTED: magnesium transporter MRS2-I-like [Vitis vinifera]	1.74363e-128
6	Pbr025304.1	histone 1 [Malus x domestica]	3.79224e-16
6	Pbr025339.1	hypothetical protein VITISV_011907 [Vitis vinifera]	4.61591e-49
6	Pbr025387.1	1-acyl-sn-glycerol-3-phosphate acyltransferase [Prunus mume]	0
6	Pbr025431.1	predicted protein [Populus trichocarpa]	2.07305e-20
6	Pbr025451.4	nbs-lrr resistance protein [Populus trichocarpa]	1.22076e-163
6	Pbr025454.1	unknown [Medicago truncatula]	3.89301e-55
6	Pbr025463.1	hypothetical protein RCOM_1750150 [Ricinus communis]	1.19361e-76
6	Pbr025494.1	predicted protein [Populus trichocarpa]	1.43286e-49
6	Pbr025496.1	WD-repeat protein, putative [Ricinus communis]	0
6	Pbr025554.1	PREDICTED: probable glutathione S-transferase [Vitis vinifera]	3.01249e-62
6	Pbr025610.1	beta-D-galactosidase [Pyrus pyrifolia]	0
6	Pbr025626.1	4-hydroxy-3-methylbut-2-en-1-yl diphosphate synthase [Hevea brasiliensis]	0
6	Pbr025646.2	PREDICTED: uncharacterized protein LOC100251465 [Vitis vinifera]	5.76917e-38
6	Pbr025658.1	PREDICTED: uncharacterized protein LOC100782612 [Glycine max]	3.64281e-49
6	Pbr025676.1	PREDICTED: tryptophan aminotransferase-related protein 4-like [Glycine max]	8.43118e-169
6	Pbr025761.1	unnamed protein product [Vitis vinifera]	2.13121e-61
6	Pbr025787.1	unknown [Medicago truncatula]	3.83571e-112
6	Pbr025832.1	predicted protein [Populus trichocarpa]	6.72982e-174
6	Pbr025950.1	predicted protein [Populus trichocarpa]	2.63154e-158
6	Pbr026071.1	unnamed protein product [Vitis vinifera]	1.0841e-114
6	Pbr026266.1	ATP binding protein, putative [Ricinus communis]	0
6	Pbr026279.1	PREDICTED: ATPase 11, plasma membrane-type-like [Glycine max]	0
6	Pbr026452.2	PREDICTED: beta-hexosaminidase subunit B2 [Vitis vinifera]	0
6	Pbr026466.1	PREDICTED: probable pectate lyase 4 [Vitis vinifera]	2.50377e-168
6	Pbr026522.1	hypothetical protein VITISV_036910 [Vitis vinifera]	0
6	Pbr026540.1	PREDICTED: uncharacterized protein LOC100243925 [Vitis vinifera]	5.54494e-93
6	Pbr026541.1	PREDICTED: DNA-directed RNA polymerase I subunit RPA2 [Vitis vinifera]	0
6	Pbr026670.1	Rho GDP-dissociation inhibitor, putative [Ricinus communis]	8.18748e-82
6	Pbr026693.1	hypothetical protein VITISV_007970 [Vitis vinifera]	0
6	Pbr026703.1	PREDICTED: uncharacterized protein LOC100816814 [Glycine max]	1.81845e-160
6	Pbr026742.1	homogentisate 1,2-dioxygenase [Solanum lycopersicum]	0
6	Pbr026890.1	PREDICTED: probable LRR receptor-like serine/threonine-protein kinase At4g08850-like [Vitis vinifera]	0
6	Pbr026906.2	PREDICTED: probable ATP synthase 24 kDa subunit, mitochondrial [Vitis vinifera]	1.14886e-89
6	Pbr026912.1	PREDICTED: alanine--glyoxylate aminotransferase 2 homolog 1, mitochondrial [Vitis vinifera]	0
6	Pbr026930.3	PREDICTED: probable receptor-like protein kinase At1g49730 [Vitis vinifera]	1.92908e-109
6	Pbr027023.1	predicted protein [Populus trichocarpa]	0
6	Pbr027026.1	putative glutaredoxin [Citrus hybrid cultivar]	1.17708e-44
6	Pbr027120.1	small zinc finger-like protein [Malus x domestica]	6.62446e-35
6	Pbr027157.1	predicted protein [Populus trichocarpa]	6.90284e-88
6	Pbr027180.1	PREDICTED: tryptophan aminotransferase-related protein 4-like [Glycine max]	5.27481e-170
6	Pbr027232.1	PREDICTED: nucleolar protein 56-like [Vitis vinifera]	0
6	Pbr027338.1	PREDICTED: mRNA cap guanine-N7 methyltransferase 1 [Vitis vinifera]	0
6	Pbr027339.1	unknown [Medicago truncatula]	5.50818e-42
6	Pbr027352.1	hypothetical protein VITISV_023155 [Vitis vinifera]	1.74586e-91
6	Pbr027384.1	PREDICTED: V-type proton ATPase subunit B 1 [Vitis vinifera]	0
6	Pbr027392.1	PREDICTED: LOW QUALITY PROTEIN: 3-hydroxybenzoate 6-hydroxylase 1-like [Vitis vinifera]	7.43638e-134
6	Pbr027482.1	PREDICTED: uncharacterized protein LOC100802712 [Glycine max]	4.88651e-06
6	Pbr027483.1	PREDICTED: NAC domain-containing protein 8-like [Vitis vinifera]	3.52655e-169
6	Pbr027573.1	putative protein [Arabidopsis thaliana]	2.52685e-103
6	Pbr027575.1	PREDICTED: tRNA (guanine-N(1)-)-methyltransferase, mitochondrial-like [Vitis vinifera]	0
6	Pbr027598.1	predicted protein [Populus trichocarpa]	8.6015e-11
6	Pbr027636.1	PREDICTED: uncharacterized protein LOC100244787 [Vitis vinifera]	4.06041e-97
6	Pbr027650.2	predicted protein [Populus trichocarpa]	1.05577e-38
6	Pbr027679.1	conserved hypothetical protein [Ricinus communis]	6.29519e-35
6	Pbr027695.1	zinc finger protein, putative [Ricinus communis]	1.81312e-140
6	Pbr027703.1	class II chitinase [Malus x domestica]	5.62317e-162
6	Pbr027741.1	RecName: Full=Methylthioribose-1-phosphate isomerase; Short=M1Pi; Short=MTR-1-P isomerase; AltName: Full=S-methyl-5-thioribose-1-phosphate isomerase; AltName: Full=Translation initiation factor eIF-2B subunit alpha/beta/delta-like protein	1.83334e-123
6	Pbr027757.1	cysteine protease [Prunus armeniaca]	0
6	Pbr027759.1	unnamed protein product [Vitis vinifera]	9.08976e-127
6	Pbr027789.1	PREDICTED: protein WAX2-like [Vitis vinifera]	0
6	Pbr027875.1	heparanase, putative [Ricinus communis]	0
6	Pbr027881.1	Protein C2orf4, putative [Ricinus communis]	1.01429e-127
6	Pbr028020.1	PREDICTED: uncharacterized protein LOC100255366 [Vitis vinifera]	3.55629e-40
6	Pbr028048.1	unknown [Lotus japonicus]	7.89622e-103
6	Pbr028140.1	biotin synthase [Arabidopsis thaliana]	1.52896e-167
6	Pbr028144.1	DNA binding protein, putative [Ricinus communis]	2.8641e-124
6	Pbr028158.1	uncharacterized protein LOC100798702 [Glycine max]	1.35313e-40
6	Pbr028179.1	PREDICTED: beta-hexosaminidase subunit B2 [Vitis vinifera]	0
6	Pbr028188.1	PREDICTED: 60S ribosomal protein L23a-like [Glycine max]	1.15126e-59
6	Pbr028193.1	PREDICTED: uncharacterized protein LOC100837982 [Brachypodium distachyon]	5.55414e-92
6	Pbr028225.1	PREDICTED: mitoferrin-like isoform 1 [Vitis vinifera]	2.0879e-135
6	Pbr028237.1	GRAS family transcription factor [Populus trichocarpa]	2.85079e-136
6	Pbr028264.1	C2H2L domain class transcription factor [Malus x domestica]	0
6	Pbr028353.1	JPR ORF1 [Pyrus pyrifolia]	0
6	Pbr028359.2	unnamed protein product [Vitis vinifera]	9.74223e-47
6	Pbr028447.1	ATP-binding cassette transporter, putative [Ricinus communis]	0
6	Pbr028481.1	predicted protein [Populus trichocarpa]	0
6	Pbr028502.1	apgm [Malus x domestica]	0
6	Pbr028559.1	predicted protein [Populus trichocarpa]	3.46378e-175
6	Pbr028649.1	Protein disulfide isomerase L-3b [Medicago truncatula]	5.28541e-37
6	Pbr028725.1	predicted protein [Populus trichocarpa]	2.39658e-80
6	Pbr028764.1	fructose-bisphosphate aldolase, putative [Ricinus communis]	0
6	Pbr028781.1	PREDICTED: probable elongator complex protein 2-like [Vitis vinifera]	0
6	Pbr028843.1	uv excision repair protein rad23, putative [Ricinus communis]	2.5336e-128
6	Pbr028912.1	PREDICTED: lon protease homolog, mitochondrial-like [Vitis vinifera]	0
6	Pbr028917.1	vacuolar H+-PPase [Malus x domestica]	0
6	Pbr028922.1	conserved hypothetical protein [Ricinus communis]	1.27279e-67
6	Pbr028971.1	predicted protein [Populus trichocarpa]	0
6	Pbr029004.1	unknown [Lotus japonicus]	8.84353e-43
6	Pbr029051.1	conserved hypothetical protein [Ricinus communis]	7.30103e-26
6	Pbr029058.1	PREDICTED: GDSL esterase/lipase 1 [Vitis vinifera]	2.07817e-107
6	Pbr029065.2	PREDICTED: CCAAT/enhancer-binding protein zeta-like [Glycine max]	0
6	Pbr029068.1	unknown [Lotus japonicus]	8.39532e-38
6	Pbr029098.2	hypothetical protein VITISV_012192 [Vitis vinifera]	1.72016e-130
6	Pbr029110.1	PREDICTED: NEDD8-activating enzyme E1 catalytic subunit [Vitis vinifera]	0
6	Pbr029241.1	conserved hypothetical protein [Ricinus communis]	3.16906e-35
6	Pbr029242.1	PREDICTED: pre-mRNA-processing factor 40 homolog B-like [Vitis vinifera]	0
6	Pbr029279.1	vacuolar processing enzyme [Malus hupehensis var. mengshanensis]	0
6	Pbr029320.1	PREDICTED: uncharacterized protein LOC100251163 isoform 1 [Vitis vinifera]	6.11705e-153
6	Pbr029328.1	PREDICTED: two-component response regulator-like APRR7-like [Glycine max]	0
6	Pbr029341.1	glutathione S-transferase omega [Jatropha curcas]	8.5854e-92
6	Pbr029422.1	putative protein [Arabidopsis thaliana]	0
6	Pbr029495.1	PREDICTED: uncharacterized protein LOC100246564 [Vitis vinifera]	3.67485e-74
6	Pbr029497.2	predicted protein [Populus trichocarpa]	9.00243e-40
6	Pbr029521.1	PREDICTED: putative E3 ubiquitin-protein ligase XBAT31 [Vitis vinifera]	0
6	Pbr029522.1	PREDICTED: 60S ribosomal protein L36-3-like [Brachypodium distachyon]	8.04137e-49
6	Pbr029561.1	PREDICTED: dnaJ homolog subfamily C member 8-like [Glycine max]	3.62845e-98
6	Pbr029571.1	hypothetical protein 33 [Hevea brasiliensis]	7.35173e-56
6	Pbr029577.1	CXE carboxylesterase [Malus pumila]	6.3077e-78
6	Pbr029589.1	PREDICTED: aldehyde oxidase 4-like [Vitis vinifera]	0
6	Pbr029626.1	unnamed protein product [Vitis vinifera]	0
6	Pbr029778.1	PREDICTED: uncharacterized protein LOC100789226 [Glycine max]	3.46048e-44
6	Pbr029823.1	predicted protein [Populus trichocarpa]	3.62488e-65
6	Pbr029877.1	branched-chain amino acid aminotransferase, putative [Ricinus communis]	1.26498e-152
6	Pbr029926.1	predicted protein [Populus trichocarpa]	0
6	Pbr029934.1	predicted protein [Populus trichocarpa]	0
6	Pbr029955.1	unnamed protein product [Vitis vinifera]	4.6037e-106
6	Pbr030164.2	uncharacterized protein LOC100805422 [Glycine max]	6.34364e-62
6	Pbr030185.1	PREDICTED: glucosidase 2 subunit beta-like [Vitis vinifera]	1.33508e-177
6	Pbr030373.1	predicted protein [Populus trichocarpa]	0
6	Pbr030374.1	pheophorbide a oxygenase [Pyrus x bretschneideri]	4.76589e-56
6	Pbr030385.1	PREDICTED: serine carboxypeptidase-like 51-like [Glycine max]	1.19539e-135
6	Pbr030388.1	PREDICTED: LOW QUALITY PROTEIN: lysosomal Pro-X carboxypeptidase-like [Glycine max]	1.47591e-112
6	Pbr030426.2	Pyridoxal kinase [Medicago truncatula]	6.13275e-147
6	Pbr030459.1	NAC domain class transcription factor [Malus x domestica]	0
6	Pbr030467.1	abscisic acid stress ripening protein homolog [Prunus mume]	1.00288e-17
6	Pbr030468.1	PREDICTED: UPF0202 protein At1g10490-like [Glycine max]	0
6	Pbr030531.1	strictosidine synthase, putative [Ricinus communis]	7.87793e-148
6	Pbr030600.1	RecName: Full=Polygalacturonase inhibitor; AltName: Full=Polygalacturonase-inhibiting protein; Short=PGIG; Flags: Precursor	0
6	Pbr030601.1	RecName: Full=Polygalacturonase inhibitor; AltName: Full=Polygalacturonase-inhibiting protein; Short=PGIG; Flags: Precursor	0
6	Pbr030603.1	60S ribosomal protein L6, putative [Ricinus communis]	2.19767e-97
6	Pbr030648.1	predicted protein [Populus trichocarpa]	1.41902e-37
6	Pbr030664.1	hypothetical protein RCOM_1685970 [Ricinus communis]	2.60822e-36
6	Pbr030684.1	hypothetical protein VITISV_010702 [Vitis vinifera]	2.00643e-158
6	Pbr030734.1	protein cornichon-4 [Arabidopsis thaliana]	4.93385e-43
6	Pbr030740.1	f-box family protein [Populus trichocarpa]	2.57261e-121
6	Pbr030753.1	predicted protein [Populus trichocarpa]	9.32184e-137
6	Pbr030783.1	uncharacterized protein LOC100306071 [Glycine max]	4.08192e-57
6	Pbr030831.1	histone H1 [Populus trichocarpa]	2.83782e-14
6	Pbr030840.1	GTP-binding protein sar1, putative [Ricinus communis]	6.41202e-59
6	Pbr031106.1	40S ribosomal protein S5, putative [Ricinus communis]	1.01296e-100
6	Pbr031115.2	PREDICTED: mitochondrial import receptor subunit TOM40 homolog 1 [Vitis vinifera]	5.53516e-142
6	Pbr031116.1	predicted protein [Populus trichocarpa]	9.09442e-129
6	Pbr031213.1	predicted protein [Populus trichocarpa]	5.52652e-114
6	Pbr031308.1	remorin 1 [Solanum lycopersicum]	1.47125e-38
6	Pbr031322.1	PREDICTED: uncharacterized protein LOC100783153 [Glycine max]	1.18594e-77
6	Pbr031325.1	PREDICTED: uncharacterized protein LOC100244692 [Vitis vinifera]	7.48491e-71
6	Pbr031354.1	PREDICTED: probable LRR receptor-like serine/threonine-protein kinase At4g08850-like [Vitis vinifera]	0
6	Pbr031359.1	PREDICTED: probable LRR receptor-like serine/threonine-protein kinase At4g08850-like [Vitis vinifera]	0
6	Pbr031371.1	PREDICTED: uncharacterized protein LOC100780900 [Glycine max]	4.04089e-87
6	Pbr031464.1	predicted protein [Populus trichocarpa]	4.35613e-165
6	Pbr031471.1	predicted protein [Populus trichocarpa]	1.18874e-115
6	Pbr031512.1	PREDICTED: ABC transporter C family member 3-like [Vitis vinifera]	0
6	Pbr031581.1	predicted protein [Populus trichocarpa]	3.9123e-136
6	Pbr031582.1	predicted protein [Populus trichocarpa]	1.92892e-121
6	Pbr031665.1	predicted protein [Populus trichocarpa]	4.09982e-40
6	Pbr031688.1	PREDICTED: protein ELF4-LIKE 4 [Vitis vinifera]	6.92525e-45
6	Pbr031702.1	predicted protein [Populus trichocarpa]	9.01125e-82
6	Pbr031775.1	PREDICTED: acyl-coenzyme A thioesterase 8 [Vitis vinifera]	8.58658e-147
6	Pbr031790.1	PREDICTED: probable LRR receptor-like serine/threonine-protein kinase At4g08850-like [Vitis vinifera]	0
6	Pbr031793.1	PREDICTED: probable LRR receptor-like serine/threonine-protein kinase At4g08850-like [Vitis vinifera]	0
6	Pbr031869.1	PREDICTED: tyrosine-sulfated glycopeptide receptor 1-like [Vitis vinifera]	6.19437e-164
6	Pbr031883.1	predicted protein [Populus trichocarpa]	5.71694e-47
6	Pbr031887.2	PREDICTED: protein TRANSPARENT TESTA 12 [Vitis vinifera]	0
6	Pbr031901.1	PREDICTED: autophagy-related protein 8C isoform 2 [Vitis vinifera]	5.78704e-55
6	Pbr031916.2	PREDICTED: peroxisomal membrane protein PMP22 [Vitis vinifera]	1.46152e-72
6	Pbr031927.1	predicted protein [Populus trichocarpa]	9.6687e-32
6	Pbr031940.1	PREDICTED: 50S ribosomal protein L4-like [Vitis vinifera]	8.43227e-121
6	Pbr031952.1	RecName: Full=Plastid-lipid-associated protein, chloroplastic; AltName: Full=CitPAP; Flags: Precursor	2.37655e-104
6	Pbr031985.1	fumarylacetoacetate hydrolase, putative [Ricinus communis]	0
6	Pbr032002.1	structural constituent of ribosome, putative [Ricinus communis]	5.80378e-47
6	Pbr032008.1	unknown [Medicago truncatula]	1.31837e-11
6	Pbr032039.1	unnamed protein product [Vitis vinifera]	6.28434e-135
6	Pbr032182.1	PREDICTED: probable dolichyl pyrophosphate Man9GlcNAc2 alpha-1,3-glucosyltransferase [Vitis vinifera]	0
6	Pbr032266.1	PREDICTED: UPF0405 protein C3orf75 homolog [Vitis vinifera]	5.64716e-84
6	Pbr032272.1	predicted protein [Populus trichocarpa]	1.73172e-122
6	Pbr032277.1	cyclic nucleotide-gated calmodulin-binding ion channel [Nicotiana tabacum]	2.1896e-86
6	Pbr032318.1	PREDICTED: beta-hexosaminidase subunit B2 [Vitis vinifera]	0
6	Pbr032324.1	PREDICTED: 60S ribosomal protein L23A-like [Glycine max]	7.43901e-59
6	Pbr032342.1	PREDICTED: elongator complex protein 1 [Vitis vinifera]	0
6	Pbr032409.2	PREDICTED: cysteine-rich receptor-like protein kinase 10-like, partial [Vitis vinifera]	6.25796e-30
6	Pbr032410.1	hypothetical protein VITISV_019620 [Vitis vinifera]	3.91392e-58
6	Pbr032411.1	hypothetical protein VITISV_019620 [Vitis vinifera]	2.54564e-173
6	Pbr032464.1	predicted protein [Populus trichocarpa]	0
6	Pbr032488.1	chaperonin-60kD, ch60, putative [Ricinus communis]	0
6	Pbr032522.2	unnamed protein product [Vitis vinifera]	1.18389e-78
6	Pbr032564.1	beta-alanine n-methyltransferase related [Populus trichocarpa]	3.47732e-161
6	Pbr032572.1	thaumatin-like protein [Pyrus pyrifolia]	1.98487e-134
6	Pbr032575.1	RecName: Full=Non-specific lipid-transfer protein 2; Short=LTP 2	2.64693e-28
6	Pbr032586.1	sterol-C5(6)-desaturase homolog [Nicotiana tabacum]	7.51019e-138
6	Pbr032708.1	conserved hypothetical protein [Ricinus communis]	3.27711e-76
6	Pbr032777.1	sorbitol dehydrogenase [Malus x domestica]	0
6	Pbr032786.1	PREDICTED: uncharacterized protein LOC100262964 [Vitis vinifera]	1.49728e-99
6	Pbr032796.1	conserved hypothetical protein [Ricinus communis]	2.23686e-137
6	Pbr032805.1	unknown [Populus trichocarpa]	3.3684e-31
6	Pbr032812.1	predicted protein [Populus trichocarpa]	3.17482e-180
6	Pbr032819.1	unnamed protein product [Vitis vinifera]	0
6	Pbr032827.1	unnamed protein product [Vitis vinifera]	5.18973e-133
6	Pbr032945.1	predicted protein [Populus trichocarpa]	8.55118e-81
6	Pbr032947.1	YUC5 [Fragaria vesca]	0
6	Pbr032961.1	heat shock protein 60 [Prunus dulcis]	0
6	Pbr033206.1	conserved hypothetical protein [Ricinus communis]	0
6	Pbr033212.3	Glycerol uptake protein, putative [Ricinus communis]	0
6	Pbr033375.1	uricase [Lotus japonicus]	9.79018e-140
6	Pbr033388.1	PREDICTED: molybdopterin synthase catalytic subunit-like [Glycine max]	4.27112e-79
6	Pbr033437.1	uncharacterized protein [Arabidopsis thaliana]	2.86856e-27
6	Pbr033458.1	Caldesmon, putative [Ricinus communis]	1.98814e-89
6	Pbr033474.1	unnamed protein product [Vitis vinifera]	0
6	Pbr033486.1	unnamed protein product [Vitis vinifera]	6.73483e-169
6	Pbr033511.1	PREDICTED: DUF246 domain-containing protein At1g04910-like [Vitis vinifera]	0
6	Pbr033753.1	conserved hypothetical protein [Ricinus communis]	3.37728e-18
6	Pbr033759.1	predicted protein [Populus trichocarpa]	4.56091e-12
6	Pbr033802.2	PREDICTED: cellulose synthase-like protein G3 [Vitis vinifera]	0
6	Pbr033810.1	uncharacterized protein LOC100499671 [Glycine max]	1.3849e-56
6	Pbr033822.1	predicted protein [Populus trichocarpa]	1.77537e-89
6	Pbr034000.1	uncharacterized protein LOC100305645 [Glycine max]	2.40367e-69
6	Pbr034001.1	unknown [Lotus japonicus]	6.12434e-44
6	Pbr034002.1	Histone H2B [Medicago truncatula]	1.49489e-44
6	Pbr034066.1	conserved hypothetical protein [Ricinus communis]	2.05989e-68
6	Pbr034068.1	predicted protein [Populus trichocarpa]	3.34967e-68
6	Pbr034170.1	unknown [Populus trichocarpa]	1.02186e-138
6	Pbr034207.1	catalytic, putative [Ricinus communis]	6.14835e-140
6	Pbr034229.1	Hydrophobic protein OSR8, putative [Ricinus communis]	9.32401e-29
6	Pbr034246.1	ATP binding protein, putative [Ricinus communis]	0
6	Pbr034268.1	predicted protein [Populus trichocarpa]	1.96724e-39
6	Pbr034294.1	RecName: Full=Sugar carrier protein A	0
6	Pbr034371.1	predicted protein [Populus trichocarpa]	6.08686e-175
6	Pbr034516.1	pathogenesis-related protein 1a [Malus x domestica]	3.85785e-91
6	Pbr034570.3	conserved hypothetical protein [Ricinus communis]	2.88264e-105
6	Pbr034708.1	PREDICTED: glucose-6-phosphate isomerase-like [Glycine max]	0
6	Pbr034709.1	PREDICTED: protein tumorous imaginal discs, mitochondrial-like [Glycine max]	3.13751e-53
6	Pbr034748.1	conserved hypothetical protein [Ricinus communis]	2.01531e-66
6	Pbr034786.1	conserved hypothetical protein [Ricinus communis]	8.22177e-35
6	Pbr034831.1	Protein P21, putative [Ricinus communis]	3.9985e-107
6	Pbr034836.1	uncharacterized protein LOC100800959 [Glycine max]	5.4281e-44
6	Pbr034980.1	unnamed protein product [Vitis vinifera]	0
6	Pbr035060.1	nucleoside diphosphate kinase, putative [Ricinus communis]	2.5305e-104
6	Pbr035075.1	predicted protein [Populus trichocarpa]	0
6	Pbr035122.1	fad NAD binding oxidoreductases, putative [Ricinus communis]	5.65162e-55
6	Pbr035127.2	PREDICTED: oligopeptide transporter 7-like [Glycine max]	0
6	Pbr035163.1	putative glycine-rich RNA-binding protein 1 [Malus hupehensis]	2.01213e-41
6	Pbr035187.1	PREDICTED: uncharacterized protein LOC100818607 [Glycine max]	9.19004e-30
6	Pbr035222.1	PREDICTED: 2-aminoethanethiol dioxygenase isoform 2 [Vitis vinifera]	1.32851e-99
6	Pbr035272.1	conserved hypothetical protein [Ricinus communis]	0
6	Pbr035277.1	PREDICTED: uncharacterized protein LOC100250468 [Vitis vinifera]	6.12449e-163
6	Pbr035511.2	PREDICTED: uncharacterized protein LOC100809764 [Glycine max]	1.82551e-08
6	Pbr035560.1	acyl-CoA thioesterase, putative [Ricinus communis]	0
6	Pbr035592.1	PREDICTED: uncharacterized protein LOC100241410 [Vitis vinifera]	5.36175e-55
6	Pbr035678.1	PREDICTED: uncharacterized protein LOC100248442 [Vitis vinifera]	2.45834e-42
6	Pbr035686.1	tau class glutathione transferase GSTU24 [Populus trichocarpa]	1.10937e-42
6	Pbr035770.1	cullin 1-like protein A [Prunus avium]	2.55006e-100
6	Pbr035834.1	PREDICTED: zinc finger CCCH domain-containing protein 14-like isoform 1 [Vitis vinifera]	9.62267e-103
6	Pbr035856.1	predicted protein [Populus trichocarpa]	1.00848e-70
6	Pbr035864.1	60S ribosomal protein L6, putative [Ricinus communis]	1.05642e-91
6	Pbr035886.1	PREDICTED: aldo-keto reductase family 4 member C9-like [Glycine max]	8.0461e-126
6	Pbr035887.1	unknown [Lotus japonicus]	6.19962e-153
6	Pbr035915.2	PREDICTED: peptidyl-prolyl isomerase PASTICCINO1 [Vitis vinifera]	4.47597e-176
6	Pbr035940.1	fructokinase, putative [Ricinus communis]	1.1995e-41
6	Pbr035944.1	ceramidase, putative [Ricinus communis]	0
6	Pbr035953.1	unnamed protein product [Vitis vinifera]	0
6	Pbr036025.1	PREDICTED: LOW QUALITY PROTEIN: NADH dehydrogenase [ubiquinone] 1 alpha subcomplex subunit 13-B-like [Glycine max]	2.50993e-26
6	Pbr036057.1	conserved hypothetical protein [Ricinus communis]	4.12205e-152
6	Pbr036157.1	alpha-galactosidase/alpha-n-acetylgalactosaminidase, putative [Ricinus communis]	0
6	Pbr036161.1	predicted protein [Populus trichocarpa]	2.04826e-160
6	Pbr036192.1	unnamed protein product [Vitis vinifera]	1.08012e-151
6	Pbr036205.2	hydrolase, hydrolyzing O-glycosyl compounds, putative [Ricinus communis]	0
6	Pbr036224.1	PREDICTED: ALBINO3-like protein 1, chloroplastic [Vitis vinifera]	9.33322e-164
6	Pbr036333.1	putative carbonic anhydrase [Prunus dulcis]	2.44478e-119
6	Pbr036395.1	dihydrodipicolinate reductase, putative [Ricinus communis]	1.26375e-124
6	Pbr036396.1	glucose-1-phosphate adenylyltransferase, putative [Ricinus communis]	2.17274e-157
6	Pbr036398.1	thaumatin-like protein [Pyrus pyrifolia]	1.10271e-118
6	Pbr036430.1	uncharacterized protein LOC100527386 [Glycine max]	1.4193e-17
6	Pbr036715.1	cop9 signalosome complex subunit, putative [Ricinus communis]	0
6	Pbr036771.1	conserved hypothetical protein [Ricinus communis]	8.68384e-19
6	Pbr036787.1	acireductone dioxygenase, putative [Ricinus communis]	2.98588e-103
6	Pbr036800.1	Stem-specific protein TSJT1, putative [Ricinus communis]	1.27295e-117
6	Pbr036924.2	PREDICTED: WD repeat-containing protein 74 [Vitis vinifera]	2.86988e-153
6	Pbr036930.1	unnamed protein product [Vitis vinifera]	1.71027e-149
6	Pbr036934.1	predicted protein [Populus trichocarpa]	7.60025e-36
6	Pbr036950.2	PREDICTED: kelch domain-containing protein 4-like [Glycine max]	0
6	Pbr036957.1	predicted protein [Populus trichocarpa]	1.81164e-56
6	Pbr037075.1	PREDICTED: exosome complex component RRP41 [Vitis vinifera]	2.95036e-122
6	Pbr037118.1	cytochrome P450 [Populus trichocarpa]	0
6	Pbr037125.1	uncharacterized protein LOC100527887 [Glycine max]	5.27998e-66
6	Pbr037130.1	oligopeptide transporter, putative [Ricinus communis]	0
6	Pbr037168.1	Eukaryotic translation initiation factor 3 subunit, putative [Ricinus communis]	4.59503e-60
6	Pbr037341.1	glutamate receptor [Malus hupehensis]	0
6	Pbr037366.1	conserved hypothetical protein [Ricinus communis]	2.52271e-26
6	Pbr037384.1	predicted protein [Populus trichocarpa]	1.4393e-95
6	Pbr037407.3	predicted protein [Populus trichocarpa]	8.68419e-53
6	Pbr037434.1	cysteine protease [Prunus armeniaca]	0
6	Pbr037637.1	PREDICTED: putative oligosaccharyltransferase complex subunit CG9662-like [Glycine max]	2.1386e-57
6	Pbr037646.1	PREDICTED: U5 small nuclear ribonucleoprotein 40 kDa protein-like isoform 1 [Glycine max]	0
6	Pbr037651.1	predicted protein [Populus trichocarpa]	4.08975e-61
6	Pbr037716.1	BHLH transcription factor [Medicago truncatula]	9.11394e-103
6	Pbr037723.1	monosaccharide transporter [Populus tremula x Populus tremuloides]	1.14269e-172
6	Pbr037808.1	conserved hypothetical protein [Ricinus communis]	5.49005e-64
6	Pbr037842.1	PREDICTED: random slug protein 5 [Vitis vinifera]	7.19847e-103
6	Pbr037848.1	unnamed protein product [Vitis vinifera]	3.26465e-51
6	Pbr037858.2	PREDICTED: light-regulated protein [Vitis vinifera]	2.68621e-40
6	Pbr037869.1	predicted protein [Populus trichocarpa]	1.7498e-62
6	Pbr037888.1	ATP-binding cassette transporter, putative [Ricinus communis]	0
6	Pbr037889.1	PREDICTED: bidirectional sugar transporter SWEET2-like [Glycine max]	2.34908e-69
6	Pbr037933.1	PREDICTED: medium-chain-fatty-acid--CoA ligase-like, partial [Vitis vinifera]	6.70687e-160
6	Pbr037934.1	PREDICTED: adipocyte plasma membrane-associated protein [Vitis vinifera]	1.59495e-127
6	Pbr037935.1	PREDICTED: adipocyte plasma membrane-associated protein-like [Vitis vinifera]	1.39602e-139
6	Pbr037937.1	PREDICTED: adipocyte plasma membrane-associated protein-like [Vitis vinifera]	1.58691e-143
6	Pbr038028.1	predicted protein [Populus trichocarpa]	0
6	Pbr038099.1	PREDICTED: squamosa promoter-binding-like protein 16-like [Glycine max]	6.68755e-52
6	Pbr038106.1	unnamed protein product [Vitis vinifera]	1.6978e-22
6	Pbr038113.1	conserved hypothetical protein [Ricinus communis]	3.56464e-92
6	Pbr038156.1	unnamed protein product [Vitis vinifera]	2.17243e-46
6	Pbr038259.2	conserved hypothetical protein [Ricinus communis]	2.31809e-71
6	Pbr038291.1	Phytosulfokine receptor precursor, putative [Ricinus communis]	0
6	Pbr038304.1	conserved hypothetical protein [Ricinus communis]	2.68094e-138
6	Pbr038317.1	hypothetical protein VITISV_003877 [Vitis vinifera]	8.24671e-78
6	Pbr038333.2	PREDICTED: ribosome biogenesis protein WDR12 homolog [Vitis vinifera]	2.02285e-162
6	Pbr038346.1	predicted protein [Populus trichocarpa]	1.09533e-74
6	Pbr038366.1	Cyclic nucleotide-gated ion channel, putative [Ricinus communis]	0
6	Pbr038374.1	rRNA methylase, putative [Ricinus communis]	3.9173e-125
6	Pbr038503.2	PREDICTED: putative MO25-like protein At5g47540 [Vitis vinifera]	4.56741e-142
6	Pbr038543.3	DNA-directed RNA polymerase I largest subunit, putative [Ricinus communis]	0
6	Pbr038551.1	4-(cytidine 5'-diphospho)-2-C-methyl-D-erythritol kinase [Hevea brasiliensis]	1.71628e-140
6	Pbr038562.1	AP2 domain class transcription factor [Malus x domestica]	1.85973e-79
6	Pbr038606.1	metal tolerance protein [Cucumis sativus]	2.19907e-77
6	Pbr038607.1	PREDICTED: naringenin,2-oxoglutarate 3-dioxygenase [Vitis vinifera]	1.59206e-129
6	Pbr038616.1	predicted protein [Populus trichocarpa]	1.13326e-112
6	Pbr038628.1	actin [Setaria italica]	0
6	Pbr038684.1	uncharacterized protein LOC100306104 [Glycine max]	6.12159e-50
6	Pbr038737.1	serine-threonine protein kinase, plant-type, putative [Ricinus communis]	2.08378e-136
6	Pbr038765.1	predicted protein [Populus trichocarpa]	1.09238e-88
6	Pbr038780.1	PREDICTED: lysosomal alpha-mannosidase-like [Vitis vinifera]	2.76984e-49
6	Pbr038797.1	conserved hypothetical protein [Ricinus communis]	7.92219e-112
6	Pbr038805.1	calmodulin [Solanum lycopersicum]	1.81317e-75
6	Pbr038832.1	unnamed protein product [Vitis vinifera]	1.28892e-163
6	Pbr038848.1	PREDICTED: zinc finger protein VAR3, chloroplastic-like [Vitis vinifera]	6.34579e-138
6	Pbr038865.1	PREDICTED: mitogen-activated protein kinase 9-like [Vitis vinifera]	0
6	Pbr038877.1	PREDICTED: peroxisome biogenesis protein 3-2 [Vitis vinifera]	4.41145e-132
6	Pbr038900.1	PREDICTED: uncharacterized protein LOC100256054 [Vitis vinifera]	8.09092e-165
6	Pbr038904.1	alcohol dehydrogenase 7 [Vitis vinifera]	1.89057e-26
6	Pbr038984.1	PREDICTED: UDP-galactose transporter 2-like [Vitis vinifera]	6.54412e-142
6	Pbr039054.1	PREDICTED: tyrosine-specific transport protein-like [Vitis vinifera]	1.73677e-175
6	Pbr039085.1	S-like ribonuclease [Prunus dulcis]	2.01078e-116
6	Pbr039095.1	unknown [Lotus japonicus]	5.20853e-48
6	Pbr039104.2	Nuclear import protein mog1, putative [Ricinus communis]	5.51222e-85
6	Pbr039108.1	PREDICTED: pentatricopeptide repeat-containing protein At1g26900, mitochondrial-like [Vitis vinifera]	0
6	Pbr039113.1	PREDICTED: uncharacterized protein LOC100805907 [Glycine max]	2.25951e-86
6	Pbr039139.1	PREDICTED: protein TWIN LOV 1 [Vitis vinifera]	8.66758e-145
6	Pbr039200.1	hypothetical protein MTR_8g063150 [Medicago truncatula]	5.83554e-52
6	Pbr039283.1	UDP-galactose [Malus x domestica]	0
6	Pbr039286.1	PREDICTED: thaumatin-like protein [Vitis vinifera]	1.63348e-110
6	Pbr039312.1	unnamed protein product [Vitis vinifera]	0
6	Pbr039424.1	conserved hypothetical protein [Ricinus communis]	3.39566e-72
6	Pbr039470.1	PREDICTED: xylulose 5-phosphate/phosphate translocator, chloroplastic-like [Vitis vinifera]	1.04809e-154
6	Pbr039508.1	trehalose-6-phosphate synthase, putative [Ricinus communis]	0
6	Pbr039515.1	PREDICTED: bidirectional sugar transporter SWEET2a [Vitis vinifera]	9.37893e-57
6	Pbr039516.1	PREDICTED: 60S ribosomal protein L44-like [Vitis vinifera]	1.0386e-19
6	Pbr039530.1	predicted protein [Populus trichocarpa]	3.21225e-66
6	Pbr039544.1	predicted protein [Populus trichocarpa]	2.23284e-147
6	Pbr039550.1	PREDICTED: probable purine permease 10-like [Vitis vinifera]	2.39898e-99
6	Pbr039551.1	PREDICTED: probable purine permease 10-like [Vitis vinifera]	1.97444e-93
6	Pbr039552.4	unnamed protein product [Vitis vinifera]	1.48545e-76
6	Pbr039602.1	glycolate oxidase [Gossypium hirsutum]	2.83443e-176
6	Pbr039607.1	ornithine aminotransferase [Malus hupehensis]	0
6	Pbr039648.1	predicted protein [Populus trichocarpa]	4.79345e-109
6	Pbr039707.1	conserved hypothetical protein [Ricinus communis]	0
6	Pbr039759.1	unknown [Arabidopsis thaliana]	4.42531e-23
6	Pbr039935.1	S-locus-specific glycoprotein S6 precursor, putative [Ricinus communis]	0
6	Pbr039971.1	PREDICTED: transducin beta-like protein 3-like [Vitis vinifera]	0
6	Pbr039975.1	PREDICTED: protein SMG9 [Vitis vinifera]	3.31057e-147
6	Pbr039978.1	predicted protein [Populus trichocarpa]	6.16216e-57
6	Pbr040005.1	60S ribosomal protein L13, putative [Ricinus communis]	2.53167e-88
6	Pbr040007.1	hypothetical protein VITISV_005527 [Vitis vinifera]	0
6	Pbr040024.1	uncharacterized protein LOC100809006 [Glycine max]	2.29777e-116
6	Pbr040057.1	Plastid-specific 30S ribosomal protein 1, chloroplast precursor, putative [Ricinus communis]	1.15146e-99
6	Pbr040074.1	HD domain class transcription factor [Malus x domestica]	7.40357e-106
6	Pbr040188.1	secE/sec61-gamma protein transport protein [Arabidopsis thaliana]	3.24473e-32
6	Pbr040253.1	predicted protein [Populus trichocarpa]	8.00796e-76
6	Pbr040334.1	unnamed protein product [Vitis vinifera]	0
6	Pbr040394.1	unknown [Lotus japonicus]	1.21442e-49
6	Pbr040429.1	hypothetical protein RCOM_0475290 [Ricinus communis]	1.23416e-109
6	Pbr040466.1	sorbitol transporter [Malus x domestica]	0
6	Pbr040490.1	50S ribosomal protein L7/L12, putative [Ricinus communis]	1.4294e-39
6	Pbr040497.1	PREDICTED: proteasome subunit beta type-4 isoform 1 [Vitis vinifera]	6.39768e-127
6	Pbr040519.1	hypothetical protein VITISV_000526 [Vitis vinifera]	1.50205e-141
6	Pbr040622.1	ribosomal protein S6-like protein [Solanum tuberosum]	1.82824e-108
6	Pbr040664.1	predicted protein [Populus trichocarpa]	0
6	Pbr040694.2	PREDICTED: protein tumorous imaginal discs, mitochondrial-like [Glycine max]	1.12772e-38
6	Pbr040695.1	PREDICTED: glucose-6-phosphate isomerase-like [Glycine max]	0
6	Pbr040728.1	PREDICTED: xylulose 5-phosphate/phosphate translocator, chloroplastic-like [Vitis vinifera]	5.86391e-161
6	Pbr040766.1	unnamed protein product [Vitis vinifera]	0
6	Pbr040772.1	plastid DNA-binding protein [Prunus x yedoensis]	1.44501e-147
6	Pbr040853.1	predicted protein [Populus trichocarpa]	4.50676e-123
6	Pbr040925.1	PREDICTED: uncharacterized protein LOC100817467 [Glycine max]	1.73952e-15
6	Pbr040937.1	sieve element occlusion b [Malus x domestica]	0
6	Pbr041067.1	predicted protein [Populus trichocarpa]	0
6	Pbr041174.1	cyclophilin [Hevea brasiliensis]	1.03675e-82
6	Pbr041199.1	ATP-dependent Clp protease proteolytic subunit, putative [Ricinus communis]	9.26239e-138
6	Pbr041200.1	WRKY domain class transcription factor [Malus x domestica]	1.83303e-109
6	Pbr041263.1	predicted protein [Populus trichocarpa]	1.4427e-134
6	Pbr041300.1	predicted protein [Populus trichocarpa]	0
6	Pbr041337.1	predicted protein [Populus trichocarpa]	0
6	Pbr041342.1	Minor histocompatibility antigen H13, putative [Ricinus communis]	0
6	Pbr041454.1	beta-D-galactosidase [Pyrus pyrifolia]	0
6	Pbr041461.1	unnamed protein product [Arabidopsis thaliana]	1.45697e-34
6	Pbr041473.1	30S ribosomal protein S16 [Populus alba]	3.8287e-61
6	Pbr041510.2	predicted protein [Populus trichocarpa]	3.32317e-147
6	Pbr041546.1	amino acid binding protein, putative [Ricinus communis]	0
6	Pbr041672.1	phosphate transporter [Sesbania rostrata]	0
6	Pbr041674.1	unnamed protein product [Vitis vinifera]	0
6	Pbr041763.1	unknown [Lotus japonicus]	4.49262e-125
6	Pbr041808.1	hypothetical protein MTR_4g049540 [Medicago truncatula]	1.97009e-67
6	Pbr041835.2	unnamed protein product [Vitis vinifera]	0
6	Pbr041881.1	PREDICTED: 21 kDa protein-like [Vitis vinifera]	1.35424e-51
6	Pbr041884.1	predicted protein [Populus trichocarpa]	4.85353e-68
6	Pbr041924.1	PREDICTED: laccase-7 [Vitis vinifera]	0
6	Pbr041997.1	aldehyde dehydrogenase, putative [Ricinus communis]	0
6	Pbr042041.2	PREDICTED: uncharacterized protein LOC100814805 [Glycine max]	8.58872e-113
6	Pbr042044.1	predicted protein [Populus trichocarpa]	0
6	Pbr042058.1	Reticuline oxidase precursor, putative [Ricinus communis]	2.45042e-172
6	Pbr042112.1	cationic amino acid transporter [Populus trichocarpa]	0
6	Pbr042281.1	AMT1;5 [Malus hupehensis var. mengshanensis]	0
6	Pbr042332.1	PREDICTED: uncharacterized protein LOC100258718 [Vitis vinifera]	5.78599e-54
6	Pbr042337.1	PREDICTED: cytosolic enolase 3-like [Vitis vinifera]	0
6	Pbr042522.1	predicted protein [Populus trichocarpa]	7.93583e-77
6	Pbr042653.1	PREDICTED: glutaredoxin-C1 [Vitis vinifera]	1.74019e-43
6	Pbr042692.1	arginase [Malus hupehensis]	1.3331e-113
6	Pbr042742.1	predicted protein [Populus trichocarpa]	3.10204e-179
6	Pbr042781.1	sorbitol-6-phosphate dehydrogenase 1 [Malus x domestica]	2.41097e-160
6	Pbr042837.1	cytochrome P450, putative [Ricinus communis]	0
6	Pbr042893.1	predicted protein [Populus trichocarpa]	7.75427e-139
17	Pbr006072.1	predicted protein [Populus trichocarpa]	0
17	Pbr006674.1	phytochrome A [Fragaria x ananassa]	0
17	Pbr006772.1	PREDICTED: protein FAR1-RELATED SEQUENCE 3 [Vitis vinifera]	3.78653e-43
17	Pbr007224.1	PREDICTED: uncharacterized protein LOC100248444 [Vitis vinifera]	2.09969e-162
17	Pbr012001.1	Mal d 1-like [Malus x domestica]	2.01565e-84
17	Pbr013356.1	PREDICTED: uncharacterized protein LOC100250808 [Vitis vinifera]	2.66863e-172
17	Pbr018475.1	PREDICTED: uncharacterized protein LOC100854105 [Vitis vinifera]	1.43167e-136
17	Pbr020291.1	plant synaptotagmin [Populus trichocarpa]	0
17	Pbr027824.1	Triose phosphate/phosphate translocator, non-green plastid, chloroplast precursor, putative [Ricinus communis]	3.02179e-151
17	Pbr031351.1	conserved hypothetical protein [Ricinus communis]	3.92927e-169
17	Pbr035635.1	PREDICTED: uncharacterized protein LOC100250497 [Vitis vinifera]	0
17	Pbr040252.1	COL domain class transcription factor [Malus x domestica]	0
17	Pbr040708.1	predicted protein [Populus trichocarpa]	2.33234e-55
17	Pbr041171.1	PREDICTED: transcription factor bHLH121-like [Vitis vinifera]	3.50766e-88
17	Pbr042257.1	Mal d 1-like [Malus x domestica]	8.18342e-86
9	Pbr000136.1	PREDICTED: 5'-adenylylsulfate reductase 3, chloroplastic-like isoform 1 [Vitis vinifera]	0
9	Pbr000518.1	cellulose synthase A1 [Gossypium barbadense]	0
9	Pbr001268.1	hypothetical protein VITISV_033286 [Vitis vinifera]	0
9	Pbr002249.1	PREDICTED: uncharacterized protein LOC100267372 [Vitis vinifera]	0
9	Pbr002555.1	predicted protein [Populus trichocarpa]	2.88687e-177
9	Pbr003182.1	PREDICTED: uncharacterized protein LOC100253141 [Vitis vinifera]	0
9	Pbr003447.1	conserved hypothetical protein [Ricinus communis]	0
9	Pbr003454.1	class II chitinase [Pyrus pyrifolia]	0
9	Pbr005171.1	predicted protein [Populus trichocarpa]	0
9	Pbr005484.1	PREDICTED: glucomannan 4-beta-mannosyltransferase 9-like [Glycine max]	0
9	Pbr007234.2	unknown [Medicago truncatula]	1.37068e-89
9	Pbr007376.1	cellulose synthase A [Eucalyptus camaldulensis]	0
9	Pbr007396.1	unnamed protein product [Vitis vinifera]	2.04703e-157
9	Pbr007426.1	Protein MLO, putative [Ricinus communis]	0
9	Pbr008182.2	predicted protein [Populus trichocarpa]	4.90191e-129
9	Pbr008327.1	PREDICTED: polyubiquitin-like [Brachypodium distachyon]	9.56591e-146
9	Pbr008772.1	PREDICTED: NADP-dependent malic enzyme-like [Vitis vinifera]	0
9	Pbr009170.1	U-box domain-containing protein [Medicago truncatula]	0
9	Pbr009538.1	PREDICTED: probable protein phosphatase 2C 25-like [Vitis vinifera]	2.09604e-121
9	Pbr009565.3	PREDICTED: cytosolic endo-beta-N-acetylglucosaminidase-like [Vitis vinifera]	0
9	Pbr009588.1	PREDICTED: uncharacterized protein LOC100262916 [Vitis vinifera]	0
9	Pbr009824.1	PREDICTED: histidine decarboxylase-like [Vitis vinifera]	0
9	Pbr010075.1	putative shikimate kinase [Fagus sylvatica]	4.15157e-106
9	Pbr011043.1	unnamed protein product [Vitis vinifera]	1.1085e-91
9	Pbr011048.1	unnamed protein product [Vitis vinifera]	6.1154e-128
9	Pbr011138.1	phosphoglycerate mutase, putative [Ricinus communis]	3.0784e-156
9	Pbr011974.1	class II chitinase [Pyrus pyrifolia]	0
9	Pbr012313.1	PREDICTED: uncharacterized protein LOC100262703 [Vitis vinifera]	0
9	Pbr013012.1	cc-nbs-lrr resistance protein [Populus trichocarpa]	0
9	Pbr013189.1	DNA-3-methyladenine glycosylase, putative [Ricinus communis]	2.53913e-106
9	Pbr013399.1	predicted protein [Populus trichocarpa]	2.83803e-115
9	Pbr013454.1	putative laccase [Rosa hybrid cultivar]	0
9	Pbr016107.1	PREDICTED: cellulose synthase A catalytic subunit 8 [UDP-forming] [Vitis vinifera]	0
9	Pbr016375.1	serine/threonine-protein kinase cx32, putative [Ricinus communis]	0
9	Pbr018032.1	PREDICTED: G-type lectin S-receptor-like serine/threonine-protein kinase At2g19130-like [Glycine max]	0
9	Pbr018555.1	PREDICTED: probable receptor-like protein kinase At5g18500 [Vitis vinifera]	0
9	Pbr019675.1	PREDICTED: probable WRKY transcription factor 7 [Vitis vinifera]	1.05851e-92
9	Pbr020045.1	hypothetical protein RCOM_1592640 [Ricinus communis]	8.25284e-66
9	Pbr020181.1	predicted protein [Populus trichocarpa]	0
9	Pbr020880.1	predicted protein [Populus trichocarpa]	5.21851e-07
9	Pbr022741.1	PREDICTED: glutamate synthase 1 [NADH], chloroplastic-like [Vitis vinifera]	0
9	Pbr023068.1	PREDICTED: uncharacterized protein At4g14450, chloroplastic-like [Glycine max]	1.27575e-22
9	Pbr024193.1	PREDICTED: BES1/BZR1 homolog protein 4-like [Vitis vinifera]	1.80234e-134
9	Pbr024425.1	dead box ATP-dependent RNA helicase, putative [Ricinus communis]	0
9	Pbr025146.1	PREDICTED: uncharacterized protein LOC100252502 [Vitis vinifera]	4.25428e-80
9	Pbr025607.1	arabinogalactan protein [Gossypium hirsutum]	5.14448e-51
9	Pbr026594.1	conserved hypothetical protein [Ricinus communis]	3.02123e-119
9	Pbr027308.1	PREDICTED: G-type lectin S-receptor-like serine/threonine-protein kinase At4g27290-like [Vitis vinifera]	0
9	Pbr027358.1	PREDICTED: probable galacturonosyltransferase 12-like [Vitis vinifera]	0
9	Pbr027710.2	predicted protein [Populus trichocarpa]	1.08453e-132
9	Pbr027852.1	PREDICTED: putative clathrin assembly protein At2g25430-like [Glycine max]	0
9	Pbr027856.1	PREDICTED: uncharacterized protein LOC100262916 [Vitis vinifera]	0
9	Pbr028286.1	unknown [Populus trichocarpa]	1.13542e-69
9	Pbr028315.1	PREDICTED: glutamate decarboxylase-like [Glycine max]	0
9	Pbr028331.1	PREDICTED: monoglyceride lipase [Vitis vinifera]	3.86863e-137
9	Pbr031323.1	PREDICTED: tubulin beta-1 chain-like [Glycine max]	3.85107e-119
9	Pbr031324.1	putative tubulin beta-1 chain protein [Linum usitatissimum]	7.91775e-33
9	Pbr031908.1	PREDICTED: 5'-adenylylsulfate reductase 3, chloroplastic-like isoform 1 [Vitis vinifera]	0
9	Pbr032127.1	predicted protein [Populus trichocarpa]	8.79395e-40
9	Pbr032894.2	unnamed protein product [Vitis vinifera]	0
9	Pbr032902.1	predicted protein [Populus trichocarpa]	1.22627e-68
9	Pbr032990.1	serine/threonine protein kinase, putative [Ricinus communis]	0
9	Pbr033471.1	PREDICTED: uncharacterized protein LOC100253767 [Vitis vinifera]	0
9	Pbr033653.1	glycosyltransferase, CAZy family GT8 [Populus trichocarpa]	0
9	Pbr035270.1	conserved hypothetical protein [Ricinus communis]	6.18265e-161
9	Pbr035962.1	laccase 1b [Populus trichocarpa]	0
9	Pbr037395.1	sucrose synthase 1 [Prunus persica]	0
9	Pbr037966.1	PREDICTED: G-type lectin S-receptor-like serine/threonine-protein kinase CES101-like [Vitis vinifera]	1.83272e-106
9	Pbr038595.1	Avr9/Cf-9 rapidly elicited protein [Jatropha curcas]	4.82587e-14
9	Pbr039726.1	adenylyl-sulfate reductase [Solanum lycopersicum]	0
9	Pbr039854.1	PREDICTED: RING-H2 finger protein ATL65-like [Vitis vinifera]	1.57322e-122
9	Pbr040173.1	PREDICTED: uncharacterized N-acetyltransferase p20 [Vitis vinifera]	1.71237e-71
9	Pbr040546.1	GATA domain class transcription factor [Malus x domestica]	4.16548e-139
9	Pbr040547.1	hypothetical protein VITISV_026695 [Vitis vinifera]	0
9	Pbr041089.1	PREDICTED: LRR receptor-like serine/threonine-protein kinase FLS2-like [Vitis vinifera]	0
9	Pbr042397.1	GATA transcription factor, putative [Ricinus communis]	3.09822e-111
3	Pbr000012.1	PREDICTED: C2 and GRAM domain-containing protein At1g03370-like [Glycine max]	0
3	Pbr000013.1	farnesyl pyrophosphate synthase [Malus x domestica]	0
3	Pbr000015.1	predicted protein [Populus trichocarpa]	2.13616e-58
3	Pbr000051.1	PREDICTED: uncharacterized protein LOC100246969 [Vitis vinifera]	9.1338e-131
3	Pbr000075.1	predicted protein [Populus trichocarpa]	1.31885e-125
3	Pbr000077.1	unknown [Medicago truncatula]	4.41729e-48
3	Pbr000090.1	PREDICTED: probable tyrosine-protein phosphatase At1g05000-like [Glycine max]	6.09039e-78
3	Pbr000109.1	conserved hypothetical protein [Ricinus communis]	0
3	Pbr000112.1	PREDICTED: uncharacterized protein LOC100262450 [Vitis vinifera]	8.07321e-148
3	Pbr000122.1	WRKY transcription factor 28 [(Populus tomentosa x P. bolleana) x P. tomentosa]	3.41242e-149
3	Pbr000124.1	predicted protein [Populus trichocarpa]	2.66097e-103
3	Pbr000205.4	PREDICTED: cysteine-rich receptor-like protein kinase 29-like isoform 1 [Glycine max]	0
3	Pbr000207.1	predicted protein [Populus trichocarpa]	2.00969e-93
3	Pbr000223.1	(3S)-linalool/(E)-nerolidol synthase [Vitis vinifera]	4.38911e-161
3	Pbr000233.1	PREDICTED: G-type lectin S-receptor-like serine/threonine-protein kinase RKS1-like [Vitis vinifera]	7.70537e-53
3	Pbr000242.1	unnamed protein product [Vitis vinifera]	8.97016e-89
3	Pbr000244.1	PREDICTED: G-type lectin S-receptor-like serine/threonine-protein kinase RKS1-like [Vitis vinifera]	7.25068e-46
3	Pbr000246.9	PREDICTED: uncharacterized protein LOC100800829 [Glycine max]	0
3	Pbr000258.2	PREDICTED: uncharacterized protein LOC100246768 isoform 1 [Vitis vinifera]	1.35375e-81
3	Pbr000259.1	S-locus-specific glycoprotein S13 precursor, putative [Ricinus communis]	3.21677e-112
3	Pbr000277.1	PREDICTED: probable NADH dehydrogenase-like [Glycine max]	0
3	Pbr000280.1	PREDICTED: F-box protein SKIP27-like [Vitis vinifera]	2.35314e-33
3	Pbr000282.1	PREDICTED: uncharacterized protein LOC100256775 [Vitis vinifera]	0
3	Pbr000289.1	conserved hypothetical protein [Ricinus communis]	7.63429e-68
3	Pbr000291.1	PREDICTED: probable ADP-ribosylation factor GTPase-activating protein AGD5-like [Vitis vinifera]	2.91458e-116
3	Pbr000296.1	Rotenone-insensitive NADH-ubiquinone oxidoreductase, mitochondrial precursor, putative [Ricinus communis]	0
3	Pbr000312.1	PREDICTED: uncharacterized protein LOC100265351 [Vitis vinifera]	0
3	Pbr000313.1	unknown [Picea sitchensis]	1.09194e-61
3	Pbr000315.1	NAC domain class transcription factor [Malus x domestica]	9.9302e-180
3	Pbr000316.1	PREDICTED: alpha-galactosidase-like [Vitis vinifera]	4.92425e-177
3	Pbr000324.1	polyphenol oxidase V [Malus x domestica]	1.53418e-63
3	Pbr000331.1	sugar transporter, putative [Ricinus communis]	0
3	Pbr000341.1	PREDICTED: probable LRR receptor-like serine/threonine-protein kinase At1g56140-like [Glycine max]	1.17448e-148
3	Pbr000345.1	PREDICTED: stem-specific protein TSJT1-like [Vitis vinifera]	8.0384e-107
3	Pbr000382.1	unnamed protein product [Vitis vinifera]	1.12414e-29
3	Pbr000396.1	putative ethylene responsive element binding factor [Prunus domestica]	2.48852e-49
3	Pbr000398.1	AP2 domain class transcription factor [Malus x domestica]	1.06475e-95
3	Pbr000399.1	PREDICTED: uncharacterized protein LOC100243637 [Vitis vinifera]	0
3	Pbr000402.1	conserved hypothetical protein [Ricinus communis]	1.60805e-108
3	Pbr000411.1	PREDICTED: serine/threonine-protein kinase-like protein ACR4-like [Glycine max]	2.30969e-116
3	Pbr000414.1	PREDICTED: glutaredoxin-C9-like [Vitis vinifera]	5.46767e-34
3	Pbr000429.1	uncharacterized protein LOC100782451 [Glycine max]	1.03287e-28
3	Pbr000439.1	glutamate receptor 2 plant, putative [Ricinus communis]	0
3	Pbr000480.1	predicted protein [Populus trichocarpa]	7.42899e-140
3	Pbr000521.1	unknown [Populus trichocarpa]	2.95466e-57
3	Pbr000527.1	PREDICTED: uncharacterized protein LOC100246308 [Vitis vinifera]	2.04913e-20
3	Pbr000537.1	predicted protein [Populus trichocarpa]	2.11914e-66
3	Pbr000539.1	BRASSINAZOLE-RESISTANT 2 protein, putative [Ricinus communis]	1.29788e-132
3	Pbr000550.1	predicted protein [Populus trichocarpa]	0
3	Pbr000553.1	conserved hypothetical protein [Ricinus communis]	0
3	Pbr000555.1	PREDICTED: dual specificity protein kinase shkB [Vitis vinifera]	0
3	Pbr000609.1	conserved hypothetical protein [Ricinus communis]	1.6517e-61
3	Pbr000671.1	unnamed protein product [Vitis vinifera]	3.57798e-103
3	Pbr000684.1	PREDICTED: uncharacterized protein LOC100810934 [Glycine max]	5.46429e-92
3	Pbr000729.1	unknown [Lotus japonicus]	0
3	Pbr000744.1	calmodulin binding protein, putative [Ricinus communis]	0
3	Pbr000842.1	predicted protein [Populus trichocarpa]	0
3	Pbr000876.1	MYB transcription factor 3 [Malus x domestica]	2.0601e-161
3	Pbr000881.1	unknown [Populus trichocarpa]	2.92908e-42
3	Pbr000932.1	PREDICTED: uncharacterized protein yqeH-like [Vitis vinifera]	5.65352e-70
3	Pbr000933.1	ERD15 [Capsicum annuum]	3.72384e-42
3	Pbr000971.1	calcium-binding protein [Lotus japonicus]	2.08078e-81
3	Pbr000989.1	unnamed protein product [Vitis vinifera]	3.87455e-180
3	Pbr000997.2	PREDICTED: EID1-like F-box protein 3-like [Vitis vinifera]	1.15127e-68
3	Pbr001000.1	predicted protein [Populus trichocarpa]	3.54429e-12
3	Pbr001038.1	PREDICTED: calcium-transporting ATPase 2, plasma membrane-type isoform 1 [Vitis vinifera]	0
3	Pbr001063.1	predicted protein [Populus trichocarpa]	0
3	Pbr001067.1	conserved hypothetical protein [Ricinus communis]	3.36688e-22
3	Pbr001139.1	PREDICTED: importin subunit alpha-1 [Vitis vinifera]	0
3	Pbr001155.2	Glucan endo-1,3-beta-glucosidase precursor, putative [Ricinus communis]	4.15086e-153
3	Pbr001177.1	serine/threonine-protein kinase cx32 [Cucumis melo subsp. melo]	1.09592e-37
3	Pbr001178.1	serine/threonine-protein kinase cx32, putative [Ricinus communis]	1.53099e-66
3	Pbr001238.1	predicted protein [Populus trichocarpa]	7.19467e-52
3	Pbr001322.2	calcium-dependent protein kinase, putative [Ricinus communis]	0
3	Pbr001326.1	PREDICTED: uncharacterized protein LOC100261548 [Vitis vinifera]	2.9838e-137
3	Pbr001349.1	PREDICTED: uncharacterized Rho GTPase-activating protein At5g61530-like [Glycine max]	3.26223e-151
3	Pbr001355.1	PREDICTED: acid phosphatase 1 [Vitis vinifera]	4.60963e-108
3	Pbr001359.1	catalytic, putative [Ricinus communis]	2.24188e-136
3	Pbr001360.1	PREDICTED: 6-phosphofructokinase 4, chloroplastic-like [Vitis vinifera]	0
3	Pbr001363.1	ethylene response factor [Malus x domestica]	8.80877e-163
3	Pbr001375.1	glutamate dehydrogenase, putative [Ricinus communis]	0
3	Pbr001381.1	caspase, putative [Ricinus communis]	5.36533e-142
3	Pbr001416.1	hypothetical protein RCOM_0690150 [Ricinus communis]	2.75966e-111
3	Pbr001420.1	hypothetical protein MTR_5g067740 [Medicago truncatula]	5.01855e-17
3	Pbr001424.1	predicted protein [Populus trichocarpa]	3.35849e-52
3	Pbr001444.1	PREDICTED: uncharacterized protein LOC100260856 [Vitis vinifera]	1.35229e-49
3	Pbr001479.1	hypothetical protein VITISV_019620 [Vitis vinifera]	2.14911e-173
3	Pbr001560.1	hydroxymethylglutaryl-CoA synthase, putative [Ricinus communis]	0
3	Pbr001568.2	uncharacterized protein LOC100817978 [Glycine max]	2.88687e-96
3	Pbr001584.1	PREDICTED: GPI ethanolamine phosphate transferase 1-like [Vitis vinifera]	0
3	Pbr001596.1	PREDICTED: protease Do-like 9-like [Glycine max]	0
3	Pbr001626.1	PREDICTED: probable disease resistance protein At5g66900-like [Vitis vinifera]	0
3	Pbr001651.1	hypothetical protein VITISV_006821 [Vitis vinifera]	0
3	Pbr001705.1	predicted protein [Populus trichocarpa]	0
3	Pbr001707.1	PREDICTED: probable protein phosphatase 2C 49-like [Glycine max]	9.18402e-163
3	Pbr001726.1	PREDICTED: stachyose synthase [Vitis vinifera]	0
3	Pbr001746.1	PREDICTED: dynamin-2B [Vitis vinifera]	0
3	Pbr001818.1	conserved hypothetical protein [Ricinus communis]	1.49653e-143
3	Pbr001825.1	predicted protein [Populus trichocarpa]	4.02152e-24
3	Pbr001826.1	PREDICTED: uncharacterized protein LOC100854031 [Vitis vinifera]	2.05772e-28
3	Pbr001827.1	Potassium channel AKT1, putative [Ricinus communis]	0
3	Pbr001834.1	PREDICTED: 3-ketoacyl-CoA synthase 11 [Vitis vinifera]	0
3	Pbr001861.1	PREDICTED: manganese-dependent ADP-ribose/CDP-alcohol diphosphatase-like [Vitis vinifera]	6.66769e-161
3	Pbr001882.1	PREDICTED: uncharacterized protein LOC100797123 [Glycine max]	4.55338e-39
3	Pbr002020.1	HSF domain class transcription factor [Malus x domestica]	1.35423e-100
3	Pbr002038.1	HSF domain class transcription factor [Malus x domestica]	2.46228e-110
3	Pbr002083.1	Glucan endo-1,3-beta-glucosidase precursor, putative [Ricinus communis]	0
3	Pbr002131.1	amino acid transporter [Populus trichocarpa]	0
3	Pbr002163.1	hypothetical protein VITISV_006652 [Vitis vinifera]	0
3	Pbr002178.1	predicted protein [Populus trichocarpa]	9.43542e-131
3	Pbr002233.1	1-aminocyclopropane-1-carboxylate synthase [Eriobotrya japonica]	0
3	Pbr002242.1	predicted protein [Populus trichocarpa]	0
3	Pbr002269.1	predicted protein [Populus trichocarpa]	5.68265e-137
3	Pbr002315.3	predicted protein [Populus trichocarpa]	5.24043e-86
3	Pbr002343.1	predicted protein [Populus trichocarpa]	7.80482e-167
3	Pbr002351.1	kinase, putative [Ricinus communis]	1.25283e-127
3	Pbr002352.1	predicted protein [Populus trichocarpa]	8.96765e-173
3	Pbr002353.1	predicted protein [Populus trichocarpa]	6.19395e-66
3	Pbr002357.1	amine oxidase, putative [Ricinus communis]	0
3	Pbr002379.1	basic 7S globulin 2 precursor small subunit, putative [Ricinus communis]	0
3	Pbr002395.1	light-harvesting chlorophyll a/b-binding protein [Prunus persica]	7.84358e-140
3	Pbr002411.1	predicted protein [Populus trichocarpa]	1.71751e-19
3	Pbr002412.1	predicted protein [Populus trichocarpa]	9.50805e-32
3	Pbr002455.1	PREDICTED: VHS domain-containing protein At3g16270 [Vitis vinifera]	0
3	Pbr002473.1	PREDICTED: LRR receptor-like serine/threonine-protein kinase FLS2-like [Vitis vinifera]	2.08007e-90
3	Pbr002475.1	PREDICTED: LRR receptor-like serine/threonine-protein kinase FLS2-like [Vitis vinifera]	0
3	Pbr002477.1	uncharacterized protein LOC100305971 [Glycine max]	9.12356e-33
3	Pbr002521.1	PREDICTED: LRR receptor-like serine/threonine-protein kinase FLS2-like [Vitis vinifera]	0
3	Pbr002524.1	predicted protein [Populus trichocarpa]	0
3	Pbr002602.1	importin beta-1, putative [Ricinus communis]	0
3	Pbr002611.1	carboxylesterase np, putative [Ricinus communis]	1.25944e-159
3	Pbr002626.1	unnamed protein product [Vitis vinifera]	2.41484e-53
3	Pbr002629.1	cytochrome P450, putative [Ricinus communis]	0
3	Pbr002681.1	conserved hypothetical protein [Ricinus communis]	1.63006e-28
3	Pbr002682.1	conserved hypothetical protein [Ricinus communis]	3.7132e-12
3	Pbr002726.1	conserved hypothetical protein [Ricinus communis]	3.66052e-165
3	Pbr002730.1	cation-transporting atpase plant, putative [Ricinus communis]	0
3	Pbr002794.1	vesicle-associated membrane protein, putative [Ricinus communis]	2.70954e-66
3	Pbr002799.1	PREDICTED: hydroxycinnamoyl-Coenzyme A shikimate/quinate hydroxycinnamoyltransferase [Vitis vinifera]	2.2844e-179
3	Pbr002818.1	PREDICTED: uncharacterized protein LOC100251634 [Vitis vinifera]	6.0937e-72
3	Pbr002862.1	conserved hypothetical protein [Ricinus communis]	0
3	Pbr002913.1	predicted protein [Populus trichocarpa]	7.86233e-53
3	Pbr002963.1	predicted protein [Populus trichocarpa]	0
3	Pbr002984.1	predicted protein [Populus trichocarpa]	6.95495e-41
3	Pbr002999.1	PREDICTED: naringenin,2-oxoglutarate 3-dioxygenase [Vitis vinifera]	6.90581e-144
3	Pbr003002.1	hypothetical protein VITISV_023819 [Vitis vinifera]	4.37427e-155
3	Pbr003013.1	predicted protein [Populus trichocarpa]	4.4431e-118
3	Pbr003025.1	CTV.22 [Citrus trifoliata]	1.01266e-136
3	Pbr003074.1	PREDICTED: uncharacterized protein LOC100248831 [Vitis vinifera]	0
3	Pbr003095.1	prephenate dehydrogenase, putative [Ricinus communis]	0
3	Pbr003132.1	PREDICTED: uncharacterized protein LOC100250952 isoform 1 [Vitis vinifera]	1.672e-92
3	Pbr003146.1	hypothetical protein VITISV_018635 [Vitis vinifera]	2.59539e-25
3	Pbr003163.1	grr1, plant, putative [Ricinus communis]	0
3	Pbr003219.1	AP2/ERF domain-containing transcription factor [Populus trichocarpa]	2.91641e-34
3	Pbr003247.1	Indole-3-acetic acid-induced protein ARG2, putative [Ricinus communis]	2.51444e-18
3	Pbr003340.1	predicted protein [Populus trichocarpa]	1.25968e-59
3	Pbr003351.1	unknown [Lotus japonicus]	0
3	Pbr003419.1	protein transport protein sec23, putative [Ricinus communis]	0
3	Pbr003421.1	predicted protein [Populus trichocarpa]	6.58406e-53
3	Pbr003453.1	predicted protein [Populus trichocarpa]	0
3	Pbr003484.1	Leucoanthocyanidin dioxygenase, putative [Ricinus communis]	4.30812e-71
3	Pbr003492.1	Leucoanthocyanidin dioxygenase, putative [Ricinus communis]	1.84979e-94
3	Pbr003549.1	Paramyosin, putative [Ricinus communis]	2.47697e-177
3	Pbr003551.2	PREDICTED: SEC14-like protein 5 [Vitis vinifera]	9.44155e-142
3	Pbr003570.1	predicted protein [Populus trichocarpa]	0
3	Pbr003572.1	CBL-interacting protein kinase 20 [Vitis vinifera]	2.53096e-130
3	Pbr003583.1	PREDICTED: uncharacterized protein LOC100261302 [Vitis vinifera]	0
3	Pbr003612.1	hexose transporter [Solanum lycopersicum]	0
3	Pbr003665.1	PREDICTED: uncharacterized protein At2g33490-like [Glycine max]	3.40326e-179
3	Pbr003671.1	PREDICTED: GEM-like protein 5 [Vitis vinifera]	5.54712e-101
3	Pbr003675.1	unnamed protein product [Vitis vinifera]	1.07835e-43
3	Pbr003748.1	expansin [Pyrus communis]	1.2933e-141
3	Pbr003760.2	Transitional endoplasmic reticulum ATPase, putative [Ricinus communis]	2.25945e-30
3	Pbr003773.1	PREDICTED: putative quinone-oxidoreductase homolog, chloroplastic [Vitis vinifera]	1.55526e-133
3	Pbr003782.1	predicted protein [Populus trichocarpa]	0
3	Pbr003786.1	PREDICTED: ankyrin repeat-containing protein At3g12360-like [Vitis vinifera]	0
3	Pbr003794.1	PREDICTED: uncharacterized protein LOC100242716 [Vitis vinifera]	3.37564e-23
3	Pbr003796.1	PREDICTED: uncharacterized protein LOC100242716 [Vitis vinifera]	1.10916e-49
3	Pbr003797.1	unnamed protein product [Vitis vinifera]	1.13554e-144
3	Pbr003808.2	predicted protein [Populus trichocarpa]	6.04654e-107
3	Pbr003817.1	PREDICTED: uncharacterized protein LOC100854837 [Vitis vinifera]	0
3	Pbr003841.1	predicted protein [Populus trichocarpa]	1.25637e-114
3	Pbr003852.1	PREDICTED: uncharacterized protein LOC100253567 [Vitis vinifera]	1.53221e-85
3	Pbr003855.1	PREDICTED: E3 ubiquitin-protein ligase RING1-like [Vitis vinifera]	1.19982e-105
3	Pbr003868.1	SCL domain class transcription factor [Malus x domestica]	0
3	Pbr003970.1	Protein YIPF1, putative [Ricinus communis]	3.57312e-125
3	Pbr004197.1	PREDICTED: TBC1 domain family member 15-like [Glycine max]	0
3	Pbr004276.1	MYB transcription factor 3 [Malus x domestica]	2.20427e-115
3	Pbr004286.1	PREDICTED: LL-diaminopimelate aminotransferase, chloroplastic [Vitis vinifera]	2.6118e-177
3	Pbr004310.1	l-allo-threonine aldolase, putative [Ricinus communis]	1.26451e-168
3	Pbr004315.1	Ethylene-responsive transcription factor 1B, putative [Ricinus communis]	8.96884e-47
3	Pbr004323.1	ethylene receptor, putative [Ricinus communis]	0
3	Pbr004333.1	PREDICTED: uncharacterized protein LOC100258654 [Vitis vinifera]	0
3	Pbr004400.1	PREDICTED: uncharacterized protein LOC100790030 [Glycine max]	7.83897e-78
3	Pbr004427.6	unnamed protein product [Vitis vinifera]	1.90872e-07
3	Pbr004436.1	n-myristoyl transferase, putative [Ricinus communis]	0
3	Pbr004478.1	predicted protein [Populus trichocarpa]	3.97475e-140
3	Pbr004515.1	PREDICTED: uncharacterized protein LOC100264607 isoform 1 [Vitis vinifera]	0
3	Pbr004521.1	PREDICTED: G-type lectin S-receptor-like serine/threonine-protein kinase RLK1 [Vitis vinifera]	0
3	Pbr004524.1	predicted protein [Populus trichocarpa]	0
3	Pbr004574.1	EIL1 [Prunus persica]	0
3	Pbr004605.1	oxysterol binding protein, putative [Ricinus communis]	0
3	Pbr004607.1	GRAS family transcription factor [Populus trichocarpa]	0
3	Pbr004620.1	PREDICTED: probable disease resistance protein At5g66900-like [Vitis vinifera]	1.34657e-176
3	Pbr004630.1	unnamed protein product [Vitis vinifera]	0
3	Pbr004650.1	ERD15 protein [Brassica rapa]	1.46435e-38
3	Pbr004698.1	Myosin-1, putative [Ricinus communis]	0
3	Pbr004722.1	PREDICTED: cysteine-rich receptor-like protein kinase 25-like isoform 1 [Vitis vinifera]	7.31958e-166
3	Pbr004744.1	predicted protein [Populus trichocarpa]	5.98306e-38
3	Pbr004782.1	PREDICTED: aspartic proteinase-like protein 2-like [Glycine max]	0
3	Pbr004804.1	PREDICTED: splicing factor U2af small subunit A-like [Glycine max]	5.99725e-105
3	Pbr004809.1	arogenate/prephenate dehydratase [Populus trichocarpa]	0
3	Pbr004829.1	hypothetical protein VITISV_006821 [Vitis vinifera]	0
3	Pbr004830.2	hypothetical protein VITISV_006821 [Vitis vinifera]	0
3	Pbr004885.1	WRKY transcription factor 4 [Vitis vinifera]	2.14086e-92
3	Pbr004902.1	UDP-galactose:MGDG galactosyltransferase, putative [Ricinus communis]	0
3	Pbr004941.1	predicted protein [Populus trichocarpa]	6.01151e-18
3	Pbr004953.1	conserved hypothetical protein [Ricinus communis]	2.8087e-173
3	Pbr004972.1	PREDICTED: G-type lectin S-receptor-like serine/threonine-protein kinase RLK1-like [Vitis vinifera]	9.56426e-75
3	Pbr004973.1	PREDICTED: G-type lectin S-receptor-like serine/threonine-protein kinase RLK1-like [Vitis vinifera]	0
3	Pbr004978.1	unnamed protein product [Vitis vinifera]	2.05533e-30
3	Pbr004979.1	type II homeodomain-leucine zipper protein [Medicago sativa]	4.99187e-51
3	Pbr004987.1	PREDICTED: uncharacterized protein LOC100266637 [Vitis vinifera]	1.84772e-21
3	Pbr005033.1	RecName: Full=(-)-alpha-pinene synthase; Short=FvPINS	0
3	Pbr005042.2	predicted protein [Populus trichocarpa]	4.80623e-109
3	Pbr005148.1	predicted protein [Populus trichocarpa]	1.43223e-92
3	Pbr005177.1	PREDICTED: vacuolar protein 8 [Vitis vinifera]	0
3	Pbr005179.1	1-aminocyclopropane-1-carboxylate oxidase [Pyrus pyrifolia]	9.72535e-170
3	Pbr005180.1	PREDICTED: probable tyrosine-protein phosphatase At1g05000-like [Glycine max]	1.3626e-87
3	Pbr005182.1	PREDICTED: triacylglycerol lipase 2 [Vitis vinifera]	0
3	Pbr005225.1	predicted protein [Populus trichocarpa]	0
3	Pbr005226.1	unknown [Lotus japonicus]	1.70426e-72
3	Pbr005231.1	predicted protein [Populus trichocarpa]	2.05892e-36
3	Pbr005248.1	PREDICTED: thymidine kinase-like [Vitis vinifera]	4.15543e-93
3	Pbr005262.1	cation-transporting atpase plant, putative [Ricinus communis]	0
3	Pbr005263.1	cation-transporting atpase plant, putative [Ricinus communis]	0
3	Pbr005320.2	PREDICTED: protease Do-like 9-like [Glycine max]	0
3	Pbr005321.2	PREDICTED: protease Do-like 9-like [Vitis vinifera]	0
3	Pbr005350.1	lipoxygenase [Sesbania rostrata]	0
3	Pbr005388.1	trehalose-6-phosphate synthase, putative [Ricinus communis]	0
3	Pbr005400.1	PREDICTED: peroxidase 4 [Vitis vinifera]	1.22809e-132
3	Pbr005435.1	predicted protein [Populus trichocarpa]	3.00391e-155
3	Pbr005479.1	PREDICTED: membrane steroid-binding protein 2-like [Glycine max]	7.2511e-62
3	Pbr005490.1	predicted protein [Populus trichocarpa]	1.85394e-127
3	Pbr005496.1	PREDICTED: heat stress transcription factor A-3-like [Vitis vinifera]	8.68578e-144
3	Pbr005667.1	NtEIG-A1 [Nicotiana tabacum]	4.41954e-43
3	Pbr005668.1	NtEIG-A1 [Nicotiana tabacum]	2.996e-39
3	Pbr005688.1	soluble inorganic pyrophosphatase [Malus x domestica]	1.84806e-125
3	Pbr005733.1	unnamed protein product [Vitis vinifera]	2.35434e-28
3	Pbr005761.1	AMP dependent CoA ligase, putative [Ricinus communis]	0
3	Pbr005766.1	dehydrin 8 [Malus x domestica]	2.76378e-93
3	Pbr005789.1	hypothetical protein VITISV_001638 [Vitis vinifera]	1.80206e-45
3	Pbr005802.1	alcohol dehydrogenase, putative [Ricinus communis]	5.47094e-167
3	Pbr005803.1	PREDICTED: uncharacterized protein LOC100243746 [Vitis vinifera]	1.54747e-108
3	Pbr005812.3	predicted protein [Populus trichocarpa]	3.31915e-107
3	Pbr005817.1	PREDICTED: uncharacterized protein LOC100249003 [Vitis vinifera]	2.97024e-09
3	Pbr005823.2	PREDICTED: endoplasmin homolog [Vitis vinifera]	0
3	Pbr005827.1	predicted protein [Populus trichocarpa]	1.97929e-26
3	Pbr005828.1	PREDICTED: uncharacterized protein LOC100241980 [Vitis vinifera]	0
3	Pbr005831.1	tubulin beta chain, putative [Ricinus communis]	1.80184e-117
3	Pbr005832.1	unnamed protein product [Thellungiella halophila]	2.30371e-32
3	Pbr005849.1	carboxy-lyase, putative [Ricinus communis]	1.49956e-102
3	Pbr005860.1	PREDICTED: uncharacterized protein LOC100255631 [Vitis vinifera]	1.50541e-130
3	Pbr005874.1	PREDICTED: probable LRR receptor-like serine/threonine-protein kinase At4g36180 [Vitis vinifera]	0
3	Pbr005987.1	rare cold inducible protein [Pseudotsuga menziesii]	6.42108e-14
3	Pbr006041.1	PREDICTED: uncharacterized protein LOC100251145 [Vitis vinifera]	1.57677e-176
3	Pbr006159.1	predicted protein [Populus trichocarpa]	5.45454e-98
3	Pbr006193.2	zinc ion binding protein, putative [Ricinus communis]	0
3	Pbr006204.1	allene oxide synthase [Solanum tuberosum]	1.69705e-90
3	Pbr006205.1	allene oxide synthase [Glycine max]	1.10479e-86
3	Pbr006274.1	dynamin, putative [Ricinus communis]	0
3	Pbr006291.2	PREDICTED: BTB/POZ and MATH domain-containing protein 2 isoform 2 [Vitis vinifera]	1.21901e-156
3	Pbr006329.1	GTP cyclohydrolase II/3,4-dihydroxy-2-butanone 4-phosphate synthase [Malus x domestica]	0
3	Pbr006333.1	Avr9/Cf-9 rapidly elicited protein 75 [Nicotiana tabacum]	8.81251e-12
3	Pbr006412.4	predicted protein [Populus trichocarpa]	1.25927e-110
3	Pbr006432.1	isoleucyl tRNA synthetase, putative [Ricinus communis]	0
3	Pbr006438.1	PREDICTED: uncharacterized protein LOC100254959 [Vitis vinifera]	0
3	Pbr006501.1	isoleucyl tRNA synthetase, putative [Ricinus communis]	0
3	Pbr006526.1	AP2 domain class transcription factor [Malus x domestica]	4.48195e-122
3	Pbr006567.1	PREDICTED: uncharacterized protein LOC100250287 [Vitis vinifera]	0
3	Pbr006608.1	Chorismate synthase, chloroplast precursor, putative [Ricinus communis]	9.22572e-161
3	Pbr006670.1	hypothetical protein MTR_7g111170 [Medicago truncatula]	8.68902e-11
3	Pbr006688.1	Protein of unknown function UPF0057 [Medicago truncatula]	3.40475e-15
3	Pbr006689.1	Protein of unknown function UPF0057 [Medicago truncatula]	1.99143e-23
3	Pbr006745.1	f-box family protein [Populus trichocarpa]	7.25339e-63
3	Pbr006768.1	PREDICTED: uncharacterized protein LOC100244510 [Vitis vinifera]	2.01141e-136
3	Pbr006776.1	ABA 8'-hydroxylase [Citrus sinensis]	0
3	Pbr006802.1	Cis-zeatin O-glucosyltransferase [Medicago truncatula]	7.96196e-80
3	Pbr006803.1	predicted protein [Populus trichocarpa]	6.19614e-45
3	Pbr006804.1	lipid binding protein, putative [Ricinus communis]	0
3	Pbr006806.1	Transmembrane protein 45a, putative [Ricinus communis]	5.02746e-118
3	Pbr006989.1	Leucoanthocyanidin dioxygenase, putative [Ricinus communis]	3.74806e-104
3	Pbr006993.1	Leucoanthocyanidin dioxygenase, putative [Ricinus communis]	1.39475e-51
3	Pbr007040.1	nbs-lrr resistance protein [Populus trichocarpa]	0
3	Pbr007131.1	PREDICTED: translation initiation factor eIF-2B subunit delta-like [Vitis vinifera]	0
3	Pbr007164.1	zinc finger protein, putative [Ricinus communis]	5.09813e-78
3	Pbr007168.1	Transcription factor BIM1, putative [Ricinus communis]	0
3	Pbr007183.1	Alpha-1,4-glucan-protein synthase [UDP-forming], putative [Ricinus communis]	0
3	Pbr007200.1	unnamed protein product [Vitis vinifera]	3.46945e-119
3	Pbr007232.1	hypothetical protein SORBIDRAFT_01g043150 [Sorghum bicolor]	0
3	Pbr007240.1	synaptosomal associated protein, putative [Ricinus communis]	9.96425e-96
3	Pbr007263.1	Brassinosteroid LRR receptor kinase precursor, putative [Ricinus communis]	0
3	Pbr007264.1	conserved hypothetical protein [Ricinus communis]	3.55354e-109
3	Pbr007275.1	PREDICTED: uncharacterized protein LOC100265514 [Vitis vinifera]	1.02479e-166
3	Pbr007327.1	class V chitinase [Pyrus pyrifolia]	0
3	Pbr007329.2	Protein bem46, putative [Ricinus communis]	1.94616e-127
3	Pbr007330.1	PREDICTED: uncharacterized protein LOC100255894 [Vitis vinifera]	0
3	Pbr007365.1	predicted protein [Populus trichocarpa]	0
3	Pbr007366.1	conserved hypothetical protein [Ricinus communis]	1.35695e-43
3	Pbr007418.1	conserved hypothetical protein [Ricinus communis]	2.78228e-11
3	Pbr007423.1	conserved hypothetical protein [Ricinus communis]	1.42825e-09
3	Pbr007444.1	PREDICTED: uncharacterized protein LOC100777952 [Glycine max]	8.38322e-63
3	Pbr007512.1	predicted protein [Populus trichocarpa]	1.86307e-163
3	Pbr007550.1	GH3 [Dimocarpus longan]	0
3	Pbr007556.1	monodehydroascorbate reductase [Malus x domestica]	0
3	Pbr007574.1	PREDICTED: uridine nucleosidase 1-like [Vitis vinifera]	2.32534e-156
3	Pbr007577.1	PREDICTED: zinc finger A20 and AN1 domain-containing stress-associated protein 4 isoform 1 [Vitis vinifera]	3.32238e-54
3	Pbr007641.1	predicted protein [Populus trichocarpa]	9.15489e-27
3	Pbr007642.1	NAC domain protein, IPR003441 [Populus trichocarpa]	2.24049e-63
3	Pbr007671.1	PREDICTED: nucleoside-triphosphatase-like [Glycine max]	1.65056e-169
3	Pbr007673.1	NAC domain class transcription factor [Malus x domestica]	0
3	Pbr007682.1	Glucan endo-1,3-beta-glucosidase precursor, putative [Ricinus communis]	0
3	Pbr007688.1	PREDICTED: probable galactose-1-phosphate uridyl transferase-like [Glycine max]	6.82465e-119
3	Pbr007691.1	glutamate dehydrogenase, putative [Ricinus communis]	0
3	Pbr007694.1	PREDICTED: adenylyl-sulfate kinase 1, chloroplastic-like [Glycine max]	1.80298e-100
3	Pbr007707.1	unnamed protein product [Vitis vinifera]	0
3	Pbr007711.1	PREDICTED: uncharacterized CDP-alcohol phosphatidyltransferase class-I family protein 3 [Vitis vinifera]	1.49692e-172
3	Pbr007772.1	PREDICTED: uncharacterized protein LOC100242686 [Vitis vinifera]	7.91738e-71
3	Pbr007777.1	HSF domain class transcription factor [Malus x domestica]	1.57984e-99
3	Pbr007791.1	O-methyltransferase-like protein [Prunus mume]	2.51965e-135
3	Pbr007799.1	conserved hypothetical protein [Ricinus communis]	0
3	Pbr007816.1	unnamed protein product [Vitis vinifera]	0
3	Pbr007839.1	PREDICTED: phosphoserine aminotransferase, chloroplastic-like [Vitis vinifera]	2.43885e-180
3	Pbr007903.1	predicted protein [Populus trichocarpa]	7.49322e-142
3	Pbr007960.1	PREDICTED: probable receptor-like protein kinase At5g15080-like [Vitis vinifera]	1.06904e-173
3	Pbr007970.1	PREDICTED: RNA-binding protein 24-like [Glycine max]	7.34945e-106
3	Pbr007980.1	PREDICTED: RING-H2 finger protein ATL2-like isoform 2 [Vitis vinifera]	9.13275e-53
3	Pbr007997.1	Desacetoxyvindoline 4-hydroxylase, putative [Ricinus communis]	1.28167e-101
3	Pbr008022.1	PREDICTED: probable LRR receptor-like serine/threonine-protein kinase At4g08850-like [Vitis vinifera]	0
3	Pbr008057.1	predicted protein [Populus trichocarpa]	1.26077e-29
3	Pbr008066.1	unnamed protein product [Vitis vinifera]	2.11108e-99
3	Pbr008084.1	sugar transporter, putative [Ricinus communis]	0
3	Pbr008092.1	sugar transporter, putative [Ricinus communis]	0
3	Pbr008102.1	predicted protein [Populus trichocarpa]	1.34431e-99
3	Pbr008143.1	predicted protein [Populus trichocarpa]	0
3	Pbr008157.1	unnamed protein product [Vitis vinifera]	2.77169e-148
3	Pbr008171.1	oxysterol-binding protein [Glycine max]	0
3	Pbr008181.1	PREDICTED: uncharacterized protein LOC100259117 [Vitis vinifera]	2.28104e-86
3	Pbr008190.1	PREDICTED: beta-1,3-galactosyltransferase 7 [Vitis vinifera]	0
3	Pbr008259.1	conserved hypothetical protein [Ricinus communis]	5.11513e-67
3	Pbr008273.1	PREDICTED: uncharacterized protein LOC100791970 [Glycine max]	3.22715e-49
3	Pbr008277.1	PREDICTED: serine/threonine-protein kinase PBS1-like [Glycine max]	3.08435e-179
3	Pbr008309.1	unnamed protein product [Vitis vinifera]	6.13642e-33
3	Pbr008319.1	PREDICTED: L-type lectin-domain containing receptor kinase VIII.1 [Vitis vinifera]	0
3	Pbr008324.1	unnamed protein product [Vitis vinifera]	5.62386e-164
3	Pbr008331.1	PREDICTED: dnaJ homolog subfamily C member 3 homolog [Vitis vinifera]	0
3	Pbr008363.1	phenylalanine ammonia lyase [Pyrus communis]	0
3	Pbr008421.1	structural constituent of cell wall, putative [Ricinus communis]	3.07612e-12
3	Pbr008518.1	PREDICTED: oxysterol-binding protein-related protein 1C [Vitis vinifera]	0
3	Pbr008549.1	PREDICTED: eukaryotic translation initiation factor 5-like [Vitis vinifera]	8.3684e-168
3	Pbr008587.1	PREDICTED: nudix hydrolase 2-like [Glycine max]	1.40667e-108
3	Pbr008588.1	PREDICTED: nudix hydrolase 2-like [Glycine max]	2.46554e-108
3	Pbr008610.1	PREDICTED: uncharacterized protein LOC100264112 [Vitis vinifera]	0
3	Pbr008624.1	conserved hypothetical protein [Ricinus communis]	6.37973e-14
3	Pbr008628.1	PREDICTED: probable protein phosphatase 2C 49-like [Glycine max]	6.54241e-169
3	Pbr008639.1	WRKY1 [Hevea brasiliensis]	7.81318e-67
3	Pbr008676.1	farnesyl diphosphate synthase [Panax ginseng]	3.45096e-160
3	Pbr008704.1	PREDICTED: protein BONZAI 3-like [Vitis vinifera]	0
3	Pbr008715.1	unnamed protein product [Thellungiella halophila]	0
3	Pbr008722.1	zinc finger protein, putative [Ricinus communis]	2.59019e-54
3	Pbr008727.1	patatin-like protein [Gossypium hirsutum]	1.72208e-159
3	Pbr008729.1	PREDICTED: patatin-T5-like [Vitis vinifera]	2.32586e-177
3	Pbr008735.1	hydrolase, putative [Ricinus communis]	0
3	Pbr008748.1	putative MYB transcription factor [Rosa rugosa]	7.67233e-77
3	Pbr008753.1	ATP binding protein, putative [Ricinus communis]	2.54078e-157
3	Pbr008758.1	PREDICTED: putative lipase YDR444W-like [Glycine max]	1.7766e-69
3	Pbr008761.1	phosphofructokinase, putative [Ricinus communis]	0
3	Pbr008846.1	unknown [Medicago truncatula]	1.00224e-94
3	Pbr008924.1	sulfate/bicarbonate/oxalate exchanger and transporter sat-1 [Populus trichocarpa]	0
3	Pbr008954.1	conserved hypothetical protein [Ricinus communis]	3.41434e-114
3	Pbr008958.1	PREDICTED: pre-mRNA-splicing factor 18-like [Vitis vinifera]	3.48184e-160
3	Pbr009049.1	unnamed protein product [Vitis vinifera]	0
3	Pbr009061.1	PREDICTED: E3 ubiquitin protein ligase DRIP2 [Vitis vinifera]	5.43536e-156
3	Pbr009063.1	Glycosyltransferase QUASIMODO1, putative [Ricinus communis]	0
3	Pbr009074.1	unnamed protein product [Vitis vinifera]	6.67467e-50
3	Pbr009128.1	PREDICTED: AT-rich interactive domain-containing protein 1-like [Vitis vinifera]	6.02076e-129
3	Pbr009160.1	PREDICTED: probable LRR receptor-like serine/threonine-protein kinase At4g36180-like [Vitis vinifera]	2.96988e-153
3	Pbr009162.1	PREDICTED: receptor-like protein 12-like [Vitis vinifera]	6.45374e-175
3	Pbr009166.1	PREDICTED: LRR receptor-like serine/threonine-protein kinase GSO1-like [Vitis vinifera]	7.61123e-165
3	Pbr009258.1	PREDICTED: uncharacterized protein LOC100802638 [Glycine max]	0
3	Pbr009262.1	unnamed protein product [Vitis vinifera]	2.27815e-74
3	Pbr009275.1	Cation transport protein chaC, putative [Ricinus communis]	2.60789e-108
3	Pbr009373.1	endo-1,3-beta-glucanase [Pyrus pyrifolia]	0
3	Pbr009375.1	PREDICTED: uncharacterized protein LOC100251328 [Vitis vinifera]	2.31494e-77
3	Pbr009396.1	PREDICTED: E3 ubiquitin-protein ligase RING1-like [Glycine max]	9.23974e-102
3	Pbr009402.1	kinase, putative [Ricinus communis]	1.05653e-65
3	Pbr009407.1	Prenylated Rab acceptor protein, putative [Ricinus communis]	8.00818e-13
3	Pbr009471.1	PREDICTED: probable sugar phosphate/phosphate translocator At3g11320-like [Glycine max]	3.45792e-161
3	Pbr009479.1	coronatine insensitive 1 [Vitis vinifera]	0
3	Pbr009491.1	plasma membrane intrinsic protein [Malus hupehensis]	2.85191e-162
3	Pbr009495.1	conserved hypothetical protein [Ricinus communis]	0
3	Pbr009501.1	anthranilate synthase alpha 1 [Camptotheca acuminata]	0
3	Pbr009521.1	PREDICTED: uncharacterized protein LOC100795655 [Glycine max]	6.75685e-78
3	Pbr009527.1	predicted protein [Populus trichocarpa]	0
3	Pbr009546.1	pentatricopeptide repeat-containing protein, putative [Ricinus communis]	2.84023e-95
3	Pbr009561.1	Multiple inositol polyphosphate phosphatase 1 precursor, putative [Ricinus communis]	0
3	Pbr009571.1	dehydration-responsive element-binding protein (DREB2), partial [Malus x domestica]	0
3	Pbr009654.1	transcription factor hy5, putative [Ricinus communis]	1.77406e-142
3	Pbr009671.1	predicted protein [Populus trichocarpa]	1.03826e-38
3	Pbr009672.1	predicted protein [Populus trichocarpa]	1.83774e-43
3	Pbr009686.1	gd2b, putative [Ricinus communis]	0
3	Pbr009690.1	Protein kinase APK1B, chloroplast precursor, putative [Ricinus communis]	0
3	Pbr009697.1	PREDICTED: glycerol-3-phosphate dehydrogenase [NAD(P)+] [Vitis vinifera]	0
3	Pbr009698.1	Cytokinin dehydrogenase, putative [Ricinus communis]	2.00187e-162
3	Pbr009750.1	hypothetical protein VITISV_035465 [Vitis vinifera]	3.95574e-143
3	Pbr009798.1	hypothetical protein VITISV_035465 [Vitis vinifera]	0
3	Pbr009835.1	predicted protein [Populus trichocarpa]	7.31568e-52
3	Pbr009882.1	predicted protein [Populus trichocarpa]	8.77788e-100
3	Pbr009902.1	PREDICTED: glutamyl-tRNA reductase 1, chloroplastic [Vitis vinifera]	0
3	Pbr009957.1	PREDICTED: uncharacterized protein LOC100264735 [Vitis vinifera]	0
3	Pbr009970.1	conserved hypothetical protein [Ricinus communis]	0
3	Pbr009985.1	cytochrome P450 monooxygenase CYP72A59 [Medicago truncatula]	1.13738e-174
3	Pbr010057.1	predicted protein [Populus trichocarpa]	4.07619e-124
3	Pbr010079.1	predicted protein [Populus trichocarpa]	7.12682e-88
3	Pbr010123.1	malate transporter [Malus x domestica]	2.92194e-157
3	Pbr010157.1	JHL07K02.2 [Jatropha curcas]	0
3	Pbr010161.1	calnexin, putative [Ricinus communis]	0
3	Pbr010162.1	predicted protein [Populus trichocarpa]	0
3	Pbr010230.1	PREDICTED: pre-mRNA-splicing factor ATP-dependent RNA helicase PRP16-like [Glycine max]	0
3	Pbr010235.1	PREDICTED: LRR receptor-like serine/threonine-protein kinase FLS2-like [Vitis vinifera]	0
3	Pbr010240.2	predicted protein [Populus trichocarpa]	0
3	Pbr010248.1	conserved hypothetical protein [Ricinus communis]	2.88015e-30
3	Pbr010324.1	syntaxin, putative [Ricinus communis]	3.13666e-114
3	Pbr010325.1	syntaxin, putative [Ricinus communis]	6.33039e-108
3	Pbr010331.1	PREDICTED: E3 ubiquitin-protein ligase PUB23-like [Vitis vinifera]	4.25318e-155
3	Pbr010332.1	predicted protein [Populus trichocarpa]	5.68697e-152
3	Pbr010355.1	PREDICTED: uncharacterized protein LOC100258714 [Vitis vinifera]	9.59979e-31
3	Pbr010371.1	PREDICTED: probable CCR4-associated factor 1 homolog 11-like [Glycine max]	2.58792e-120
3	Pbr010425.2	PREDICTED: probable CCR4-associated factor 1 homolog 11-like [Glycine max]	4.10128e-113
3	Pbr010503.2	predicted protein [Populus trichocarpa]	1.87e-105
3	Pbr010513.1	PREDICTED: histidine decarboxylase-like [Vitis vinifera]	0
3	Pbr010545.1	AMP-activated protein kinase, gamma regulatory subunit, putative [Ricinus communis]	1.29127e-159
3	Pbr010550.1	predicted protein [Populus trichocarpa]	0
3	Pbr010569.1	predicted protein [Populus trichocarpa]	0
3	Pbr010582.1	PREDICTED: auxin response factor 2 [Vitis vinifera]	0
3	Pbr010588.1	PREDICTED: uncharacterized protein LOC100267909 [Vitis vinifera]	0
3	Pbr010600.1	PREDICTED: uncharacterized protein At1g15400 [Vitis vinifera]	2.76527e-25
3	Pbr010605.1	conserved hypothetical protein [Ricinus communis]	2.62968e-68
3	Pbr010608.1	hypothetical protein VITISV_011672 [Vitis vinifera]	4.8084e-169
3	Pbr010642.1	predicted protein [Populus trichocarpa]	2.85095e-38
3	Pbr010645.1	grr1, plant, putative [Ricinus communis]	0
3	Pbr010661.1	Blue copper protein [Medicago truncatula]	2.92431e-32
3	Pbr010662.1	hypothetical protein VITISV_018635 [Vitis vinifera]	1.89726e-32
3	Pbr010667.1	PREDICTED: probable clathrin assembly protein At4g32285-like isoform 1 [Vitis vinifera]	0
3	Pbr010669.2	PREDICTED: topless-related protein 4-like isoform 1 [Vitis vinifera]	0
3	Pbr010684.1	predicted protein [Populus trichocarpa]	0
3	Pbr010685.1	unknown [Populus trichocarpa]	8.68224e-78
3	Pbr010686.1	Protein kinase APK1A, chloroplast precursor, putative [Ricinus communis]	1.58125e-96
3	Pbr010687.2	PREDICTED: DNL-type zinc finger protein-like [Glycine max]	2.70349e-48
3	Pbr010692.1	PREDICTED: uncharacterized protein LOC100820379 [Glycine max]	4.75148e-83
3	Pbr010695.1	PREDICTED: thioredoxin-like 3-2, chloroplastic-like [Vitis vinifera]	9.38664e-43
3	Pbr010716.2	predicted protein [Populus trichocarpa]	5.81311e-104
3	Pbr010810.1	ubiquitin conjugating enzyme [Elaeis guineensis]	9.33957e-85
3	Pbr010830.1	ATP binding protein, putative [Ricinus communis]	0
3	Pbr010832.1	hypothetical protein MTR_1g099550 [Medicago truncatula]	7.77942e-51
3	Pbr010839.1	unknown [Medicago truncatula]	6.80459e-80
3	Pbr010855.1	predicted protein [Populus trichocarpa]	1.93459e-120
3	Pbr010864.1	SCL domain class transcription factor [Malus x domestica]	0
3	Pbr010904.1	PREDICTED: NF-X1-type zinc finger protein NFXL2 [Vitis vinifera]	0
3	Pbr010905.1	PREDICTED: putative serine/threonine-protein kinase-like protein CCR3-like [Vitis vinifera]	0
3	Pbr010910.1	predicted protein [Populus trichocarpa]	4.54627e-158
3	Pbr010911.1	receptor-kinase, putative [Ricinus communis]	0
3	Pbr010914.1	chloroplast omega-3 desaturase [Malus x domestica]	0
3	Pbr010949.1	dehydration-responsive element-binding protein (DREB2), partial [Malus x domestica]	5.52691e-166
3	Pbr010975.1	PREDICTED: peroxidase 4 [Vitis vinifera]	4.87322e-140
3	Pbr011014.1	predicted protein [Populus trichocarpa]	7.94876e-48
3	Pbr011044.1	receptor protein kinase, putative [Ricinus communis]	0
3	Pbr011066.1	PREDICTED: casein kinase I isoform delta-like [Glycine max]	0
3	Pbr011075.1	Adaptin ear-binding coat-associated protein, putative [Ricinus communis]	1.03566e-110
3	Pbr011095.1	putative MYB transcription factor [Rosa rugosa]	5.89843e-87
3	Pbr011102.1	AP2/ERF domain-containing transcription factor [Populus trichocarpa]	5.49024e-52
3	Pbr011110.2	predicted protein [Populus trichocarpa]	0
3	Pbr011143.1	WD-repeat protein, putative [Ricinus communis]	0
3	Pbr011145.1	AP2 domain class transcription factor [Malus x domestica]	6.66642e-133
3	Pbr011174.1	conserved hypothetical protein [Ricinus communis]	4.74542e-73
3	Pbr011328.1	anthranilate synthase alpha 1 [Camptotheca acuminata]	0
3	Pbr011333.1	conserved hypothetical protein [Ricinus communis]	0
3	Pbr011352.1	PREDICTED: laccase-4-like [Glycine max]	0
3	Pbr011360.1	PREDICTED: probable sugar phosphate/phosphate translocator At3g11320-like [Glycine max]	1.18847e-161
3	Pbr011364.2	proline transporter [Populus trichocarpa]	0
3	Pbr011420.1	Thioredoxin II, putative [Ricinus communis]	6.12563e-98
3	Pbr011421.1	expansin 2, partial [Eriobotrya japonica]	3.34988e-118
3	Pbr011434.1	predicted protein [Populus trichocarpa]	0
3	Pbr011490.1	PREDICTED: momilactone A synthase [Vitis vinifera]	3.27301e-93
3	Pbr011500.1	PREDICTED: calcium-dependent protein kinase 10-like [Glycine max]	0
3	Pbr011516.1	galactosyltransferase, putative [Ricinus communis]	0
3	Pbr011526.1	unnamed protein product [Vitis vinifera]	1.65489e-127
3	Pbr011537.1	PREDICTED: microtubule-associated protein TORTIFOLIA1-like [Vitis vinifera]	1.57905e-113
3	Pbr011539.1	EDS1-like protein [Nicotiana benthamiana]	6.77355e-158
3	Pbr011544.2	WRKY domain class transcription factor [Malus x domestica]	0
3	Pbr011546.1	cytochrome P450 [Populus trichocarpa]	1.00225e-173
3	Pbr011566.1	PREDICTED: UDP-glycosyltransferase 87A2-like [Vitis vinifera]	4.67661e-159
3	Pbr011579.1	PREDICTED: UDP-glycosyltransferase 87A2-like [Vitis vinifera]	3.35666e-109
3	Pbr011580.1	PREDICTED: UDP-glycosyltransferase 87A1-like [Glycine max]	2.46065e-26
3	Pbr011603.1	PREDICTED: uncharacterized protein At5g39865 [Vitis vinifera]	3.89104e-77
3	Pbr011634.1	mitogen-activated protein kinase kinase kinase 14 [Arabidopsis thaliana]	2.99269e-107
3	Pbr011709.1	RING-H2 finger protein ATL3J, putative [Ricinus communis]	1.33001e-34
3	Pbr011724.1	adventitious rooting related oxygenase [Malus x domestica]	2.23616e-168
3	Pbr011725.1	serine-threonine protein kinase, plant-type, putative [Ricinus communis]	0
3	Pbr011738.2	predicted protein [Populus trichocarpa]	0
3	Pbr011744.1	HD domain class transcription factor [Malus x domestica]	3.9774e-103
3	Pbr011750.1	auxin hydrogen symporter [Malus x domestica]	5.8697e-174
3	Pbr011756.1	amino acid transporter, putative [Ricinus communis]	5.37991e-180
3	Pbr011762.1	conserved hypothetical protein [Ricinus communis]	0
3	Pbr011884.1	syringolide-induced protein B13-1-1 [Glycine max]	0
3	Pbr011903.3	unnamed protein product [Vitis vinifera]	1.54984e-166
3	Pbr011906.1	predicted protein [Populus trichocarpa]	2.5105e-131
3	Pbr011911.1	predicted protein [Populus trichocarpa]	3.06888e-129
3	Pbr011943.1	mitochondrial alternative oxidase 2 [Cucumis sativus]	2.21639e-138
3	Pbr011973.1	predicted protein [Populus trichocarpa]	0
3	Pbr012000.1	major allergen Mal d 1.03B [Malus x domestica]	4.49039e-84
3	Pbr012002.1	Mal d 1.06C05 [Malus x domestica]	4.3493e-79
3	Pbr012003.1	major allergen Mal d 1.03C [Malus x domestica]	9.66678e-87
3	Pbr012006.1	Mal d 1.06C05 [Malus x domestica]	3.93378e-80
3	Pbr012011.1	PREDICTED: pathogenesis-related protein STH-2 [Vitis vinifera]	9.3692e-66
3	Pbr012021.1	PREDICTED: phospholipase D p1-like [Vitis vinifera]	0
3	Pbr012023.1	unnamed protein product [Vitis vinifera]	4.97725e-17
3	Pbr012025.1	PREDICTED: uncharacterized protein LOC100255130 [Vitis vinifera]	2.16932e-127
3	Pbr012084.1	conserved hypothetical protein [Ricinus communis]	2.26062e-59
3	Pbr012087.1	PREDICTED: uncharacterized protein LOC100264607 isoform 1 [Vitis vinifera]	0
3	Pbr012092.1	Serine/threonine-protein kinase PBS1, putative [Ricinus communis]	5.35927e-169
3	Pbr012098.1	predicted protein [Populus trichocarpa]	2.17708e-71
3	Pbr012103.1	uncharacterized protein LOC100787821 [Glycine max]	8.79168e-85
3	Pbr012107.1	predicted protein [Populus trichocarpa]	1.67532e-89
3	Pbr012113.1	predicted protein [Populus trichocarpa]	4.12517e-13
3	Pbr012116.1	conserved hypothetical protein [Ricinus communis]	3.63603e-40
3	Pbr012118.1	predicted protein [Populus trichocarpa]	8.71678e-31
3	Pbr012125.1	circadian clock-associated FKF1 [Glycine max]	0
3	Pbr012136.1	HSF domain class transcription factor [Malus x domestica]	0
3	Pbr012148.1	PREDICTED: U-box domain-containing protein 21-like [Vitis vinifera]	3.39464e-161
3	Pbr012158.1	PREDICTED: uncharacterized protein LOC100252594 [Vitis vinifera]	0
3	Pbr012173.1	unknown [Fragaria x ananassa]	3.07521e-136
3	Pbr012209.1	predicted protein [Populus trichocarpa]	8.21212e-176
3	Pbr012210.1	predicted protein [Populus trichocarpa]	0
3	Pbr012230.1	integral membrane single C2 domain protein [Populus trichocarpa]	0
3	Pbr012231.1	PREDICTED: delta(24)-sterol reductase-like [Vitis vinifera]	0
3	Pbr012233.2	PREDICTED: probable S-acyltransferase At3g18620-like [Vitis vinifera]	2.42347e-53
3	Pbr012245.1	PREDICTED: uncharacterized protein LOC100250730 [Vitis vinifera]	2.8147e-96
3	Pbr012310.1	putative MYB transcription factor [Rosa rugosa]	1.68044e-74
3	Pbr012315.1	PREDICTED: uncharacterized protein LOC100243808 [Vitis vinifera]	4.99653e-66
3	Pbr012330.1	hydrolase, putative [Ricinus communis]	0
3	Pbr012339.1	patatin-like protein [Gossypium hirsutum]	5.07777e-156
3	Pbr012356.2	unnamed protein product [Vitis vinifera]	7.5902e-151
3	Pbr012357.1	MYB transcription factor [Malus x domestica]	1.77593e-157
3	Pbr012365.1	Sialin, putative [Ricinus communis]	0
3	Pbr012366.1	PREDICTED: uncharacterized protein LOC100818649 [Glycine max]	1.75453e-43
3	Pbr012454.1	predicted protein [Populus trichocarpa]	2.15173e-126
3	Pbr012455.1	kif4, putative [Ricinus communis]	0
3	Pbr012485.1	PREDICTED: lysine histidine transporter 1 [Vitis vinifera]	5.67141e-160
3	Pbr012645.2	PREDICTED: probable polyamine oxidase 4-like [Glycine max]	0
3	Pbr012658.1	hypothetical protein OsJ_16604 [Oryza sativa Japonica Group]	2.7892e-143
3	Pbr012684.1	AP2D domain class transcription factor [Malus x domestica]	4.5587e-134
3	Pbr012780.1	CXE carboxylesterase [Malus pumila]	0
3	Pbr012846.1	HSF domain class transcription factor [Malus x domestica]	0
3	Pbr012902.1	PREDICTED: calcium-transporting ATPase 12, plasma membrane-type-like [Vitis vinifera]	0
3	Pbr013024.1	hypothetical protein OsI_37152 [Oryza sativa Indica Group]	0
3	Pbr013046.1	PREDICTED: probable LRR receptor-like serine/threonine-protein kinase At5g45840-like [Vitis vinifera]	3.62755e-161
3	Pbr013059.1	PREDICTED: uncharacterized protein LOC100819953 [Glycine max]	2.08426e-55
3	Pbr013062.1	hypothetical protein VITISV_026576 [Vitis vinifera]	5.71825e-63
3	Pbr013092.1	WRKY domain class transcription factor [Malus x domestica]	0
3	Pbr013097.1	PREDICTED: uncharacterized protein LOC100255378 [Vitis vinifera]	0
3	Pbr013098.1	Prenylated Rab acceptor protein, putative [Ricinus communis]	1.99054e-46
3	Pbr013107.1	mitochondrial carrier protein, putative [Ricinus communis]	4.18551e-139
3	Pbr013131.1	PREDICTED: uncharacterized protein LOC100244907 [Vitis vinifera]	7.89937e-59
3	Pbr013136.1	transcription factor, putative [Ricinus communis]	0
3	Pbr013149.1	PREDICTED: pathogenesis-related genes transcriptional activator PTI6 [Vitis vinifera]	4.76673e-40
3	Pbr013177.1	PREDICTED: cytochrome P450 734A1-like [Glycine max]	0
3	Pbr013219.1	unnamed protein product [Vitis vinifera]	2.38148e-30
3	Pbr013231.1	ATP-binding cassette transporter, putative [Ricinus communis]	0
3	Pbr013236.1	PREDICTED: protein IDA-LIKE 1-like [Glycine max]	1.20044e-12
3	Pbr013257.1	PREDICTED: allene oxide cyclase 4, chloroplastic [Vitis vinifera]	3.34268e-89
3	Pbr013259.1	predicted protein [Populus trichocarpa]	4.47173e-95
3	Pbr013275.3	predicted protein [Populus trichocarpa]	2.34652e-92
3	Pbr013278.1	PREDICTED: uncharacterized protein LOC100242253 [Vitis vinifera]	0
3	Pbr013285.1	PREDICTED: uncharacterized protein LOC100268142 [Vitis vinifera]	1.0641e-46
3	Pbr013293.1	homocysteine s-methytransferase, partial [Malus x domestica]	1.00441e-177
3	Pbr013309.1	hypothetical protein VITISV_000273 [Vitis vinifera]	5.92578e-33
3	Pbr013310.1	PREDICTED: uncharacterized protein LOC100244058 [Vitis vinifera]	3.5769e-22
3	Pbr013317.1	mannose-6-phosphate isomerase, putative [Ricinus communis]	6.39094e-144
3	Pbr013327.1	PREDICTED: uncharacterized protein LOC100810724 [Glycine max]	2.45725e-131
3	Pbr013336.1	PREDICTED: probable protein phosphatase 2C 15 [Vitis vinifera]	0
3	Pbr013368.1	kinase, putative [Ricinus communis]	9.21634e-41
3	Pbr013369.1	PREDICTED: E3 ubiquitin-protein ligase RHA2A-like [Vitis vinifera]	8.61265e-26
3	Pbr013385.1	PREDICTED: histone chaperone ASF1B [Vitis vinifera]	9.72515e-89
3	Pbr013398.1	predicted protein [Populus trichocarpa]	0
3	Pbr013401.1	predicted protein [Populus trichocarpa]	2.03998e-32
3	Pbr013402.1	unnamed protein product [Vitis vinifera]	6.59164e-29
3	Pbr013403.1	hypothetical protein VITISV_024715 [Vitis vinifera]	4.55245e-31
3	Pbr013406.1	predicted protein [Populus trichocarpa]	1.54768e-117
3	Pbr013510.1	caffeic acid O-methyltransferase [Malus x domestica]	0
3	Pbr013514.1	WD40 protein [Pyrus pyrifolia]	0
3	Pbr013516.2	hypothetical protein MTR_3g092810 [Medicago truncatula]	4.00906e-74
3	Pbr013523.1	PREDICTED: uncharacterized protein LOC100799585 [Glycine max]	2.81534e-124
3	Pbr013530.1	serine/threonine protein kinase [Rosa rugosa]	0
3	Pbr013558.1	importin beta-1, putative [Ricinus communis]	0
3	Pbr013564.1	PREDICTED: putative aminoacrylate hydrolase RutD [Vitis vinifera]	7.33024e-160
3	Pbr013576.1	nodule-enhanced protein phosphatase type 2C [Lotus japonicus]	3.4156e-78
3	Pbr013601.1	PREDICTED: PP2A regulatory subunit TAP46 [Vitis vinifera]	1.37138e-145
3	Pbr013608.1	predicted protein [Populus trichocarpa]	1.2839e-68
3	Pbr013623.1	WRKY transcription factor 27 [(Populus tomentosa x P. bolleana) x P. tomentosa]	5.20445e-87
3	Pbr013630.1	PREDICTED: plastid division protein PDV1-like [Vitis vinifera]	1.86414e-87
3	Pbr013631.1	AP2 domain class transcription factor [Malus x domestica]	1.60021e-147
3	Pbr013656.1	PREDICTED: protein LURP-one-related 8 [Vitis vinifera]	1.11528e-76
3	Pbr013669.1	Ca2+-binding protein [Citrus sinensis]	2.13679e-58
3	Pbr013674.1	auxin efflux carrier component, auxin transport protein [Populus trichocarpa]	5.10769e-175
3	Pbr013682.1	unknown [Populus trichocarpa]	1.01635e-101
3	Pbr013683.1	metal ion transporter, putative [Ricinus communis]	0
3	Pbr013728.1	predicted protein [Populus trichocarpa]	0
3	Pbr013805.1	predicted protein [Populus trichocarpa]	0
3	Pbr013826.1	unnamed protein product [Vitis vinifera]	7.0998e-71
3	Pbr013850.1	unknown [Glycine max]	1.51302e-99
3	Pbr013874.1	PREDICTED: uncharacterized protein LOC100260856 [Vitis vinifera]	9.04963e-54
3	Pbr013910.1	PREDICTED: uncharacterized protein LOC100789966 [Glycine max]	1.44222e-34
3	Pbr013911.1	PREDICTED: pentatricopeptide repeat-containing protein At2g22410, mitochondrial-like [Vitis vinifera]	0
3	Pbr013912.1	sorbitol dehydrogenase [Malus x domestica]	0
3	Pbr013915.1	NAD-dependent sorbitol dehydrogenase 2 [Malus x domestica]	0
3	Pbr013933.1	predicted protein [Populus trichocarpa]	0
3	Pbr013965.1	PREDICTED: E3 ubiquitin-protein ligase COP1-like [Vitis vinifera]	2.098e-138
3	Pbr013974.1	predicted protein [Populus trichocarpa]	0
3	Pbr014005.2	PREDICTED: 3-oxoacyl-[acyl-carrier-protein] reductase FabG-like [Glycine max]	1.92541e-71
3	Pbr014084.1	PREDICTED: uncharacterized protein LOC100249023 [Vitis vinifera]	0
3	Pbr014099.1	Protein cbxX, chromosomal, putative [Ricinus communis]	0
3	Pbr014107.1	HSF domain class transcription factor [Malus x domestica]	5.36644e-143
3	Pbr014108.1	kif4, putative [Ricinus communis]	0
3	Pbr014110.1	PREDICTED: LOW QUALITY PROTEIN: putative serine/threonine-protein kinase receptor-like [Vitis vinifera]	0
3	Pbr014132.1	serine-threonine protein kinase, putative [Ricinus communis]	0
3	Pbr014179.1	predicted protein [Populus trichocarpa]	0
3	Pbr014289.1	PREDICTED: probable polyol transporter 6 [Vitis vinifera]	0
3	Pbr014307.1	conserved hypothetical protein [Ricinus communis]	8.72928e-32
3	Pbr014360.1	PREDICTED: D-inositol-3-phosphate glycosyltransferase-like [Glycine max]	0
3	Pbr014369.1	PREDICTED: probable calcium-binding protein CML27-like isoform 1 [Glycine max]	1.49067e-46
3	Pbr014433.1	PREDICTED: LRR receptor-like serine/threonine-protein kinase FLS2-like [Vitis vinifera]	0
3	Pbr014439.4	predicted protein [Populus trichocarpa]	0
3	Pbr014460.1	lysine/histidine transporter [Populus trichocarpa]	0
3	Pbr014461.1	PREDICTED: lysine histidine transporter 1-like [Glycine max]	0
3	Pbr014475.1	PREDICTED: probable carboxylesterase 11-like isoform 1 [Vitis vinifera]	9.99286e-162
3	Pbr014506.1	PREDICTED: E3 ubiquitin-protein ligase RGLG2-like [Glycine max]	2.59063e-175
3	Pbr014535.1	predicted protein [Populus trichocarpa]	4.18386e-152
3	Pbr014538.1	predicted protein [Populus trichocarpa]	0
3	Pbr014567.1	predicted protein [Populus trichocarpa]	2.19557e-110
3	Pbr014595.1	PREDICTED: protein LURP-one-related 15 [Vitis vinifera]	3.20478e-73
3	Pbr014617.1	predicted protein [Populus trichocarpa]	0
3	Pbr014632.1	RecName: Full=Non-specific lipid-transfer protein; Short=LTP; AltName: Allergen=Mal d 3; Flags: Precursor	5.72596e-47
3	Pbr014638.1	PREDICTED: probable receptor-like protein kinase At5g15080-like [Glycine max]	0
3	Pbr014639.1	ABI3L domain class transcription factor [Malus x domestica]	0
3	Pbr014657.1	PREDICTED: ATP sulfurylase 1, chloroplastic [Vitis vinifera]	0
3	Pbr014715.1	serine-threonine protein kinase, plant-type, putative [Ricinus communis]	0
3	Pbr014845.1	conserved hypothetical protein [Ricinus communis]	1.88171e-36
3	Pbr014853.2	PREDICTED: alanyl-tRNA editing protein AlaX-L-like [Vitis vinifera]	1.33447e-88
3	Pbr014867.1	PREDICTED: uncharacterized protein LOC100240940 [Vitis vinifera]	0
3	Pbr014871.1	unknown [Medicago truncatula]	1.33997e-11
3	Pbr014986.1	PREDICTED: probable protein phosphatase 2C 13-like [Glycine max]	4.27727e-126
3	Pbr014994.1	putative MYB transcription factor [Rosa rugosa]	2.22506e-101
3	Pbr014995.1	alkaline/neutral invertase C [Prunus persica]	0
3	Pbr015000.1	predicted protein [Populus trichocarpa]	7.14426e-33
3	Pbr015001.1	predicted protein [Populus trichocarpa]	4.1249e-111
3	Pbr015019.1	WRKY domain class transcription factor [Malus x domestica]	3.84815e-158
3	Pbr015024.1	predicted protein [Populus trichocarpa]	1.13631e-49
3	Pbr015038.1	ATP citrate lyase alpha subunit [Glycyrrhiza uralensis]	0
3	Pbr015055.1	conserved hypothetical protein [Ricinus communis]	3.62685e-09
3	Pbr015058.1	PREDICTED: uncharacterized protein LOC100258654 [Vitis vinifera]	0
3	Pbr015069.1	predicted protein [Populus trichocarpa]	2.53395e-64
3	Pbr015075.1	PREDICTED: uncharacterized protein LOC100818930 [Glycine max]	0
3	Pbr015115.1	predicted protein [Populus trichocarpa]	5.73953e-139
3	Pbr015119.3	basic-leucine zipper [Humulus lupulus]	3.66917e-34
3	Pbr015253.1	conserved hypothetical protein [Ricinus communis]	6.90897e-39
3	Pbr015260.1	PREDICTED: mitochondrial import inner membrane translocase subunit tim23-like [Glycine max]	1.39263e-60
3	Pbr015303.1	hypothetical protein VITISV_038872 [Vitis vinifera]	8.73825e-178
3	Pbr015314.1	predicted protein [Populus trichocarpa]	9.87259e-31
3	Pbr015335.1	RecName: Full=V-type proton ATPase 16 kDa proteolipid subunit; Short=V-ATPase 16 kDa proteolipid subunit; AltName: Full=Vacuolar proton pump 16 kDa proteolipid subunit	9.80751e-23
3	Pbr015363.1	NAC domain protein, IPR003441 [Populus trichocarpa]	4.61404e-61
3	Pbr015364.1	NAC domain protein, IPR003441 [Populus trichocarpa]	1.09135e-62
3	Pbr015412.1	hairpin-inducing protein [Casuarina glauca]	4.17475e-77
3	Pbr015463.1	predicted protein [Populus trichocarpa]	0
3	Pbr015469.1	predicted protein [Populus trichocarpa]	1.96049e-15
3	Pbr015478.1	hypothetical protein VITISV_002973 [Vitis vinifera]	0
3	Pbr015526.2	ceramide glucosyltransferase [Gossypium arboreum]	0
3	Pbr015532.1	PREDICTED: receptor-like protein kinase HSL1-like [Vitis vinifera]	0
3	Pbr015550.1	PREDICTED: nudix hydrolase 8-like [Vitis vinifera]	3.08261e-120
3	Pbr015573.2	Phospholipase A23 [Ricinus communis]	1.68974e-50
3	Pbr015578.1	PREDICTED: uncharacterized protein LOC100782313 [Glycine max]	1.0055e-108
3	Pbr015609.1	unknown [Arabidopsis thaliana]	3.02485e-29
3	Pbr015617.1	cytokinin oxidase [Populus trichocarpa]	4.6363e-152
3	Pbr015624.1	PREDICTED: putative transcription factor bHLH041 [Vitis vinifera]	9.66427e-109
3	Pbr015637.2	predicted protein [Populus trichocarpa]	3.09176e-94
3	Pbr015650.1	ubiquitin-protein ligase, putative [Ricinus communis]	6.85212e-91
3	Pbr015697.1	AP2D domain class transcription factor [Malus x domestica]	5.59722e-139
3	Pbr015706.1	unnamed protein product [Vitis vinifera]	0
3	Pbr015818.1	uncharacterized protein LOC100804188 [Glycine max]	8.15434e-19
3	Pbr015906.1	amino acid binding protein, putative [Ricinus communis]	0
3	Pbr015930.1	predicted protein [Populus trichocarpa]	0
3	Pbr015931.1	Prenylated Rab acceptor protein, putative [Ricinus communis]	1.30317e-51
3	Pbr015951.1	unknown [Lotus japonicus]	1.60061e-65
3	Pbr015952.1	unknown [Glycine max]	2.73976e-70
3	Pbr015956.1	RING finger protein 113A, putative [Ricinus communis]	1.59945e-124
3	Pbr015975.1	PREDICTED: CBL-interacting serine/threonine-protein kinase 14 isoform 1 [Vitis vinifera]	0
3	Pbr015977.1	PREDICTED: cytochrome P450 716B2-like [Glycine max]	0
3	Pbr016011.2	PREDICTED: GRAM domain-containing protein 1A [Vitis vinifera]	1.36177e-175
3	Pbr016044.1	heat shock protein binding protein, putative [Ricinus communis]	0
3	Pbr016049.2	dehydration-responsive element-binding protein (DREB6), partial [Malus x domestica]	1.9394e-145
3	Pbr016050.1	predicted protein [Populus trichocarpa]	0
3	Pbr016080.1	predicted protein [Populus trichocarpa]	0
3	Pbr016096.1	trehalose-6-phosphate synthase, putative [Ricinus communis]	0
3	Pbr016099.1	PREDICTED: uncharacterized protein LOC100246308 [Vitis vinifera]	2.09512e-17
3	Pbr016101.1	protein with unknown function [Ricinus communis]	5.74312e-110
3	Pbr016105.1	predicted protein [Populus trichocarpa]	2.32201e-48
3	Pbr016111.2	PREDICTED: uncharacterized protein LOC100776373 [Glycine max]	1.01588e-67
3	Pbr016177.1	cleavage and polyadenylation specificity factor, putative [Ricinus communis]	1.17039e-79
3	Pbr016185.1	ethylene response factor ERF2 [Eriobotrya japonica]	3.54208e-79
3	Pbr016202.1	PREDICTED: MLO-like protein 6-like [Vitis vinifera]	1.95118e-171
3	Pbr016203.1	PREDICTED: glutaredoxin-C9-like [Vitis vinifera]	1.16016e-31
3	Pbr016221.1	predicted protein [Populus trichocarpa]	0
3	Pbr016222.1	AP2 domain class transcription factor [Malus x domestica]	1.76729e-74
3	Pbr016250.1	protein-tyrosine kinase, putative [Ricinus communis]	0
3	Pbr016256.1	lipoxygenase 1 [Prunus persica]	0
3	Pbr016260.1	predicted protein [Populus trichocarpa]	1.11404e-58
3	Pbr016291.1	hypothetical protein RCOM_1506010 [Ricinus communis]	4.48814e-145
3	Pbr016294.2	predicted protein [Populus trichocarpa]	2.79687e-176
3	Pbr016300.1	xyloglucan endotransglucosylase/hydrolase 4 [Rosa x borboniana]	1.235e-145
3	Pbr016309.2	PREDICTED: uncharacterized protein LOC100266131 [Vitis vinifera]	0
3	Pbr016319.2	PREDICTED: protein vip1 [Vitis vinifera]	8.27584e-113
3	Pbr016329.1	NBS-LRR type disease resistance protein [Malus x domestica]	0
3	Pbr016354.1	PREDICTED: probable flavin-containing monooxygenase 1 [Vitis vinifera]	0
3	Pbr016360.1	CYC7 [Rosa hybrid cultivar]	5.94027e-166
3	Pbr016361.1	predicted protein [Populus trichocarpa]	0
3	Pbr016376.1	PREDICTED: uncharacterized protein LOC100245230 [Vitis vinifera]	0
3	Pbr016377.2	PREDICTED: ser/Thr-rich protein T10 in DGCR region-like [Vitis vinifera]	9.705e-94
3	Pbr016379.1	PREDICTED: uncharacterized protein LOC100794495 [Glycine max]	0
3	Pbr016380.1	putative TIR-NBS-LRR-AAA+ATPase [Cucumis sativus]	1.72262e-95
3	Pbr016490.1	Xyloglucan galactosyltransferase KATAMARI1, putative [Ricinus communis]	4.78812e-159
3	Pbr016505.1	UDP-glucose:flavonoid 7-O-glucosyltransferase [Malus x domestica]	0
3	Pbr016528.1	protein transport protein sec23, putative [Ricinus communis]	0
3	Pbr016545.1	PREDICTED: protein translation factor SUI1 homolog isoform 2 [Vitis vinifera]	6.74821e-56
3	Pbr016565.1	6-phosphogluconate dehydrogenase, putative [Ricinus communis]	0
3	Pbr016609.1	predicted protein [Populus trichocarpa]	3.0025e-128
3	Pbr016618.1	unnamed protein product [Vitis vinifera]	0
3	Pbr016646.1	BP8 [Betula pendula]	1.08784e-44
3	Pbr016647.1	PREDICTED: putative pentatricopeptide repeat-containing protein At1g26500-like [Glycine max]	0
3	Pbr016655.1	predicted protein [Populus trichocarpa]	1.84561e-130
3	Pbr016669.1	predicted protein [Populus trichocarpa]	5.31145e-70
3	Pbr016733.1	RRNA intron-encoded homing endonuclease [Medicago truncatula]	8.31448e-22
3	Pbr016805.1	PREDICTED: heat stress transcription factor A-3-like [Vitis vinifera]	1.5718e-137
3	Pbr016810.1	unnamed protein product [Vitis vinifera]	1.50788e-90
3	Pbr016811.1	hypothetical protein VITISV_035357 [Vitis vinifera]	0
3	Pbr016814.1	predicted protein [Populus trichocarpa]	3.9911e-130
3	Pbr016841.1	PREDICTED: uncharacterized protein LOC100783311 [Glycine max]	3.1725e-46
3	Pbr016853.1	Peroxidase 44 precursor, putative [Ricinus communis]	4.03132e-94
3	Pbr016884.1	cold acclimation-specific protein [Medicago falcata]	1.69186e-06
3	Pbr016903.1	syntaxin, putative [Ricinus communis]	1.20582e-124
3	Pbr016904.1	predicted protein [Populus trichocarpa]	6.76175e-06
3	Pbr016918.1	predicted protein [Populus trichocarpa]	7.99637e-25
3	Pbr016932.1	NAC domain class transcription factor [Malus x domestica]	0
3	Pbr016944.1	Serine/threonine-protein kinase PBS1, putative [Ricinus communis]	8.5344e-178
3	Pbr016951.1	PREDICTED: uncharacterized protein LOC100795198 [Glycine max]	1.97027e-39
3	Pbr016956.1	Protein cbxX, chromosomal, putative [Ricinus communis]	0
3	Pbr016966.1	uncharacterized protein LOC100808818 [Glycine max]	8.00446e-33
3	Pbr016974.1	PREDICTED: uncharacterized protein LOC100249023 [Vitis vinifera]	0
3	Pbr017012.1	fatty acid elongase [Pistacia chinensis]	0
3	Pbr017022.1	guanylate kinase, putative [Ricinus communis]	6.25115e-168
3	Pbr017074.1	predicted protein [Populus trichocarpa]	0
3	Pbr017243.1	PREDICTED: uncharacterized protein LOC100251398 [Vitis vinifera]	1.49093e-103
3	Pbr017257.2	PREDICTED: minor allergen Alt a 7-like [Vitis vinifera]	4.98295e-25
3	Pbr017275.1	predicted protein [Populus trichocarpa]	7.67196e-142
3	Pbr017297.1	PREDICTED: pathogenesis-related genes transcriptional activator PTI6 [Vitis vinifera]	4.33945e-48
3	Pbr017344.1	hypothetical protein MTR_1g089860 [Medicago truncatula]	0
3	Pbr017352.1	Aspartic proteinase Asp1 precursor, putative [Ricinus communis]	0
3	Pbr017416.1	PREDICTED: uncharacterized protein LOC100793963 [Glycine max]	2.36224e-129
3	Pbr017417.1	predicted protein [Populus trichocarpa]	1.00564e-169
3	Pbr017436.2	PREDICTED: dynein light chain, cytoplasmic-like [Vitis vinifera]	5.15476e-38
3	Pbr017438.1	rnf5, putative [Ricinus communis]	8.19239e-67
3	Pbr017475.3	RecName: Full=Hexose carrier protein HEX6	2.61402e-133
3	Pbr017579.1	farnesyl pyrophosphate synthase [Malus x domestica]	0
3	Pbr017622.1	dopamine beta-monooxygenase, putative [Ricinus communis]	5.18648e-126
3	Pbr017628.1	malate transporter [Malus x domestica]	4.41915e-111
3	Pbr017629.1	malate transporter [Malus x domestica]	1.27063e-119
3	Pbr017658.1	PREDICTED: type I inositol-1,4,5-trisphosphate 5-phosphatase CVP2-like [Vitis vinifera]	4.6415e-170
3	Pbr017677.1	arf gtpase-activating protein, putative [Ricinus communis]	9.15761e-160
3	Pbr017682.1	heat shock protein, putative [Ricinus communis]	0
3	Pbr017730.1	predicted protein [Populus trichocarpa]	0
3	Pbr017734.2	AMP-activated protein kinase, gamma regulatory subunit, putative [Ricinus communis]	5.79625e-160
3	Pbr017787.1	PREDICTED: zinc finger A20 and AN1 domain-containing stress-associated protein 4 isoform 1 [Vitis vinifera]	5.88823e-51
3	Pbr017792.1	predicted protein [Populus trichocarpa]	7.95209e-152
3	Pbr017881.1	hypothetical protein [Jatropha curcas]	1.36857e-08
3	Pbr017883.1	PREDICTED: hypoxia up-regulated protein 1 [Vitis vinifera]	0
3	Pbr017918.1	PREDICTED: F-box protein At2g27310-like [Vitis vinifera]	6.92193e-97
3	Pbr017989.1	PREDICTED: uncharacterized protein LOC100785988 [Glycine max]	1.28875e-22
3	Pbr018022.1	PREDICTED: diacylglycerol kinase iota-like [Glycine max]	0
3	Pbr018024.1	MYB18 [Malus x domestica]	0
3	Pbr018097.1	PREDICTED: LOW QUALITY PROTEIN: protein TRANSPARENT TESTA 12-like [Glycine max]	0
3	Pbr018098.1	PREDICTED: LOW QUALITY PROTEIN: protein TRANSPARENT TESTA 12-like [Glycine max]	9.77781e-32
3	Pbr018101.1	cytosolic aconitase [Pyrus pyrifolia]	0
3	Pbr018190.1	PREDICTED: BTB/POZ domain-containing protein At5g41330-like [Vitis vinifera]	1.68227e-176
3	Pbr018191.1	predicted protein [Populus trichocarpa]	2.93424e-123
3	Pbr018288.2	Amino-acid permease, putative [Medicago truncatula]	0
3	Pbr018300.1	PREDICTED: GTP pyrophosphokinase-like [Vitis vinifera]	0
3	Pbr018304.1	PREDICTED: uncharacterized protein LOC100250152 [Vitis vinifera]	0
3	Pbr018464.1	sorbitol transporter [Malus x domestica]	0
3	Pbr018465.1	sorbitol transporter [Malus x domestica]	0
3	Pbr018494.1	Auxin-induced protein X10A, putative [Ricinus communis]	1.64182e-48
3	Pbr018501.1	threonine dehydratase/deaminase, putative [Ricinus communis]	2.03423e-160
3	Pbr018548.1	predicted protein [Populus trichocarpa]	8.38655e-54
3	Pbr018549.1	RecName: Full=S-adenosylmethionine synthase 2; Short=AdoMet synthase 2; AltName: Full=Methionine adenosyltransferase 2; Short=MAT 2	0
3	Pbr018564.1	late embryogenesis abundant protein D-29 [Cucumis melo subsp. melo]	3.72789e-22
3	Pbr018568.1	PREDICTED: uncharacterized protein LOC100245891 [Vitis vinifera]	2.46479e-22
3	Pbr018580.1	acyl-CoA thioesterase, putative [Ricinus communis]	9.3247e-49
3	Pbr018609.1	PREDICTED: respiratory burst oxidase homolog protein C-like [Vitis vinifera]	0
3	Pbr018611.1	predicted protein [Populus trichocarpa]	3.32454e-79
3	Pbr018614.1	hypothetical protein RCOM_1438750 [Ricinus communis]	1.67403e-43
3	Pbr018623.1	PREDICTED: U-box domain-containing protein 43-like [Vitis vinifera]	0
3	Pbr018625.1	PREDICTED: nudix hydrolase 13, mitochondrial-like [Vitis vinifera]	1.27009e-55
3	Pbr018676.1	SGT1 [Malus hupehensis]	0
3	Pbr018686.1	conserved hypothetical protein [Ricinus communis]	1.96566e-54
3	Pbr018687.1	hypothetical protein MTR_1g099550 [Medicago truncatula]	9.31374e-52
3	Pbr018707.1	pathogenesis related protein 8, partial [Malus x domestica]	5.00693e-25
3	Pbr018714.1	unnamed protein product [Vitis vinifera]	0
3	Pbr018716.1	ubiquitin-conjugating enzyme [Rosa multiflora]	1.59309e-84
3	Pbr018718.1	PREDICTED: plastid division protein PDV1-like [Vitis vinifera]	1.72785e-86
3	Pbr018725.1	WRKY transcription factor 27 [(Populus tomentosa x P. bolleana) x P. tomentosa]	6.36201e-85
3	Pbr018744.1	PREDICTED: uncharacterized protein LOC100802638 [Glycine max]	0
3	Pbr018761.1	Cation transport protein chaC, putative [Ricinus communis]	1.99679e-108
3	Pbr018795.1	conserved hypothetical protein [Ricinus communis]	6.49662e-14
3	Pbr018821.1	PREDICTED: zinc finger CCCH domain-containing protein 48 [Vitis vinifera]	7.48972e-135
3	Pbr018861.1	PREDICTED: ATP sulfurylase 1, chloroplastic [Vitis vinifera]	0
3	Pbr018864.1	predicted protein [Populus trichocarpa]	2.05745e-74
3	Pbr018869.1	ADP-ribosylation factor, putative [Ricinus communis]	1.20503e-98
3	Pbr018890.1	PREDICTED: receptor-like serine/threonine-protein kinase At2g45590-like [Vitis vinifera]	5.40162e-177
3	Pbr018915.1	MYBR domain class transcription factor [Malus x domestica]	0
3	Pbr018918.1	transcription factor, putative [Ricinus communis]	0
3	Pbr018920.1	SCL domain class transcription factor [Malus x domestica]	0
3	Pbr018921.1	SCL domain class transcription factor [Malus x domestica]	0
3	Pbr018923.1	SCL domain class transcription factor [Malus x domestica]	0
3	Pbr018924.1	transcription factor, putative [Ricinus communis]	0
3	Pbr018938.1	PREDICTED: E3 ubiquitin-protein ligase RING1-like [Vitis vinifera]	4.25752e-111
3	Pbr018943.1	PREDICTED: uncharacterized protein LOC100253567 [Vitis vinifera]	1.86386e-83
3	Pbr018965.1	predicted protein [Populus trichocarpa]	6.1547e-122
3	Pbr019022.1	chorismate mutase 2 [Arabidopsis thaliana]	7.35523e-68
3	Pbr019026.1	hypothetical protein VITISV_036455 [Vitis vinifera]	2.70052e-50
3	Pbr019027.1	hypothetical protein VITISV_036455 [Vitis vinifera]	1.29659e-20
3	Pbr019030.1	WRKY transcription factor 9 [(Populus tomentosa x P. bolleana) x P. tomentosa]	5.38134e-78
3	Pbr019088.1	hypothetical protein ARALYDRAFT_485534 [Arabidopsis lyrata subsp. lyrata]	1.32281e-83
3	Pbr019103.1	unnamed protein product [Vitis vinifera]	0
3	Pbr019123.1	PREDICTED: pleiotropic drug resistance protein 1-like [Vitis vinifera]	0
3	Pbr019124.1	unnamed protein product [Vitis vinifera]	0
3	Pbr019188.1	kif4, putative [Ricinus communis]	0
3	Pbr019189.1	predicted protein [Populus trichocarpa]	5.2557e-117
3	Pbr019246.1	delta-12 fatty acid desaturase 2 [Gossypium hirsutum]	0
3	Pbr019276.1	PREDICTED: pentatricopeptide repeat-containing protein At5g50390, chloroplastic [Vitis vinifera]	0
3	Pbr019277.1	PREDICTED: uncharacterized protein LOC100259485 [Vitis vinifera]	4.4719e-75
3	Pbr019317.1	PREDICTED: uncharacterized protein LOC100783725 [Glycine max]	1.03447e-52
3	Pbr019330.1	PREDICTED: chromosome-associated kinesin KIF4-like [Vitis vinifera]	0
3	Pbr019331.1	expressed protein [Prunus persica]	0
3	Pbr019349.1	PREDICTED: 3-phosphoshikimate 1-carboxyvinyltransferase, chloroplastic-like [Glycine max]	7.21436e-42
3	Pbr019416.1	hypothetical protein 29 [Hevea brasiliensis]	1.5479e-75
3	Pbr019431.1	ammonium transporter [Malus hupehensis]	0
3	Pbr019448.1	heat shock protein binding protein, putative [Ricinus communis]	2.67563e-172
3	Pbr019494.1	AP2 domain class transcription factor [Malus x domestica]	9.18092e-122
3	Pbr019525.1	cytochrome P450, putative [Ricinus communis]	0
3	Pbr019567.2	conserved hypothetical protein [Ricinus communis]	8.55168e-92
3	Pbr019584.1	squalene synthase [Glycine max]	0
3	Pbr019625.1	PREDICTED: uncharacterized protein LOC100811824 [Glycine max]	0
3	Pbr019637.1	predicted protein [Populus trichocarpa]	3.0737e-51
3	Pbr019638.1	predicted protein [Populus trichocarpa]	9.25512e-42
3	Pbr019643.1	conserved hypothetical protein [Ricinus communis]	1.33054e-67
3	Pbr019651.1	predicted protein [Populus trichocarpa]	1.01165e-110
3	Pbr019652.1	unknown [Populus trichocarpa]	1.23032e-133
3	Pbr019663.1	PREDICTED: NAC domain-containing protein 68 [Vitis vinifera]	1.74927e-68
3	Pbr019669.1	AP2 domain class transcription factor [Malus x domestica]	6.62346e-76
[truncated: 6,392 more rows]
