# Supplementary material for: Genome-wide analysis of WRKY transcription factors in white pear (Pyrus bretschneideri) reveals evolution and patterns under drought stress
Source: BMC Genomics. 2015 Dec 24;16:1104. doi: 10.1186/s12864-015-2233-6 (PMC4691019; doi:10.1186/s12864-015-2233-6)
Supplement: Additional file 10: — GO enrichment analysis of co-expression gene clusters. (XLS 39 kb) [file 12864_2015_2233_MOESM10_ESM.xls]

## Sheet: Table 1
GO enrichment analysis of co-expression gene clusters
Cluster	GO ID	P value	GO description	Number of genes
1	GO:0015979	3.5159E-11	photosynthesis	34/85
1	GO:0009416	3.8405E-5	response to light stimulus	16/39
1	GO:0009628	1.3751E-3	response to abiotic stimulus	16/50
1	GO:0018193	2.9316E-2	peptidyl-amino acid modification	12/40
2	GO:0006955	2.2782E-10	immune response	16/104
2	GO:0002376	2.2782E-10	immune system process	16/104
2	GO:0006952	8.5206E-10	defense response	27/378
2	GO:0006796	2.9599E-9	phosphate metabolic process	58/1621
2	GO:0006793	2.9599E-9	phosphorus metabolic process	58/1621
2	GO:0006464	7.7436E-9	protein modification process	61/1808
2	GO:0043412	2.2886E-8	macromolecule modification	61/1862
2	GO:0016265	1.1194E-6	death	20/319
2	GO:0006915	1.4625E-6	apoptosis	19/296
2	GO:0050896	6.4213E-5	response to stimulus	30/818
2	GO:0023060	8.2081E-4	signal transmission	17/388
2	GO:0016311	1.2671E-3	dephosphorylation	8/101
2	GO:0023052	1.3976E-3	signaling	17/410
2	GO:0030005	1.6566E-3	cellular di-, tri-valent inorganic cation homeostasis	3/9
2	GO:0055066	1.6566E-3	di-, tri-valent inorganic cation homeostasis	3/9
2	GO:0055082	1.6566E-3	cellular chemical homeostasis	3/9
2	GO:0065007	1.6753E-2	biological regulation	42/1825
2	GO:0050794	3.0957E-2	regulation of cellular process	39/1722
2	GO:0019538	3.1198E-2	protein metabolic process	65/3246
3	GO:0010556	3.5731E-5	regulation of macromolecule biosynthetic process	146/1156
3	GO:0006464	5.9486E-4	protein modification process	202/1808
3	GO:0009607	1.1565E-3	response to biotic stimulus	14/48
3	GO:0065007	1.3762E-3	biological regulation	201/1825
3	GO:0043412	2.2046E-3	macromolecule modification	203/1862
3	GO:0009415	3.8646E-3	response to water	6/11
3	GO:0009073	1.0200E-2	aromatic amino acid family biosynthetic process	8/23
3	GO:0046417	1.0200E-2	chorismate metabolic process	8/23
3	GO:0006796	1.2073E-2	phosphate metabolic process	174/1621
3	GO:0006793	1.2073E-2	phosphorus metabolic process	174/1621
3	GO:0046903	1.2575E-2	secretion	11/42
3	GO:0032940	1.2575E-2	secretion by cell	11/42
4	GO:0015979	4.7479E-2	photosynthesis	7/85
5	GO:0006323	3.8966E-3	DNA packaging	12/74
5	GO:0019684	7.1189E-3	photosynthesis, light reaction	7/28
5	GO:0071103	9.7786E-3	DNA conformation change	12/87
5	GO:0015979	2.2422E-2	photosynthesis	11/85
6	GO:0008152	1.0531E-6	metabolic process	416/7692
6	GO:0010467	1.0531E-6	gene expression	87/1006
6	GO:0009058	4.6873E-6	biosynthetic process	130/1786
6	GO:0044249	1.8251E-5	cellular biosynthetic process	115/1575
6	GO:0006457	1.5705E-2	protein folding	25/250
6	GO:0055114	2.6706E-2	oxidation reduction	80/1198
7	GO:0032787	1.5585E-2	monocarboxylic acid metabolic process	5/102
9	GO:0030243	2.2999E-5	cellulose metabolic process	5/39
9	GO:0005976	3.2044E-5	polysaccharide metabolic process	7/137
9	GO:0005975	9.0185E-4	carbohydrate metabolic process	11/766
9	GO:0006536	1.2131E-2	glutamate metabolic process	2/13
9	GO:0006026	1.5263E-2	aminoglycan catabolic process	2/16
9	GO:0006022	2.1423E-2	aminoglycan metabolic process	2/20
9	GO:0016998	4.8558E-2	cell wall macromolecule catabolic process	2/31
10	GO:0006796	1.2412E-2	phosphate metabolic process	12/1621
10	GO:0006793	1.2412E-2	phosphorus metabolic process	12/1621
10	GO:0006464	1.5269E-2	protein modification process	12/1808
10	GO:0043412	1.7053E-2	macromolecule modification	12/1862
11	GO:0006915	6.0039E-5	apoptosis	10/296
11	GO:0006950	6.0039E-5	response to stress	14/659
11	GO:0016265	6.0039E-5	death	10/319
11	GO:0050896	9.7940E-5	response to stimulus	15/818
11	GO:0006955	2.1100E-3	immune response	5/104
11	GO:0002376	2.1100E-3	immune system process	5/104
11	GO:0065007	2.1487E-2	biological regulation	18/1825
11	GO:0050794	2.7730E-2	regulation of cellular process	17/1722
15	GO:0051252	5.9286E-4	regulation of RNA metabolic process	5/677
15	GO:0065007	8.1013E-3	biological regulation	5/1825
15	GO:0006457	2.4962E-2	protein folding	2/250
17	GO:0009607	1.1175E-2	response to biotic stimulus	2/48
