# Supplementary material for: Genome-wide analysis of WRKY transcription factors in white pear (Pyrus bretschneideri) reveals evolution and patterns under drought stress
Source: BMC Genomics. 2015 Dec 24;16:1104. doi: 10.1186/s12864-015-2233-6 (PMC4691019; doi:10.1186/s12864-015-2233-6)
Supplement: Additional file 11: — List of genes in enriched GO terms. (XLS 290 kb) [file 12864_2015_2233_MOESM11_ESM.xls]

## Sheet: Table 2
List of genes in enriched GO term
1	GO:0015979	3.5159E-11	photosynthesis	34/85	1090/11482
	PBR024832.1	PREDICTED: chlorophyll a-b binding protein 13, chloroplastic-like [Vitis vinifera]	1.65408e-142
	PBR010895.1	PREDICTED: chlorophyll a-b binding protein CP29.3, chloroplastic-like [Glycine max]	8.04759e-88
	PBR033650.1	Oxygen-evolving enhancer protein 3-1, chloroplast precursor, putative [Ricinus communis]	2.96402e-77
	PBR021078.1	PREDICTED: photosystem I reaction center subunit psaK, chloroplastic [Vitis vinifera]	1.51565e-48
	PBR039710.1	PREDICTED: psbP domain-containing protein 6, chloroplastic [Vitis vinifera]	8.02863e-92
	PBR004930.1	PREDICTED: thylakoid lumenal 19 kDa protein, chloroplastic-like [Vitis vinifera]	1.06406e-71
	PBR000452.1	RecName: Full=Magnesium-chelatase subunit ChlI, chloroplastic; Short=Mg-chelatase subunit I-1; AltName: Full=Mg-protoporphyrin IX chelatase subunit ChlI; Flags: Precursor	0
	PBR037072.1	Photosystem I reaction center subunit II, chloroplast precursor, putative [Ricinus communis]	7.10772e-94
	PBR024983.1	hypothetical protein VITISV_037530 [Vitis vinifera]	6.41145e-22
	PBR009517.1	PREDICTED: chlorophyll a-b binding protein CP29.3, chloroplastic-like [Glycine max]	1.08802e-53
	PBR042127.1	PREDICTED: photosystem I reaction center subunit psaK, chloroplastic [Vitis vinifera]	5.76107e-47
	PBR016168.1	PREDICTED: magnesium-chelatase subunit chlI, chloroplastic-like [Vitis vinifera]	0
	PBR036302.1	light harvesting chlorophyll A/B binding protein [Prunus persica]	1.78364e-136
	PBR025867.1	PREDICTED: photosystem II reaction center PSB28 protein, chloroplastic [Vitis vinifera]	2.33713e-75
	PBR019368.1	hypothetical protein POPTRDRAFT_716206 [Populus trichocarpa]	6.39768e-172
	PBR036225.1	PREDICTED: photosystem II core complex proteins psbY, chloroplastic-like [Vitis vinifera]	3.09737e-48
	PBR041327.1	Photosystem I reaction center subunit V, chloroplast precursor, putative [Ricinus communis]	8.17265e-60
	PBR033219.1	predicted protein [Populus trichocarpa]	4.74452e-47
	PBR017226.1	predicted protein [Populus trichocarpa]	1.24944e-61
	PBR041516.2	PREDICTED: uncharacterized protein LOC100243957 [Vitis vinifera]	7.78062e-20
	PBR009987.1	predicted protein [Populus trichocarpa]	0
	PBR042856.1	RecName: Full=Photosystem I reaction center subunit IV B, chloroplastic; Short=PSI-E B; Contains: RecName: Full=Photosystem I reaction center subunit IV B isoform 2; Flags: Precursor	9.61095e-34
	PBR021388.1	Photosystem I reaction center subunit III, chloroplast precursor, putative [Ricinus communis]	1.69848e-102
	PBR032910.1	PREDICTED: photosystem II reaction center PSB28 protein, chloroplastic [Vitis vinifera]	1.51489e-74
	PBR000210.1	PREDICTED: oxygen-evolving enhancer protein 3-2, chloroplastic [Vitis vinifera]	5.2238e-76
	PBR002130.2	predicted protein [Populus trichocarpa]	6.72307e-39
	PBR004280.1	PREDICTED: chlorophyll a-b binding protein CP24 10A, chloroplastic-like isoform 1 [Glycine max]	5.87621e-126
	PBR029610.1	RecName: Full=Oxygen-evolving enhancer protein 2, chloroplastic; Short=OEE2; AltName: Full=23 kDa subunit of oxygen evolving system of photosystem II; AltName: Full=23 kDa thylakoid membrane protein; AltName: Full=OEC 23 kDa subunit; AltName: Full=OEC23; Flags: Precursor	3.95574e-107
	PBR022840.1	hypothetical protein POPTRDRAFT_716206 [Populus trichocarpa]	2.19885e-172
	PBR037904.1	solanesyl diphosphate synthase, putative [Ricinus communis]	1.30325e-178
	PBR008101.1	unknown [Lotus japonicus]	7.337e-94
	PBR014580.1	Photosystem I reaction center subunit III, chloroplast precursor, putative [Ricinus communis]	7.62412e-103
	PBR023131.1	unknown [Medicago truncatula]	1.82068e-59
	PBR037913.1	chlorophyll A/B binding protein, putative [Ricinus communis]	3.28578e-134
1	GO:0009416	3.8405E-5	response to light stimulus	16/39	1090/11482
	PBR019992.1	PREDICTED: BTB/POZ domain-containing protein NPY1-like isoform 1 [Vitis vinifera]	0
	PBR034658.1	Root phototropism protein, putative [Ricinus communis]	0
	PBR017266.1	BZIP domain class transcription factor [Malus x domestica]	1.50264e-54
	PBR025751.1	PREDICTED: BTB/POZ domain-containing protein NPY2 [Vitis vinifera]	0
	PBR017576.1	Root phototropism protein, putative [Ricinus communis]	0
	PBR006998.1	hypothetical protein RCOM_0884570 [Ricinus communis]	0
	PBR017303.1	BZIP domain class transcription factor [Malus x domestica]	0
	PBR019018.1	PREDICTED: BTB/POZ domain-containing protein NPY1-like isoform 1 [Vitis vinifera]	0
	PBR013158.1	BZIP domain class transcription factor [Malus x domestica]	0
	PBR037474.1	BZIP domain class transcription factor [Malus x domestica]	0
	PBR000010.1	Root phototropism protein, putative [Ricinus communis]	0
	PBR027966.1	PREDICTED: BTB/POZ domain-containing protein At3g44820-like [Vitis vinifera]	0
	PBR022796.1	predicted protein [Populus trichocarpa]	0
	PBR042116.1	BZIP domain class transcription factor [Malus x domestica]	0
	PBR028479.1	predicted protein [Populus trichocarpa]	0
	PBR035188.1	PREDICTED: BTB/POZ domain-containing protein At5g67385-like isoform 1 [Vitis vinifera]	0
1	GO:0009628	1.3751E-3	response to abiotic stimulus	16/50	1090/11482
	PBR019992.1	PREDICTED: BTB/POZ domain-containing protein NPY1-like isoform 1 [Vitis vinifera]	0
	PBR034658.1	Root phototropism protein, putative [Ricinus communis]	0
	PBR017266.1	BZIP domain class transcription factor [Malus x domestica]	1.50264e-54
	PBR025751.1	PREDICTED: BTB/POZ domain-containing protein NPY2 [Vitis vinifera]	0
	PBR017576.1	Root phototropism protein, putative [Ricinus communis]	0
	PBR006998.1	hypothetical protein RCOM_0884570 [Ricinus communis]	0
	PBR017303.1	BZIP domain class transcription factor [Malus x domestica]	0
	PBR019018.1	PREDICTED: BTB/POZ domain-containing protein NPY1-like isoform 1 [Vitis vinifera]	0
	PBR013158.1	BZIP domain class transcription factor [Malus x domestica]	0
	PBR037474.1	BZIP domain class transcription factor [Malus x domestica]	0
	PBR000010.1	Root phototropism protein, putative [Ricinus communis]	0
	PBR027966.1	PREDICTED: BTB/POZ domain-containing protein At3g44820-like [Vitis vinifera]	0
	PBR022796.1	predicted protein [Populus trichocarpa]	0
	PBR042116.1	BZIP domain class transcription factor [Malus x domestica]	0
	PBR028479.1	predicted protein [Populus trichocarpa]	0
	PBR035188.1	PREDICTED: BTB/POZ domain-containing protein At5g67385-like isoform 1 [Vitis vinifera]	0
1	GO:0018193	2.9316E-2	peptidyl-amino acid modification	12/40	1090/11482
	PBR012253.1	porphobilinogen deaminase, putative [Ricinus communis]	1.16479e-162
	PBR000582.1	phytochrome B, putative [Ricinus communis]	0
	PBR012151.3	PREDICTED: histidine kinase 4-like [Vitis vinifera]	0
	PBR028522.1	phytochrome A [Fragaria x ananassa]	0
	PBR026776.1	phytochrome B [Fragaria x ananassa]	0
	PBR023315.1	PREDICTED: histidine kinase 1-like [Vitis vinifera]	0
	PBR034245.1	eukaryotic translation initiation factor 5A4 [Camellia sinensis]	3.65878e-86
	PBR034825.1	PREDICTED: histidine kinase 1-like [Vitis vinifera]	0
	PBR005847.1	PREDICTED: probable diphthine synthase isoform 1 [Vitis vinifera]	1.40594e-131
	PBR017247.1	predicted protein [Populus trichocarpa]	2.89827e-149
	PBR025056.1	ethylene receptor [Pyrus pyrifolia]	0
	PBR015157.1	histidine kinase 3 [Betula pendula]	0
2	GO:0006955	2.2782E-10	immune response	16/104	175/11482
	PBR017006.1	TIR-NBS-LRR-type disease resistance-like protein [Pyrus x bretschneideri]	2.59318e-75
	PBR024706.1	hypothetical protein VITISV_019700 [Vitis vinifera]	0
	PBR039386.2	tir-nbs-lrr resistance protein [Populus trichocarpa]	1.4258e-126
	PBR030895.1	PREDICTED: TMV resistance protein N-like [Glycine max]	0
	PBR030909.1	TIR-NBS-LRR-type disease resistance-like protein [Pyrus x bretschneideri]	4.95639e-90
	PBR018885.1	PREDICTED: TMV resistance protein N-like [Glycine max]	5.02368e-45
	PBR001247.1	HD domain class transcription factor [Malus x domestica]	0
	PBR028132.1	TMV resistance protein N [Medicago truncatula]	2.88711e-50
	PBR011743.1	HD domain class transcription factor [Malus x domestica]	5.08633e-81
	PBR028109.1	HD domain class transcription factor [Malus x domestica]	7.55611e-78
	PBR004775.2	leucine-rich repeat-containing protein, putative [Ricinus communis]	2.96896e-68
	PBR013821.1	TMV resistance protein N [Medicago truncatula]	4.85448e-50
	PBR009838.5	TIR-NBS-LRR [Rosa rugosa]	0
	PBR024723.3	HD domain class transcription factor [Malus x domestica]	0
	PBR010520.1	TIR-NBS-LRR [Rosa rugosa]	6.58779e-101
	PBR042691.1	HD domain class transcription factor [Malus x domestica]	4.56254e-134
2	GO:0002376	2.2782E-10	immune system process	16/104	175/11482
	PBR017006.1	TIR-NBS-LRR-type disease resistance-like protein [Pyrus x bretschneideri]	2.59318e-75
	PBR024706.1	hypothetical protein VITISV_019700 [Vitis vinifera]	0
	PBR039386.2	tir-nbs-lrr resistance protein [Populus trichocarpa]	1.4258e-126
	PBR030895.1	PREDICTED: TMV resistance protein N-like [Glycine max]	0
	PBR030909.1	TIR-NBS-LRR-type disease resistance-like protein [Pyrus x bretschneideri]	4.95639e-90
	PBR018885.1	PREDICTED: TMV resistance protein N-like [Glycine max]	5.02368e-45
	PBR001247.1	HD domain class transcription factor [Malus x domestica]	0
	PBR028132.1	TMV resistance protein N [Medicago truncatula]	2.88711e-50
	PBR011743.1	HD domain class transcription factor [Malus x domestica]	5.08633e-81
	PBR028109.1	HD domain class transcription factor [Malus x domestica]	7.55611e-78
	PBR004775.2	leucine-rich repeat-containing protein, putative [Ricinus communis]	2.96896e-68
	PBR013821.1	TMV resistance protein N [Medicago truncatula]	4.85448e-50
	PBR009838.5	TIR-NBS-LRR [Rosa rugosa]	0
	PBR024723.3	HD domain class transcription factor [Malus x domestica]	0
	PBR010520.1	TIR-NBS-LRR [Rosa rugosa]	6.58779e-101
	PBR042691.1	HD domain class transcription factor [Malus x domestica]	4.56254e-134
2	GO:0006952	8.5206E-10	defense response	27/378	175/11482
	PBR024706.1	hypothetical protein VITISV_019700 [Vitis vinifera]	0
	PBR039386.2	tir-nbs-lrr resistance protein [Populus trichocarpa]	1.4258e-126
	PBR039222.1	nbs-lrr resistance protein [Populus trichocarpa]	0
	PBR001247.1	HD domain class transcription factor [Malus x domestica]	0
	PBR018885.1	PREDICTED: TMV resistance protein N-like [Glycine max]	5.02368e-45
	PBR011743.1	HD domain class transcription factor [Malus x domestica]	5.08633e-81
	PBR028132.1	TMV resistance protein N [Medicago truncatula]	2.88711e-50
	PBR028109.1	HD domain class transcription factor [Malus x domestica]	7.55611e-78
	PBR025080.1	NB-ARC domain-containing protein [Malus x domestica]	2.99934e-141
	PBR009838.5	TIR-NBS-LRR [Rosa rugosa]	0
	PBR025091.1	PREDICTED: probable disease resistance protein At5g66900-like [Vitis vinifera]	0
	PBR035321.1	putative CC-NBS-LRR protein [Malus x domestica]	0
	PBR042691.1	HD domain class transcription factor [Malus x domestica]	4.56254e-134
	PBR017006.1	TIR-NBS-LRR-type disease resistance-like protein [Pyrus x bretschneideri]	2.59318e-75
	PBR035549.1	PREDICTED: TMV resistance protein N-like [Vitis vinifera]	5.56699e-128
	PBR030895.1	PREDICTED: TMV resistance protein N-like [Glycine max]	0
	PBR023003.1	hypothetical protein VITISV_018142 [Vitis vinifera]	0
	PBR030909.1	TIR-NBS-LRR-type disease resistance-like protein [Pyrus x bretschneideri]	4.95639e-90
	PBR007887.1	NB-ARC domain-containing protein [Malus x domestica]	0
	PBR030906.5	TIR-NBS-LRR-type disease resistance-like protein [Pyrus x bretschneideri]	0
	PBR015715.1	nbs-lrr resistance protein [Populus trichocarpa]	0
	PBR004775.2	leucine-rich repeat-containing protein, putative [Ricinus communis]	2.96896e-68
	PBR013821.1	TMV resistance protein N [Medicago truncatula]	4.85448e-50
	PBR040364.1	nbs-lrr resistance protein [Populus trichocarpa]	0
	PBR024723.3	HD domain class transcription factor [Malus x domestica]	0
	PBR001627.1	NB-ARC domain-containing protein [Malus x domestica]	1.47894e-175
	PBR010520.1	TIR-NBS-LRR [Rosa rugosa]	6.58779e-101
2	GO:0006796	2.9599E-9	phosphate metabolic process	58/1621	175/11482
	PBR029600.1	kinase, putative [Ricinus communis]	5.97207e-180
	PBR030152.2	unnamed protein product [Vitis vinifera]	0
	PBR042353.1	receptor protein kinase, putative [Ricinus communis]	2.64325e-170
	PBR033946.1	PREDICTED: probable serine/threonine-protein kinase RLCKVII-like [Glycine max]	1.04594e-171
	PBR037293.1	predicted protein [Populus trichocarpa]	0
	PBR031779.4	PREDICTED: probable receptor-like protein kinase At1g67000-like [Vitis vinifera]	5.36984e-177
	PBR011325.1	receptor-kinase, putative [Ricinus communis]	0
	PBR027719.1	serine/threonine-protein kinase cx32, putative [Ricinus communis]	1.2242e-149
	PBR013022.1	PREDICTED: probable protein phosphatase 2C 25 isoform 1 [Vitis vinifera]	7.97502e-124
	PBR015521.1	PREDICTED: probable protein phosphatase 2C 6-like [Vitis vinifera]	4.30156e-157
	PBR035320.1	putative serine/threonine kinase [Malus x domestica]	4.08691e-173
	PBR042840.1	PREDICTED: probable receptor-like protein kinase At5g39020-like [Vitis vinifera]	1.59032e-127
	PBR009182.1	predicted protein [Populus trichocarpa]	2.24941e-164
	PBR007494.1	PREDICTED: G-type lectin S-receptor-like serine/threonine-protein kinase RLK1-like [Vitis vinifera]	0
	PBR012303.1	ATP binding protein, putative [Ricinus communis]	0
	PBR007769.1	predicted protein [Populus trichocarpa]	0
	PBR012304.1	ATP binding protein, putative [Ricinus communis]	4.30011e-50
	PBR027161.1	receptor serine-threonine protein kinase, putative [Ricinus communis]	6.76982e-120
	PBR026157.1	protein phosphatase 2c, putative [Ricinus communis]	0
	PBR004725.1	Cysteine-rich receptor-like protein kinase, partial [Medicago truncatula]	5.69981e-139
	PBR010825.1	ATP binding protein, putative [Ricinus communis]	0
	PBR001353.1	unnamed protein product [Vitis vinifera]	0
	PBR026655.1	predicted protein [Populus trichocarpa]	0
	PBR013457.1	PREDICTED: wall-associated receptor kinase 2-like [Vitis vinifera]	3.03903e-87
	PBR025833.1	ATP binding protein, putative [Ricinus communis]	2.21949e-137
	PBR042867.1	protein phosphatase 2c, putative [Ricinus communis]	8.9124e-120
	PBR029602.1	predicted protein [Populus trichocarpa]	9.25671e-165
	PBR039120.1	PREDICTED: protein kinase 2B, chloroplastic [Vitis vinifera]	0
	PBR009504.1	receptor-kinase, putative [Ricinus communis]	0
	PBR006761.1	PREDICTED: L-type lectin-domain containing receptor kinase S.4-like [Glycine max]	0
	PBR028789.1	PREDICTED: probable serine/threonine-protein kinase At1g18390 [Vitis vinifera]	5.90028e-163
	PBR023431.1	PREDICTED: probable serine/threonine-protein kinase RLCKVII-like [Glycine max]	1.18982e-168
	PBR020894.2	PREDICTED: probable LRR receptor-like serine/threonine-protein kinase At4g08850-like [Vitis vinifera]	0
	PBR028797.1	predicted protein [Populus trichocarpa]	8.92597e-134
	PBR028796.1	PREDICTED: probable receptor-like protein kinase At1g67000-like [Vitis vinifera]	4.67015e-129
	PBR025777.1	predicted protein [Populus trichocarpa]	1.06708e-168
	PBR003977.1	mevalonate kinase, putative [Ricinus communis]	4.40941e-162
	PBR020316.1	PREDICTED: probable receptor-like protein kinase At1g67000-like [Glycine max]	0
	PBR035319.2	hypothetical protein SORBIDRAFT_01g033865 [Sorghum bicolor]	5.85457e-92
	PBR018120.1	PREDICTED: mitogen-activated protein kinase kinase kinase A [Vitis vinifera]	1.68122e-117
	PBR037286.1	predicted protein [Populus trichocarpa]	1.64726e-162
	PBR022413.1	PREDICTED: wall-associated receptor kinase-like 10-like, partial [Vitis vinifera]	3.50787e-56
	PBR029597.1	kinase, putative [Ricinus communis]	0
	PBR027022.1	PREDICTED: cysteine-rich receptor-like protein kinase 42-like [Glycine max]	0
	PBR009416.1	protein phosphatase 2C [Prunus avium]	8.96931e-155
	PBR011405.1	protein phosphatase 2C [Prunus avium]	1.43304e-161
	PBR020122.1	lrr receptor protein kinase, putative [Ricinus communis]	0
	PBR010918.1	PREDICTED: probable protein phosphatase 2C 25-like [Vitis vinifera]	4.85158e-118
	PBR006763.1	serine/threonine-protein kinase cx32, putative [Ricinus communis]	8.74494e-123
	PBR009181.2	PREDICTED: probable receptor-like protein kinase At1g67000-like [Vitis vinifera]	8.92013e-166
	PBR016617.1	unnamed protein product [Vitis vinifera]	0
	PBR024102.1	mitogen-activated protein kinase 2 [Nicotiana tabacum]	1.39309e-135
	PBR028472.1	predicted protein [Populus trichocarpa]	0
	PBR028580.1	putative serine/threonine kinase [Malus x domestica]	3.82935e-172
	PBR016627.1	ATP binding protein, putative [Ricinus communis]	0
	PBR009529.1	PREDICTED: putative serine/threonine-protein kinase-like protein CCR3-like [Glycine max]	0
	PBR042643.1	B-Raf proto-oncogene serine/threonine-protein kinase, putative [Ricinus communis]	4.88454e-65
	PBR007495.1	PREDICTED: G-type lectin S-receptor-like serine/threonine-protein kinase RLK1-like [Vitis vinifera]	0
2	GO:0006793	2.9599E-9	phosphorus metabolic process	58/1621	175/11482
	PBR029600.1	kinase, putative [Ricinus communis]	5.97207e-180
	PBR030152.2	unnamed protein product [Vitis vinifera]	0
	PBR042353.1	receptor protein kinase, putative [Ricinus communis]	2.64325e-170
	PBR033946.1	PREDICTED: probable serine/threonine-protein kinase RLCKVII-like [Glycine max]	1.04594e-171
	PBR037293.1	predicted protein [Populus trichocarpa]	0
	PBR031779.4	PREDICTED: probable receptor-like protein kinase At1g67000-like [Vitis vinifera]	5.36984e-177
	PBR011325.1	receptor-kinase, putative [Ricinus communis]	0
	PBR027719.1	serine/threonine-protein kinase cx32, putative [Ricinus communis]	1.2242e-149
	PBR013022.1	PREDICTED: probable protein phosphatase 2C 25 isoform 1 [Vitis vinifera]	7.97502e-124
	PBR015521.1	PREDICTED: probable protein phosphatase 2C 6-like [Vitis vinifera]	4.30156e-157
	PBR035320.1	putative serine/threonine kinase [Malus x domestica]	4.08691e-173
	PBR042840.1	PREDICTED: probable receptor-like protein kinase At5g39020-like [Vitis vinifera]	1.59032e-127
	PBR009182.1	predicted protein [Populus trichocarpa]	2.24941e-164
	PBR007494.1	PREDICTED: G-type lectin S-receptor-like serine/threonine-protein kinase RLK1-like [Vitis vinifera]	0
	PBR012303.1	ATP binding protein, putative [Ricinus communis]	0
	PBR007769.1	predicted protein [Populus trichocarpa]	0
	PBR012304.1	ATP binding protein, putative [Ricinus communis]	4.30011e-50
	PBR027161.1	receptor serine-threonine protein kinase, putative [Ricinus communis]	6.76982e-120
	PBR026157.1	protein phosphatase 2c, putative [Ricinus communis]	0
	PBR004725.1	Cysteine-rich receptor-like protein kinase, partial [Medicago truncatula]	5.69981e-139
	PBR010825.1	ATP binding protein, putative [Ricinus communis]	0
	PBR001353.1	unnamed protein product [Vitis vinifera]	0
	PBR026655.1	predicted protein [Populus trichocarpa]	0
	PBR013457.1	PREDICTED: wall-associated receptor kinase 2-like [Vitis vinifera]	3.03903e-87
	PBR025833.1	ATP binding protein, putative [Ricinus communis]	2.21949e-137
	PBR042867.1	protein phosphatase 2c, putative [Ricinus communis]	8.9124e-120
	PBR029602.1	predicted protein [Populus trichocarpa]	9.25671e-165
	PBR039120.1	PREDICTED: protein kinase 2B, chloroplastic [Vitis vinifera]	0
	PBR009504.1	receptor-kinase, putative [Ricinus communis]	0
	PBR006761.1	PREDICTED: L-type lectin-domain containing receptor kinase S.4-like [Glycine max]	0
	PBR028789.1	PREDICTED: probable serine/threonine-protein kinase At1g18390 [Vitis vinifera]	5.90028e-163
	PBR023431.1	PREDICTED: probable serine/threonine-protein kinase RLCKVII-like [Glycine max]	1.18982e-168
	PBR020894.2	PREDICTED: probable LRR receptor-like serine/threonine-protein kinase At4g08850-like [Vitis vinifera]	0
	PBR028797.1	predicted protein [Populus trichocarpa]	8.92597e-134
	PBR028796.1	PREDICTED: probable receptor-like protein kinase At1g67000-like [Vitis vinifera]	4.67015e-129
	PBR025777.1	predicted protein [Populus trichocarpa]	1.06708e-168
	PBR003977.1	mevalonate kinase, putative [Ricinus communis]	4.40941e-162
	PBR020316.1	PREDICTED: probable receptor-like protein kinase At1g67000-like [Glycine max]	0
	PBR035319.2	hypothetical protein SORBIDRAFT_01g033865 [Sorghum bicolor]	5.85457e-92
	PBR018120.1	PREDICTED: mitogen-activated protein kinase kinase kinase A [Vitis vinifera]	1.68122e-117
	PBR037286.1	predicted protein [Populus trichocarpa]	1.64726e-162
	PBR022413.1	PREDICTED: wall-associated receptor kinase-like 10-like, partial [Vitis vinifera]	3.50787e-56
	PBR029597.1	kinase, putative [Ricinus communis]	0
	PBR027022.1	PREDICTED: cysteine-rich receptor-like protein kinase 42-like [Glycine max]	0
	PBR009416.1	protein phosphatase 2C [Prunus avium]	8.96931e-155
	PBR011405.1	protein phosphatase 2C [Prunus avium]	1.43304e-161
	PBR020122.1	lrr receptor protein kinase, putative [Ricinus communis]	0
	PBR010918.1	PREDICTED: probable protein phosphatase 2C 25-like [Vitis vinifera]	4.85158e-118
	PBR006763.1	serine/threonine-protein kinase cx32, putative [Ricinus communis]	8.74494e-123
	PBR009181.2	PREDICTED: probable receptor-like protein kinase At1g67000-like [Vitis vinifera]	8.92013e-166
	PBR016617.1	unnamed protein product [Vitis vinifera]	0
	PBR024102.1	mitogen-activated protein kinase 2 [Nicotiana tabacum]	1.39309e-135
	PBR028472.1	predicted protein [Populus trichocarpa]	0
	PBR028580.1	putative serine/threonine kinase [Malus x domestica]	3.82935e-172
	PBR016627.1	ATP binding protein, putative [Ricinus communis]	0
	PBR009529.1	PREDICTED: putative serine/threonine-protein kinase-like protein CCR3-like [Glycine max]	0
	PBR042643.1	B-Raf proto-oncogene serine/threonine-protein kinase, putative [Ricinus communis]	4.88454e-65
	PBR007495.1	PREDICTED: G-type lectin S-receptor-like serine/threonine-protein kinase RLK1-like [Vitis vinifera]	0
2	GO:0006464	7.7436E-9	protein modification process	61/1808	175/11482
	PBR029600.1	kinase, putative [Ricinus communis]	5.97207e-180
	PBR014709.1	predicted protein [Populus trichocarpa]	0
	PBR030152.2	unnamed protein product [Vitis vinifera]	0
	PBR034872.1	PREDICTED: U-box domain-containing protein 19-like [Vitis vinifera]	0
	PBR042353.1	receptor protein kinase, putative [Ricinus communis]	2.64325e-170
	PBR033946.1	PREDICTED: probable serine/threonine-protein kinase RLCKVII-like [Glycine max]	1.04594e-171
	PBR030934.3	ubiquitin-conjugating enzyme E2, putative [Ricinus communis]	2.94647e-27
	PBR037293.1	predicted protein [Populus trichocarpa]	0
	PBR031779.4	PREDICTED: probable receptor-like protein kinase At1g67000-like [Vitis vinifera]	5.36984e-177
	PBR011325.1	receptor-kinase, putative [Ricinus communis]	0
	PBR027719.1	serine/threonine-protein kinase cx32, putative [Ricinus communis]	1.2242e-149
	PBR013022.1	PREDICTED: probable protein phosphatase 2C 25 isoform 1 [Vitis vinifera]	7.97502e-124
	PBR015521.1	PREDICTED: probable protein phosphatase 2C 6-like [Vitis vinifera]	4.30156e-157
	PBR035320.1	putative serine/threonine kinase [Malus x domestica]	4.08691e-173
	PBR042840.1	PREDICTED: probable receptor-like protein kinase At5g39020-like [Vitis vinifera]	1.59032e-127
	PBR009182.1	predicted protein [Populus trichocarpa]	2.24941e-164
	PBR007494.1	PREDICTED: G-type lectin S-receptor-like serine/threonine-protein kinase RLK1-like [Vitis vinifera]	0
	PBR012303.1	ATP binding protein, putative [Ricinus communis]	0
	PBR007769.1	predicted protein [Populus trichocarpa]	0
	PBR012304.1	ATP binding protein, putative [Ricinus communis]	4.30011e-50
	PBR036170.1	unnamed protein product [Vitis vinifera]	0
	PBR027161.1	receptor serine-threonine protein kinase, putative [Ricinus communis]	6.76982e-120
	PBR026157.1	protein phosphatase 2c, putative [Ricinus communis]	0
	PBR004725.1	Cysteine-rich receptor-like protein kinase, partial [Medicago truncatula]	5.69981e-139
	PBR010825.1	ATP binding protein, putative [Ricinus communis]	0
	PBR001353.1	unnamed protein product [Vitis vinifera]	0
	PBR026655.1	predicted protein [Populus trichocarpa]	0
	PBR013457.1	PREDICTED: wall-associated receptor kinase 2-like [Vitis vinifera]	3.03903e-87
	PBR025833.1	ATP binding protein, putative [Ricinus communis]	2.21949e-137
	PBR042867.1	protein phosphatase 2c, putative [Ricinus communis]	8.9124e-120
	PBR029602.1	predicted protein [Populus trichocarpa]	9.25671e-165
	PBR039120.1	PREDICTED: protein kinase 2B, chloroplastic [Vitis vinifera]	0
	PBR009504.1	receptor-kinase, putative [Ricinus communis]	0
	PBR006761.1	PREDICTED: L-type lectin-domain containing receptor kinase S.4-like [Glycine max]	0
	PBR028789.1	PREDICTED: probable serine/threonine-protein kinase At1g18390 [Vitis vinifera]	5.90028e-163
	PBR023431.1	PREDICTED: probable serine/threonine-protein kinase RLCKVII-like [Glycine max]	1.18982e-168
	PBR020894.2	PREDICTED: probable LRR receptor-like serine/threonine-protein kinase At4g08850-like [Vitis vinifera]	0
	PBR028797.1	predicted protein [Populus trichocarpa]	8.92597e-134
	PBR028796.1	PREDICTED: probable receptor-like protein kinase At1g67000-like [Vitis vinifera]	4.67015e-129
	PBR025777.1	predicted protein [Populus trichocarpa]	1.06708e-168
	PBR020316.1	PREDICTED: probable receptor-like protein kinase At1g67000-like [Glycine max]	0
	PBR035319.2	hypothetical protein SORBIDRAFT_01g033865 [Sorghum bicolor]	5.85457e-92
	PBR018120.1	PREDICTED: mitogen-activated protein kinase kinase kinase A [Vitis vinifera]	1.68122e-117
	PBR037286.1	predicted protein [Populus trichocarpa]	1.64726e-162
	PBR022413.1	PREDICTED: wall-associated receptor kinase-like 10-like, partial [Vitis vinifera]	3.50787e-56
	PBR029597.1	kinase, putative [Ricinus communis]	0
	PBR027022.1	PREDICTED: cysteine-rich receptor-like protein kinase 42-like [Glycine max]	0
	PBR009416.1	protein phosphatase 2C [Prunus avium]	8.96931e-155
	PBR011405.1	protein phosphatase 2C [Prunus avium]	1.43304e-161
	PBR020122.1	lrr receptor protein kinase, putative [Ricinus communis]	0
	PBR010918.1	PREDICTED: probable protein phosphatase 2C 25-like [Vitis vinifera]	4.85158e-118
	PBR006763.1	serine/threonine-protein kinase cx32, putative [Ricinus communis]	8.74494e-123
	PBR009181.2	PREDICTED: probable receptor-like protein kinase At1g67000-like [Vitis vinifera]	8.92013e-166
	PBR016617.1	unnamed protein product [Vitis vinifera]	0
	PBR024102.1	mitogen-activated protein kinase 2 [Nicotiana tabacum]	1.39309e-135
	PBR028472.1	predicted protein [Populus trichocarpa]	0
	PBR028580.1	putative serine/threonine kinase [Malus x domestica]	3.82935e-172
	PBR009529.1	PREDICTED: putative serine/threonine-protein kinase-like protein CCR3-like [Glycine max]	0
	PBR016627.1	ATP binding protein, putative [Ricinus communis]	0
	PBR042643.1	B-Raf proto-oncogene serine/threonine-protein kinase, putative [Ricinus communis]	4.88454e-65
	PBR007495.1	PREDICTED: G-type lectin S-receptor-like serine/threonine-protein kinase RLK1-like [Vitis vinifera]	0
2	GO:0043412	2.2886E-8	macromolecule modification	61/1862	175/11482
	PBR029600.1	kinase, putative [Ricinus communis]	5.97207e-180
	PBR014709.1	predicted protein [Populus trichocarpa]	0
	PBR030152.2	unnamed protein product [Vitis vinifera]	0
	PBR034872.1	PREDICTED: U-box domain-containing protein 19-like [Vitis vinifera]	0
	PBR042353.1	receptor protein kinase, putative [Ricinus communis]	2.64325e-170
	PBR033946.1	PREDICTED: probable serine/threonine-protein kinase RLCKVII-like [Glycine max]	1.04594e-171
	PBR030934.3	ubiquitin-conjugating enzyme E2, putative [Ricinus communis]	2.94647e-27
	PBR037293.1	predicted protein [Populus trichocarpa]	0
	PBR031779.4	PREDICTED: probable receptor-like protein kinase At1g67000-like [Vitis vinifera]	5.36984e-177
	PBR011325.1	receptor-kinase, putative [Ricinus communis]	0
	PBR027719.1	serine/threonine-protein kinase cx32, putative [Ricinus communis]	1.2242e-149
	PBR013022.1	PREDICTED: probable protein phosphatase 2C 25 isoform 1 [Vitis vinifera]	7.97502e-124
	PBR015521.1	PREDICTED: probable protein phosphatase 2C 6-like [Vitis vinifera]	4.30156e-157
	PBR035320.1	putative serine/threonine kinase [Malus x domestica]	4.08691e-173
	PBR042840.1	PREDICTED: probable receptor-like protein kinase At5g39020-like [Vitis vinifera]	1.59032e-127
	PBR009182.1	predicted protein [Populus trichocarpa]	2.24941e-164
	PBR007494.1	PREDICTED: G-type lectin S-receptor-like serine/threonine-protein kinase RLK1-like [Vitis vinifera]	0
	PBR012303.1	ATP binding protein, putative [Ricinus communis]	0
	PBR007769.1	predicted protein [Populus trichocarpa]	0
	PBR012304.1	ATP binding protein, putative [Ricinus communis]	4.30011e-50
	PBR036170.1	unnamed protein product [Vitis vinifera]	0
	PBR027161.1	receptor serine-threonine protein kinase, putative [Ricinus communis]	6.76982e-120
	PBR026157.1	protein phosphatase 2c, putative [Ricinus communis]	0
	PBR004725.1	Cysteine-rich receptor-like protein kinase, partial [Medicago truncatula]	5.69981e-139
	PBR010825.1	ATP binding protein, putative [Ricinus communis]	0
	PBR001353.1	unnamed protein product [Vitis vinifera]	0
	PBR026655.1	predicted protein [Populus trichocarpa]	0
	PBR013457.1	PREDICTED: wall-associated receptor kinase 2-like [Vitis vinifera]	3.03903e-87
	PBR025833.1	ATP binding protein, putative [Ricinus communis]	2.21949e-137
	PBR042867.1	protein phosphatase 2c, putative [Ricinus communis]	8.9124e-120
	PBR029602.1	predicted protein [Populus trichocarpa]	9.25671e-165
	PBR039120.1	PREDICTED: protein kinase 2B, chloroplastic [Vitis vinifera]	0
	PBR009504.1	receptor-kinase, putative [Ricinus communis]	0
	PBR006761.1	PREDICTED: L-type lectin-domain containing receptor kinase S.4-like [Glycine max]	0
	PBR028789.1	PREDICTED: probable serine/threonine-protein kinase At1g18390 [Vitis vinifera]	5.90028e-163
	PBR023431.1	PREDICTED: probable serine/threonine-protein kinase RLCKVII-like [Glycine max]	1.18982e-168
	PBR020894.2	PREDICTED: probable LRR receptor-like serine/threonine-protein kinase At4g08850-like [Vitis vinifera]	0
	PBR028797.1	predicted protein [Populus trichocarpa]	8.92597e-134
	PBR028796.1	PREDICTED: probable receptor-like protein kinase At1g67000-like [Vitis vinifera]	4.67015e-129
	PBR025777.1	predicted protein [Populus trichocarpa]	1.06708e-168
	PBR020316.1	PREDICTED: probable receptor-like protein kinase At1g67000-like [Glycine max]	0
	PBR035319.2	hypothetical protein SORBIDRAFT_01g033865 [Sorghum bicolor]	5.85457e-92
	PBR018120.1	PREDICTED: mitogen-activated protein kinase kinase kinase A [Vitis vinifera]	1.68122e-117
	PBR037286.1	predicted protein [Populus trichocarpa]	1.64726e-162
	PBR022413.1	PREDICTED: wall-associated receptor kinase-like 10-like, partial [Vitis vinifera]	3.50787e-56
	PBR029597.1	kinase, putative [Ricinus communis]	0
	PBR027022.1	PREDICTED: cysteine-rich receptor-like protein kinase 42-like [Glycine max]	0
	PBR009416.1	protein phosphatase 2C [Prunus avium]	8.96931e-155
	PBR011405.1	protein phosphatase 2C [Prunus avium]	1.43304e-161
	PBR020122.1	lrr receptor protein kinase, putative [Ricinus communis]	0
	PBR010918.1	PREDICTED: probable protein phosphatase 2C 25-like [Vitis vinifera]	4.85158e-118
	PBR006763.1	serine/threonine-protein kinase cx32, putative [Ricinus communis]	8.74494e-123
	PBR009181.2	PREDICTED: probable receptor-like protein kinase At1g67000-like [Vitis vinifera]	8.92013e-166
	PBR016617.1	unnamed protein product [Vitis vinifera]	0
	PBR024102.1	mitogen-activated protein kinase 2 [Nicotiana tabacum]	1.39309e-135
	PBR028472.1	predicted protein [Populus trichocarpa]	0
	PBR028580.1	putative serine/threonine kinase [Malus x domestica]	3.82935e-172
	PBR009529.1	PREDICTED: putative serine/threonine-protein kinase-like protein CCR3-like [Glycine max]	0
	PBR016627.1	ATP binding protein, putative [Ricinus communis]	0
	PBR042643.1	B-Raf proto-oncogene serine/threonine-protein kinase, putative [Ricinus communis]	4.88454e-65
	PBR007495.1	PREDICTED: G-type lectin S-receptor-like serine/threonine-protein kinase RLK1-like [Vitis vinifera]	0
2	GO:0016265	1.1194E-6	death	20/319	175/11482
	PBR024706.1	hypothetical protein VITISV_019700 [Vitis vinifera]	0
	PBR030895.1	PREDICTED: TMV resistance protein N-like [Glycine max]	0
	PBR035549.1	PREDICTED: TMV resistance protein N-like [Vitis vinifera]	5.56699e-128
	PBR023003.1	hypothetical protein VITISV_018142 [Vitis vinifera]	0
	PBR007887.1	NB-ARC domain-containing protein [Malus x domestica]	0
	PBR039222.1	nbs-lrr resistance protein [Populus trichocarpa]	0
	PBR001247.1	HD domain class transcription factor [Malus x domestica]	0
	PBR030906.5	TIR-NBS-LRR-type disease resistance-like protein [Pyrus x bretschneideri]	0
	PBR037345.1	MLO1 protein [Malus toringoides]	0
	PBR015715.1	nbs-lrr resistance protein [Populus trichocarpa]	0
	PBR004775.2	leucine-rich repeat-containing protein, putative [Ricinus communis]	2.96896e-68
	PBR040364.1	nbs-lrr resistance protein [Populus trichocarpa]	0
	PBR025080.1	NB-ARC domain-containing protein [Malus x domestica]	2.99934e-141
	PBR009838.5	TIR-NBS-LRR [Rosa rugosa]	0
	PBR024723.3	HD domain class transcription factor [Malus x domestica]	0
	PBR001627.1	NB-ARC domain-containing protein [Malus x domestica]	1.47894e-175
	PBR025091.1	PREDICTED: probable disease resistance protein At5g66900-like [Vitis vinifera]	0
	PBR010520.1	TIR-NBS-LRR [Rosa rugosa]	6.58779e-101
	PBR035321.1	putative CC-NBS-LRR protein [Malus x domestica]	0
	PBR042691.1	HD domain class transcription factor [Malus x domestica]	4.56254e-134
2	GO:0006915	1.4625E-6	apoptosis	19/296	175/11482
	PBR024706.1	hypothetical protein VITISV_019700 [Vitis vinifera]	0
	PBR030895.1	PREDICTED: TMV resistance protein N-like [Glycine max]	0
	PBR035549.1	PREDICTED: TMV resistance protein N-like [Vitis vinifera]	5.56699e-128
	PBR023003.1	hypothetical protein VITISV_018142 [Vitis vinifera]	0
	PBR007887.1	NB-ARC domain-containing protein [Malus x domestica]	0
	PBR039222.1	nbs-lrr resistance protein [Populus trichocarpa]	0
	PBR001247.1	HD domain class transcription factor [Malus x domestica]	0
	PBR030906.5	TIR-NBS-LRR-type disease resistance-like protein [Pyrus x bretschneideri]	0
	PBR015715.1	nbs-lrr resistance protein [Populus trichocarpa]	0
	PBR004775.2	leucine-rich repeat-containing protein, putative [Ricinus communis]	2.96896e-68
	PBR040364.1	nbs-lrr resistance protein [Populus trichocarpa]	0
	PBR025080.1	NB-ARC domain-containing protein [Malus x domestica]	2.99934e-141
	PBR009838.5	TIR-NBS-LRR [Rosa rugosa]	0
	PBR024723.3	HD domain class transcription factor [Malus x domestica]	0
	PBR001627.1	NB-ARC domain-containing protein [Malus x domestica]	1.47894e-175
	PBR025091.1	PREDICTED: probable disease resistance protein At5g66900-like [Vitis vinifera]	0
	PBR010520.1	TIR-NBS-LRR [Rosa rugosa]	6.58779e-101
	PBR035321.1	putative CC-NBS-LRR protein [Malus x domestica]	0
	PBR042691.1	HD domain class transcription factor [Malus x domestica]	4.56254e-134
2	GO:0050896	6.4213E-5	response to stimulus	30/818	175/11482
	PBR024706.1	hypothetical protein VITISV_019700 [Vitis vinifera]	0
	PBR039386.2	tir-nbs-lrr resistance protein [Populus trichocarpa]	1.4258e-126
	PBR039222.1	nbs-lrr resistance protein [Populus trichocarpa]	0
	PBR001247.1	HD domain class transcription factor [Malus x domestica]	0
	PBR018885.1	PREDICTED: TMV resistance protein N-like [Glycine max]	5.02368e-45
	PBR011743.1	HD domain class transcription factor [Malus x domestica]	5.08633e-81
	PBR028132.1	TMV resistance protein N [Medicago truncatula]	2.88711e-50
	PBR028109.1	HD domain class transcription factor [Malus x domestica]	7.55611e-78
	PBR025080.1	NB-ARC domain-containing protein [Malus x domestica]	2.99934e-141
	PBR009838.5	TIR-NBS-LRR [Rosa rugosa]	0
	PBR025091.1	PREDICTED: probable disease resistance protein At5g66900-like [Vitis vinifera]	0
	PBR035321.1	putative CC-NBS-LRR protein [Malus x domestica]	0
	PBR042691.1	HD domain class transcription factor [Malus x domestica]	4.56254e-134
	PBR017006.1	TIR-NBS-LRR-type disease resistance-like protein [Pyrus x bretschneideri]	2.59318e-75
	PBR030895.1	PREDICTED: TMV resistance protein N-like [Glycine max]	0
	PBR035549.1	PREDICTED: TMV resistance protein N-like [Vitis vinifera]	5.56699e-128
	PBR023003.1	hypothetical protein VITISV_018142 [Vitis vinifera]	0
	PBR030909.1	TIR-NBS-LRR-type disease resistance-like protein [Pyrus x bretschneideri]	4.95639e-90
	PBR007887.1	NB-ARC domain-containing protein [Malus x domestica]	0
	PBR030906.5	TIR-NBS-LRR-type disease resistance-like protein [Pyrus x bretschneideri]	0
	PBR015715.1	nbs-lrr resistance protein [Populus trichocarpa]	0
	PBR004775.2	leucine-rich repeat-containing protein, putative [Ricinus communis]	2.96896e-68
	PBR013821.1	TMV resistance protein N [Medicago truncatula]	4.85448e-50
	PBR040364.1	nbs-lrr resistance protein [Populus trichocarpa]	0
	PBR029439.1	putative desiccation protectant protein [Pyrus communis]	5.87759e-71
	PBR024723.3	HD domain class transcription factor [Malus x domestica]	0
	PBR001627.1	NB-ARC domain-containing protein [Malus x domestica]	1.47894e-175
	PBR001353.1	unnamed protein product [Vitis vinifera]	0
	PBR010520.1	TIR-NBS-LRR [Rosa rugosa]	6.58779e-101
	PBR031010.1	glutathione peroxidase [Populus trichocarpa]	4.15525e-91
2	GO:0023060	8.2081E-4	signal transmission	17/388	175/11482
	PBR017006.1	TIR-NBS-LRR-type disease resistance-like protein [Pyrus x bretschneideri]	2.59318e-75
	PBR024706.1	hypothetical protein VITISV_019700 [Vitis vinifera]	0
	PBR039386.2	tir-nbs-lrr resistance protein [Populus trichocarpa]	1.4258e-126
	PBR030895.1	PREDICTED: TMV resistance protein N-like [Glycine max]	0
	PBR041910.1	GTP-binding protein alpha subunit, gna, putative [Ricinus communis]	1.16222e-105
	PBR030909.1	TIR-NBS-LRR-type disease resistance-like protein [Pyrus x bretschneideri]	4.95639e-90
	PBR018885.1	PREDICTED: TMV resistance protein N-like [Glycine max]	5.02368e-45
	PBR001247.1	HD domain class transcription factor [Malus x domestica]	0
	PBR028132.1	TMV resistance protein N [Medicago truncatula]	2.88711e-50
	PBR011743.1	HD domain class transcription factor [Malus x domestica]	5.08633e-81
	PBR028109.1	HD domain class transcription factor [Malus x domestica]	7.55611e-78
	PBR004775.2	leucine-rich repeat-containing protein, putative [Ricinus communis]	2.96896e-68
	PBR013821.1	TMV resistance protein N [Medicago truncatula]	4.85448e-50
	PBR009838.5	TIR-NBS-LRR [Rosa rugosa]	0
	PBR024723.3	HD domain class transcription factor [Malus x domestica]	0
	PBR010520.1	TIR-NBS-LRR [Rosa rugosa]	6.58779e-101
	PBR042691.1	HD domain class transcription factor [Malus x domestica]	4.56254e-134
2	GO:0016311	1.2671E-3	dephosphorylation	8/101	175/11482
	PBR026157.1	protein phosphatase 2c, putative [Ricinus communis]	0
	PBR013022.1	PREDICTED: probable protein phosphatase 2C 25 isoform 1 [Vitis vinifera]	7.97502e-124
	PBR010918.1	PREDICTED: probable protein phosphatase 2C 25-like [Vitis vinifera]	4.85158e-118
	PBR009416.1	protein phosphatase 2C [Prunus avium]	8.96931e-155
	PBR015521.1	PREDICTED: probable protein phosphatase 2C 6-like [Vitis vinifera]	4.30156e-157
	PBR011405.1	protein phosphatase 2C [Prunus avium]	1.43304e-161
	PBR025777.1	predicted protein [Populus trichocarpa]	1.06708e-168
	PBR042867.1	protein phosphatase 2c, putative [Ricinus communis]	8.9124e-120
2	GO:0023052	1.3976E-3	signaling	17/410	175/11482
	PBR017006.1	TIR-NBS-LRR-type disease resistance-like protein [Pyrus x bretschneideri]	2.59318e-75
	PBR024706.1	hypothetical protein VITISV_019700 [Vitis vinifera]	0
	PBR039386.2	tir-nbs-lrr resistance protein [Populus trichocarpa]	1.4258e-126
	PBR030895.1	PREDICTED: TMV resistance protein N-like [Glycine max]	0
	PBR041910.1	GTP-binding protein alpha subunit, gna, putative [Ricinus communis]	1.16222e-105
	PBR030909.1	TIR-NBS-LRR-type disease resistance-like protein [Pyrus x bretschneideri]	4.95639e-90
	PBR018885.1	PREDICTED: TMV resistance protein N-like [Glycine max]	5.02368e-45
	PBR001247.1	HD domain class transcription factor [Malus x domestica]	0
	PBR028132.1	TMV resistance protein N [Medicago truncatula]	2.88711e-50
	PBR011743.1	HD domain class transcription factor [Malus x domestica]	5.08633e-81
	PBR028109.1	HD domain class transcription factor [Malus x domestica]	7.55611e-78
	PBR004775.2	leucine-rich repeat-containing protein, putative [Ricinus communis]	2.96896e-68
	PBR013821.1	TMV resistance protein N [Medicago truncatula]	4.85448e-50
	PBR009838.5	TIR-NBS-LRR [Rosa rugosa]	0
	PBR024723.3	HD domain class transcription factor [Malus x domestica]	0
	PBR010520.1	TIR-NBS-LRR [Rosa rugosa]	6.58779e-101
	PBR042691.1	HD domain class transcription factor [Malus x domestica]	4.56254e-134
2	GO:0030005	1.6566E-3	cellular di-, tri-valent inorganic cation homeostasis	3/9	175/11482
	PBR019418.1	iron-binding protein [Pyrus pyrifolia]	8.13275e-126
	PBR028226.1	iron-binding protein [Pyrus pyrifolia]	6.17309e-113
	PBR010942.1	iron-binding protein [Pyrus pyrifolia]	6.61414e-113
2	GO:0055066	1.6566E-3	di-, tri-valent inorganic cation homeostasis	3/9	175/11482
	PBR019418.1	iron-binding protein [Pyrus pyrifolia]	8.13275e-126
	PBR028226.1	iron-binding protein [Pyrus pyrifolia]	6.17309e-113
	PBR010942.1	iron-binding protein [Pyrus pyrifolia]	6.61414e-113
2	GO:0055082	1.6566E-3	cellular chemical homeostasis	3/9	175/11482
	PBR019418.1	iron-binding protein [Pyrus pyrifolia]	8.13275e-126
	PBR028226.1	iron-binding protein [Pyrus pyrifolia]	6.17309e-113
	PBR010942.1	iron-binding protein [Pyrus pyrifolia]	6.61414e-113
2	GO:0065007	1.6753E-2	biological regulation	42/1825	175/11482
	PBR024706.1	hypothetical protein VITISV_019700 [Vitis vinifera]	0
	PBR002914.1	WRKY transcription factor, putative [Ricinus communis]	4.32752e-70
	PBR001425.1	WRKY transcription factor, putative [Ricinus communis]	1.0228e-58
	PBR038280.1	AP2 domain class transcription factor [Malus x domestica]	2.72562e-56
	PBR015502.1	AP2 domain class transcription factor [Malus x domestica]	4.72903e-119
	PBR042466.1	BHLH domain class transcription factor [Malus x domestica]	0
	PBR039386.2	tir-nbs-lrr resistance protein [Populus trichocarpa]	1.4258e-126
	PBR041910.1	GTP-binding protein alpha subunit, gna, putative [Ricinus communis]	1.16222e-105
	PBR005379.1	HSF domain class transcription factor [Malus x domestica]	0
	PBR007829.1	predicted protein [Populus trichocarpa]	5.68318e-75
	PBR023902.1	AP2 domain class transcription factor [Malus x domestica]	2.94822e-113
	PBR018885.1	PREDICTED: TMV resistance protein N-like [Glycine max]	5.02368e-45
	PBR001247.1	HD domain class transcription factor [Malus x domestica]	0
	PBR011743.1	HD domain class transcription factor [Malus x domestica]	5.08633e-81
	PBR028132.1	TMV resistance protein N [Medicago truncatula]	2.88711e-50
	PBR028109.1	HD domain class transcription factor [Malus x domestica]	7.55611e-78
	PBR009838.5	TIR-NBS-LRR [Rosa rugosa]	0
	PBR019418.1	iron-binding protein [Pyrus pyrifolia]	8.13275e-126
	PBR006046.1	PREDICTED: common plant regulatory factor 1-like [Vitis vinifera]	7.22664e-63
	PBR042691.1	HD domain class transcription factor [Malus x domestica]	4.56254e-134
	PBR017006.1	TIR-NBS-LRR-type disease resistance-like protein [Pyrus x bretschneideri]	2.59318e-75
	PBR013502.1	NAC domain class transcription factor [Malus x domestica]	0
	PBR014120.1	PREDICTED: common plant regulatory factor 1-like isoform 2 [Vitis vinifera]	9.32137e-48
	PBR018403.1	predicted protein [Populus trichocarpa]	1.09572e-39
	PBR030895.1	PREDICTED: TMV resistance protein N-like [Glycine max]	0
	PBR030909.1	TIR-NBS-LRR-type disease resistance-like protein [Pyrus x bretschneideri]	4.95639e-90
	PBR025141.1	HSF domain class transcription factor [Malus x domestica]	1.55621e-131
	PBR004775.2	leucine-rich repeat-containing protein, putative [Ricinus communis]	2.96896e-68
	PBR025002.1	predicted protein [Populus trichocarpa]	4.17951e-45
	PBR010573.1	PREDICTED: transcription factor bHLH137 [Vitis vinifera]	5.4943e-92
	PBR013821.1	TMV resistance protein N [Medicago truncatula]	4.85448e-50
	PBR028226.1	iron-binding protein [Pyrus pyrifolia]	6.17309e-113
	PBR024723.3	HD domain class transcription factor [Malus x domestica]	0
	PBR015939.1	WRKY domain class transcription factor [Malus x domestica]	0
	PBR024467.1	AP2 domain class transcription factor [Malus x domestica]	6.35176e-73
	PBR039067.1	GATA transcription factor, putative [Ricinus communis]	1.87105e-108
	PBR003660.1	predicted protein [Populus trichocarpa]	1.82069e-87
	PBR021741.1	PREDICTED: NAC domain-containing protein 90-like [Glycine max]	2.62865e-86
	PBR013924.1	DREB protein [Pyrus pyrifolia]	4.56442e-118
	PBR014160.1	predicted protein [Populus trichocarpa]	1.06739e-87
	PBR010520.1	TIR-NBS-LRR [Rosa rugosa]	6.58779e-101
	PBR010942.1	iron-binding protein [Pyrus pyrifolia]	6.61414e-113
2	GO:0050794	3.0957E-2	regulation of cellular process	39/1722	175/11482
	PBR002914.1	WRKY transcription factor, putative [Ricinus communis]	4.32752e-70
	PBR024706.1	hypothetical protein VITISV_019700 [Vitis vinifera]	0
	PBR001425.1	WRKY transcription factor, putative [Ricinus communis]	1.0228e-58
	PBR038280.1	AP2 domain class transcription factor [Malus x domestica]	2.72562e-56
	PBR015502.1	AP2 domain class transcription factor [Malus x domestica]	4.72903e-119
	PBR042466.1	BHLH domain class transcription factor [Malus x domestica]	0
	PBR039386.2	tir-nbs-lrr resistance protein [Populus trichocarpa]	1.4258e-126
	PBR041910.1	GTP-binding protein alpha subunit, gna, putative [Ricinus communis]	1.16222e-105
	PBR005379.1	HSF domain class transcription factor [Malus x domestica]	0
	PBR007829.1	predicted protein [Populus trichocarpa]	5.68318e-75
	PBR023902.1	AP2 domain class transcription factor [Malus x domestica]	2.94822e-113
	PBR018885.1	PREDICTED: TMV resistance protein N-like [Glycine max]	5.02368e-45
	PBR001247.1	HD domain class transcription factor [Malus x domestica]	0
	PBR011743.1	HD domain class transcription factor [Malus x domestica]	5.08633e-81
	PBR028132.1	TMV resistance protein N [Medicago truncatula]	2.88711e-50
	PBR028109.1	HD domain class transcription factor [Malus x domestica]	7.55611e-78
	PBR009838.5	TIR-NBS-LRR [Rosa rugosa]	0
	PBR006046.1	PREDICTED: common plant regulatory factor 1-like [Vitis vinifera]	7.22664e-63
	PBR042691.1	HD domain class transcription factor [Malus x domestica]	4.56254e-134
	PBR017006.1	TIR-NBS-LRR-type disease resistance-like protein [Pyrus x bretschneideri]	2.59318e-75
	PBR013502.1	NAC domain class transcription factor [Malus x domestica]	0
	PBR014120.1	PREDICTED: common plant regulatory factor 1-like isoform 2 [Vitis vinifera]	9.32137e-48
	PBR018403.1	predicted protein [Populus trichocarpa]	1.09572e-39
	PBR030895.1	PREDICTED: TMV resistance protein N-like [Glycine max]	0
	PBR030909.1	TIR-NBS-LRR-type disease resistance-like protein [Pyrus x bretschneideri]	4.95639e-90
	PBR025141.1	HSF domain class transcription factor [Malus x domestica]	1.55621e-131
	PBR004775.2	leucine-rich repeat-containing protein, putative [Ricinus communis]	2.96896e-68
	PBR025002.1	predicted protein [Populus trichocarpa]	4.17951e-45
	PBR010573.1	PREDICTED: transcription factor bHLH137 [Vitis vinifera]	5.4943e-92
	PBR013821.1	TMV resistance protein N [Medicago truncatula]	4.85448e-50
	PBR024723.3	HD domain class transcription factor [Malus x domestica]	0
	PBR015939.1	WRKY domain class transcription factor [Malus x domestica]	0
	PBR024467.1	AP2 domain class transcription factor [Malus x domestica]	6.35176e-73
	PBR039067.1	GATA transcription factor, putative [Ricinus communis]	1.87105e-108
	PBR003660.1	predicted protein [Populus trichocarpa]	1.82069e-87
	PBR021741.1	PREDICTED: NAC domain-containing protein 90-like [Glycine max]	2.62865e-86
	PBR013924.1	DREB protein [Pyrus pyrifolia]	4.56442e-118
	PBR014160.1	predicted protein [Populus trichocarpa]	1.06739e-87
	PBR010520.1	TIR-NBS-LRR [Rosa rugosa]	6.58779e-101
2	GO:0019538	3.1198E-2	protein metabolic process	65/3246	175/11482
	PBR029600.1	kinase, putative [Ricinus communis]	5.97207e-180
	PBR014709.1	predicted protein [Populus trichocarpa]	0
	PBR030152.2	unnamed protein product [Vitis vinifera]	0
	PBR034872.1	PREDICTED: U-box domain-containing protein 19-like [Vitis vinifera]	0
	PBR042353.1	receptor protein kinase, putative [Ricinus communis]	2.64325e-170
	PBR033946.1	PREDICTED: probable serine/threonine-protein kinase RLCKVII-like [Glycine max]	1.04594e-171
	PBR030934.3	ubiquitin-conjugating enzyme E2, putative [Ricinus communis]	2.94647e-27
	PBR037293.1	predicted protein [Populus trichocarpa]	0
	PBR031779.4	PREDICTED: probable receptor-like protein kinase At1g67000-like [Vitis vinifera]	5.36984e-177
	PBR011325.1	receptor-kinase, putative [Ricinus communis]	0
	PBR027719.1	serine/threonine-protein kinase cx32, putative [Ricinus communis]	1.2242e-149
	PBR013022.1	PREDICTED: probable protein phosphatase 2C 25 isoform 1 [Vitis vinifera]	7.97502e-124
	PBR015521.1	PREDICTED: probable protein phosphatase 2C 6-like [Vitis vinifera]	4.30156e-157
	PBR035320.1	putative serine/threonine kinase [Malus x domestica]	4.08691e-173
	PBR027430.1	predicted protein [Populus trichocarpa]	2.24186e-177
	PBR042840.1	PREDICTED: probable receptor-like protein kinase At5g39020-like [Vitis vinifera]	1.59032e-127
	PBR009182.1	predicted protein [Populus trichocarpa]	2.24941e-164
	PBR007494.1	PREDICTED: G-type lectin S-receptor-like serine/threonine-protein kinase RLK1-like [Vitis vinifera]	0
	PBR012303.1	ATP binding protein, putative [Ricinus communis]	0
	PBR007769.1	predicted protein [Populus trichocarpa]	0
	PBR012304.1	ATP binding protein, putative [Ricinus communis]	4.30011e-50
	PBR036170.1	unnamed protein product [Vitis vinifera]	0
	PBR027161.1	receptor serine-threonine protein kinase, putative [Ricinus communis]	6.76982e-120
	PBR026157.1	protein phosphatase 2c, putative [Ricinus communis]	0
	PBR004725.1	Cysteine-rich receptor-like protein kinase, partial [Medicago truncatula]	5.69981e-139
	PBR010825.1	ATP binding protein, putative [Ricinus communis]	0
	PBR001353.1	unnamed protein product [Vitis vinifera]	0
	PBR026655.1	predicted protein [Populus trichocarpa]	0
	PBR013457.1	PREDICTED: wall-associated receptor kinase 2-like [Vitis vinifera]	3.03903e-87
	PBR025833.1	ATP binding protein, putative [Ricinus communis]	2.21949e-137
	PBR042867.1	protein phosphatase 2c, putative [Ricinus communis]	8.9124e-120
	PBR019261.1	60S ribosomal protein L34, putative [Ricinus communis]	7.50224e-141
	PBR029602.1	predicted protein [Populus trichocarpa]	9.25671e-165
	PBR006761.1	PREDICTED: L-type lectin-domain containing receptor kinase S.4-like [Glycine max]	0
	PBR009504.1	receptor-kinase, putative [Ricinus communis]	0
	PBR039120.1	PREDICTED: protein kinase 2B, chloroplastic [Vitis vinifera]	0
	PBR028789.1	PREDICTED: probable serine/threonine-protein kinase At1g18390 [Vitis vinifera]	5.90028e-163
	PBR007871.1	PREDICTED: peptidyl-prolyl cis-trans isomerase CYP40 [Vitis vinifera]	1.07082e-146
	PBR023431.1	PREDICTED: probable serine/threonine-protein kinase RLCKVII-like [Glycine max]	1.18982e-168
	PBR020894.2	PREDICTED: probable LRR receptor-like serine/threonine-protein kinase At4g08850-like [Vitis vinifera]	0
	PBR028797.1	predicted protein [Populus trichocarpa]	8.92597e-134
	PBR002869.1	PREDICTED: metacaspase-1 [Vitis vinifera]	2.12566e-147
	PBR028796.1	PREDICTED: probable receptor-like protein kinase At1g67000-like [Vitis vinifera]	4.67015e-129
	PBR025777.1	predicted protein [Populus trichocarpa]	1.06708e-168
	PBR020316.1	PREDICTED: probable receptor-like protein kinase At1g67000-like [Glycine max]	0
	PBR035319.2	hypothetical protein SORBIDRAFT_01g033865 [Sorghum bicolor]	5.85457e-92
	PBR018120.1	PREDICTED: mitogen-activated protein kinase kinase kinase A [Vitis vinifera]	1.68122e-117
	PBR037286.1	predicted protein [Populus trichocarpa]	1.64726e-162
	PBR022413.1	PREDICTED: wall-associated receptor kinase-like 10-like, partial [Vitis vinifera]	3.50787e-56
	PBR029597.1	kinase, putative [Ricinus communis]	0
	PBR027022.1	PREDICTED: cysteine-rich receptor-like protein kinase 42-like [Glycine max]	0
	PBR009416.1	protein phosphatase 2C [Prunus avium]	8.96931e-155
	PBR011405.1	protein phosphatase 2C [Prunus avium]	1.43304e-161
	PBR020122.1	lrr receptor protein kinase, putative [Ricinus communis]	0
	PBR010918.1	PREDICTED: probable protein phosphatase 2C 25-like [Vitis vinifera]	4.85158e-118
	PBR006763.1	serine/threonine-protein kinase cx32, putative [Ricinus communis]	8.74494e-123
	PBR009181.2	PREDICTED: probable receptor-like protein kinase At1g67000-like [Vitis vinifera]	8.92013e-166
	PBR016617.1	unnamed protein product [Vitis vinifera]	0
	PBR024102.1	mitogen-activated protein kinase 2 [Nicotiana tabacum]	1.39309e-135
	PBR028472.1	predicted protein [Populus trichocarpa]	0
	PBR028580.1	putative serine/threonine kinase [Malus x domestica]	3.82935e-172
	PBR009529.1	PREDICTED: putative serine/threonine-protein kinase-like protein CCR3-like [Glycine max]	0
	PBR016627.1	ATP binding protein, putative [Ricinus communis]	0
	PBR042643.1	B-Raf proto-oncogene serine/threonine-protein kinase, putative [Ricinus communis]	4.88454e-65
	PBR007495.1	PREDICTED: G-type lectin S-receptor-like serine/threonine-protein kinase RLK1-like [Vitis vinifera]	0
3	GO:0010556	3.5731E-5	regulation of macromolecule biosynthetic process	146/1156	981/11482
	PBR015364.1	NAC domain protein, IPR003441 [Populus trichocarpa]	1.09135e-62
	PBR021868.1	NAC domain class transcription factor [Malus x domestica]	4.30162e-110
	PBR030422.1	HSF domain class transcription factor [Malus x domestica]	1.57984e-99
	PBR013136.1	transcription factor, putative [Ricinus communis]	0
	PBR008639.1	WRKY1 [Hevea brasiliensis]	7.81318e-67
	PBR010582.1	PREDICTED: auxin response factor 2 [Vitis vinifera]	0
	PBR007168.1	Transcription factor BIM1, putative [Ricinus communis]	0
	PBR001424.1	predicted protein [Populus trichocarpa]	3.35849e-52
	PBR025354.1	AP2/ERF domain-containing transcription factor [Populus trichocarpa]	3.05859e-50
	PBR007642.1	NAC domain protein, IPR003441 [Populus trichocarpa]	2.24049e-63
	PBR002083.1	Glucan endo-1,3-beta-glucosidase precursor, putative [Ricinus communis]	0
	PBR031922.1	WRKY transcription factor, putative [Ricinus communis]	1.68617e-156
	PBR015624.1	PREDICTED: putative transcription factor bHLH041 [Vitis vinifera]	9.66427e-109
	PBR013092.1	WRKY domain class transcription factor [Malus x domestica]	0
	PBR023899.1	AP2 domain class transcription factor [Malus x domestica]	7.44098e-96
	PBR015119.3	basic-leucine zipper [Humulus lupulus]	3.66917e-34
	PBR025353.1	AP2/ERF domain-containing transcription factor [Populus trichocarpa]	1.75651e-24
	PBR030418.1	AP2 domain class transcription factor [Malus x domestica]	6.6571e-59
	PBR030882.2	PREDICTED: uncharacterized protein LOC100249427 [Vitis vinifera]	1.63436e-161
	PBR037113.1	PREDICTED: transcription factor MYC4 [Vitis vinifera]	6.83177e-118
	PBR020001.1	WRKY transcription factor 2 [Gossypium hirsutum]	4.20268e-75
	PBR005860.1	PREDICTED: uncharacterized protein LOC100255631 [Vitis vinifera]	1.50541e-130
	PBR011973.1	predicted protein [Populus trichocarpa]	0
	PBR034761.1	dehydration-responsive element-binding protein (DREB6), partial [Malus x domestica]	1.53118e-177
	PBR032231.1	PREDICTED: NAC domain-containing protein 69-like [Glycine max]	3.37427e-38
	PBR004979.1	type II homeodomain-leucine zipper protein [Medicago sativa]	4.99187e-51
	PBR020642.1	NAC domain class transcription factor [Malus x domestica]	1.31736e-170
	PBR041312.1	predicted protein [Populus trichocarpa]	5.9342e-48
	PBR020000.1	hypothetical protein VITISV_036455 [Vitis vinifera]	1.88198e-46
	PBR011145.1	AP2 domain class transcription factor [Malus x domestica]	6.66642e-133
	PBR007673.1	NAC domain class transcription factor [Malus x domestica]	0
	PBR020039.1	DOF domain class transcription factor [Malus x domestica]	1.89529e-113
	PBR019030.1	WRKY transcription factor 9 [(Populus tomentosa x P. bolleana) x P. tomentosa]	5.38134e-78
	PBR023044.1	AP2 domain class transcription factor [Malus x domestica]	7.16913e-85
	PBR011544.2	WRKY domain class transcription factor [Malus x domestica]	0
	PBR015019.1	WRKY domain class transcription factor [Malus x domestica]	3.84815e-158
	PBR004315.1	Ethylene-responsive transcription factor 1B, putative [Ricinus communis]	8.96884e-47
	PBR012846.1	HSF domain class transcription factor [Malus x domestica]	0
	PBR011903.3	unnamed protein product [Vitis vinifera]	1.54984e-166
	PBR009571.1	dehydration-responsive element-binding protein (DREB2), partial [Malus x domestica]	0
	PBR016222.1	AP2 domain class transcription factor [Malus x domestica]	1.76729e-74
	PBR030451.1	ethylene response factor 3 [Malus x domestica]	7.3789e-112
	PBR031251.1	AP2/ERF domain-containing transcription factor [Populus trichocarpa]	1.26218e-32
	PBR040479.1	BZIP domain class transcription factor [Malus x domestica]	3.29951e-76
	PBR002913.1	predicted protein [Populus trichocarpa]	7.86233e-53
	PBR024864.1	NAC domain class transcription factor [Malus x domestica]	2.02256e-95
	PBR034115.1	WRKY domain class transcription factor [Malus x domestica]	0
	PBR003219.1	AP2/ERF domain-containing transcription factor [Populus trichocarpa]	2.91641e-34
	PBR037618.1	PREDICTED: transcription factor bHLH35 [Vitis vinifera]	4.06804e-105
	PBR031548.1	WRKY transcription factor 27 [(Populus tomentosa x P. bolleana) x P. tomentosa]	1.1204e-89
	PBR026114.1	JHL06B08.6 [Jatropha curcas]	6.04369e-169
	PBR032698.1	WRKY transcription factor, putative [Ricinus communis]	2.2579e-74
	PBR035813.1	PREDICTED: homeobox-leucine zipper protein HAT14-like [Vitis vinifera]	9.9747e-99
	PBR040028.1	NAC domain class transcription factor [Malus x domestica]	0
	PBR004323.1	ethylene receptor, putative [Ricinus communis]	0
	PBR016049.2	dehydration-responsive element-binding protein (DREB6), partial [Malus x domestica]	1.9394e-145
	PBR001363.1	ethylene response factor [Malus x domestica]	8.80877e-163
	PBR027478.1	AP2 domain class transcription factor [Malus x domestica]	1.43521e-102
	PBR029956.1	NAC domain protein, IPR003441 [Populus trichocarpa]	1.39723e-22
	PBR022894.1	PREDICTED: uncharacterized protein LOC100127362 [Glycine max]	4.87386e-145
	PBR038574.1	PREDICTED: transcription factor MYC4 [Vitis vinifera]	7.13924e-93
	PBR019663.1	PREDICTED: NAC domain-containing protein 68 [Vitis vinifera]	1.74927e-68
	PBR022408.1	WRKY transcription factor 4 [Vitis vinifera]	3.52881e-95
	PBR016805.1	PREDICTED: heat stress transcription factor A-3-like [Vitis vinifera]	1.5718e-137
	PBR032764.1	AP2 domain class transcription factor [Malus x domestica]	4.31921e-106
	PBR019669.1	AP2 domain class transcription factor [Malus x domestica]	6.62346e-76
	PBR000207.1	predicted protein [Populus trichocarpa]	2.00969e-93
	PBR037679.1	BHLH domain class transcription factor [Malus x domestica]	0
	PBR037452.1	WRKY transcription factor-b [Capsicum annuum]	5.11491e-41
	PBR014639.1	ABI3L domain class transcription factor [Malus x domestica]	0
	PBR027956.1	nam-like protein [Bruguiera gymnorhiza]	9.09875e-106
	PBR023047.1	unknown [Lotus japonicus]	4.13602e-13
	PBR018725.1	WRKY transcription factor 27 [(Populus tomentosa x P. bolleana) x P. tomentosa]	6.36201e-85
	PBR027295.1	NAC domain protein NAC1 [Phaseolus vulgaris]	1.81977e-100
	PBR009262.1	unnamed protein product [Vitis vinifera]	2.27815e-74
	PBR001238.1	predicted protein [Populus trichocarpa]	7.19467e-52
	PBR007777.1	HSF domain class transcription factor [Malus x domestica]	1.57984e-99
	PBR026823.1	predicted protein [Populus trichocarpa]	1.44143e-31
	PBR025944.1	PREDICTED: ethylene-responsive transcription factor ERF021-like [Glycine max]	1.69452e-54
	PBR001568.2	uncharacterized protein LOC100817978 [Glycine max]	2.88687e-96
	PBR022708.1	AP2 domain class transcription factor [Malus x domestica]	1.18773e-140
	PBR030208.1	AP2 domain class transcription factor [Malus x domestica]	7.40556e-38
	PBR012684.1	AP2D domain class transcription factor [Malus x domestica]	4.5587e-134
	PBR023072.1	ethylene receptor [Pyrus pyrifolia]	0
	PBR026824.1	predicted protein [Populus trichocarpa]	5.53931e-35
	PBR019494.1	AP2 domain class transcription factor [Malus x domestica]	9.18092e-122
	PBR027726.1	AP2 domain class transcription factor [Malus x domestica]	1.2824e-101
	PBR030436.1	HSF domain class transcription factor [Malus x domestica]	7.93926e-101
	PBR028076.1	hypothetical transcription factor [Prunus persica]	0
	PBR016185.1	ethylene response factor ERF2 [Eriobotrya japonica]	3.54208e-79
	PBR025283.1	unknown [Populus trichocarpa]	4.80468e-65
	PBR033396.1	AP2 domain class transcription factor [Malus x domestica]	0
	PBR028081.1	PREDICTED: uncharacterized protein LOC100255631 [Vitis vinifera]	1.40671e-121
	PBR010904.1	PREDICTED: NF-X1-type zinc finger protein NFXL2 [Vitis vinifera]	0
	PBR000122.1	WRKY transcription factor 28 [(Populus tomentosa x P. bolleana) x P. tomentosa]	3.41242e-149
	PBR020204.1	Transcription factor BIM1, putative [Ricinus communis]	0
	PBR009074.1	unnamed protein product [Vitis vinifera]	6.67467e-50
	PBR012125.1	circadian clock-associated FKF1 [Glycine max]	0
	PBR025302.1	AP2/ERF domain-containing transcription factor [Populus trichocarpa]	1.59046e-18
	PBR042883.1	WRKY domain class transcription factor [Malus x domestica]	8.52489e-74
	PBR016932.1	NAC domain class transcription factor [Malus x domestica]	0
	PBR024123.1	DNA binding protein, putative [Ricinus communis]	3.03658e-41
	PBR012136.1	HSF domain class transcription factor [Malus x domestica]	0
	PBR006745.1	f-box family protein [Populus trichocarpa]	7.25339e-63
	PBR042335.2	PREDICTED: proliferating cell nuclear antigen [Vitis vinifera]	1.89173e-132
	PBR002038.1	HSF domain class transcription factor [Malus x domestica]	2.46228e-110
	PBR019026.1	hypothetical protein VITISV_036455 [Vitis vinifera]	2.70052e-50
	PBR030829.1	BZIP domain class transcription factor [Malus x domestica]	4.35101e-63
	PBR032608.1	dehydration-responsive element-binding protein (DREB6), partial [Malus x domestica]	0
	PBR015363.1	NAC domain protein, IPR003441 [Populus trichocarpa]	4.61404e-61
	PBR003453.1	predicted protein [Populus trichocarpa]	0
	PBR000315.1	NAC domain class transcription factor [Malus x domestica]	9.9302e-180
	PBR009654.1	transcription factor hy5, putative [Ricinus communis]	1.77406e-142
	PBR030542.1	AP2 domain class transcription factor [Malus x domestica]	7.65956e-87
	PBR026439.1	bHLH01 [Malus xiaojinensis]	3.75435e-93
	PBR040944.1	basic helix-loop-helix protein [Nicotiana tabacum]	6.02383e-51
	PBR020079.1	NAC domain class transcription factor [Malus x domestica]	0
	PBR030540.1	hypothetical protein VITISV_032915 [Vitis vinifera]	8.36578e-22
	PBR026903.1	predicted protein [Populus trichocarpa]	1.26044e-41
	PBR041034.1	NAC domain protein NAC1 [Phaseolus vulgaris]	5.00915e-118
	PBR000398.1	AP2 domain class transcription factor [Malus x domestica]	1.06475e-95
	PBR000396.1	putative ethylene responsive element binding factor [Prunus domestica]	2.48852e-49
	PBR026510.2	conserved hypothetical protein [Ricinus communis]	8.86848e-122
	PBR024015.2	protein binding protein, putative [Ricinus communis]	9.16669e-144
	PBR038608.1	PREDICTED: B3 domain-containing protein Os03g0120900-like [Vitis vinifera]	1.60751e-84
	PBR021011.1	DNA binding protein, putative [Ricinus communis]	1.50704e-40
	PBR013149.1	PREDICTED: pathogenesis-related genes transcriptional activator PTI6 [Vitis vinifera]	4.76673e-40
	PBR037414.1	dehydration-responsive element-binding protein (DREB5), partial [Malus x domestica]	3.51631e-106
	PBR014107.1	HSF domain class transcription factor [Malus x domestica]	5.36644e-143
	PBR042159.1	PREDICTED: transcription factor E2FB-like [Vitis vinifera]	0
	PBR027424.1	PREDICTED: transcription factor bHLH13 [Vitis vinifera]	0
	PBR004885.1	WRKY transcription factor 4 [Vitis vinifera]	2.14086e-92
	PBR041632.1	PREDICTED: transcription factor bHLH25-like [Vitis vinifera]	2.074e-83
	PBR041562.1	NAC domain class transcription factor [Malus x domestica]	8.43612e-139
	PBR041470.1	PREDICTED: putative transcription factor bHLH041 [Vitis vinifera]	2.33504e-105
	PBR013631.1	AP2 domain class transcription factor [Malus x domestica]	1.60021e-147
	PBR022332.1	NAC domain class transcription factor [Malus x domestica]	0
	PBR010949.1	dehydration-responsive element-binding protein (DREB2), partial [Malus x domestica]	5.52691e-166
	PBR006526.1	AP2 domain class transcription factor [Malus x domestica]	4.48195e-122
	PBR017297.1	PREDICTED: pathogenesis-related genes transcriptional activator PTI6 [Vitis vinifera]	4.33945e-48
	PBR002020.1	HSF domain class transcription factor [Malus x domestica]	1.35423e-100
	PBR015697.1	AP2D domain class transcription factor [Malus x domestica]	5.59722e-139
	PBR011102.1	AP2/ERF domain-containing transcription factor [Populus trichocarpa]	5.49024e-52
	PBR005496.1	PREDICTED: heat stress transcription factor A-3-like [Vitis vinifera]	8.68578e-144
	PBR022349.1	GATA domain class transcription factor [Malus x domestica]	2.68036e-143
	PBR013623.1	WRKY transcription factor 27 [(Populus tomentosa x P. bolleana) x P. tomentosa]	5.20445e-87
3	GO:0006464	5.9486E-4	protein modification process	202/1808	981/11482
	PBR020320.2	unnamed protein product [Vitis vinifera]	0
	PBR002242.1	predicted protein [Populus trichocarpa]	0
	PBR004973.1	PREDICTED: G-type lectin S-receptor-like serine/threonine-protein kinase RLK1-like [Vitis vinifera]	0
	PBR037367.1	serine-threonine protein kinase, plant-type, putative [Ricinus communis]	0
	PBR029153.1	PREDICTED: uncharacterized protein LOC100251651 [Vitis vinifera]	0
	PBR041043.1	predicted protein [Populus trichocarpa]	0
	PBR018965.1	predicted protein [Populus trichocarpa]	6.1547e-122
	PBR022856.1	BRASSINOSTEROID INSENSITIVE 1-associated receptor kinase 1 precursor, putative [Ricinus communis]	0
	PBR007960.1	PREDICTED: probable receptor-like protein kinase At5g15080-like [Vitis vinifera]	1.06904e-173
	PBR010503.2	predicted protein [Populus trichocarpa]	1.87e-105
	PBR001584.1	PREDICTED: GPI ethanolamine phosphate transferase 1-like [Vitis vinifera]	0
	PBR002353.1	predicted protein [Populus trichocarpa]	6.19395e-66
	PBR038823.1	unknown [Populus trichocarpa x Populus deltoides]	4.60349e-142
	PBR040085.1	unnamed protein product [Vitis vinifera]	0
	PBR039082.1	PREDICTED: beta-1,3-galactosyltransferase 15 [Vitis vinifera]	0
	PBR037329.1	predicted protein [Populus trichocarpa]	0
	PBR014715.1	serine-threonine protein kinase, plant-type, putative [Ricinus communis]	0
	PBR037239.1	ATP binding protein, putative [Ricinus communis]	1.12859e-163
	PBR015975.1	PREDICTED: CBL-interacting serine/threonine-protein kinase 14 isoform 1 [Vitis vinifera]	0
	PBR035539.1	PREDICTED: probable L-type lectin-domain containing receptor kinase S.5-like [Vitis vinifera]	0
	PBR002343.1	predicted protein [Populus trichocarpa]	7.80482e-167
	PBR027416.1	hypothetical protein VITISV_026641 [Vitis vinifera]	0
	PBR028361.1	kinase, putative [Ricinus communis]	0
	PBR001479.1	hypothetical protein VITISV_019620 [Vitis vinifera]	2.14911e-173
	PBR000233.1	PREDICTED: G-type lectin S-receptor-like serine/threonine-protein kinase RKS1-like [Vitis vinifera]	7.70537e-53
	PBR001322.2	calcium-dependent protein kinase, putative [Ricinus communis]	0
	PBR040910.1	predicted protein [Populus trichocarpa]	0
	PBR015532.1	PREDICTED: receptor-like protein kinase HSL1-like [Vitis vinifera]	0
	PBR007263.1	Brassinosteroid LRR receptor kinase precursor, putative [Ricinus communis]	0
	PBR027218.1	predicted protein [Populus trichocarpa]	6.47511e-163
	PBR000411.1	PREDICTED: serine/threonine-protein kinase-like protein ACR4-like [Glycine max]	2.30969e-116
	PBR005812.3	predicted protein [Populus trichocarpa]	3.31915e-107
	PBR012092.1	Serine/threonine-protein kinase PBS1, putative [Ricinus communis]	5.35927e-169
	PBR033602.1	PREDICTED: uncharacterized protein LOC100257013 [Vitis vinifera]	0
	PBR015930.1	predicted protein [Populus trichocarpa]	0
	PBR035317.1	PREDICTED: wall-associated receptor kinase-like 2-like [Glycine max]	0
	PBR034372.1	ATP binding protein, putative [Ricinus communis]	1.87891e-136
	PBR009402.1	kinase, putative [Ricinus communis]	1.05653e-65
	PBR000244.1	PREDICTED: G-type lectin S-receptor-like serine/threonine-protein kinase RKS1-like [Vitis vinifera]	7.25068e-46
	PBR028469.1	predicted protein [Populus trichocarpa]	0
	PBR032414.1	ATP binding protein, putative [Ricinus communis]	0
	PBR015478.1	hypothetical protein VITISV_002973 [Vitis vinifera]	0
	PBR024776.1	protein with unknown function [Ricinus communis]	6.64957e-151
	PBR001705.1	predicted protein [Populus trichocarpa]	0
	PBR014638.1	PREDICTED: probable receptor-like protein kinase At5g15080-like [Glycine max]	0
	PBR031280.1	PREDICTED: receptor-like protein kinase HAIKU2-like [Vitis vinifera]	0
	PBR039611.1	PREDICTED: endoplasmic oxidoreductin-1-like [Vitis vinifera]	0
	PBR011516.1	galactosyltransferase, putative [Ricinus communis]	0
	PBR016655.1	predicted protein [Populus trichocarpa]	1.84561e-130
	PBR000205.4	PREDICTED: cysteine-rich receptor-like protein kinase 29-like isoform 1 [Glycine max]	0
	PBR005874.1	PREDICTED: probable LRR receptor-like serine/threonine-protein kinase At4g36180 [Vitis vinifera]	0
	PBR032885.1	receptor protein kinase, putative [Ricinus communis]	0
	PBR027323.1	predicted protein [Populus trichocarpa]	0
	PBR022041.1	ATP binding protein, putative [Ricinus communis]	4.29035e-127
	PBR033943.1	mitogen-activated protein kinase [Malus x domestica]	0
	PBR036707.1	PREDICTED: probable LRR receptor-like serine/threonine-protein kinase At1g53430-like [Vitis vinifera]	0
	PBR018890.1	PREDICTED: receptor-like serine/threonine-protein kinase At2g45590-like [Vitis vinifera]	5.40162e-177
	PBR030121.1	Brassinosteroid LRR receptor kinase precursor, putative [Ricinus communis]	0
	PBR009690.1	Protein kinase APK1B, chloroplast precursor, putative [Ricinus communis]	0
	PBR004972.1	PREDICTED: G-type lectin S-receptor-like serine/threonine-protein kinase RLK1-like [Vitis vinifera]	9.56426e-75
	PBR032407.1	predicted protein [Populus trichocarpa]	0
	PBR039721.1	PREDICTED: probable beta-1,3-galactosyltransferase 2-like isoform 1 [Vitis vinifera]	0
	PBR040982.1	unnamed protein product [Vitis vinifera]	0
	PBR035710.1	ATP binding protein, putative [Ricinus communis]	1.42964e-100
	PBR016361.1	predicted protein [Populus trichocarpa]	0
	PBR036705.1	PREDICTED: probable leucine-rich repeat receptor-like serine/threonine-protein kinase At3g14840-like [Vitis vinifera]	0
	PBR002352.1	predicted protein [Populus trichocarpa]	8.96765e-173
	PBR004436.1	n-myristoyl transferase, putative [Ricinus communis]	0
	PBR022706.1	ethylene receptor ERS2 [Pyrus pyrifolia]	0
	PBR016944.1	Serine/threonine-protein kinase PBS1, putative [Ricinus communis]	8.5344e-178
	PBR032583.1	Ser/Thr protein kinase [Medicago truncatula]	0
	PBR004722.1	PREDICTED: cysteine-rich receptor-like protein kinase 25-like isoform 1 [Vitis vinifera]	7.31958e-166
	PBR035440.1	ATP binding protein, putative [Ricinus communis]	1.80431e-103
	PBR032353.1	predicted protein [Populus trichocarpa]	5.42348e-50
	PBR012210.1	predicted protein [Populus trichocarpa]	0
	PBR036193.1	PREDICTED: uncharacterized protein LOC100262951 [Vitis vinifera]	0
	PBR019688.1	PREDICTED: putative receptor protein kinase ZmPK1-like [Vitis vinifera]	0
	PBR037972.1	S-locus-specific glycoprotein S6 precursor, putative [Ricinus communis]	3.69968e-112
	PBR008277.1	PREDICTED: serine/threonine-protein kinase PBS1-like [Glycine max]	3.08435e-179
	PBR010331.1	PREDICTED: E3 ubiquitin-protein ligase PUB23-like [Vitis vinifera]	4.25318e-155
	PBR008753.1	ATP binding protein, putative [Ricinus communis]	2.54078e-157
	PBR025865.1	predicted protein [Populus trichocarpa]	0
	PBR041031.1	ATP binding protein, putative [Ricinus communis]	2.60182e-160
	PBR020703.1	PREDICTED: probable ubiquitin-conjugating enzyme E2 23-like [Vitis vinifera]	0
	PBR032271.1	predicted protein [Populus trichocarpa]	7.15757e-165
	PBR010810.1	ubiquitin conjugating enzyme [Elaeis guineensis]	9.33957e-85
	PBR022157.1	PREDICTED: probable receptor-like protein kinase At5g47070 [Vitis vinifera]	1.43936e-142
	PBR014132.1	serine-threonine protein kinase, putative [Ricinus communis]	0
	PBR014439.4	predicted protein [Populus trichocarpa]	0
	PBR028219.1	ubiquitin-conjugating enzyme E2 G, putative [Ricinus communis]	1.20915e-67
	PBR040193.1	ATP binding protein, putative [Ricinus communis]	1.38151e-103
	PBR001707.1	PREDICTED: probable protein phosphatase 2C 49-like [Glycine max]	9.18402e-163
	PBR026232.1	PREDICTED: GPI ethanolamine phosphate transferase 1-like [Vitis vinifera]	0
	PBR026660.1	receptor protein kinase, putative [Ricinus communis]	0
	PBR010332.1	predicted protein [Populus trichocarpa]	5.68697e-152
	PBR017074.1	predicted protein [Populus trichocarpa]	0
	PBR014617.1	predicted protein [Populus trichocarpa]	0
	PBR019705.1	serine-threonine protein kinase, plant-type, putative [Ricinus communis]	0
	PBR030938.1	predicted protein [Populus trichocarpa]	0
	PBR020150.1	PREDICTED: G-type lectin S-receptor-like serine/threonine-protein kinase At1g67520-like [Vitis vinifera]	2.63673e-125
	PBR007816.1	unnamed protein product [Vitis vinifera]	0
	PBR000555.1	PREDICTED: dual specificity protein kinase shkB [Vitis vinifera]	0
	PBR029657.1	predicted protein [Populus trichocarpa]	0
	PBR035713.1	PREDICTED: E3 ubiquitin-protein ligase PUB23-like [Vitis vinifera]	7.50757e-152
	PBR033742.2	hypothetical protein OsI_37152 [Oryza sativa Indica Group]	0
	PBR037953.1	serine/threonine-protein kinase cx32, putative [Ricinus communis]	2.99783e-156
	PBR041041.1	predicted protein [Populus trichocarpa]	0
	PBR008628.1	PREDICTED: probable protein phosphatase 2C 49-like [Glycine max]	6.54241e-169
	PBR008190.1	PREDICTED: beta-1,3-galactosyltransferase 7 [Vitis vinifera]	0
	PBR010905.1	PREDICTED: putative serine/threonine-protein kinase-like protein CCR3-like [Vitis vinifera]	0
	PBR002351.1	kinase, putative [Ricinus communis]	1.25283e-127
	PBR013530.1	serine/threonine protein kinase [Rosa rugosa]	0
	PBR025438.1	PREDICTED: cysteine-rich receptor-like protein kinase 29-like isoform 1 [Glycine max]	8.80245e-163
	PBR010588.1	PREDICTED: uncharacterized protein LOC100267909 [Vitis vinifera]	0
	PBR037975.1	Ser/Thr protein kinase [Medicago truncatula]	0
	PBR018714.1	unnamed protein product [Vitis vinifera]	0
	PBR025509.2	receptor serine/threonine kinase, putative [Ricinus communis]	1.17909e-152
	PBR018716.1	ubiquitin-conjugating enzyme [Rosa multiflora]	1.59309e-84
	PBR003570.1	predicted protein [Populus trichocarpa]	0
	PBR020445.2	big map kinase/bmk, putative [Ricinus communis]	0
	PBR011066.1	PREDICTED: casein kinase I isoform delta-like [Glycine max]	0
	PBR022833.1	kinase, putative [Ricinus communis]	0
	PBR016080.1	predicted protein [Populus trichocarpa]	0
	PBR018623.1	PREDICTED: U-box domain-containing protein 43-like [Vitis vinifera]	0
	PBR039121.1	PREDICTED: protein kinase 2B, chloroplastic-like [Vitis vinifera]	4.41104e-109
	PBR015706.1	unnamed protein product [Vitis vinifera]	0
	PBR003572.1	CBL-interacting protein kinase 20 [Vitis vinifera]	2.53096e-130
	PBR019673.1	ubiquitin-conjugating enzyme E2 I [Wolffia arrhiza]	9.60812e-34
	PBR034283.5	PREDICTED: G-type lectin S-receptor-like serine/threonine-protein kinase RKS1-like [Vitis vinifera]	0
	PBR004323.1	ethylene receptor, putative [Ricinus communis]	0
	PBR032029.1	protein phosphatase 2c, putative [Ricinus communis]	0
	PBR014986.1	PREDICTED: probable protein phosphatase 2C 13-like [Glycine max]	4.27727e-126
	PBR019088.1	hypothetical protein ARALYDRAFT_485534 [Arabidopsis lyrata subsp. lyrata]	1.32281e-83
	PBR014179.1	predicted protein [Populus trichocarpa]	0
	PBR032890.1	predicted protein [Populus trichocarpa]	0
	PBR001178.1	serine/threonine-protein kinase cx32, putative [Ricinus communis]	1.53099e-66
	PBR005435.1	predicted protein [Populus trichocarpa]	3.00391e-155
	PBR010686.1	Protein kinase APK1A, chloroplast precursor, putative [Ricinus communis]	1.58125e-96
	PBR025157.1	PREDICTED: mitogen-activated protein kinase kinase kinase 3-like [Glycine max]	1.29306e-101
	PBR032378.1	Protein kinase APK1B, chloroplast precursor, putative [Ricinus communis]	4.05149e-158
	PBR031675.1	Glycogen synthase kinase-3 beta, putative [Ricinus communis]	0
	PBR033470.1	Serine/threonine-protein kinase PBS1, putative [Ricinus communis]	1.23467e-179
	PBR011725.1	serine-threonine protein kinase, plant-type, putative [Ricinus communis]	0
	PBR013024.1	hypothetical protein OsI_37152 [Oryza sativa Indica Group]	0
	PBR041497.1	protein phosphatase 2c, putative [Ricinus communis]	3.0351e-141
	PBR038910.1	unnamed protein product [Vitis vinifera]	0
	PBR029475.1	PREDICTED: probable beta-1,3-galactosyltransferase 2-like isoform 1 [Vitis vinifera]	0
	PBR014535.1	predicted protein [Populus trichocarpa]	4.18386e-152
	PBR022745.1	protein phosphatase 2c, putative [Ricinus communis]	5.45369e-80
	PBR000246.9	PREDICTED: uncharacterized protein LOC100800829 [Glycine max]	0
	PBR029672.1	PREDICTED: probable LRR receptor-like serine/threonine-protein kinase At4g08850-like [Vitis vinifera]	0
	PBR012148.1	PREDICTED: U-box domain-containing protein 21-like [Vitis vinifera]	3.39464e-161
	PBR027592.1	PREDICTED: uncharacterized protein LOC100254414 [Vitis vinifera]	0
	PBR019919.1	PREDICTED: guanine nucleotide-binding protein alpha-1 subunit [Vitis vinifera]	0
	PBR040980.4	thaumatin-like protein precursor [Malus x domestica]	2.09532e-110
	PBR026827.1	PREDICTED: G-type lectin S-receptor-like serine/threonine-protein kinase At2g19130-like [Vitis vinifera]	0
	PBR023072.1	ethylene receptor [Pyrus pyrifolia]	0
	PBR003841.1	predicted protein [Populus trichocarpa]	1.25637e-114
	PBR013576.1	nodule-enhanced protein phosphatase type 2C [Lotus japonicus]	3.4156e-78
	PBR026659.1	receptor protein kinase, putative [Ricinus communis]	0
	PBR000550.1	predicted protein [Populus trichocarpa]	0
	PBR029918.1	protein kinase, putative [Ricinus communis]	3.51075e-167
	PBR008171.1	oxysterol-binding protein [Glycine max]	0
	PBR011500.1	PREDICTED: calcium-dependent protein kinase 10-like [Glycine max]	0
	PBR010911.1	receptor-kinase, putative [Ricinus communis]	0
	PBR028339.1	predicted protein [Populus trichocarpa]	8.75527e-149
	PBR000842.1	predicted protein [Populus trichocarpa]	0
	PBR037109.1	Os07g0550900 [Oryza sativa Japonica Group]	5.85463e-111
	PBR026657.1	predicted protein [Populus trichocarpa]	0
	PBR008319.1	PREDICTED: L-type lectin-domain containing receptor kinase VIII.1 [Vitis vinifera]	0
	PBR016250.1	protein-tyrosine kinase, putative [Ricinus communis]	0
	PBR011634.1	mitogen-activated protein kinase kinase kinase 14 [Arabidopsis thaliana]	2.99269e-107
	PBR000341.1	PREDICTED: probable LRR receptor-like serine/threonine-protein kinase At1g56140-like [Glycine max]	1.17448e-148
	PBR014110.1	PREDICTED: LOW QUALITY PROTEIN: putative serine/threonine-protein kinase receptor-like [Vitis vinifera]	0
	PBR040276.1	predicted protein [Populus trichocarpa]	3.53037e-165
	PBR032927.1	predicted protein [Populus trichocarpa]	0
	PBR000124.1	predicted protein [Populus trichocarpa]	2.66097e-103
	PBR041109.1	Serine/threonine protein kinase [Medicago truncatula]	1.3766e-174
	PBR004524.1	predicted protein [Populus trichocarpa]	0
	PBR026510.2	conserved hypothetical protein [Ricinus communis]	8.86848e-122
	PBR031383.1	serine/threonine-protein kinase OXI1 [Arabidopsis thaliana]	2.90052e-128
	PBR020028.2	PREDICTED: uncharacterized protein LOC100247210 [Vitis vinifera]	0
	PBR028023.1	receptor protein kinase, putative [Ricinus communis]	3.8163e-166
	PBR022832.1	predicted protein [Populus trichocarpa]	9.4568e-135
	PBR031559.1	ubiquitin conjugating enzyme [Elaeis guineensis]	6.05373e-84
	PBR004521.1	PREDICTED: G-type lectin S-receptor-like serine/threonine-protein kinase RLK1 [Vitis vinifera]	0
	PBR016618.1	unnamed protein product [Vitis vinifera]	0
	PBR020311.1	PREDICTED: uncharacterized protein LOC100261246 [Vitis vinifera]	3.25998e-119
	PBR029671.1	PREDICTED: probable LRR receptor-like serine/threonine-protein kinase At4g08850-like [Vitis vinifera]	0
	PBR028239.1	lectin receptor-like kinase [Gossypium hirsutum]	0
	PBR033933.1	mitogen activated protein kinase [Humulus lupulus]	0
	PBR038818.1	predicted protein [Populus trichocarpa]	6.06322e-150
	PBR025231.1	putative protein kinase [Pisum sativum]	1.07521e-135
	PBR013046.1	PREDICTED: probable LRR receptor-like serine/threonine-protein kinase At5g45840-like [Vitis vinifera]	3.62755e-161
	PBR011044.1	receptor protein kinase, putative [Ricinus communis]	0
	PBR020058.1	PREDICTED: wall-associated receptor kinase-like 14-like [Glycine max]	0
	PBR042644.1	S-locus-specific glycoprotein S6 precursor, putative [Ricinus communis]	0
	PBR029287.1	PREDICTED: guanine nucleotide-binding protein alpha-1 subunit [Vitis vinifera]	0
	PBR040373.2	predicted protein [Populus trichocarpa]	1.08653e-172
	PBR042642.1	Serine/threonine kinase receptor [Medicago truncatula]	3.754e-70
	PBR001177.1	serine/threonine-protein kinase cx32 [Cucumis melo subsp. melo]	1.09592e-37
	PBR038919.1	PREDICTED: G-type lectin S-receptor-like serine/threonine-protein kinase B120 [Vitis vinifera]	6.88717e-171
3	GO:0009607	1.1565E-3	response to biotic stimulus	14/48	981/11482
	PBR012006.1	Mal d 1.06C05 [Malus x domestica]	3.93378e-80
	PBR042268.1	PREDICTED: pathogenesis-related protein STH-2 [Vitis vinifera]	1.60185e-57
	PBR012002.1	Mal d 1.06C05 [Malus x domestica]	4.3493e-79
	PBR042267.1	Mal d 1-like [Malus x domestica]	1.58026e-87
	PBR042261.1	Mal d 1.06C05 [Malus x domestica]	1.14455e-79
	PBR040339.1	major allergen Mal d 1.06C [Malus x domestica]	6.26582e-86
	PBR012011.1	PREDICTED: pathogenesis-related protein STH-2 [Vitis vinifera]	9.3692e-66
	PBR042255.1	Mal d 1-like [Malus x domestica]	2.38101e-85
	PBR040345.1	major allergen Mal d 1.06C [Malus x domestica]	6.26582e-86
	PBR012003.1	major allergen Mal d 1.03C [Malus x domestica]	9.66678e-87
	PBR040346.1	Mal d 1-like [Malus x domestica]	2.60621e-85
	PBR042517.1	Mal d 1-like [Malus x domestica]	5.86463e-84
	PBR040351.1	major allergen Mal d 1.06A02 [Malus x domestica]	4.06139e-85
	PBR012000.1	major allergen Mal d 1.03B [Malus x domestica]	4.49039e-84
3	GO:0065007	1.3762E-3	biological regulation	201/1825	981/11482
	PBR041851.1	PREDICTED: uncharacterized protein At5g39865-like isoform 1 [Vitis vinifera]	1.1847e-115
	PBR008846.1	unknown [Medicago truncatula]	1.00224e-94
	PBR015364.1	NAC domain protein, IPR003441 [Populus trichocarpa]	1.09135e-62
	PBR021868.1	NAC domain class transcription factor [Malus x domestica]	4.30162e-110
	PBR030422.1	HSF domain class transcription factor [Malus x domestica]	1.57984e-99
	PBR018869.1	ADP-ribosylation factor, putative [Ricinus communis]	1.20503e-98
	PBR008639.1	WRKY1 [Hevea brasiliensis]	7.81318e-67
	PBR018022.1	PREDICTED: diacylglycerol kinase iota-like [Glycine max]	0
	PBR004197.1	PREDICTED: TBC1 domain family member 15-like [Glycine max]	0
	PBR001424.1	predicted protein [Populus trichocarpa]	3.35849e-52
	PBR007168.1	Transcription factor BIM1, putative [Ricinus communis]	0
	PBR002083.1	Glucan endo-1,3-beta-glucosidase precursor, putative [Ricinus communis]	0
	PBR007642.1	NAC domain protein, IPR003441 [Populus trichocarpa]	2.24049e-63
	PBR016380.1	putative TIR-NBS-LRR-AAA+ATPase [Cucumis sativus]	1.72262e-95
	PBR035708.1	PREDICTED: PI-PLC X domain-containing protein At5g67130-like [Glycine max]	1.10852e-158
	PBR030882.2	PREDICTED: uncharacterized protein LOC100249427 [Vitis vinifera]	1.63436e-161
	PBR019103.1	unnamed protein product [Vitis vinifera]	0
	PBR005860.1	PREDICTED: uncharacterized protein LOC100255631 [Vitis vinifera]	1.50541e-130
	PBR020001.1	WRKY transcription factor 2 [Gossypium hirsutum]	4.20268e-75
	PBR032231.1	PREDICTED: NAC domain-containing protein 69-like [Glycine max]	3.37427e-38
	PBR004979.1	type II homeodomain-leucine zipper protein [Medicago sativa]	4.99187e-51
	PBR020642.1	NAC domain class transcription factor [Malus x domestica]	1.31736e-170
	PBR041312.1	predicted protein [Populus trichocarpa]	5.9342e-48
	PBR020000.1	hypothetical protein VITISV_036455 [Vitis vinifera]	1.88198e-46
	PBR011145.1	AP2 domain class transcription factor [Malus x domestica]	6.66642e-133
	PBR007673.1	NAC domain class transcription factor [Malus x domestica]	0
	PBR020039.1	DOF domain class transcription factor [Malus x domestica]	1.89529e-113
	PBR019030.1	WRKY transcription factor 9 [(Populus tomentosa x P. bolleana) x P. tomentosa]	5.38134e-78
	PBR015975.1	PREDICTED: CBL-interacting serine/threonine-protein kinase 14 isoform 1 [Vitis vinifera]	0
	PBR023044.1	AP2 domain class transcription factor [Malus x domestica]	7.16913e-85
	PBR011544.2	WRKY domain class transcription factor [Malus x domestica]	0
	PBR015019.1	WRKY domain class transcription factor [Malus x domestica]	3.84815e-158
	PBR035538.1	PREDICTED: uncharacterized protein LOC100257225 [Vitis vinifera]	7.06494e-102
	PBR012846.1	HSF domain class transcription factor [Malus x domestica]	0
	PBR004315.1	Ethylene-responsive transcription factor 1B, putative [Ricinus communis]	8.96884e-47
	PBR036256.1	PREDICTED: serine/threonine protein phosphatase 2A 59 kDa regulatory subunit B' eta isoform [Vitis vinifera]	0
	PBR011903.3	unnamed protein product [Vitis vinifera]	1.54984e-166
	PBR009571.1	dehydration-responsive element-binding protein (DREB2), partial [Malus x domestica]	0
	PBR030451.1	ethylene response factor 3 [Malus x domestica]	7.3789e-112
	PBR040479.1	BZIP domain class transcription factor [Malus x domestica]	3.29951e-76
	PBR002913.1	predicted protein [Populus trichocarpa]	7.86233e-53
	PBR024864.1	NAC domain class transcription factor [Malus x domestica]	2.02256e-95
	PBR031548.1	WRKY transcription factor 27 [(Populus tomentosa x P. bolleana) x P. tomentosa]	1.1204e-89
	PBR025294.1	glutathione reductase [Dimocarpus longan]	0
	PBR035813.1	PREDICTED: homeobox-leucine zipper protein HAT14-like [Vitis vinifera]	9.9747e-99
	PBR015617.1	cytokinin oxidase [Populus trichocarpa]	4.6363e-152
	PBR040028.1	NAC domain class transcription factor [Malus x domestica]	0
	PBR001363.1	ethylene response factor [Malus x domestica]	8.80877e-163
	PBR019663.1	PREDICTED: NAC domain-containing protein 68 [Vitis vinifera]	1.74927e-68
	PBR022408.1	WRKY transcription factor 4 [Vitis vinifera]	3.52881e-95
	PBR016805.1	PREDICTED: heat stress transcription factor A-3-like [Vitis vinifera]	1.5718e-137
	PBR009527.1	predicted protein [Populus trichocarpa]	0
	PBR019669.1	AP2 domain class transcription factor [Malus x domestica]	6.62346e-76
	PBR000207.1	predicted protein [Populus trichocarpa]	2.00969e-93
	PBR034923.1	predicted protein [Populus trichocarpa]	2.0595e-111
	PBR002818.1	PREDICTED: uncharacterized protein LOC100251634 [Vitis vinifera]	6.0937e-72
	PBR014639.1	ABI3L domain class transcription factor [Malus x domestica]	0
	PBR027956.1	nam-like protein [Bruguiera gymnorhiza]	9.09875e-106
	PBR023047.1	unknown [Lotus japonicus]	4.13602e-13
	PBR027295.1	NAC domain protein NAC1 [Phaseolus vulgaris]	1.81977e-100
	PBR009262.1	unnamed protein product [Vitis vinifera]	2.27815e-74
	PBR007777.1	HSF domain class transcription factor [Malus x domestica]	1.57984e-99
	PBR028664.1	unknown [Medicago truncatula]	6.08035e-92
	PBR038484.1	hypothetical protein VITISV_019700 [Vitis vinifera]	3.27998e-108
	PBR022708.1	AP2 domain class transcription factor [Malus x domestica]	1.18773e-140
	PBR038305.1	PREDICTED: TBC1 domain family member 22B [Vitis vinifera]	0
	PBR016101.1	protein with unknown function [Ricinus communis]	5.74312e-110
	PBR019494.1	AP2 domain class transcription factor [Malus x domestica]	9.18092e-122
	PBR028858.1	PREDICTED: LOW QUALITY PROTEIN: protein SCO1 homolog 1, mitochondrial-like [Glycine max]	4.18951e-96
	PBR030436.1	HSF domain class transcription factor [Malus x domestica]	7.93926e-101
	PBR022706.1	ethylene receptor ERS2 [Pyrus pyrifolia]	0
	PBR016185.1	ethylene response factor ERF2 [Eriobotrya japonica]	3.54208e-79
	PBR010904.1	PREDICTED: NF-X1-type zinc finger protein NFXL2 [Vitis vinifera]	0
	PBR028081.1	PREDICTED: uncharacterized protein LOC100255631 [Vitis vinifera]	1.40671e-121
	PBR033396.1	AP2 domain class transcription factor [Malus x domestica]	0
	PBR000122.1	WRKY transcription factor 28 [(Populus tomentosa x P. bolleana) x P. tomentosa]	3.41242e-149
	PBR020204.1	Transcription factor BIM1, putative [Ricinus communis]	0
	PBR012125.1	circadian clock-associated FKF1 [Glycine max]	0
	PBR016932.1	NAC domain class transcription factor [Malus x domestica]	0
	PBR024123.1	DNA binding protein, putative [Ricinus communis]	3.03658e-41
	PBR042100.2	PREDICTED: ADP-ribosylation factor GTPase-activating protein AGD12-like [Vitis vinifera]	6.03195e-145
	PBR012136.1	HSF domain class transcription factor [Malus x domestica]	0
	PBR041169.1	phospholipase C, putative [Ricinus communis]	1.31574e-142
	PBR019026.1	hypothetical protein VITISV_036455 [Vitis vinifera]	2.70052e-50
	PBR030829.1	BZIP domain class transcription factor [Malus x domestica]	4.35101e-63
	PBR032608.1	dehydration-responsive element-binding protein (DREB6), partial [Malus x domestica]	0
	PBR003453.1	predicted protein [Populus trichocarpa]	0
	PBR009654.1	transcription factor hy5, putative [Ricinus communis]	1.77406e-142
	PBR026439.1	bHLH01 [Malus xiaojinensis]	3.75435e-93
	PBR030540.1	hypothetical protein VITISV_032915 [Vitis vinifera]	8.36578e-22
	PBR020079.1	NAC domain class transcription factor [Malus x domestica]	0
	PBR041034.1	NAC domain protein NAC1 [Phaseolus vulgaris]	5.00915e-118
	PBR000398.1	AP2 domain class transcription factor [Malus x domestica]	1.06475e-95
	PBR000396.1	putative ethylene responsive element binding factor [Prunus domestica]	2.48852e-49
	PBR024015.2	protein binding protein, putative [Ricinus communis]	9.16669e-144
	PBR038608.1	PREDICTED: B3 domain-containing protein Os03g0120900-like [Vitis vinifera]	1.60751e-84
	PBR021011.1	DNA binding protein, putative [Ricinus communis]	1.50704e-40
	PBR013149.1	PREDICTED: pathogenesis-related genes transcriptional activator PTI6 [Vitis vinifera]	4.76673e-40
	PBR016203.1	PREDICTED: glutaredoxin-C9-like [Vitis vinifera]	1.16016e-31
	PBR013601.1	PREDICTED: PP2A regulatory subunit TAP46 [Vitis vinifera]	1.37138e-145
	PBR042159.1	PREDICTED: transcription factor E2FB-like [Vitis vinifera]	0
	PBR004885.1	WRKY transcription factor 4 [Vitis vinifera]	2.14086e-92
	PBR029539.1	arf gtpase-activating protein, putative [Ricinus communis]	2.2556e-158
	PBR037347.1	PREDICTED: uncharacterized protein LOC100266179 [Vitis vinifera]	7.31476e-104
	PBR041632.1	PREDICTED: transcription factor bHLH25-like [Vitis vinifera]	2.074e-83
	PBR041470.1	PREDICTED: putative transcription factor bHLH041 [Vitis vinifera]	2.33504e-105
	PBR013631.1	AP2 domain class transcription factor [Malus x domestica]	1.60021e-147
	PBR022332.1	NAC domain class transcription factor [Malus x domestica]	0
	PBR036065.1	PREDICTED: uncharacterized protein LOC100251634 [Vitis vinifera]	1.08209e-71
	PBR006526.1	AP2 domain class transcription factor [Malus x domestica]	4.48195e-122
	PBR015697.1	AP2D domain class transcription factor [Malus x domestica]	5.59722e-139
	PBR005496.1	PREDICTED: heat stress transcription factor A-3-like [Vitis vinifera]	8.68578e-144
	PBR013623.1	WRKY transcription factor 27 [(Populus tomentosa x P. bolleana) x P. tomentosa]	5.20445e-87
	PBR007816.1	unnamed protein product [Vitis vinifera]	0
	PBR013136.1	transcription factor, putative [Ricinus communis]	0
	PBR010582.1	PREDICTED: auxin response factor 2 [Vitis vinifera]	0
	PBR025354.1	AP2/ERF domain-containing transcription factor [Populus trichocarpa]	3.05859e-50
	PBR017677.1	arf gtpase-activating protein, putative [Ricinus communis]	9.15761e-160
	PBR031922.1	WRKY transcription factor, putative [Ricinus communis]	1.68617e-156
	PBR015624.1	PREDICTED: putative transcription factor bHLH041 [Vitis vinifera]	9.66427e-109
	PBR023899.1	AP2 domain class transcription factor [Malus x domestica]	7.44098e-96
	PBR013092.1	WRKY domain class transcription factor [Malus x domestica]	0
	PBR015119.3	basic-leucine zipper [Humulus lupulus]	3.66917e-34
	PBR016044.1	heat shock protein binding protein, putative [Ricinus communis]	0
	PBR030418.1	AP2 domain class transcription factor [Malus x domestica]	6.6571e-59
	PBR025353.1	AP2/ERF domain-containing transcription factor [Populus trichocarpa]	1.75651e-24
	PBR037113.1	PREDICTED: transcription factor MYC4 [Vitis vinifera]	6.83177e-118
	PBR001349.1	PREDICTED: uncharacterized Rho GTPase-activating protein At5g61530-like [Glycine max]	3.26223e-151
	PBR011973.1	predicted protein [Populus trichocarpa]	0
	PBR034761.1	dehydration-responsive element-binding protein (DREB6), partial [Malus x domestica]	1.53118e-177
	PBR028338.1	PREDICTED: uncharacterized protein LOC100817090 [Glycine max]	0
	PBR042826.1	PREDICTED: ras-related protein RABA6b [Vitis vinifera]	1.60436e-89
	PBR038483.1	hypothetical protein VITISV_033530 [Vitis vinifera]	1.76576e-150
	PBR017475.3	RecName: Full=Hexose carrier protein HEX6	2.61402e-133
	PBR016222.1	AP2 domain class transcription factor [Malus x domestica]	1.76729e-74
	PBR031251.1	AP2/ERF domain-containing transcription factor [Populus trichocarpa]	1.26218e-32
	PBR023799.1	protein with unknown function [Ricinus communis]	9.35112e-95
	PBR003572.1	CBL-interacting protein kinase 20 [Vitis vinifera]	2.53096e-130
	PBR034115.1	WRKY domain class transcription factor [Malus x domestica]	0
	PBR037618.1	PREDICTED: transcription factor bHLH35 [Vitis vinifera]	4.06804e-105
	PBR003219.1	AP2/ERF domain-containing transcription factor [Populus trichocarpa]	2.91641e-34
	PBR000291.1	PREDICTED: probable ADP-ribosylation factor GTPase-activating protein AGD5-like [Vitis vinifera]	2.91458e-116
	PBR026114.1	JHL06B08.6 [Jatropha curcas]	6.04369e-169
	PBR032698.1	WRKY transcription factor, putative [Ricinus communis]	2.2579e-74
	PBR004323.1	ethylene receptor, putative [Ricinus communis]	0
	PBR016049.2	dehydration-responsive element-binding protein (DREB6), partial [Malus x domestica]	1.9394e-145
	PBR009698.1	Cytokinin dehydrogenase, putative [Ricinus communis]	2.00187e-162
	PBR029956.1	NAC domain protein, IPR003441 [Populus trichocarpa]	1.39723e-22
	PBR027478.1	AP2 domain class transcription factor [Malus x domestica]	1.43521e-102
	PBR022894.1	PREDICTED: uncharacterized protein LOC100127362 [Glycine max]	4.87386e-145
	PBR038574.1	PREDICTED: transcription factor MYC4 [Vitis vinifera]	7.13924e-93
	PBR032764.1	AP2 domain class transcription factor [Malus x domestica]	4.31921e-106
	PBR011420.1	Thioredoxin II, putative [Ricinus communis]	6.12563e-98
	PBR037679.1	BHLH domain class transcription factor [Malus x domestica]	0
	PBR037452.1	WRKY transcription factor-b [Capsicum annuum]	5.11491e-41
	PBR018725.1	WRKY transcription factor 27 [(Populus tomentosa x P. bolleana) x P. tomentosa]	6.36201e-85
	PBR001238.1	predicted protein [Populus trichocarpa]	7.19467e-52
	PBR026823.1	predicted protein [Populus trichocarpa]	1.44143e-31
	PBR025944.1	PREDICTED: ethylene-responsive transcription factor ERF021-like [Glycine max]	1.69452e-54
	PBR001568.2	uncharacterized protein LOC100817978 [Glycine max]	2.88687e-96
	PBR030208.1	AP2 domain class transcription factor [Malus x domestica]	7.40556e-38
	PBR012684.1	AP2D domain class transcription factor [Malus x domestica]	4.5587e-134
	PBR019919.1	PREDICTED: guanine nucleotide-binding protein alpha-1 subunit [Vitis vinifera]	0
	PBR023072.1	ethylene receptor [Pyrus pyrifolia]	0
	PBR031821.1	PREDICTED: ras-related protein RABH1e-like [Glycine max]	4.01386e-110
	PBR026824.1	predicted protein [Populus trichocarpa]	5.53931e-35
	PBR027726.1	AP2 domain class transcription factor [Malus x domestica]	1.2824e-101
	PBR030105.1	diacylglycerol kinase, theta, putative [Ricinus communis]	0
	PBR028076.1	hypothetical transcription factor [Prunus persica]	0
	PBR025283.1	unknown [Populus trichocarpa]	4.80468e-65
	PBR009074.1	unnamed protein product [Vitis vinifera]	6.67467e-50
	PBR042883.1	WRKY domain class transcription factor [Malus x domestica]	8.52489e-74
	PBR025302.1	AP2/ERF domain-containing transcription factor [Populus trichocarpa]	1.59046e-18
	PBR006745.1	f-box family protein [Populus trichocarpa]	7.25339e-63
	PBR011603.1	PREDICTED: uncharacterized protein At5g39865 [Vitis vinifera]	3.89104e-77
	PBR042335.2	PREDICTED: proliferating cell nuclear antigen [Vitis vinifera]	1.89173e-132
	PBR002038.1	HSF domain class transcription factor [Malus x domestica]	2.46228e-110
	PBR015363.1	NAC domain protein, IPR003441 [Populus trichocarpa]	4.61404e-61
	PBR000315.1	NAC domain class transcription factor [Malus x domestica]	9.9302e-180
	PBR030542.1	AP2 domain class transcription factor [Malus x domestica]	7.65956e-87
	PBR040944.1	basic helix-loop-helix protein [Nicotiana tabacum]	6.02383e-51
	PBR026903.1	predicted protein [Populus trichocarpa]	1.26044e-41
	PBR026510.2	conserved hypothetical protein [Ricinus communis]	8.86848e-122
	PBR037414.1	dehydration-responsive element-binding protein (DREB5), partial [Malus x domestica]	3.51631e-106
	PBR037607.1	unknown [Populus trichocarpa x Populus deltoides]	0
	PBR014107.1	HSF domain class transcription factor [Malus x domestica]	5.36644e-143
	PBR028990.2	Rab2 [Hevea brasiliensis]	1.11467e-89
	PBR027424.1	PREDICTED: transcription factor bHLH13 [Vitis vinifera]	0
	PBR000414.1	PREDICTED: glutaredoxin-C9-like [Vitis vinifera]	5.46767e-34
	PBR041562.1	NAC domain class transcription factor [Malus x domestica]	8.43612e-139
	PBR016221.1	predicted protein [Populus trichocarpa]	0
	PBR002473.1	PREDICTED: LRR receptor-like serine/threonine-protein kinase FLS2-like [Vitis vinifera]	2.08007e-90
	PBR042198.1	PREDICTED: phosphoinositide phospholipase C 4-like isoform 3 [Vitis vinifera]	0
	PBR029287.1	PREDICTED: guanine nucleotide-binding protein alpha-1 subunit [Vitis vinifera]	0
	PBR010949.1	dehydration-responsive element-binding protein (DREB2), partial [Malus x domestica]	5.52691e-166
	PBR017297.1	PREDICTED: pathogenesis-related genes transcriptional activator PTI6 [Vitis vinifera]	4.33945e-48
	PBR024430.1	glutaredoxin [Solanum tuberosum]	2.00779e-44
	PBR002020.1	HSF domain class transcription factor [Malus x domestica]	1.35423e-100
	PBR011102.1	AP2/ERF domain-containing transcription factor [Populus trichocarpa]	5.49024e-52
	PBR022349.1	GATA domain class transcription factor [Malus x domestica]	2.68036e-143
	PBR010695.1	PREDICTED: thioredoxin-like 3-2, chloroplastic-like [Vitis vinifera]	9.38664e-43
3	GO:0043412	2.2046E-3	macromolecule modification	203/1862	981/11482
	PBR020320.2	unnamed protein product [Vitis vinifera]	0
	PBR002242.1	predicted protein [Populus trichocarpa]	0
	PBR004973.1	PREDICTED: G-type lectin S-receptor-like serine/threonine-protein kinase RLK1-like [Vitis vinifera]	0
	PBR037367.1	serine-threonine protein kinase, plant-type, putative [Ricinus communis]	0
	PBR029153.1	PREDICTED: uncharacterized protein LOC100251651 [Vitis vinifera]	0
	PBR041043.1	predicted protein [Populus trichocarpa]	0
	PBR018965.1	predicted protein [Populus trichocarpa]	6.1547e-122
	PBR022856.1	BRASSINOSTEROID INSENSITIVE 1-associated receptor kinase 1 precursor, putative [Ricinus communis]	0
	PBR007960.1	PREDICTED: probable receptor-like protein kinase At5g15080-like [Vitis vinifera]	1.06904e-173
	PBR010503.2	predicted protein [Populus trichocarpa]	1.87e-105
	PBR001584.1	PREDICTED: GPI ethanolamine phosphate transferase 1-like [Vitis vinifera]	0
	PBR002353.1	predicted protein [Populus trichocarpa]	6.19395e-66
	PBR038823.1	unknown [Populus trichocarpa x Populus deltoides]	4.60349e-142
	PBR040085.1	unnamed protein product [Vitis vinifera]	0
	PBR039082.1	PREDICTED: beta-1,3-galactosyltransferase 15 [Vitis vinifera]	0
	PBR037329.1	predicted protein [Populus trichocarpa]	0
	PBR014715.1	serine-threonine protein kinase, plant-type, putative [Ricinus communis]	0
	PBR037239.1	ATP binding protein, putative [Ricinus communis]	1.12859e-163
	PBR015975.1	PREDICTED: CBL-interacting serine/threonine-protein kinase 14 isoform 1 [Vitis vinifera]	0
	PBR035539.1	PREDICTED: probable L-type lectin-domain containing receptor kinase S.5-like [Vitis vinifera]	0
	PBR002343.1	predicted protein [Populus trichocarpa]	7.80482e-167
	PBR027416.1	hypothetical protein VITISV_026641 [Vitis vinifera]	0
	PBR028361.1	kinase, putative [Ricinus communis]	0
	PBR001479.1	hypothetical protein VITISV_019620 [Vitis vinifera]	2.14911e-173
	PBR000233.1	PREDICTED: G-type lectin S-receptor-like serine/threonine-protein kinase RKS1-like [Vitis vinifera]	7.70537e-53
	PBR001322.2	calcium-dependent protein kinase, putative [Ricinus communis]	0
	PBR040910.1	predicted protein [Populus trichocarpa]	0
	PBR015532.1	PREDICTED: receptor-like protein kinase HSL1-like [Vitis vinifera]	0
	PBR007263.1	Brassinosteroid LRR receptor kinase precursor, putative [Ricinus communis]	0
	PBR027218.1	predicted protein [Populus trichocarpa]	6.47511e-163
	PBR000411.1	PREDICTED: serine/threonine-protein kinase-like protein ACR4-like [Glycine max]	2.30969e-116
	PBR005812.3	predicted protein [Populus trichocarpa]	3.31915e-107
	PBR012092.1	Serine/threonine-protein kinase PBS1, putative [Ricinus communis]	5.35927e-169
	PBR033602.1	PREDICTED: uncharacterized protein LOC100257013 [Vitis vinifera]	0
	PBR015930.1	predicted protein [Populus trichocarpa]	0
	PBR035317.1	PREDICTED: wall-associated receptor kinase-like 2-like [Glycine max]	0
	PBR034372.1	ATP binding protein, putative [Ricinus communis]	1.87891e-136
	PBR009402.1	kinase, putative [Ricinus communis]	1.05653e-65
	PBR000244.1	PREDICTED: G-type lectin S-receptor-like serine/threonine-protein kinase RKS1-like [Vitis vinifera]	7.25068e-46
	PBR028469.1	predicted protein [Populus trichocarpa]	0
	PBR032414.1	ATP binding protein, putative [Ricinus communis]	0
	PBR015478.1	hypothetical protein VITISV_002973 [Vitis vinifera]	0
	PBR024776.1	protein with unknown function [Ricinus communis]	6.64957e-151
	PBR001705.1	predicted protein [Populus trichocarpa]	0
	PBR014638.1	PREDICTED: probable receptor-like protein kinase At5g15080-like [Glycine max]	0
	PBR031280.1	PREDICTED: receptor-like protein kinase HAIKU2-like [Vitis vinifera]	0
	PBR039611.1	PREDICTED: endoplasmic oxidoreductin-1-like [Vitis vinifera]	0
	PBR011516.1	galactosyltransferase, putative [Ricinus communis]	0
	PBR016655.1	predicted protein [Populus trichocarpa]	1.84561e-130
	PBR000205.4	PREDICTED: cysteine-rich receptor-like protein kinase 29-like isoform 1 [Glycine max]	0
	PBR005874.1	PREDICTED: probable LRR receptor-like serine/threonine-protein kinase At4g36180 [Vitis vinifera]	0
	PBR032885.1	receptor protein kinase, putative [Ricinus communis]	0
	PBR027323.1	predicted protein [Populus trichocarpa]	0
	PBR022041.1	ATP binding protein, putative [Ricinus communis]	4.29035e-127
	PBR033943.1	mitogen-activated protein kinase [Malus x domestica]	0
	PBR036707.1	PREDICTED: probable LRR receptor-like serine/threonine-protein kinase At1g53430-like [Vitis vinifera]	0
	PBR018890.1	PREDICTED: receptor-like serine/threonine-protein kinase At2g45590-like [Vitis vinifera]	5.40162e-177
	PBR030121.1	Brassinosteroid LRR receptor kinase precursor, putative [Ricinus communis]	0
	PBR009690.1	Protein kinase APK1B, chloroplast precursor, putative [Ricinus communis]	0
	PBR004972.1	PREDICTED: G-type lectin S-receptor-like serine/threonine-protein kinase RLK1-like [Vitis vinifera]	9.56426e-75
	PBR032407.1	predicted protein [Populus trichocarpa]	0
	PBR039721.1	PREDICTED: probable beta-1,3-galactosyltransferase 2-like isoform 1 [Vitis vinifera]	0
	PBR040982.1	unnamed protein product [Vitis vinifera]	0
	PBR035710.1	ATP binding protein, putative [Ricinus communis]	1.42964e-100
	PBR016361.1	predicted protein [Populus trichocarpa]	0
	PBR036705.1	PREDICTED: probable leucine-rich repeat receptor-like serine/threonine-protein kinase At3g14840-like [Vitis vinifera]	0
	PBR002352.1	predicted protein [Populus trichocarpa]	8.96765e-173
	PBR004436.1	n-myristoyl transferase, putative [Ricinus communis]	0
	PBR022706.1	ethylene receptor ERS2 [Pyrus pyrifolia]	0
	PBR016944.1	Serine/threonine-protein kinase PBS1, putative [Ricinus communis]	8.5344e-178
	PBR032583.1	Ser/Thr protein kinase [Medicago truncatula]	0
	PBR004722.1	PREDICTED: cysteine-rich receptor-like protein kinase 25-like isoform 1 [Vitis vinifera]	7.31958e-166
	PBR035440.1	ATP binding protein, putative [Ricinus communis]	1.80431e-103
	PBR032353.1	predicted protein [Populus trichocarpa]	5.42348e-50
	PBR012210.1	predicted protein [Populus trichocarpa]	0
	PBR036193.1	PREDICTED: uncharacterized protein LOC100262951 [Vitis vinifera]	0
	PBR019688.1	PREDICTED: putative receptor protein kinase ZmPK1-like [Vitis vinifera]	0
	PBR037972.1	S-locus-specific glycoprotein S6 precursor, putative [Ricinus communis]	3.69968e-112
	PBR008277.1	PREDICTED: serine/threonine-protein kinase PBS1-like [Glycine max]	3.08435e-179
	PBR010331.1	PREDICTED: E3 ubiquitin-protein ligase PUB23-like [Vitis vinifera]	4.25318e-155
	PBR008753.1	ATP binding protein, putative [Ricinus communis]	2.54078e-157
	PBR025865.1	predicted protein [Populus trichocarpa]	0
	PBR041031.1	ATP binding protein, putative [Ricinus communis]	2.60182e-160
	PBR020703.1	PREDICTED: probable ubiquitin-conjugating enzyme E2 23-like [Vitis vinifera]	0
	PBR032271.1	predicted protein [Populus trichocarpa]	7.15757e-165
	PBR010810.1	ubiquitin conjugating enzyme [Elaeis guineensis]	9.33957e-85
	PBR022157.1	PREDICTED: probable receptor-like protein kinase At5g47070 [Vitis vinifera]	1.43936e-142
	PBR014132.1	serine-threonine protein kinase, putative [Ricinus communis]	0
	PBR014439.4	predicted protein [Populus trichocarpa]	0
	PBR028219.1	ubiquitin-conjugating enzyme E2 G, putative [Ricinus communis]	1.20915e-67
	PBR040193.1	ATP binding protein, putative [Ricinus communis]	1.38151e-103
	PBR001707.1	PREDICTED: probable protein phosphatase 2C 49-like [Glycine max]	9.18402e-163
	PBR026232.1	PREDICTED: GPI ethanolamine phosphate transferase 1-like [Vitis vinifera]	0
	PBR026660.1	receptor protein kinase, putative [Ricinus communis]	0
	PBR010332.1	predicted protein [Populus trichocarpa]	5.68697e-152
	PBR017074.1	predicted protein [Populus trichocarpa]	0
	PBR014617.1	predicted protein [Populus trichocarpa]	0
	PBR019705.1	serine-threonine protein kinase, plant-type, putative [Ricinus communis]	0
	PBR030938.1	predicted protein [Populus trichocarpa]	0
	PBR020150.1	PREDICTED: G-type lectin S-receptor-like serine/threonine-protein kinase At1g67520-like [Vitis vinifera]	2.63673e-125
	PBR007816.1	unnamed protein product [Vitis vinifera]	0
	PBR000555.1	PREDICTED: dual specificity protein kinase shkB [Vitis vinifera]	0
	PBR029657.1	predicted protein [Populus trichocarpa]	0
	PBR035713.1	PREDICTED: E3 ubiquitin-protein ligase PUB23-like [Vitis vinifera]	7.50757e-152
	PBR033742.2	hypothetical protein OsI_37152 [Oryza sativa Indica Group]	0
	PBR037953.1	serine/threonine-protein kinase cx32, putative [Ricinus communis]	2.99783e-156
	PBR041041.1	predicted protein [Populus trichocarpa]	0
	PBR008628.1	PREDICTED: probable protein phosphatase 2C 49-like [Glycine max]	6.54241e-169
	PBR008190.1	PREDICTED: beta-1,3-galactosyltransferase 7 [Vitis vinifera]	0
	PBR010905.1	PREDICTED: putative serine/threonine-protein kinase-like protein CCR3-like [Vitis vinifera]	0
	PBR002351.1	kinase, putative [Ricinus communis]	1.25283e-127
	PBR013530.1	serine/threonine protein kinase [Rosa rugosa]	0
	PBR025438.1	PREDICTED: cysteine-rich receptor-like protein kinase 29-like isoform 1 [Glycine max]	8.80245e-163
	PBR010588.1	PREDICTED: uncharacterized protein LOC100267909 [Vitis vinifera]	0
	PBR037975.1	Ser/Thr protein kinase [Medicago truncatula]	0
	PBR018714.1	unnamed protein product [Vitis vinifera]	0
	PBR025509.2	receptor serine/threonine kinase, putative [Ricinus communis]	1.17909e-152
	PBR018716.1	ubiquitin-conjugating enzyme [Rosa multiflora]	1.59309e-84
	PBR003570.1	predicted protein [Populus trichocarpa]	0
	PBR020445.2	big map kinase/bmk, putative [Ricinus communis]	0
	PBR011066.1	PREDICTED: casein kinase I isoform delta-like [Glycine max]	0
	PBR022833.1	kinase, putative [Ricinus communis]	0
	PBR016080.1	predicted protein [Populus trichocarpa]	0
	PBR018623.1	PREDICTED: U-box domain-containing protein 43-like [Vitis vinifera]	0
	PBR039121.1	PREDICTED: protein kinase 2B, chloroplastic-like [Vitis vinifera]	4.41104e-109
	PBR015706.1	unnamed protein product [Vitis vinifera]	0
	PBR003572.1	CBL-interacting protein kinase 20 [Vitis vinifera]	2.53096e-130
	PBR019673.1	ubiquitin-conjugating enzyme E2 I [Wolffia arrhiza]	9.60812e-34
	PBR034283.5	PREDICTED: G-type lectin S-receptor-like serine/threonine-protein kinase RKS1-like [Vitis vinifera]	0
	PBR004323.1	ethylene receptor, putative [Ricinus communis]	0
	PBR032029.1	protein phosphatase 2c, putative [Ricinus communis]	0
	PBR014986.1	PREDICTED: probable protein phosphatase 2C 13-like [Glycine max]	4.27727e-126
	PBR019088.1	hypothetical protein ARALYDRAFT_485534 [Arabidopsis lyrata subsp. lyrata]	1.32281e-83
	PBR014179.1	predicted protein [Populus trichocarpa]	0
	PBR032890.1	predicted protein [Populus trichocarpa]	0
	PBR001178.1	serine/threonine-protein kinase cx32, putative [Ricinus communis]	1.53099e-66
	PBR005435.1	predicted protein [Populus trichocarpa]	3.00391e-155
	PBR010686.1	Protein kinase APK1A, chloroplast precursor, putative [Ricinus communis]	1.58125e-96
	PBR025157.1	PREDICTED: mitogen-activated protein kinase kinase kinase 3-like [Glycine max]	1.29306e-101
	PBR032378.1	Protein kinase APK1B, chloroplast precursor, putative [Ricinus communis]	4.05149e-158
	PBR031675.1	Glycogen synthase kinase-3 beta, putative [Ricinus communis]	0
	PBR033470.1	Serine/threonine-protein kinase PBS1, putative [Ricinus communis]	1.23467e-179
	PBR011725.1	serine-threonine protein kinase, plant-type, putative [Ricinus communis]	0
	PBR013024.1	hypothetical protein OsI_37152 [Oryza sativa Indica Group]	0
	PBR041497.1	protein phosphatase 2c, putative [Ricinus communis]	3.0351e-141
	PBR038910.1	unnamed protein product [Vitis vinifera]	0
	PBR029475.1	PREDICTED: probable beta-1,3-galactosyltransferase 2-like isoform 1 [Vitis vinifera]	0
	PBR014535.1	predicted protein [Populus trichocarpa]	4.18386e-152
	PBR022745.1	protein phosphatase 2c, putative [Ricinus communis]	5.45369e-80
	PBR000246.9	PREDICTED: uncharacterized protein LOC100800829 [Glycine max]	0
	PBR029672.1	PREDICTED: probable LRR receptor-like serine/threonine-protein kinase At4g08850-like [Vitis vinifera]	0
	PBR012148.1	PREDICTED: U-box domain-containing protein 21-like [Vitis vinifera]	3.39464e-161
	PBR027592.1	PREDICTED: uncharacterized protein LOC100254414 [Vitis vinifera]	0
	PBR019919.1	PREDICTED: guanine nucleotide-binding protein alpha-1 subunit [Vitis vinifera]	0
	PBR040980.4	thaumatin-like protein precursor [Malus x domestica]	2.09532e-110
	PBR026827.1	PREDICTED: G-type lectin S-receptor-like serine/threonine-protein kinase At2g19130-like [Vitis vinifera]	0
	PBR023072.1	ethylene receptor [Pyrus pyrifolia]	0
	PBR003841.1	predicted protein [Populus trichocarpa]	1.25637e-114
	PBR013576.1	nodule-enhanced protein phosphatase type 2C [Lotus japonicus]	3.4156e-78
	PBR026659.1	receptor protein kinase, putative [Ricinus communis]	0
	PBR000550.1	predicted protein [Populus trichocarpa]	0
	PBR029918.1	protein kinase, putative [Ricinus communis]	3.51075e-167
	PBR008171.1	oxysterol-binding protein [Glycine max]	0
	PBR011500.1	PREDICTED: calcium-dependent protein kinase 10-like [Glycine max]	0
	PBR000842.1	predicted protein [Populus trichocarpa]	0
	PBR010911.1	receptor-kinase, putative [Ricinus communis]	0
	PBR028339.1	predicted protein [Populus trichocarpa]	8.75527e-149
	PBR037109.1	Os07g0550900 [Oryza sativa Japonica Group]	5.85463e-111
	PBR026657.1	predicted protein [Populus trichocarpa]	0
	PBR008319.1	PREDICTED: L-type lectin-domain containing receptor kinase VIII.1 [Vitis vinifera]	0
	PBR040638.1	PREDICTED: queuine tRNA-ribosyltransferase [Vitis vinifera]	0
	PBR016250.1	protein-tyrosine kinase, putative [Ricinus communis]	0
	PBR011634.1	mitogen-activated protein kinase kinase kinase 14 [Arabidopsis thaliana]	2.99269e-107
	PBR000341.1	PREDICTED: probable LRR receptor-like serine/threonine-protein kinase At1g56140-like [Glycine max]	1.17448e-148
	PBR014110.1	PREDICTED: LOW QUALITY PROTEIN: putative serine/threonine-protein kinase receptor-like [Vitis vinifera]	0
	PBR040276.1	predicted protein [Populus trichocarpa]	3.53037e-165
	PBR032927.1	predicted protein [Populus trichocarpa]	0
	PBR000124.1	predicted protein [Populus trichocarpa]	2.66097e-103
	PBR041109.1	Serine/threonine protein kinase [Medicago truncatula]	1.3766e-174
	PBR004524.1	predicted protein [Populus trichocarpa]	0
	PBR026510.2	conserved hypothetical protein [Ricinus communis]	8.86848e-122
	PBR031383.1	serine/threonine-protein kinase OXI1 [Arabidopsis thaliana]	2.90052e-128
	PBR020028.2	PREDICTED: uncharacterized protein LOC100247210 [Vitis vinifera]	0
	PBR028023.1	receptor protein kinase, putative [Ricinus communis]	3.8163e-166
	PBR022832.1	predicted protein [Populus trichocarpa]	9.4568e-135
	PBR031559.1	ubiquitin conjugating enzyme [Elaeis guineensis]	6.05373e-84
	PBR004521.1	PREDICTED: G-type lectin S-receptor-like serine/threonine-protein kinase RLK1 [Vitis vinifera]	0
	PBR016618.1	unnamed protein product [Vitis vinifera]	0
	PBR020311.1	PREDICTED: uncharacterized protein LOC100261246 [Vitis vinifera]	3.25998e-119
	PBR029671.1	PREDICTED: probable LRR receptor-like serine/threonine-protein kinase At4g08850-like [Vitis vinifera]	0
	PBR028239.1	lectin receptor-like kinase [Gossypium hirsutum]	0
	PBR033933.1	mitogen activated protein kinase [Humulus lupulus]	0
	PBR038818.1	predicted protein [Populus trichocarpa]	6.06322e-150
	PBR025231.1	putative protein kinase [Pisum sativum]	1.07521e-135
	PBR013046.1	PREDICTED: probable LRR receptor-like serine/threonine-protein kinase At5g45840-like [Vitis vinifera]	3.62755e-161
	PBR011044.1	receptor protein kinase, putative [Ricinus communis]	0
	PBR020058.1	PREDICTED: wall-associated receptor kinase-like 14-like [Glycine max]	0
	PBR042644.1	S-locus-specific glycoprotein S6 precursor, putative [Ricinus communis]	0
	PBR029287.1	PREDICTED: guanine nucleotide-binding protein alpha-1 subunit [Vitis vinifera]	0
	PBR040373.2	predicted protein [Populus trichocarpa]	1.08653e-172
	PBR042642.1	Serine/threonine kinase receptor [Medicago truncatula]	3.754e-70
	PBR001177.1	serine/threonine-protein kinase cx32 [Cucumis melo subsp. melo]	1.09592e-37
	PBR038919.1	PREDICTED: G-type lectin S-receptor-like serine/threonine-protein kinase B120 [Vitis vinifera]	6.88717e-171
3	GO:0009415	3.8646E-3	response to water	6/11	981/11482
	PBR032705.1	putative desiccation protectant protein [Pyrus communis]	8.07193e-79
	PBR040482.1	dehydrin 2 [Malus x domestica]	7.64221e-57
	PBR040481.1	dehydrin 4 [Malus x domestica]	2.76989e-55
	PBR005766.1	dehydrin 8 [Malus x domestica]	2.76378e-93
	PBR040480.2	dehydrin 5 [Malus x domestica]	1.07738e-48
	PBR040484.1	dehydrin 1 [Eriobotrya japonica]	2.14249e-37
3	GO:0009073	1.0200E-2	aromatic amino acid family biosynthetic process	8/23	981/11482
	PBR004809.1	arogenate/prephenate dehydratase [Populus trichocarpa]	0
	PBR003095.1	prephenate dehydrogenase, putative [Ricinus communis]	0
	PBR019022.1	chorismate mutase 2 [Arabidopsis thaliana]	7.35523e-68
	PBR042387.1	Chorismate synthase, chloroplast precursor, putative [Ricinus communis]	0
	PBR006608.1	Chorismate synthase, chloroplast precursor, putative [Ricinus communis]	9.22572e-161
	PBR040620.1	putative 3-deoxy-D-arabino-heptulosonate 7-phosphate synthase 3 [Fagus sylvatica]	0
	PBR042772.1	chorismate synthase [Populus trichocarpa]	4.71134e-86
	PBR038410.1	putative chorismate mutase [Fagus sylvatica]	2.89712e-105
3	GO:0046417	1.0200E-2	chorismate metabolic process	8/23	981/11482
	PBR004809.1	arogenate/prephenate dehydratase [Populus trichocarpa]	0
	PBR003095.1	prephenate dehydrogenase, putative [Ricinus communis]	0
	PBR019022.1	chorismate mutase 2 [Arabidopsis thaliana]	7.35523e-68
	PBR042387.1	Chorismate synthase, chloroplast precursor, putative [Ricinus communis]	0
	PBR006608.1	Chorismate synthase, chloroplast precursor, putative [Ricinus communis]	9.22572e-161
	PBR040620.1	putative 3-deoxy-D-arabino-heptulosonate 7-phosphate synthase 3 [Fagus sylvatica]	0
	PBR042772.1	chorismate synthase [Populus trichocarpa]	4.71134e-86
	PBR038410.1	putative chorismate mutase [Fagus sylvatica]	2.89712e-105
3	GO:0006796	1.2073E-2	phosphate metabolic process	174/1621	981/11482
	PBR000555.1	PREDICTED: dual specificity protein kinase shkB [Vitis vinifera]	0
	PBR029657.1	predicted protein [Populus trichocarpa]	0
	PBR020320.2	unnamed protein product [Vitis vinifera]	0
	PBR002242.1	predicted protein [Populus trichocarpa]	0
	PBR033742.2	hypothetical protein OsI_37152 [Oryza sativa Indica Group]	0
	PBR004973.1	PREDICTED: G-type lectin S-receptor-like serine/threonine-protein kinase RLK1-like [Vitis vinifera]	0
	PBR037953.1	serine/threonine-protein kinase cx32, putative [Ricinus communis]	2.99783e-156
	PBR037367.1	serine-threonine protein kinase, plant-type, putative [Ricinus communis]	0
	PBR041041.1	predicted protein [Populus trichocarpa]	0
	PBR029153.1	PREDICTED: uncharacterized protein LOC100251651 [Vitis vinifera]	0
	PBR008628.1	PREDICTED: probable protein phosphatase 2C 49-like [Glycine max]	6.54241e-169
	PBR041043.1	predicted protein [Populus trichocarpa]	0
	PBR018965.1	predicted protein [Populus trichocarpa]	6.1547e-122
	PBR010905.1	PREDICTED: putative serine/threonine-protein kinase-like protein CCR3-like [Vitis vinifera]	0
	PBR022856.1	BRASSINOSTEROID INSENSITIVE 1-associated receptor kinase 1 precursor, putative [Ricinus communis]	0
	PBR013530.1	serine/threonine protein kinase [Rosa rugosa]	0
	PBR002351.1	kinase, putative [Ricinus communis]	1.25283e-127
	PBR007960.1	PREDICTED: probable receptor-like protein kinase At5g15080-like [Vitis vinifera]	1.06904e-173
	PBR025438.1	PREDICTED: cysteine-rich receptor-like protein kinase 29-like isoform 1 [Glycine max]	8.80245e-163
	PBR002353.1	predicted protein [Populus trichocarpa]	6.19395e-66
	PBR010588.1	PREDICTED: uncharacterized protein LOC100267909 [Vitis vinifera]	0
	PBR038823.1	unknown [Populus trichocarpa x Populus deltoides]	4.60349e-142
	PBR037329.1	predicted protein [Populus trichocarpa]	0
	PBR037975.1	Ser/Thr protein kinase [Medicago truncatula]	0
	PBR014715.1	serine-threonine protein kinase, plant-type, putative [Ricinus communis]	0
	PBR018714.1	unnamed protein product [Vitis vinifera]	0
	PBR037239.1	ATP binding protein, putative [Ricinus communis]	1.12859e-163
	PBR015975.1	PREDICTED: CBL-interacting serine/threonine-protein kinase 14 isoform 1 [Vitis vinifera]	0
	PBR025509.2	receptor serine/threonine kinase, putative [Ricinus communis]	1.17909e-152
	PBR002343.1	predicted protein [Populus trichocarpa]	7.80482e-167
	PBR035539.1	PREDICTED: probable L-type lectin-domain containing receptor kinase S.5-like [Vitis vinifera]	0
	PBR027416.1	hypothetical protein VITISV_026641 [Vitis vinifera]	0
	PBR028361.1	kinase, putative [Ricinus communis]	0
	PBR001479.1	hypothetical protein VITISV_019620 [Vitis vinifera]	2.14911e-173
	PBR000233.1	PREDICTED: G-type lectin S-receptor-like serine/threonine-protein kinase RKS1-like [Vitis vinifera]	7.70537e-53
	PBR020445.2	big map kinase/bmk, putative [Ricinus communis]	0
	PBR028602.1	unknown [Lotus japonicus]	2.64359e-87
	PBR011066.1	PREDICTED: casein kinase I isoform delta-like [Glycine max]	0
	PBR001322.2	calcium-dependent protein kinase, putative [Ricinus communis]	0
	PBR040910.1	predicted protein [Populus trichocarpa]	0
	PBR022833.1	kinase, putative [Ricinus communis]	0
	PBR015532.1	PREDICTED: receptor-like protein kinase HSL1-like [Vitis vinifera]	0
	PBR007263.1	Brassinosteroid LRR receptor kinase precursor, putative [Ricinus communis]	0
	PBR000411.1	PREDICTED: serine/threonine-protein kinase-like protein ACR4-like [Glycine max]	2.30969e-116
	PBR027218.1	predicted protein [Populus trichocarpa]	6.47511e-163
	PBR005812.3	predicted protein [Populus trichocarpa]	3.31915e-107
	PBR016080.1	predicted protein [Populus trichocarpa]	0
	PBR012092.1	Serine/threonine-protein kinase PBS1, putative [Ricinus communis]	5.35927e-169
	PBR015706.1	unnamed protein product [Vitis vinifera]	0
	PBR039121.1	PREDICTED: protein kinase 2B, chloroplastic-like [Vitis vinifera]	4.41104e-109
	PBR003572.1	CBL-interacting protein kinase 20 [Vitis vinifera]	2.53096e-130
	PBR033602.1	PREDICTED: uncharacterized protein LOC100257013 [Vitis vinifera]	0
	PBR015930.1	predicted protein [Populus trichocarpa]	0
	PBR034283.5	PREDICTED: G-type lectin S-receptor-like serine/threonine-protein kinase RKS1-like [Vitis vinifera]	0
	PBR035317.1	PREDICTED: wall-associated receptor kinase-like 2-like [Glycine max]	0
	PBR004323.1	ethylene receptor, putative [Ricinus communis]	0
	PBR034372.1	ATP binding protein, putative [Ricinus communis]	1.87891e-136
	PBR032029.1	protein phosphatase 2c, putative [Ricinus communis]	0
	PBR014986.1	PREDICTED: probable protein phosphatase 2C 13-like [Glycine max]	4.27727e-126
	PBR022937.1	glycerol-3-phosphate dehydrogenase, putative [Ricinus communis]	0
	PBR009402.1	kinase, putative [Ricinus communis]	1.05653e-65
	PBR000244.1	PREDICTED: G-type lectin S-receptor-like serine/threonine-protein kinase RKS1-like [Vitis vinifera]	7.25068e-46
	PBR014179.1	predicted protein [Populus trichocarpa]	0
	PBR028469.1	predicted protein [Populus trichocarpa]	0
	PBR032890.1	predicted protein [Populus trichocarpa]	0
	PBR001178.1	serine/threonine-protein kinase cx32, putative [Ricinus communis]	1.53099e-66
	PBR032414.1	ATP binding protein, putative [Ricinus communis]	0
	PBR001705.1	predicted protein [Populus trichocarpa]	0
	PBR025157.1	PREDICTED: mitogen-activated protein kinase kinase kinase 3-like [Glycine max]	1.29306e-101
	PBR014638.1	PREDICTED: probable receptor-like protein kinase At5g15080-like [Glycine max]	0
	PBR010686.1	Protein kinase APK1A, chloroplast precursor, putative [Ricinus communis]	1.58125e-96
	PBR032378.1	Protein kinase APK1B, chloroplast precursor, putative [Ricinus communis]	4.05149e-158
	PBR032047.1	PREDICTED: soluble inorganic pyrophosphatase-like [Vitis vinifera]	1.39487e-100
	PBR031280.1	PREDICTED: receptor-like protein kinase HAIKU2-like [Vitis vinifera]	0
	PBR028702.1	predicted protein [Populus trichocarpa]	0
	PBR031675.1	Glycogen synthase kinase-3 beta, putative [Ricinus communis]	0
	PBR005874.1	PREDICTED: probable LRR receptor-like serine/threonine-protein kinase At4g36180 [Vitis vinifera]	0
	PBR000205.4	PREDICTED: cysteine-rich receptor-like protein kinase 29-like isoform 1 [Glycine max]	0
	PBR033470.1	Serine/threonine-protein kinase PBS1, putative [Ricinus communis]	1.23467e-179
	PBR032885.1	receptor protein kinase, putative [Ricinus communis]	0
	PBR027323.1	predicted protein [Populus trichocarpa]	0
	PBR011725.1	serine-threonine protein kinase, plant-type, putative [Ricinus communis]	0
	PBR033943.1	mitogen-activated protein kinase [Malus x domestica]	0
	PBR022041.1	ATP binding protein, putative [Ricinus communis]	4.29035e-127
	PBR013024.1	hypothetical protein OsI_37152 [Oryza sativa Indica Group]	0
	PBR041497.1	protein phosphatase 2c, putative [Ricinus communis]	3.0351e-141
	PBR038910.1	unnamed protein product [Vitis vinifera]	0
	PBR036707.1	PREDICTED: probable LRR receptor-like serine/threonine-protein kinase At1g53430-like [Vitis vinifera]	0
	PBR018890.1	PREDICTED: receptor-like serine/threonine-protein kinase At2g45590-like [Vitis vinifera]	5.40162e-177
	PBR030121.1	Brassinosteroid LRR receptor kinase precursor, putative [Ricinus communis]	0
	PBR022745.1	protein phosphatase 2c, putative [Ricinus communis]	5.45369e-80
	PBR009690.1	Protein kinase APK1B, chloroplast precursor, putative [Ricinus communis]	0
	PBR014535.1	predicted protein [Populus trichocarpa]	4.18386e-152
	PBR000246.9	PREDICTED: uncharacterized protein LOC100800829 [Glycine max]	0
	PBR029672.1	PREDICTED: probable LRR receptor-like serine/threonine-protein kinase At4g08850-like [Vitis vinifera]	0
	PBR004972.1	PREDICTED: G-type lectin S-receptor-like serine/threonine-protein kinase RLK1-like [Vitis vinifera]	9.56426e-75
	PBR032407.1	predicted protein [Populus trichocarpa]	0
	PBR027592.1	PREDICTED: uncharacterized protein LOC100254414 [Vitis vinifera]	0
	PBR040980.4	thaumatin-like protein precursor [Malus x domestica]	2.09532e-110
	PBR026827.1	PREDICTED: G-type lectin S-receptor-like serine/threonine-protein kinase At2g19130-like [Vitis vinifera]	0
	PBR023072.1	ethylene receptor [Pyrus pyrifolia]	0
	PBR003841.1	predicted protein [Populus trichocarpa]	1.25637e-114
	PBR040982.1	unnamed protein product [Vitis vinifera]	0
	PBR013576.1	nodule-enhanced protein phosphatase type 2C [Lotus japonicus]	3.4156e-78
	PBR005688.1	soluble inorganic pyrophosphatase [Malus x domestica]	1.84806e-125
	PBR035710.1	ATP binding protein, putative [Ricinus communis]	1.42964e-100
	PBR036705.1	PREDICTED: probable leucine-rich repeat receptor-like serine/threonine-protein kinase At3g14840-like [Vitis vinifera]	0
	PBR002352.1	predicted protein [Populus trichocarpa]	8.96765e-173
	PBR026659.1	receptor protein kinase, putative [Ricinus communis]	0
	PBR022706.1	ethylene receptor ERS2 [Pyrus pyrifolia]	0
	PBR029816.1	unknown [Lotus japonicus]	9.18874e-29
	PBR029918.1	protein kinase, putative [Ricinus communis]	3.51075e-167
	PBR000550.1	predicted protein [Populus trichocarpa]	0
	PBR011500.1	PREDICTED: calcium-dependent protein kinase 10-like [Glycine max]	0
	PBR000842.1	predicted protein [Populus trichocarpa]	0
	PBR010911.1	receptor-kinase, putative [Ricinus communis]	0
	PBR037109.1	Os07g0550900 [Oryza sativa Japonica Group]	5.85463e-111
	PBR016944.1	Serine/threonine-protein kinase PBS1, putative [Ricinus communis]	8.5344e-178
	PBR032583.1	Ser/Thr protein kinase [Medicago truncatula]	0
	PBR026657.1	predicted protein [Populus trichocarpa]	0
	PBR004722.1	PREDICTED: cysteine-rich receptor-like protein kinase 25-like isoform 1 [Vitis vinifera]	7.31958e-166
	PBR008319.1	PREDICTED: L-type lectin-domain containing receptor kinase VIII.1 [Vitis vinifera]	0
	PBR035440.1	ATP binding protein, putative [Ricinus communis]	1.80431e-103
	PBR016250.1	protein-tyrosine kinase, putative [Ricinus communis]	0
	PBR000341.1	PREDICTED: probable LRR receptor-like serine/threonine-protein kinase At1g56140-like [Glycine max]	1.17448e-148
	PBR011634.1	mitogen-activated protein kinase kinase kinase 14 [Arabidopsis thaliana]	2.99269e-107
	PBR014110.1	PREDICTED: LOW QUALITY PROTEIN: putative serine/threonine-protein kinase receptor-like [Vitis vinifera]	0
	PBR012210.1	predicted protein [Populus trichocarpa]	0
	PBR036193.1	PREDICTED: uncharacterized protein LOC100262951 [Vitis vinifera]	0
	PBR000090.1	PREDICTED: probable tyrosine-protein phosphatase At1g05000-like [Glycine max]	6.09039e-78
	PBR040276.1	predicted protein [Populus trichocarpa]	3.53037e-165
	PBR005180.1	PREDICTED: probable tyrosine-protein phosphatase At1g05000-like [Glycine max]	1.3626e-87
	PBR032927.1	predicted protein [Populus trichocarpa]	0
	PBR037972.1	S-locus-specific glycoprotein S6 precursor, putative [Ricinus communis]	3.69968e-112
	PBR019688.1	PREDICTED: putative receptor protein kinase ZmPK1-like [Vitis vinifera]	0
	PBR008277.1	PREDICTED: serine/threonine-protein kinase PBS1-like [Glycine max]	3.08435e-179
	PBR000124.1	predicted protein [Populus trichocarpa]	2.66097e-103
	PBR041109.1	Serine/threonine protein kinase [Medicago truncatula]	1.3766e-174
	PBR004524.1	predicted protein [Populus trichocarpa]	0
	PBR026510.2	conserved hypothetical protein [Ricinus communis]	8.86848e-122
	PBR031383.1	serine/threonine-protein kinase OXI1 [Arabidopsis thaliana]	2.90052e-128
	PBR028023.1	receptor protein kinase, putative [Ricinus communis]	3.8163e-166
	PBR020028.2	PREDICTED: uncharacterized protein LOC100247210 [Vitis vinifera]	0
	PBR008753.1	ATP binding protein, putative [Ricinus communis]	2.54078e-157
	PBR025865.1	predicted protein [Populus trichocarpa]	0
	PBR009697.1	PREDICTED: glycerol-3-phosphate dehydrogenase [NAD(P)+] [Vitis vinifera]	0
	PBR041031.1	ATP binding protein, putative [Ricinus communis]	2.60182e-160
	PBR004521.1	PREDICTED: G-type lectin S-receptor-like serine/threonine-protein kinase RLK1 [Vitis vinifera]	0
	PBR016618.1	unnamed protein product [Vitis vinifera]	0
	PBR020311.1	PREDICTED: uncharacterized protein LOC100261246 [Vitis vinifera]	3.25998e-119
	PBR032271.1	predicted protein [Populus trichocarpa]	7.15757e-165
	PBR029671.1	PREDICTED: probable LRR receptor-like serine/threonine-protein kinase At4g08850-like [Vitis vinifera]	0
	PBR022157.1	PREDICTED: probable receptor-like protein kinase At5g47070 [Vitis vinifera]	1.43936e-142
	PBR028239.1	lectin receptor-like kinase [Gossypium hirsutum]	0
	PBR033933.1	mitogen activated protein kinase [Humulus lupulus]	0
	PBR014132.1	serine-threonine protein kinase, putative [Ricinus communis]	0
	PBR014439.4	predicted protein [Populus trichocarpa]	0
	PBR040193.1	ATP binding protein, putative [Ricinus communis]	1.38151e-103
	PBR025231.1	putative protein kinase [Pisum sativum]	1.07521e-135
	PBR013046.1	PREDICTED: probable LRR receptor-like serine/threonine-protein kinase At5g45840-like [Vitis vinifera]	3.62755e-161
	PBR011044.1	receptor protein kinase, putative [Ricinus communis]	0
	PBR001707.1	PREDICTED: probable protein phosphatase 2C 49-like [Glycine max]	9.18402e-163
	PBR020058.1	PREDICTED: wall-associated receptor kinase-like 14-like [Glycine max]	0
	PBR042644.1	S-locus-specific glycoprotein S6 precursor, putative [Ricinus communis]	0
	PBR040373.2	predicted protein [Populus trichocarpa]	1.08653e-172
	PBR026660.1	receptor protein kinase, putative [Ricinus communis]	0
	PBR042642.1	Serine/threonine kinase receptor [Medicago truncatula]	3.754e-70
	PBR017074.1	predicted protein [Populus trichocarpa]	0
	PBR001177.1	serine/threonine-protein kinase cx32 [Cucumis melo subsp. melo]	1.09592e-37
	PBR019705.1	serine-threonine protein kinase, plant-type, putative [Ricinus communis]	0
	PBR030938.1	predicted protein [Populus trichocarpa]	0
	PBR038919.1	PREDICTED: G-type lectin S-receptor-like serine/threonine-protein kinase B120 [Vitis vinifera]	6.88717e-171
	PBR020150.1	PREDICTED: G-type lectin S-receptor-like serine/threonine-protein kinase At1g67520-like [Vitis vinifera]	2.63673e-125
	PBR007816.1	unnamed protein product [Vitis vinifera]	0
3	GO:0006793	1.2073E-2	phosphorus metabolic process	174/1621	981/11482
	PBR000555.1	PREDICTED: dual specificity protein kinase shkB [Vitis vinifera]	0
	PBR029657.1	predicted protein [Populus trichocarpa]	0
	PBR020320.2	unnamed protein product [Vitis vinifera]	0
	PBR002242.1	predicted protein [Populus trichocarpa]	0
	PBR033742.2	hypothetical protein OsI_37152 [Oryza sativa Indica Group]	0
	PBR004973.1	PREDICTED: G-type lectin S-receptor-like serine/threonine-protein kinase RLK1-like [Vitis vinifera]	0
	PBR037953.1	serine/threonine-protein kinase cx32, putative [Ricinus communis]	2.99783e-156
	PBR037367.1	serine-threonine protein kinase, plant-type, putative [Ricinus communis]	0
	PBR041041.1	predicted protein [Populus trichocarpa]	0
	PBR029153.1	PREDICTED: uncharacterized protein LOC100251651 [Vitis vinifera]	0
	PBR008628.1	PREDICTED: probable protein phosphatase 2C 49-like [Glycine max]	6.54241e-169
	PBR041043.1	predicted protein [Populus trichocarpa]	0
	PBR018965.1	predicted protein [Populus trichocarpa]	6.1547e-122
	PBR010905.1	PREDICTED: putative serine/threonine-protein kinase-like protein CCR3-like [Vitis vinifera]	0
	PBR022856.1	BRASSINOSTEROID INSENSITIVE 1-associated receptor kinase 1 precursor, putative [Ricinus communis]	0
	PBR013530.1	serine/threonine protein kinase [Rosa rugosa]	0
	PBR002351.1	kinase, putative [Ricinus communis]	1.25283e-127
	PBR007960.1	PREDICTED: probable receptor-like protein kinase At5g15080-like [Vitis vinifera]	1.06904e-173
	PBR025438.1	PREDICTED: cysteine-rich receptor-like protein kinase 29-like isoform 1 [Glycine max]	8.80245e-163
	PBR002353.1	predicted protein [Populus trichocarpa]	6.19395e-66
	PBR010588.1	PREDICTED: uncharacterized protein LOC100267909 [Vitis vinifera]	0
	PBR038823.1	unknown [Populus trichocarpa x Populus deltoides]	4.60349e-142
	PBR037329.1	predicted protein [Populus trichocarpa]	0
	PBR037975.1	Ser/Thr protein kinase [Medicago truncatula]	0
	PBR014715.1	serine-threonine protein kinase, plant-type, putative [Ricinus communis]	0
	PBR018714.1	unnamed protein product [Vitis vinifera]	0
	PBR037239.1	ATP binding protein, putative [Ricinus communis]	1.12859e-163
	PBR015975.1	PREDICTED: CBL-interacting serine/threonine-protein kinase 14 isoform 1 [Vitis vinifera]	0
	PBR025509.2	receptor serine/threonine kinase, putative [Ricinus communis]	1.17909e-152
	PBR002343.1	predicted protein [Populus trichocarpa]	7.80482e-167
	PBR035539.1	PREDICTED: probable L-type lectin-domain containing receptor kinase S.5-like [Vitis vinifera]	0
	PBR027416.1	hypothetical protein VITISV_026641 [Vitis vinifera]	0
	PBR028361.1	kinase, putative [Ricinus communis]	0
	PBR001479.1	hypothetical protein VITISV_019620 [Vitis vinifera]	2.14911e-173
	PBR000233.1	PREDICTED: G-type lectin S-receptor-like serine/threonine-protein kinase RKS1-like [Vitis vinifera]	7.70537e-53
	PBR020445.2	big map kinase/bmk, putative [Ricinus communis]	0
	PBR028602.1	unknown [Lotus japonicus]	2.64359e-87
	PBR011066.1	PREDICTED: casein kinase I isoform delta-like [Glycine max]	0
	PBR001322.2	calcium-dependent protein kinase, putative [Ricinus communis]	0
	PBR040910.1	predicted protein [Populus trichocarpa]	0
	PBR022833.1	kinase, putative [Ricinus communis]	0
	PBR015532.1	PREDICTED: receptor-like protein kinase HSL1-like [Vitis vinifera]	0
	PBR007263.1	Brassinosteroid LRR receptor kinase precursor, putative [Ricinus communis]	0
	PBR000411.1	PREDICTED: serine/threonine-protein kinase-like protein ACR4-like [Glycine max]	2.30969e-116
	PBR027218.1	predicted protein [Populus trichocarpa]	6.47511e-163
	PBR005812.3	predicted protein [Populus trichocarpa]	3.31915e-107
	PBR016080.1	predicted protein [Populus trichocarpa]	0
	PBR012092.1	Serine/threonine-protein kinase PBS1, putative [Ricinus communis]	5.35927e-169
	PBR015706.1	unnamed protein product [Vitis vinifera]	0
	PBR039121.1	PREDICTED: protein kinase 2B, chloroplastic-like [Vitis vinifera]	4.41104e-109
	PBR003572.1	CBL-interacting protein kinase 20 [Vitis vinifera]	2.53096e-130
	PBR033602.1	PREDICTED: uncharacterized protein LOC100257013 [Vitis vinifera]	0
	PBR015930.1	predicted protein [Populus trichocarpa]	0
	PBR034283.5	PREDICTED: G-type lectin S-receptor-like serine/threonine-protein kinase RKS1-like [Vitis vinifera]	0
	PBR035317.1	PREDICTED: wall-associated receptor kinase-like 2-like [Glycine max]	0
	PBR004323.1	ethylene receptor, putative [Ricinus communis]	0
	PBR034372.1	ATP binding protein, putative [Ricinus communis]	1.87891e-136
	PBR032029.1	protein phosphatase 2c, putative [Ricinus communis]	0
	PBR014986.1	PREDICTED: probable protein phosphatase 2C 13-like [Glycine max]	4.27727e-126
	PBR022937.1	glycerol-3-phosphate dehydrogenase, putative [Ricinus communis]	0
	PBR009402.1	kinase, putative [Ricinus communis]	1.05653e-65
	PBR000244.1	PREDICTED: G-type lectin S-receptor-like serine/threonine-protein kinase RKS1-like [Vitis vinifera]	7.25068e-46
	PBR014179.1	predicted protein [Populus trichocarpa]	0
	PBR028469.1	predicted protein [Populus trichocarpa]	0
	PBR032890.1	predicted protein [Populus trichocarpa]	0
	PBR001178.1	serine/threonine-protein kinase cx32, putative [Ricinus communis]	1.53099e-66
	PBR032414.1	ATP binding protein, putative [Ricinus communis]	0
	PBR001705.1	predicted protein [Populus trichocarpa]	0
	PBR025157.1	PREDICTED: mitogen-activated protein kinase kinase kinase 3-like [Glycine max]	1.29306e-101
	PBR014638.1	PREDICTED: probable receptor-like protein kinase At5g15080-like [Glycine max]	0
	PBR010686.1	Protein kinase APK1A, chloroplast precursor, putative [Ricinus communis]	1.58125e-96
	PBR032378.1	Protein kinase APK1B, chloroplast precursor, putative [Ricinus communis]	4.05149e-158
	PBR032047.1	PREDICTED: soluble inorganic pyrophosphatase-like [Vitis vinifera]	1.39487e-100
	PBR031280.1	PREDICTED: receptor-like protein kinase HAIKU2-like [Vitis vinifera]	0
	PBR028702.1	predicted protein [Populus trichocarpa]	0
	PBR031675.1	Glycogen synthase kinase-3 beta, putative [Ricinus communis]	0
	PBR005874.1	PREDICTED: probable LRR receptor-like serine/threonine-protein kinase At4g36180 [Vitis vinifera]	0
	PBR000205.4	PREDICTED: cysteine-rich receptor-like protein kinase 29-like isoform 1 [Glycine max]	0
	PBR033470.1	Serine/threonine-protein kinase PBS1, putative [Ricinus communis]	1.23467e-179
	PBR032885.1	receptor protein kinase, putative [Ricinus communis]	0
	PBR027323.1	predicted protein [Populus trichocarpa]	0
	PBR011725.1	serine-threonine protein kinase, plant-type, putative [Ricinus communis]	0
	PBR033943.1	mitogen-activated protein kinase [Malus x domestica]	0
	PBR022041.1	ATP binding protein, putative [Ricinus communis]	4.29035e-127
	PBR013024.1	hypothetical protein OsI_37152 [Oryza sativa Indica Group]	0
	PBR041497.1	protein phosphatase 2c, putative [Ricinus communis]	3.0351e-141
	PBR038910.1	unnamed protein product [Vitis vinifera]	0
	PBR036707.1	PREDICTED: probable LRR receptor-like serine/threonine-protein kinase At1g53430-like [Vitis vinifera]	0
	PBR018890.1	PREDICTED: receptor-like serine/threonine-protein kinase At2g45590-like [Vitis vinifera]	5.40162e-177
	PBR030121.1	Brassinosteroid LRR receptor kinase precursor, putative [Ricinus communis]	0
	PBR022745.1	protein phosphatase 2c, putative [Ricinus communis]	5.45369e-80
	PBR009690.1	Protein kinase APK1B, chloroplast precursor, putative [Ricinus communis]	0
	PBR014535.1	predicted protein [Populus trichocarpa]	4.18386e-152
	PBR000246.9	PREDICTED: uncharacterized protein LOC100800829 [Glycine max]	0
	PBR029672.1	PREDICTED: probable LRR receptor-like serine/threonine-protein kinase At4g08850-like [Vitis vinifera]	0
	PBR004972.1	PREDICTED: G-type lectin S-receptor-like serine/threonine-protein kinase RLK1-like [Vitis vinifera]	9.56426e-75
	PBR032407.1	predicted protein [Populus trichocarpa]	0
	PBR027592.1	PREDICTED: uncharacterized protein LOC100254414 [Vitis vinifera]	0
	PBR040980.4	thaumatin-like protein precursor [Malus x domestica]	2.09532e-110
	PBR026827.1	PREDICTED: G-type lectin S-receptor-like serine/threonine-protein kinase At2g19130-like [Vitis vinifera]	0
	PBR023072.1	ethylene receptor [Pyrus pyrifolia]	0
	PBR003841.1	predicted protein [Populus trichocarpa]	1.25637e-114
	PBR040982.1	unnamed protein product [Vitis vinifera]	0
	PBR013576.1	nodule-enhanced protein phosphatase type 2C [Lotus japonicus]	3.4156e-78
	PBR005688.1	soluble inorganic pyrophosphatase [Malus x domestica]	1.84806e-125
	PBR035710.1	ATP binding protein, putative [Ricinus communis]	1.42964e-100
	PBR036705.1	PREDICTED: probable leucine-rich repeat receptor-like serine/threonine-protein kinase At3g14840-like [Vitis vinifera]	0
	PBR002352.1	predicted protein [Populus trichocarpa]	8.96765e-173
	PBR026659.1	receptor protein kinase, putative [Ricinus communis]	0
	PBR022706.1	ethylene receptor ERS2 [Pyrus pyrifolia]	0
	PBR029816.1	unknown [Lotus japonicus]	9.18874e-29
	PBR029918.1	protein kinase, putative [Ricinus communis]	3.51075e-167
	PBR000550.1	predicted protein [Populus trichocarpa]	0
	PBR011500.1	PREDICTED: calcium-dependent protein kinase 10-like [Glycine max]	0
	PBR000842.1	predicted protein [Populus trichocarpa]	0
	PBR010911.1	receptor-kinase, putative [Ricinus communis]	0
	PBR037109.1	Os07g0550900 [Oryza sativa Japonica Group]	5.85463e-111
	PBR016944.1	Serine/threonine-protein kinase PBS1, putative [Ricinus communis]	8.5344e-178
	PBR032583.1	Ser/Thr protein kinase [Medicago truncatula]	0
	PBR026657.1	predicted protein [Populus trichocarpa]	0
	PBR004722.1	PREDICTED: cysteine-rich receptor-like protein kinase 25-like isoform 1 [Vitis vinifera]	7.31958e-166
	PBR008319.1	PREDICTED: L-type lectin-domain containing receptor kinase VIII.1 [Vitis vinifera]	0
	PBR035440.1	ATP binding protein, putative [Ricinus communis]	1.80431e-103
	PBR016250.1	protein-tyrosine kinase, putative [Ricinus communis]	0
	PBR000341.1	PREDICTED: probable LRR receptor-like serine/threonine-protein kinase At1g56140-like [Glycine max]	1.17448e-148
	PBR011634.1	mitogen-activated protein kinase kinase kinase 14 [Arabidopsis thaliana]	2.99269e-107
	PBR014110.1	PREDICTED: LOW QUALITY PROTEIN: putative serine/threonine-protein kinase receptor-like [Vitis vinifera]	0
	PBR012210.1	predicted protein [Populus trichocarpa]	0
	PBR036193.1	PREDICTED: uncharacterized protein LOC100262951 [Vitis vinifera]	0
	PBR000090.1	PREDICTED: probable tyrosine-protein phosphatase At1g05000-like [Glycine max]	6.09039e-78
	PBR040276.1	predicted protein [Populus trichocarpa]	3.53037e-165
	PBR005180.1	PREDICTED: probable tyrosine-protein phosphatase At1g05000-like [Glycine max]	1.3626e-87
	PBR032927.1	predicted protein [Populus trichocarpa]	0
	PBR037972.1	S-locus-specific glycoprotein S6 precursor, putative [Ricinus communis]	3.69968e-112
	PBR019688.1	PREDICTED: putative receptor protein kinase ZmPK1-like [Vitis vinifera]	0
	PBR008277.1	PREDICTED: serine/threonine-protein kinase PBS1-like [Glycine max]	3.08435e-179
	PBR000124.1	predicted protein [Populus trichocarpa]	2.66097e-103
	PBR041109.1	Serine/threonine protein kinase [Medicago truncatula]	1.3766e-174
	PBR004524.1	predicted protein [Populus trichocarpa]	0
	PBR026510.2	conserved hypothetical protein [Ricinus communis]	8.86848e-122
	PBR031383.1	serine/threonine-protein kinase OXI1 [Arabidopsis thaliana]	2.90052e-128
	PBR028023.1	receptor protein kinase, putative [Ricinus communis]	3.8163e-166
	PBR020028.2	PREDICTED: uncharacterized protein LOC100247210 [Vitis vinifera]	0
	PBR008753.1	ATP binding protein, putative [Ricinus communis]	2.54078e-157
	PBR025865.1	predicted protein [Populus trichocarpa]	0
	PBR009697.1	PREDICTED: glycerol-3-phosphate dehydrogenase [NAD(P)+] [Vitis vinifera]	0
	PBR041031.1	ATP binding protein, putative [Ricinus communis]	2.60182e-160
	PBR004521.1	PREDICTED: G-type lectin S-receptor-like serine/threonine-protein kinase RLK1 [Vitis vinifera]	0
	PBR016618.1	unnamed protein product [Vitis vinifera]	0
	PBR020311.1	PREDICTED: uncharacterized protein LOC100261246 [Vitis vinifera]	3.25998e-119
	PBR032271.1	predicted protein [Populus trichocarpa]	7.15757e-165
	PBR029671.1	PREDICTED: probable LRR receptor-like serine/threonine-protein kinase At4g08850-like [Vitis vinifera]	0
	PBR022157.1	PREDICTED: probable receptor-like protein kinase At5g47070 [Vitis vinifera]	1.43936e-142
	PBR028239.1	lectin receptor-like kinase [Gossypium hirsutum]	0
	PBR033933.1	mitogen activated protein kinase [Humulus lupulus]	0
	PBR014132.1	serine-threonine protein kinase, putative [Ricinus communis]	0
	PBR014439.4	predicted protein [Populus trichocarpa]	0
	PBR040193.1	ATP binding protein, putative [Ricinus communis]	1.38151e-103
	PBR025231.1	putative protein kinase [Pisum sativum]	1.07521e-135
	PBR013046.1	PREDICTED: probable LRR receptor-like serine/threonine-protein kinase At5g45840-like [Vitis vinifera]	3.62755e-161
	PBR011044.1	receptor protein kinase, putative [Ricinus communis]	0
	PBR001707.1	PREDICTED: probable protein phosphatase 2C 49-like [Glycine max]	9.18402e-163
	PBR020058.1	PREDICTED: wall-associated receptor kinase-like 14-like [Glycine max]	0
	PBR042644.1	S-locus-specific glycoprotein S6 precursor, putative [Ricinus communis]	0
	PBR040373.2	predicted protein [Populus trichocarpa]	1.08653e-172
	PBR026660.1	receptor protein kinase, putative [Ricinus communis]	0
	PBR042642.1	Serine/threonine kinase receptor [Medicago truncatula]	3.754e-70
	PBR017074.1	predicted protein [Populus trichocarpa]	0
	PBR001177.1	serine/threonine-protein kinase cx32 [Cucumis melo subsp. melo]	1.09592e-37
	PBR019705.1	serine-threonine protein kinase, plant-type, putative [Ricinus communis]	0
	PBR030938.1	predicted protein [Populus trichocarpa]	0
	PBR038919.1	PREDICTED: G-type lectin S-receptor-like serine/threonine-protein kinase B120 [Vitis vinifera]	6.88717e-171
	PBR020150.1	PREDICTED: G-type lectin S-receptor-like serine/threonine-protein kinase At1g67520-like [Vitis vinifera]	2.63673e-125
	PBR007816.1	unnamed protein product [Vitis vinifera]	0
3	GO:0046903	1.2575E-2	secretion	11/42	981/11482
	PBR013097.1	PREDICTED: uncharacterized protein LOC100255378 [Vitis vinifera]	0
	PBR023465.1	protein binding protein, putative [Ricinus communis]	0
	PBR040277.1	predicted protein [Populus trichocarpa]	0
	PBR041555.1	protein binding protein, putative [Ricinus communis]	0
	PBR026465.1	protein binding protein, putative [Ricinus communis]	0
	PBR038331.1	PREDICTED: uncharacterized protein LOC100799102 [Glycine max]	0
	PBR026944.1	predicted protein [Populus trichocarpa]	0
	PBR020976.1	predicted protein [Populus trichocarpa]	0
	PBR032306.1	protein binding protein, putative [Ricinus communis]	0
	PBR036899.1	PREDICTED: uncharacterized protein LOC100268151 [Vitis vinifera]	0
	PBR008143.1	predicted protein [Populus trichocarpa]	0
3	GO:0032940	1.2575E-2	secretion by cell	11/42	981/11482
	PBR013097.1	PREDICTED: uncharacterized protein LOC100255378 [Vitis vinifera]	0
	PBR023465.1	protein binding protein, putative [Ricinus communis]	0
	PBR040277.1	predicted protein [Populus trichocarpa]	0
	PBR041555.1	protein binding protein, putative [Ricinus communis]	0
	PBR026465.1	protein binding protein, putative [Ricinus communis]	0
	PBR038331.1	PREDICTED: uncharacterized protein LOC100799102 [Glycine max]	0
	PBR026944.1	predicted protein [Populus trichocarpa]	0
	PBR020976.1	predicted protein [Populus trichocarpa]	0
	PBR032306.1	protein binding protein, putative [Ricinus communis]	0
	PBR036899.1	PREDICTED: uncharacterized protein LOC100268151 [Vitis vinifera]	0
	PBR008143.1	predicted protein [Populus trichocarpa]	0
4	GO:0015979	4.7479E-2	photosynthesis	7/85	158/11482
	PBR033256.1	PREDICTED: chlorophyll a-b binding protein 13, chloroplastic-like [Vitis vinifera]	2.1603e-142
	PBR005261.1	light harvesting chlorophyll A/B binding protein [Prunus persica]	5.54461e-138
	PBR002360.1	PREDICTED: oxygen-evolving enhancer protein 2, chloroplastic-like [Glycine max]	3.13432e-104
	PBR015169.1	PREDICTED: chlorophyll a-b binding protein 7, chloroplastic-like isoform 2 [Glycine max]	5.24758e-131
	PBR019168.1	uncharacterized protein LOC100499832 [Glycine max]	3.77605e-51
	PBR032327.1	unknown [Medicago truncatula]	7.23584e-72
	PBR018773.1	unknown [Lotus japonicus]	2.86176e-30
5	GO:0006323	3.8966E-3	DNA packaging	12/74	465/11482
	PBR000215.1	PREDICTED: probable histone H2A.3 [Vitis vinifera]	1.36415e-40
	PBR015071.1	unnamed protein product [Vitis vinifera]	3.62837e-22
	PBR020851.1	histone h2a, putative [Ricinus communis]	2.71216e-42
	PBR027351.1	PREDICTED: histone H2A.6 isoform 1 [Vitis vinifera]	3.21024e-42
	PBR017680.1	PREDICTED: histone H4-like [Glycine max]	1.50971e-39
	PBR028994.1	unknown [Lotus japonicus]	6.12434e-44
	PBR034005.1	histone H2A [Citrus trifoliata]	1.10112e-43
	PBR022127.1	histone H1 [Populus trichocarpa]	2.18166e-32
	PBR006338.1	Histone H3 [Medicago truncatula]	1.22855e-68
	PBR000583.1	histone H1 [Populus trichocarpa]	6.42032e-14
	PBR029415.2	histone H1 [Populus trichocarpa]	1.62648e-32
	PBR030372.1	unknown [Lotus japonicus]	1.31104e-43
5	GO:0019684	7.1189E-3	photosynthesis, light reaction	7/28	465/11482
	PBR001687.1	chlorophyll A/B binding protein, putative [Ricinus communis]	1.07959e-141
	PBR023911.1	chlorophyll A/B binding protein, putative [Ricinus communis]	3.65323e-125
	PBR039554.1	chlorophyll A/B binding protein, putative [Ricinus communis]	1.20121e-141
	PBR039555.1	light-harvesting complex II protein Lhcb1 [Populus trichocarpa]	1.14549e-143
	PBR000879.2	PREDICTED: chlorophyll a-b binding protein CP24 10A, chloroplastic [Vitis vinifera]	1.42995e-127
	PBR007291.1	unknown [Medicago truncatula]	2.89457e-125
	PBR021654.1	chlorophyll A/B binding protein, putative [Ricinus communis]	1.49558e-139
5	GO:0071103	9.7786E-3	DNA conformation change	12/87	465/11482
	PBR000215.1	PREDICTED: probable histone H2A.3 [Vitis vinifera]	1.36415e-40
	PBR015071.1	unnamed protein product [Vitis vinifera]	3.62837e-22
	PBR020851.1	histone h2a, putative [Ricinus communis]	2.71216e-42
	PBR027351.1	PREDICTED: histone H2A.6 isoform 1 [Vitis vinifera]	3.21024e-42
	PBR017680.1	PREDICTED: histone H4-like [Glycine max]	1.50971e-39
	PBR028994.1	unknown [Lotus japonicus]	6.12434e-44
	PBR034005.1	histone H2A [Citrus trifoliata]	1.10112e-43
	PBR022127.1	histone H1 [Populus trichocarpa]	2.18166e-32
	PBR006338.1	Histone H3 [Medicago truncatula]	1.22855e-68
	PBR000583.1	histone H1 [Populus trichocarpa]	6.42032e-14
	PBR029415.2	histone H1 [Populus trichocarpa]	1.62648e-32
	PBR030372.1	unknown [Lotus japonicus]	1.31104e-43
5	GO:0015979	2.2422E-2	photosynthesis	11/85	465/11482
	PBR029847.1	predicted protein [Populus trichocarpa]	4.70702e-85
	PBR001687.1	chlorophyll A/B binding protein, putative [Ricinus communis]	1.07959e-141
	PBR023911.1	chlorophyll A/B binding protein, putative [Ricinus communis]	3.65323e-125
	PBR023819.1	PREDICTED: thylakoid lumenal 19 kDa protein, chloroplastic-like [Glycine max]	3.61605e-72
	PBR039554.1	chlorophyll A/B binding protein, putative [Ricinus communis]	1.20121e-141
	PBR039555.1	light-harvesting complex II protein Lhcb1 [Populus trichocarpa]	1.14549e-143
	PBR000879.2	PREDICTED: chlorophyll a-b binding protein CP24 10A, chloroplastic [Vitis vinifera]	1.42995e-127
	PBR021226.1	PREDICTED: psbP domain-containing protein 4, chloroplastic [Vitis vinifera]	3.87758e-113
	PBR007291.1	unknown [Medicago truncatula]	2.89457e-125
	PBR021654.1	chlorophyll A/B binding protein, putative [Ricinus communis]	1.49558e-139
	PBR012281.1	lipoic acid synthase [Jatropha curcas]	6.26918e-37
6	GO:0008152	1.0531E-6	metabolic process	416/7692	533/11482
	PBR013684.1	predicted protein [Populus trichocarpa]	0
	PBR030684.1	hypothetical protein VITISV_010702 [Vitis vinifera]	2.00643e-158
	PBR039971.1	PREDICTED: transducin beta-like protein 3-like [Vitis vinifera]	0
	PBR038291.1	Phytosulfokine receptor precursor, putative [Ricinus communis]	0
	PBR034708.1	PREDICTED: glucose-6-phosphate isomerase-like [Glycine max]	0
	PBR038865.1	PREDICTED: mitogen-activated protein kinase 9-like [Vitis vinifera]	0
	PBR013229.1	PREDICTED: probable isoprenylcysteine alpha-carbonyl methylesterase ICMEL1-like [Glycine max]	6.7347e-143
	PBR031940.1	PREDICTED: 50S ribosomal protein L4-like [Vitis vinifera]	8.43227e-121
	PBR009534.1	predicted protein [Populus trichocarpa]	7.75477e-158
	PBR019453.1	AMP deaminase, putative [Ricinus communis]	0
	PBR028764.1	fructose-bisphosphate aldolase, putative [Ricinus communis]	0
	PBR040519.1	hypothetical protein VITISV_000526 [Vitis vinifera]	1.50205e-141
	PBR017350.1	elongation factor tu, putative [Ricinus communis]	0
	PBR012772.1	PREDICTED: ATP-dependent Clp protease proteolytic subunit 3, chloroplastic-like [Glycine max]	4.73626e-116
	PBR016798.1	cytosolic aldolase [Fragaria x ananassa]	1.81397e-175
	PBR037935.1	PREDICTED: adipocyte plasma membrane-associated protein-like [Vitis vinifera]	1.39602e-139
	PBR014855.1	40S ribosomal protein S21-2 [Medicago truncatula]	2.94524e-35
	PBR009872.1	predicted protein [Populus trichocarpa]	0
	PBR032961.1	heat shock protein 60 [Prunus dulcis]	0
	PBR026930.3	PREDICTED: probable receptor-like protein kinase At1g49730 [Vitis vinifera]	1.92908e-109
	PBR041337.1	predicted protein [Populus trichocarpa]	0
	PBR020002.1	CBL-interacting serine/threonine-protein kinase, putative [Ricinus communis]	0
	PBR042522.1	predicted protein [Populus trichocarpa]	7.93583e-77
	PBR000567.1	unnamed protein product [Vitis vinifera]	1.49589e-47
	PBR019852.2	Protein YME1, putative [Ricinus communis]	0
	PBR029522.1	PREDICTED: 60S ribosomal protein L36-3-like [Brachypodium distachyon]	8.04137e-49
	PBR007872.1	predicted protein [Populus trichocarpa]	3.92151e-132
	PBR022575.1	prephenate aminotransferase [Solanum lycopersicum]	0
	PBR020798.1	triosphosphate isomerase-like protein type I [Dimocarpus longan]	9.68586e-129
	PBR001923.1	PREDICTED: anthranilate phosphoribosyltransferase, chloroplastic [Vitis vinifera]	1.31429e-114
	PBR038551.1	4-(cytidine 5'-diphospho)-2-C-methyl-D-erythritol kinase [Hevea brasiliensis]	1.71628e-140
	PBR023202.1	amygdalin hydrolase isoform AH I precursor [Prunus serotina]	0
	PBR024033.1	hypothetical protein VITISV_019663 [Vitis vinifera]	0
	PBR022513.1	PREDICTED: tyrosine aminotransferase [Vitis vinifera]	2.75683e-154
	PBR018758.1	PREDICTED: L-arabinokinase-like [Vitis vinifera]	0
	PBR028481.1	predicted protein [Populus trichocarpa]	0
	PBR005907.1	unnamed protein product [Vitis vinifera]	4.05001e-123
	PBR013124.1	kinase, putative [Ricinus communis]	0
	PBR008070.1	conserved hypothetical protein [Ricinus communis]	0
	PBR033375.1	uricase [Lotus japonicus]	9.79018e-140
	PBR011422.1	unknown [Medicago truncatula]	4.93738e-125
	PBR041546.1	amino acid binding protein, putative [Ricinus communis]	0
	PBR023790.1	60S ribosomal protein L6, putative [Ricinus communis]	2.68647e-95
	PBR008766.1	serine-threonine protein kinase, plant-type, putative [Ricinus communis]	0
	PBR000208.1	thioredoxin h [Hevea brasiliensis]	1.29525e-46
	PBR040695.1	PREDICTED: glucose-6-phosphate isomerase-like [Glycine max]	0
	PBR016259.1	PREDICTED: probable ubiquitin-conjugating enzyme E2 24-like [Vitis vinifera]	0
	PBR017276.1	unnamed protein product [Vitis vinifera]	1.04692e-32
	PBR011727.1	Cucumisin precursor, putative [Ricinus communis]	0
	PBR019769.1	predicted protein [Populus trichocarpa]	0
	PBR015562.1	PREDICTED: IAA-amino acid hydrolase ILR1-like 4 [Vitis vinifera]	2.01073e-169
	PBR000293.1	predicted protein [Populus trichocarpa]	2.99901e-138
	PBR021899.1	unknown [Lotus japonicus]	4.94514e-79
	PBR032786.1	PREDICTED: uncharacterized protein LOC100262964 [Vitis vinifera]	1.49728e-99
	PBR000731.1	PREDICTED: uncharacterized protein LOC100257055 [Vitis vinifera]	1.86094e-120
	PBR006747.1	Glutamate--cysteine ligase, chloroplast precursor, putative [Ricinus communis]	0
	PBR041674.1	unnamed protein product [Vitis vinifera]	0
	PBR031775.1	PREDICTED: acyl-coenzyme A thioesterase 8 [Vitis vinifera]	8.58658e-147
	PBR039530.1	predicted protein [Populus trichocarpa]	3.21225e-66
	PBR035222.1	PREDICTED: 2-aminoethanethiol dioxygenase isoform 2 [Vitis vinifera]	1.32851e-99
	PBR019847.2	predicted protein [Populus trichocarpa]	1.57876e-82
	PBR040622.1	ribosomal protein S6-like protein [Solanum tuberosum]	1.82824e-108
	PBR013069.1	PREDICTED: UDP-glycosyltransferase 87A2-like [Vitis vinifera]	9.16825e-149
	PBR030373.1	predicted protein [Populus trichocarpa]	0
	PBR040005.1	60S ribosomal protein L13, putative [Ricinus communis]	2.53167e-88
	PBR034570.3	conserved hypothetical protein [Ricinus communis]	2.88264e-105
	PBR024386.2	PREDICTED: GPI transamidase component PIG-T-like isoform 1 [Vitis vinifera]	0
	PBR019879.1	PREDICTED: puromycin-sensitive aminopeptidase [Vitis vinifera]	0
	PBR029497.2	predicted protein [Populus trichocarpa]	9.00243e-40
	PBR004628.1	secreted alpha-amylase [Malus x domestica]	0
	PBR029589.1	PREDICTED: aldehyde oxidase 4-like [Vitis vinifera]	0
	PBR035886.1	PREDICTED: aldo-keto reductase family 4 member C9-like [Glycine max]	8.0461e-126
	PBR023759.1	delta DNA polymerase, putative [Ricinus communis]	2.05325e-28
	PBR040057.1	Plastid-specific 30S ribosomal protein 1, chloroplast precursor, putative [Ricinus communis]	1.15146e-99
	PBR008951.1	unnamed protein product [Vitis vinifera]	3.45322e-72
	PBR035277.1	PREDICTED: uncharacterized protein LOC100250468 [Vitis vinifera]	6.12449e-163
	PBR022010.1	PREDICTED: isoflavone 2'-hydroxylase-like [Vitis vinifera]	0
	PBR019674.1	cysteine protease, putative [Ricinus communis]	0
	PBR040497.1	PREDICTED: proteasome subunit beta type-4 isoform 1 [Vitis vinifera]	6.39768e-127
	PBR016501.2	unnamed protein product [Vitis vinifera]	0
	PBR013897.1	gibberellin 20-oxidase [Pyrus communis]	0
	PBR008019.1	PREDICTED: molybdopterin synthase sulfur carrier subunit [Vitis vinifera]	5.51853e-34
	PBR022049.1	PREDICTED: serine carboxypeptidase-like 27 [Vitis vinifera]	0
	PBR012135.1	hypothetical protein VITISV_023086 [Vitis vinifera]	0
	PBR041199.1	ATP-dependent Clp protease proteolytic subunit, putative [Ricinus communis]	9.26239e-138
	PBR022208.1	PREDICTED: DNA-directed RNA polymerase 2, chloroplastic/mitochondrial [Vitis vinifera]	0
	PBR002867.1	chloroplast Fe-superoxide dismutase 2A-a [Prunus persica]	8.89087e-131
	PBR005908.1	ubiquitin conjugating enzyme [Gossypium hirsutum]	4.72684e-81
	PBR028559.1	predicted protein [Populus trichocarpa]	3.46378e-175
	PBR014620.1	predicted protein [Populus trichocarpa]	0
	PBR012424.1	PREDICTED: glucose-1-phosphate adenylyltransferase large subunit 1-like [Glycine max]	0
	PBR031106.1	40S ribosomal protein S5, putative [Ricinus communis]	1.01296e-100
	PBR011385.1	PREDICTED: cucumisin-like [Vitis vinifera]	1.4286e-153
	PBR016878.2	PREDICTED: 2-aminoethanethiol dioxygenase [Vitis vinifera]	1.45669e-76
	PBR022989.1	PREDICTED: translation initiation factor eIF-2B subunit beta-like isoform 1 [Vitis vinifera]	0
	PBR029058.1	PREDICTED: GDSL esterase/lipase 1 [Vitis vinifera]	2.07817e-107
	PBR039602.1	glycolate oxidase [Gossypium hirsutum]	2.83443e-176
	PBR005014.1	predicted protein [Populus trichocarpa]	3.32488e-165
	PBR028188.1	PREDICTED: 60S ribosomal protein L23a-like [Glycine max]	1.15126e-59
	PBR024522.1	fructokinase [Eriobotrya japonica]	1.5551e-175
	PBR036205.2	hydrolase, hydrolyzing O-glycosyl compounds, putative [Ricinus communis]	0
	PBR001706.1	unnamed protein product [Vitis vinifera]	4.41985e-22
	PBR033388.1	PREDICTED: molybdopterin synthase catalytic subunit-like [Glycine max]	4.27112e-79
	PBR028353.1	JPR ORF1 [Pyrus pyrifolia]	0
	PBR035887.1	unknown [Lotus japonicus]	6.19962e-153
	PBR041835.2	unnamed protein product [Vitis vinifera]	0
	PBR037937.1	PREDICTED: adipocyte plasma membrane-associated protein-like [Vitis vinifera]	1.58691e-143
	PBR003737.1	PREDICTED: neutral alpha-glucosidase AB-like [Vitis vinifera]	0
	PBR033822.1	predicted protein [Populus trichocarpa]	1.77537e-89
	PBR020258.1	PREDICTED: ATP-dependent Clp protease adapter protein ClpS [Vitis vinifera]	1.25964e-59
[truncated: 964 more rows]
