# Supplementary material for: Genome-wide analysis of WRKY transcription factors in white pear (Pyrus bretschneideri) reveals evolution and patterns under drought stress
Source: BMC Genomics. 2015 Dec 24;16:1104. doi: 10.1186/s12864-015-2233-6 (PMC4691019; doi:10.1186/s12864-015-2233-6)
Supplement: Additional file 12: — KEGG enrichment analysis of co-expression gene clusters. (XLS 50 kb) [file 12864_2015_2233_MOESM12_ESM.xls]

## Sheet: Sheet1
KEGG enrichment analysis for co-expression cluster
Cluster	Pathway ID	P value	Pathway description	Number of genes
1	path:map00195	7.0161E-16	Photosynthesis	33/67
1	path:map04712	3.7473E-14	Circadian rhythm - plant	48/152
1	path:map00941	3.6274E-11	Flavonoid biosynthesis	47/174
1	path:map04075	5.4915E-9	Plant hormone signal transduction	124/822
1	path:map01110	1.7697E-8	Biosynthesis of secondary metabolites	237/1931
1	path:map01220	6.0897E-6	Degradation of aromatic compounds	15/37
1	path:map00945	4.5812E-5	Stilbenoid, diarylheptanoid and gingerol biosynthesis	42/227
1	path:map01100	1.2557E-3	Metabolic pathways	358/3551
1	path:map00940	1.2557E-3	Phenylpropanoid biosynthesis	49/321
1	path:map01120	1.5293E-3	Microbial metabolism in diverse environments	100/804
1	path:map00710	1.8962E-3	Carbon fixation in photosynthetic organisms	21/99
1	path:map00626	4.4882E-3	Naphthalene degradation	7/16
1	path:map00630	4.5298E-3	Glyoxylate and dicarboxylate metabolism	18/84
1	path:map00625	5.7838E-3	Chloroalkane and chloroalkene degradation	14/58
1	path:map00860	3.0340E-2	Porphyrin and chlorophyll metabolism	17/91
2	path:map04626	1.5078E-14	Plant-pathogen interaction	59/1253
2	path:map05133	1.3412E-8	Pertussis	18/183
2	path:map04722	4.6310E-7	Neurotrophin signaling pathway	17/207
2	path:map04620	1.1496E-5	Toll-like receptor signaling pathway	14/177
2	path:map05140	1.6050E-5	Leishmaniasis	13/160
2	path:map04064	1.6050E-5	NF-kappa B signaling pathway	13/161
2	path:map05152	1.6574E-5	Tuberculosis	17/281
2	path:map04210	1.8260E-5	Apoptosis	13/167
2	path:map05142	7.2611E-5	Chagas disease (American trypanosomiasis)	13/191
2	path:map05162	7.7504E-5	Measles	13/194
2	path:map05164	5.3821E-4	Influenza A	14/269
2	path:map05145	5.4084E-4	Toxoplasmosis	13/237
2	path:map04744	7.0719E-4	Phototransduction	4/16
2	path:map04971	4.8028E-3	Gastric acid secretion	4/26
2	path:map04970	5.2016E-3	Salivary secretion	4/27
2	path:map04740	5.6238E-3	Olfactory transduction	4/28
2	path:map04745	1.1185E-2	Phototransduction - fly	4/34
2	path:map04912	2.2958E-2	GnRH signaling pathway	5/68
2	path:map05031	2.4010E-2	Amphetamine addiction	4/43
2	path:map04978	3.1967E-2	Mineral absorption	3/24
2	path:map05214	3.7410E-2	Glioma	4/50
2	path:map04713	4.6844E-2	Circadian entrainment	4/54
3	path:map04626	1.5294E-5	Plant-pathogen interaction	148/1253
3	path:map00909	3.4903E-4	Sesquiterpenoid and triterpenoid biosynthesis	9/18
3	path:map05020	6.3915E-4	Prion diseases	16/59
3	path:map04910	1.4949E-3	Insulin signaling pathway	25/133
3	path:map04730	1.4949E-3	Long-term depression	14/52
3	path:map05219	1.4949E-3	Bladder cancer	12/40
3	path:map04075	1.6546E-3	Plant hormone signal transduction	95/822
3	path:map04912	1.6546E-3	GnRH signaling pathway	16/68
3	path:map05160	3.9231E-3	Hepatitis C	14/59
3	path:map04668	4.5115E-3	TNF signaling pathway	10/34
3	path:map00400	4.5115E-3	Phenylalanine, tyrosine and tryptophan biosynthesis	13/54
3	path:map04350	4.5115E-3	TGF-beta signaling pathway	17/84
3	path:map04015	4.5115E-3	Rap1 signaling pathway	15/69
3	path:map04013	4.7065E-3	MAPK signaling pathway - fly	9/29
3	path:map04960	5.3733E-3	Aldosterone-regulated sodium reabsorption	9/30
3	path:map05214	5.3733E-3	Glioma	12/50
3	path:map04917	5.3733E-3	Prolactin signaling pathway	10/37
3	path:map05210	5.3733E-3	Colorectal cancer	13/58
3	path:map00100	5.3733E-3	Steroid biosynthesis	15/73
3	path:map05221	5.3733E-3	Acute myeloid leukemia	9/31
3	path:map04320	5.3733E-3	Dorso-ventral axis formation	9/31
3	path:map00592	5.3733E-3	alpha-Linolenic acid metabolism	24/148
3	path:map05218	6.2005E-3	Melanoma	9/32
3	path:map04270	6.2005E-3	Vascular smooth muscle contraction	16/83
3	path:map00900	6.2005E-3	Terpenoid backbone biosynthesis	16/83
3	path:map04916	6.4672E-3	Melanogenesis	13/61
3	path:map05216	6.4672E-3	Thyroid cancer	9/33
3	path:map04664	6.4672E-3	Fc epsilon RI signaling pathway	9/33
3	path:map04261	6.4672E-3	Adrenergic signaling in cardiomyocytes	18/101
3	path:map04621	6.4672E-3	NOD-like receptor signaling pathway	12/54
3	path:map04713	6.4672E-3	Circadian entrainment	12/54
3	path:map01040	7.2735E-3	Biosynthesis of unsaturated fatty acids	16/86
3	path:map05223	7.3527E-3	Non-small cell lung cancer	9/34
3	path:map04360	8.3147E-3	Axon guidance	12/56
3	path:map04014	8.8488E-3	Ras signaling pathway	18/105
3	path:map00720	1.0031E-2	Carbon fixation pathways in prokaryotes	11/50
3	path:map05213	1.4990E-2	Endometrial cancer	9/38
3	path:map04012	1.4990E-2	ErbB signaling pathway	9/38
3	path:map04660	1.6620E-2	T cell receptor signaling pathway	10/46
3	path:map00564	1.6620E-2	Glycerophospholipid metabolism	26/186
3	path:map05220	1.6840E-2	Chronic myeloid leukemia	9/39
3	path:map04520	2.1120E-2	Adherens junction	11/56
3	path:map05142	2.1120E-2	Chagas disease (American trypanosomiasis)	26/191
3	path:map04915	2.1120E-2	Estrogen signaling pathway	17/107
3	path:map04724	2.1120E-2	Glutamatergic synapse	14/81
3	path:map04726	2.1120E-2	Serotonergic synapse	9/41
3	path:map04725	2.1120E-2	Cholinergic synapse	9/41
3	path:map04662	2.1609E-2	B cell receptor signaling pathway	10/49
3	path:map05215	2.1609E-2	Prostate cancer	10/49
3	path:map05133	2.1609E-2	Pertussis	25/183
3	path:map05161	2.1609E-2	Hepatitis B	14/82
3	path:map05131	2.1735E-2	Shigellosis	13/74
3	path:map00750	2.1735E-2	Vitamin B6 metabolism	6/21
3	path:map05211	2.1735E-2	Renal cell carcinoma	9/42
3	path:map04370	2.1735E-2	VEGF signaling pathway	10/50
3	path:map04380	2.1735E-2	Osteoclast differentiation	10/50
3	path:map04650	2.1735E-2	Natural killer cell mediated cytotoxicity	10/50
3	path:map05212	2.3963E-2	Pancreatic cancer	9/43
3	path:map05132	2.4607E-2	Salmonella infection	13/76
3	path:map04720	2.4607E-2	Long-term potentiation	13/76
3	path:map00591	2.5633E-2	Linoleic acid metabolism	12/68
3	path:map01212	2.9210E-2	Fatty acid metabolism	22/161
3	path:map05145	4.2138E-2	Toxoplasmosis	29/237
3	path:map04930	4.5639E-2	Type II diabetes mellitus	9/48
3	path:map04540	4.5990E-2	Gap junction	11/65
3	path:map05200	4.5990E-2	Pathways in cancer	19/139
4	path:map00710	1.0260E-4	Carbon fixation in photosynthetic organisms	10/99
4	path:map04915	8.9132E-4	Estrogen signaling pathway	9/107
4	path:map00195	1.4830E-3	Photosynthesis	7/67
4	path:map01200	3.1509E-3	Carbon metabolism	14/321
4	path:map04612	2.1743E-2	Antigen processing and presentation	7/111
4	path:map01120	4.3176E-2	Microbial metabolism in diverse environments	21/804
4	path:map01100	4.3176E-2	Metabolic pathways	63/3551
5	path:map00196	1.7211E-2	Photosynthesis - antenna proteins	7/28
5	path:map00960	4.6739E-2	Tropane, piperidine and pyridine alkaloid biosynthesis	8/49
5	path:map04614	4.6739E-2	Renin-angiotensin system	6/28
5	path:map01100	4.6739E-2	Metabolic pathways	167/3551
6	path:map03010	4.5541E-8	Ribosome	49/422
6	path:map01100	1.7308E-6	Metabolic pathways	211/3551
6	path:map00905	2.4979E-3	Brassinosteroid biosynthesis	5/10
6	path:map00402	8.3055E-3	Benzoxazinoid biosynthesis	7/28
6	path:map01110	8.3055E-3	Biosynthesis of secondary metabolites	114/1931
7	path:map00254	1.2268E-2	Aflatoxin biosynthesis	2/3
7	path:map00061	2.4779E-2	Fatty acid biosynthesis	4/61
8	path:map03010	1.1875E-3	Ribosome	32/422
8	path:map00052	2.3861E-2	Galactose metabolism	10/79
9	path:map00920	1.6035E-3	Sulfur metabolism	4/49
11	path:map04626	9.1394E-5	Plant-pathogen interaction	19/1253
12	path:map00130	2.2792E-2	Ubiquinone and other terpenoid-quinone biosynthesis	2/41
13	path:map03410	4.8781E-2	Base excision repair	2/80
15	path:map04141	1.7841E-9	Protein processing in endoplasmic reticulum	9/439
15	path:map04915	7.4176E-7	Estrogen signaling pathway	5/107
15	path:map05134	1.8489E-5	Legionellosis	4/94
15	path:map04612	2.6948E-5	Antigen processing and presentation	4/111
15	path:map04010	1.9222E-3	MAPK signaling pathway	3/142
15	path:map05162	3.9729E-3	Measles	3/194
15	path:map04144	4.9568E-3	Endocytosis	3/221
15	path:map05145	5.2990E-3	Toxoplasmosis	3/237
15	path:map05164	6.7569E-3	Influenza A	3/269
15	path:map05169	7.8195E-3	Epstein-Barr virus infection	3/294
15	path:map03040	1.2920E-2	Spliceosome	3/364
15	path:map05030	1.7425E-2	Cocaine addiction	1/9
15	path:map04080	1.9639E-2	Neuroactive ligand-receptor interaction	1/11
18	path:map00740	9.0554E-4	Riboflavin metabolism	2/40
18	path:map00627	1.1461E-2	Aminobenzoate degradation	2/202
18	path:map05152	1.4605E-2	Tuberculosis	2/281
18	path:map00196	2.3817E-2	Photosynthesis - antenna proteins	1/28
